# Supplementary material for: The chloroplast genome sequence of bittersweet (Solanum dulcamara): Plastid genome structure evolution in Solanaceae
Source: PLoS One. 2018 Apr 25;13(4):e0196069. doi: 10.1371/journal.pone.0196069 (PMC5919006; doi:10.1371/journal.pone.0196069)
Supplement: S5 Data — (ZIP) [file pone.0196069.s005.zip]

Archive with 95 entries (94 files):
- Reannotation_GB/
- Reannotation_GB/Atropa belladonna_NC_004561.fasta
- Reannotation_GB/Atropa belladonna_NC_004561.gb
- Reannotation_GB/Atropa belladonna_NC_004561.gff
- Reannotation_GB/Capsicum annuum_NC_018552.fasta
- Reannotation_GB/Capsicum annuum_NC_018552.gb
- Reannotation_GB/Capsicum annuum_NC_018552.gff
- Reannotation_GB/Capsicum frutescens_NC_028007.fasta
- Reannotation_GB/Capsicum frutescens_NC_028007.gb
- Reannotation_GB/Capsicum frutescens_NC_028007.gff
- Reannotation_GB/Capsicum lycianthoides_NC_026551.fasta
- Reannotation_GB/Capsicum lycianthoides_NC_026551.gb
- Reannotation_GB/Capsicum lycianthoides_NC_026551.gff
- Reannotation_GB/Datura stramonium_NC_018117.fasta
- Reannotation_GB/Datura stramonium_NC_018117.gb
- Reannotation_GB/Datura stramonium_NC_018117.gff
- Reannotation_GB/Dunalia brachyacantha_NC_026906.fasta
- Reannotation_GB/Dunalia brachyacantha_NC_026906.gb
- Reannotation_GB/Dunalia brachyacantha_NC_026906.gff
- Reannotation_GB/Dunalia obovata_NC_026563.fasta
- Reannotation_GB/Dunalia obovata_NC_026563.gb
- Reannotation_GB/Dunalia obovata_NC_026563.gff
- Reannotation_GB/Dunalia solanacea_NC_027099.fasta
- Reannotation_GB/Dunalia solanacea_NC_027099.gb
- Reannotation_GB/Dunalia solanacea_NC_027099.gff
- Reannotation_GB/Hyoscyamus niger_KF248009.fasta
- Reannotation_GB/Hyoscyamus niger_KF248009.gb
- Reannotation_GB/Hyoscyamus niger_KF248009.gff
- Reannotation_GB/Iochroma loxense_NC_026726.fasta
- Reannotation_GB/Iochroma loxense_NC_026726.gb
- Reannotation_GB/Iochroma loxense_NC_026726.gff
- Reannotation_GB/Iochroma nitidum_NC_026567.fasta
- Reannotation_GB/Iochroma nitidum_NC_026567.gb
- Reannotation_GB/Iochroma nitidum_NC_026567.gff
- Reannotation_GB/Iochroma stenanthum_NC_026574.fasta
- Reannotation_GB/Iochroma stenanthum_NC_026574.gb
- Reannotation_GB/Iochroma stenanthum_NC_026574.gff
- Reannotation_GB/Iochroma tingoanum_NC_027177.fasta
- Reannotation_GB/Iochroma tingoanum_NC_027177.gb
- Reannotation_GB/Iochroma tingoanum_NC_027177.gff
- Reannotation_GB/Nicotiana sylvestris_NC_007500.fasta
- Reannotation_GB/Nicotiana sylvestris_NC_007500.gb
- Reannotation_GB/Nicotiana sylvestris_NC_007500.gff
- Reannotation_GB/Nicotiana tabacum_NC_001879.fasta
- Reannotation_GB/Nicotiana tabacum_NC_001879.gb
- Reannotation_GB/Nicotiana tabacum_NC_001879.gff
- Reannotation_GB/Nicotiana tomentosiformis_NC_007602.fasta
- Reannotation_GB/Nicotiana tomentosiformis_NC_007602.gb
- Reannotation_GB/Nicotiana tomentosiformis_NC_007602.gff
- Reannotation_GB/Nicotiana undulata_NC_016068.fasta
- Reannotation_GB/Nicotiana undulata_NC_016068.gb
- Reannotation_GB/Nicotiana undulata_NC_016068.gff
- Reannotation_GB/Physalis peruviana_NC_026570.fasta
- Reannotation_GB/Physalis peruviana_NC_026570.gb
- Reannotation_GB/Physalis peruviana_NC_026570.gff
- Reannotation_GB/Saracha punctata_NC_026694.fasta
- Reannotation_GB/Saracha punctata_NC_026694.gb
- Reannotation_GB/Saracha punctata_NC_026694.gff
- Reannotation_GB/Solanum bulbocastanum_NC_007943.fasta
- Reannotation_GB/Solanum bulbocastanum_NC_007943.gb
- Reannotation_GB/Solanum bulbocastanum_NC_007943.gff
- Reannotation_GB/Solanum chilense_KP117021.fasta
- Reannotation_GB/Solanum chilense_KP117021.gb
- Reannotation_GB/Solanum chilense_KP117021.gff
- Reannotation_GB/Solanum commersonii_NC_028069.fasta
- Reannotation_GB/Solanum commersonii_NC_028069.gb
- Reannotation_GB/Solanum commersonii_NC_028069.gff
- Reannotation_GB/Solanum dulcamara_GB v1.94.fasta
- Reannotation_GB/Solanum galapagense_KP117022.fasta
- Reannotation_GB/Solanum galapagense_KP117022.gb
- Reannotation_GB/Solanum galapagense_KP117022.gff
- Reannotation_GB/Solanum habrochaites_KP117023.fasta
- Reannotation_GB/Solanum habrochaites_KP117023.gb
- Reannotation_GB/Solanum habrochaites_KP117023.gff
- Reannotation_GB/Solanum lycopersicum_NC_007898.fasta
- Reannotation_GB/Solanum lycopersicum_NC_007898.gb
- Reannotation_GB/Solanum lycopersicum_NC_007898.gff
- Reannotation_GB/Solanum neorickii_KP117025.fasta
- Reannotation_GB/Solanum neorickii_KP117025.gb
- Reannotation_GB/Solanum neorickii_KP117025.gff
- Reannotation_GB/Solanum nigrum_NC_028070.fasta
- Reannotation_GB/Solanum nigrum_NC_028070.gb
- Reannotation_GB/Solanum nigrum_NC_028070.gff
- Reannotation_GB/Solanum pennellii v1.31.fasta
- Reannotation_GB/Solanum pennellii v1.31.gb
- Reannotation_GB/Solanum pennellii v1.31.gff
- Reannotation_GB/Solanum peruvianum_KP117026.fasta
- Reannotation_GB/Solanum peruvianum_KP117026.gb
- Reannotation_GB/Solanum peruvianum_KP117026.gff
- Reannotation_GB/Solanum pimpinellifolium_KP117027.fasta
- Reannotation_GB/Solanum pimpinellifolium_KP117027.gb
- Reannotation_GB/Solanum pimpinellifolium_KP117027.gff
- Reannotation_GB/Solanum tuberosum_NC_008096.fasta
- Reannotation_GB/Solanum tuberosum_NC_008096.gb
- Reannotation_GB/Solanum tuberosum_NC_008096.gff
