# Supplementary material for: The chloroplast genome sequence of bittersweet (Solanum dulcamara): Plastid genome structure evolution in Solanaceae
Source: PLoS One. 2018 Apr 25;13(4):e0196069. doi: 10.1371/journal.pone.0196069 (PMC5919006; doi:10.1371/journal.pone.0196069)
Supplement: S5 Data — (ZIP) [file pone.0196069.s005.zip › Reannotation_GB/Atropa belladonna_NC_004561.gff]

##gff-version 3
##source-version geneious 9.1.7
Atropa%20belladonna_NC_004561	Geneious	region	1	156687	.	+	0	Is_circular=true
Atropa_belladonna_NC_004561	Geneious	misc_RNA	116024	116241	.	+	.	Name=sprA
Atropa_belladonna_NC_004561	Geneious	misc_feature	1	86869	.	+	.	Name=Large Single Copy (LSC) region
Atropa_belladonna_NC_004561	Geneious	misc_feature	112775	130782	.	+	.	Name=Small Single Copy (SSC) region
Atropa_belladonna_NC_004561	Geneious	repeat_region	86870	112774	.	+	.	Name=IRb
Atropa_belladonna_NC_004561	Geneious	repeat_region	130783	156687	.	-	.	Name=IRa
Atropa_belladonna_NC_004561	Geneious	STS	106647	106979	.	+	.	Name=RGC160
Atropa_belladonna_NC_004561	Geneious	STS	136578	136910	.	+	.	Name=RGC160
Atropa_belladonna_NC_004561	Geneious	STS	133864	134013	.	+	.	Name=agga182
Atropa_belladonna_NC_004561	Geneious	rRNA	106620	109431	.	+	.	Name=rrn23 rRNA
Atropa_belladonna_NC_004561	Geneious	rRNA	134126	136937	.	-	.	Name=rrn23 rRNA
Atropa_belladonna_NC_004561	Geneious	rRNA	103060	104559	.	+	.	Name=rrn16 rRNA
Atropa_belladonna_NC_004561	Geneious	rRNA	138998	140497	.	-	.	Name=rrn16 rRNA
Atropa_belladonna_NC_004561	Geneious	rRNA	109892	110012	.	+	.	Name=rrn5 rRNA
Atropa_belladonna_NC_004561	Geneious	rRNA	133545	133665	.	-	.	Name=rrn5 rRNA
Atropa_belladonna_NC_004561	Geneious	rRNA	109533	109635	.	+	.	Name=rrn4.5 rRNA
Atropa_belladonna_NC_004561	Geneious	rRNA	133922	134024	.	-	.	Name=rrn4.5 rRNA
Atropa_belladonna_NC_004561	Geneious	intron	1805	4323	.	-	.	Name=trnK intron
Atropa_belladonna_NC_004561	Geneious	intron	122921	124070	.	-	.	Name=ndhA intron 1
Atropa_belladonna_NC_004561	Geneious	intron	84315	85333	.	-	.	Name=rpl16 intron 1
Atropa_belladonna_NC_004561	Geneious	intron	5277	6098	.	-	.	Name=rps16 intron
Atropa_belladonna_NC_004561	Geneious	intron	73872	74670	.	-	.	Name=clpP intron 1
Atropa_belladonna_NC_004561	Geneious	intron	44177	44939	.	-	.	Name=ycf3 intron 2
Atropa_belladonna_NC_004561	Geneious	intron	105751	106431	.	+	.	Name=tRNA-Ala (UGC) intron 1
Atropa_belladonna_NC_004561	Geneious	intron	137126	137806	.	-	.	Name=trnA intron
Atropa_belladonna_NC_004561	Geneious	intron	79291	80032	.	+	.	Name=petD intron
Atropa_belladonna_NC_004561	Geneious	intron	77692	78450	.	+	.	Name=petB intron
Atropa_belladonna_NC_004561	Geneious	intron	45170	45908	.	-	.	Name=ycf3 intron 1
Atropa_belladonna_NC_004561	Geneious	intron	22871	23607	.	-	.	Name=rpoC1 intron 1
Atropa_belladonna_NC_004561	Geneious	intron	12381	13095	.	-	.	Name=atpF intron
Atropa_belladonna_NC_004561	Geneious	intron	104898	105614	.	+	.	Name=tRNA-Ile (GAU) intron 1
Atropa_belladonna_NC_004561	Geneious	intron	137944	138659	.	-	.	Name=trnI intron
Atropa_belladonna_NC_004561	Geneious	intron	9304	9993	.	+	.	Name=tRNA-Gly (UCC) intron 1
Atropa_belladonna_NC_004561	Geneious	intron	98072	98750	.	-	.	Name=ndhB intron 1
Atropa_belladonna_NC_004561	Geneious	intron	144807	145485	.	+	.	Name=ndhB intron
Atropa_belladonna_NC_004561	Geneious	intron	87436	88099	.	-	.	Name=rpl2 intron 1
Atropa_belladonna_NC_004561	Geneious	intron	155458	156121	.	+	.	Name=rpl2 intron 1
Atropa_belladonna_NC_004561	Geneious	intron	72958	73579	.	-	.	Name=clpP intron 2
Atropa_belladonna_NC_004561	Geneious	intron	53436	54007	.	-	.	Name=trnV intron 1
Atropa_belladonna_NC_004561	Geneious	intron	100360	100894	.	-	.	Name=rps12 intron 2
Atropa_belladonna_NC_004561	Geneious	intron	142663	143197	.	+	.	Name=rps12 intron 2
Atropa_belladonna_NC_004561	Geneious	intron	48978	49474	.	+	.	Name=trnL-UAA intron
Atropa_belladonna_NC_004561	Geneious	tRNA	4324	4360	.	-	.	Name=trnK tRNA;ID=u2fFyNudrbz1g5tuQ6LkPRKj1P4.1519055473725.0
Atropa_belladonna_NC_004561	Geneious	tRNA	1770	1804	.	-	.	Name=trnK tRNA;ID=u2fFyNudrbz1g5tuQ6LkPRKj1P4.1519055473725.0
Atropa_belladonna_NC_004561	Geneious	tRNA	105713	105750	.	+	.	Name=tRNA-Ala (UGC);ID=u2fFyNudrbz1g5tuQ6LkPRKj1P4.1519055473725.1
Atropa_belladonna_NC_004561	Geneious	tRNA	106432	106466	.	+	.	Name=tRNA-Ala (UGC);ID=u2fFyNudrbz1g5tuQ6LkPRKj1P4.1519055473725.1
Atropa_belladonna_NC_004561	Geneious	tRNA	137807	137844	.	-	.	Name=tRNA-Ala (UGC);ID=u2fFyNudrbz1g5tuQ6LkPRKj1P4.1519055473725.2
Atropa_belladonna_NC_004561	Geneious	tRNA	137091	137125	.	-	.	Name=tRNA-Ala (UGC);ID=u2fFyNudrbz1g5tuQ6LkPRKj1P4.1519055473725.2
Atropa_belladonna_NC_004561	Geneious	tRNA	104861	104897	.	+	.	Name=tRNA-Ile (GAU);ID=u2fFyNudrbz1g5tuQ6LkPRKj1P4.1519055473725.3
Atropa_belladonna_NC_004561	Geneious	tRNA	105615	105648	.	+	.	Name=tRNA-Ile (GAU);ID=u2fFyNudrbz1g5tuQ6LkPRKj1P4.1519055473725.3
Atropa_belladonna_NC_004561	Geneious	tRNA	138660	138696	.	-	.	Name=tRNA-Ile (GAU);ID=u2fFyNudrbz1g5tuQ6LkPRKj1P4.1519055473725.4
Atropa_belladonna_NC_004561	Geneious	tRNA	137909	137943	.	-	.	Name=tRNA-Ile (GAU);ID=u2fFyNudrbz1g5tuQ6LkPRKj1P4.1519055473725.4
Atropa_belladonna_NC_004561	Geneious	tRNA	9281	9303	.	+	.	Name=tRNA-Gly (UCC);ID=u2fFyNudrbz1g5tuQ6LkPRKj1P4.1519055473725.5
Atropa_belladonna_NC_004561	Geneious	tRNA	9994	10043	.	+	.	Name=tRNA-Gly (UCC);ID=u2fFyNudrbz1g5tuQ6LkPRKj1P4.1519055473725.5
Atropa_belladonna_NC_004561	Geneious	tRNA	54008	54052	.	-	.	Name=trnV-UAC;ID=u2fFyNudrbz1g5tuQ6LkPRKj1P4.1519055473725.6
Atropa_belladonna_NC_004561	Geneious	tRNA	53401	53435	.	-	.	Name=trnV-UAC;ID=u2fFyNudrbz1g5tuQ6LkPRKj1P4.1519055473725.6
Atropa_belladonna_NC_004561	Geneious	tRNA	48943	48977	.	+	.	Name=trnL-UAA;ID=u2fFyNudrbz1g5tuQ6LkPRKj1P4.1519055473725.7
Atropa_belladonna_NC_004561	Geneious	tRNA	49475	49523	.	+	.	Name=trnL-UAA;ID=u2fFyNudrbz1g5tuQ6LkPRKj1P4.1519055473725.7
Atropa_belladonna_NC_004561	Geneious	tRNA	36891	36983	.	-	.	Name=tRNA-Ser (UGA)
Atropa_belladonna_NC_004561	Geneious	tRNA	8564	8651	.	-	.	Name=tRNA-Ser (GCU)
Atropa_belladonna_NC_004561	Geneious	tRNA	46780	46866	.	+	.	Name=tRNA-Ser (GGA)
Atropa_belladonna_NC_004561	Geneious	tRNA	31893	31976	.	-	.	Name=tRNA-Tyr (GUA)
Atropa_belladonna_NC_004561	Geneious	tRNA	96696	96776	.	-	.	Name=tRNA-Leu (CAA)
Atropa_belladonna_NC_004561	Geneious	tRNA	146781	146861	.	+	.	Name=tRNA-Leu (CAA)
Atropa_belladonna_NC_004561	Geneious	tRNA	116852	116931	.	+	.	Name=tRNA-Leu (UAG)
Atropa_belladonna_NC_004561	Geneious	tRNA	7	81	.	-	.	Name=tRNA-His (GUG)
Atropa_belladonna_NC_004561	Geneious	tRNA	31711	31784	.	-	.	Name=tRNA-Asp (GUC)
Atropa_belladonna_NC_004561	Geneious	tRNA	38104	38177	.	-	.	Name=tRNA-fM (CAU)
Atropa_belladonna_NC_004561	Geneious	tRNA	69068	69141	.	-	.	Name=tRNA-Trp (CCA)
Atropa_belladonna_NC_004561	Geneious	tRNA	69306	69379	.	-	.	Name=tRNA-Pro (UGG)
Atropa_belladonna_NC_004561	Geneious	tRNA	88956	89029	.	-	.	Name=tRNA-Ile (CAU)
Atropa_belladonna_NC_004561	Geneious	tRNA	110274	110347	.	+	.	Name=tRNA-Arg (ACG)
Atropa_belladonna_NC_004561	Geneious	tRNA	133210	133283	.	-	.	Name=tRNA-Arg (ACG)
Atropa_belladonna_NC_004561	Geneious	tRNA	154528	154601	.	+	.	Name=tRNA-Ile (CAU)
Atropa_belladonna_NC_004561	Geneious	tRNA	102761	102832	.	+	.	Name=tRNA-Val (GAC)
Atropa_belladonna_NC_004561	Geneious	tRNA	32036	32108	.	-	.	Name=tRNA-Glu (UUC)
Atropa_belladonna_NC_004561	Geneious	tRNA	48173	48245	.	-	.	Name=tRNA-Thr (UGU)
Atropa_belladonna_NC_004561	Geneious	tRNA	49887	49959	.	+	.	Name=tRNA-Phe (GAA)
Atropa_belladonna_NC_004561	Geneious	tRNA	54245	54317	.	+	.	Name=tRNA-Met (CAU)
Atropa_belladonna_NC_004561	Geneious	tRNA	32977	33048	.	+	.	Name=tRNA-Thr (GGU)
Atropa_belladonna_NC_004561	Geneious	tRNA	7360	7431	.	-	.	Name=tRNA-Gln (UUG)
Atropa_belladonna_NC_004561	Geneious	tRNA	10201	10272	.	+	.	Name=tRNA-Arg (UCU)
Atropa_belladonna_NC_004561	Geneious	tRNA	28586	28657	.	+	.	Name=tRNA-Cys (GCA)
Atropa_belladonna_NC_004561	Geneious	tRNA	110937	111008	.	-	.	Name=tRNA-Asn (GUU)
Atropa_belladonna_NC_004561	Geneious	tRNA	140725	140796	.	-	.	Name=tRNA-Val (GAC)
Atropa_belladonna_NC_004561	Geneious	tRNA	132549	132620	.	+	.	Name=tRNA-Asn (GUU)
Atropa_belladonna_NC_004561	Geneious	tRNA	37797	37867	.	+	.	Name=tRNA-Gly (GCC)
Atropa_belladonna_NC_004561	Geneious	exon	21257	22870	.	-	.	Name=rpoC1 exon 2
Atropa_belladonna_NC_004561	Geneious	exon	98751	99527	.	-	.	Name=ndhB exon 1
Atropa_belladonna_NC_004561	Geneious	exon	144030	144806	.	+	.	Name=ndhB exon 1
Atropa_belladonna_NC_004561	Geneious	exon	97316	98071	.	-	.	Name=ndhB exon 2
Atropa_belladonna_NC_004561	Geneious	exon	145486	146241	.	+	.	Name=ndhB exon 2
Atropa_belladonna_NC_004561	Geneious	exon	78451	79092	.	+	.	Name=petB exon 2
Atropa_belladonna_NC_004561	Geneious	exon	124071	124623	.	-	.	Name=ndhA exon 1
Atropa_belladonna_NC_004561	Geneious	exon	122382	122920	.	-	.	Name=ndhA exon 2
Atropa_belladonna_NC_004561	Geneious	exon	87002	87435	.	-	.	Name=rpl2 exon 2
Atropa_belladonna_NC_004561	Geneious	exon	80033	80507	.	+	.	Name=petD exon 2
Atropa_belladonna_NC_004561	Geneious	exon	23608	24060	.	-	.	Name=rpoC1 exon 1
Atropa_belladonna_NC_004561	Geneious	exon	156122	156555	.	+	.	Name=rpl2 exon 2
Atropa_belladonna_NC_004561	Geneious	exon	11971	12380	.	-	.	Name=atpF exon 2
Atropa_belladonna_NC_004561	Geneious	exon	83919	84314	.	-	.	Name=rpl16 exon 2
Atropa_belladonna_NC_004561	Geneious	exon	88100	88490	.	-	.	Name=rpl2 exon 1
Atropa_belladonna_NC_004561	Geneious	exon	155067	155457	.	+	.	Name=rpl2 exon 1
Atropa_belladonna_NC_004561	Geneious	exon	73580	73871	.	-	.	Name=clpP exon 2
Atropa_belladonna_NC_004561	Geneious	exon	5050	5276	.	-	.	Name=rps16 exon 2
Atropa_belladonna_NC_004561	Geneious	exon	100895	101126	.	-	.	Name=rps12 exon 2
Atropa_belladonna_NC_004561	Geneious	exon	142431	142662	.	+	.	Name=rps12 exon 1
Atropa_belladonna_NC_004561	Geneious	exon	44940	45169	.	-	.	Name=ycf3 exon 2
Atropa_belladonna_NC_004561	Geneious	exon	72730	72957	.	-	.	Name=clpP exon 3
Atropa_belladonna_NC_004561	Geneious	exon	44024	44176	.	-	.	Name=ycf3 exon 3
Atropa_belladonna_NC_004561	Geneious	exon	13096	13240	.	-	.	Name=atpF exon 1
Atropa_belladonna_NC_004561	Geneious	exon	45909	46032	.	-	.	Name=ycf3 exon 1
Atropa_belladonna_NC_004561	Geneious	exon	72478	72591	.	-	.	Name=rps12 exon 1
Atropa_belladonna_NC_004561	Geneious	exon	74671	74741	.	-	.	Name=clpP exon 1
Atropa_belladonna_NC_004561	Geneious	exon	54008	54052	.	-	.	Name=trnV-UAC exon2
Atropa_belladonna_NC_004561	Geneious	exon	9994	10043	.	+	.	Name=tRNA-Gly (UCC) exon 2
Atropa_belladonna_NC_004561	Geneious	exon	49475	49523	.	+	.	Name=trnL-UAA exon1
Atropa_belladonna_NC_004561	Geneious	exon	6099	6138	.	-	.	Name=rps16 exon 1
Atropa_belladonna_NC_004561	Geneious	exon	105713	105750	.	+	.	Name=tRNA-Ala (UGC) exon 1
Atropa_belladonna_NC_004561	Geneious	exon	137807	137844	.	-	.	Name=trnA exon 1
Atropa_belladonna_NC_004561	Geneious	exon	4324	4360	.	-	.	Name=trnK exon 1
Atropa_belladonna_NC_004561	Geneious	exon	104861	104897	.	+	.	Name=tRNA-Ile (GAU) exon 1
Atropa_belladonna_NC_004561	Geneious	exon	138660	138696	.	-	.	Name=trnI exon 1
Atropa_belladonna_NC_004561	Geneious	exon	1770	1804	.	-	.	Name=trnK exon 2
Atropa_belladonna_NC_004561	Geneious	exon	48943	48977	.	+	.	Name=trnL-UAA exon2
Atropa_belladonna_NC_004561	Geneious	exon	53401	53435	.	-	.	Name=trnV-UAC exon1
Atropa_belladonna_NC_004561	Geneious	exon	106432	106466	.	+	.	Name=trnA-UGC exon2
Atropa_belladonna_NC_004561	Geneious	exon	137091	137125	.	-	.	Name=trnA exon 2
Atropa_belladonna_NC_004561	Geneious	exon	137909	137943	.	-	.	Name=trnI exon 2
Atropa_belladonna_NC_004561	Geneious	exon	105615	105648	.	+	.	Name=tRNA-Ile (GAU) exon 2
Atropa_belladonna_NC_004561	Geneious	exon	100334	100359	.	-	.	Name=rps12 exon 3
Atropa_belladonna_NC_004561	Geneious	exon	143198	143223	.	+	.	Name=rps12 exon 2
Atropa_belladonna_NC_004561	Geneious	exon	9281	9303	.	+	.	Name=tRNA-Gly (UCC) exon 1
Atropa_belladonna_NC_004561	Geneious	exon	85334	85342	.	-	.	Name=rpl16 exon 1
Atropa_belladonna_NC_004561	Geneious	exon	79283	79290	.	+	.	Name=petD exon 1
Atropa_belladonna_NC_004561	Geneious	exon	77686	77691	.	+	.	Name=petB exon 1
Atropa_belladonna_NC_004561	Geneious	CDS	72478	72591	.	-	.	Name=rps12 CDS;ID=u2fFyNudrbz1g5tuQ6LkPRKj1P4.1519055473733.8
Atropa_belladonna_NC_004561	Geneious	CDS	142431	142662	.	+	.	Name=rps12 CDS;ID=u2fFyNudrbz1g5tuQ6LkPRKj1P4.1519055473733.8
Atropa_belladonna_NC_004561	Geneious	CDS	143198	143223	.	+	.	Name=rps12 CDS;ID=u2fFyNudrbz1g5tuQ6LkPRKj1P4.1519055473733.8
Atropa_belladonna_NC_004561	Geneious	CDS	72478	72591	.	-	.	Name=rps12 CDS;ID=u2fFyNudrbz1g5tuQ6LkPRKj1P4.1519055473733.9
Atropa_belladonna_NC_004561	Geneious	CDS	100895	101126	.	-	.	Name=rps12 CDS;ID=u2fFyNudrbz1g5tuQ6LkPRKj1P4.1519055473733.9
Atropa_belladonna_NC_004561	Geneious	CDS	100334	100359	.	-	.	Name=rps12 CDS;ID=u2fFyNudrbz1g5tuQ6LkPRKj1P4.1519055473733.9
Atropa_belladonna_NC_004561	Geneious	CDS	147564	154439	.	-	.	Name=ycf2 CDS
Atropa_belladonna_NC_004561	Geneious	CDS	89118	95993	.	+	.	Name=ycf2 CDS
Atropa_belladonna_NC_004561	Geneious	CDS	126578	132220	.	-	.	Name=ycf1 CDS
Atropa_belladonna_NC_004561	Geneious	CDS	16941	21098	.	-	.	Name=rpoC2 CDS
Atropa_belladonna_NC_004561	Geneious	CDS	24066	27278	.	-	.	Name=rpoB CDS
Atropa_belladonna_NC_004561	Geneious	CDS	23608	24060	.	-	.	Name=rpoC1 CDS;ID=u2fFyNudrbz1g5tuQ6LkPRKj1P4.1519055473734.10
Atropa_belladonna_NC_004561	Geneious	CDS	21257	22870	.	-	.	Name=rpoC1 CDS;ID=u2fFyNudrbz1g5tuQ6LkPRKj1P4.1519055473734.10
Atropa_belladonna_NC_004561	Geneious	CDS	124071	124623	.	-	.	Name=ndhA CDS;ID=u2fFyNudrbz1g5tuQ6LkPRKj1P4.1519055473734.11
Atropa_belladonna_NC_004561	Geneious	CDS	122382	122920	.	-	.	Name=ndhA CDS;ID=u2fFyNudrbz1g5tuQ6LkPRKj1P4.1519055473734.11
Atropa_belladonna_NC_004561	Geneious	CDS	40982	43234	.	-	.	Name=psaA CDS
Atropa_belladonna_NC_004561	Geneious	CDS	112817	115039	.	-	.	Name=ndhF CDS
Atropa_belladonna_NC_004561	Geneious	CDS	98751	99527	.	-	.	Name=ndhB CDS;ID=u2fFyNudrbz1g5tuQ6LkPRKj1P4.1519055473735.12
Atropa_belladonna_NC_004561	Geneious	CDS	97316	98071	.	-	.	Name=ndhB CDS;ID=u2fFyNudrbz1g5tuQ6LkPRKj1P4.1519055473735.12
Atropa_belladonna_NC_004561	Geneious	CDS	144030	144806	.	+	.	Name=ndhB CDS;ID=u2fFyNudrbz1g5tuQ6LkPRKj1P4.1519055473735.13
Atropa_belladonna_NC_004561	Geneious	CDS	145486	146241	.	+	.	Name=ndhB CDS;ID=u2fFyNudrbz1g5tuQ6LkPRKj1P4.1519055473735.13
Atropa_belladonna_NC_004561	Geneious	CDS	38752	40956	.	-	.	Name=psaB CDS
Atropa_belladonna_NC_004561	Geneious	CDS	74671	74741	.	-	.	Name=clpP CDS;ID=u2fFyNudrbz1g5tuQ6LkPRKj1P4.1519055473735.14
Atropa_belladonna_NC_004561	Geneious	CDS	73580	73871	.	-	.	Name=clpP CDS;ID=u2fFyNudrbz1g5tuQ6LkPRKj1P4.1519055473735.14
Atropa_belladonna_NC_004561	Geneious	CDS	72730	72957	.	-	.	Name=clpP CDS;ID=u2fFyNudrbz1g5tuQ6LkPRKj1P4.1519055473735.14
Atropa_belladonna_NC_004561	Geneious	CDS	45909	46032	.	-	.	Name=ycf3 CDS;ID=u2fFyNudrbz1g5tuQ6LkPRKj1P4.1519055473735.15
Atropa_belladonna_NC_004561	Geneious	CDS	44940	45169	.	-	.	Name=ycf3 CDS;ID=u2fFyNudrbz1g5tuQ6LkPRKj1P4.1519055473735.15
Atropa_belladonna_NC_004561	Geneious	CDS	44024	44176	.	-	.	Name=ycf3 CDS;ID=u2fFyNudrbz1g5tuQ6LkPRKj1P4.1519055473735.15
Atropa_belladonna_NC_004561	Geneious	CDS	59472	60986	.	+	.	Name=accD CDS
Atropa_belladonna_NC_004561	Geneious	CDS	88100	88490	.	-	.	Name=rpl2 CDS;ID=u2fFyNudrbz1g5tuQ6LkPRKj1P4.1519055473746.16
Atropa_belladonna_NC_004561	Geneious	CDS	87002	87435	.	-	.	Name=rpl2 CDS;ID=u2fFyNudrbz1g5tuQ6LkPRKj1P4.1519055473746.16
Atropa_belladonna_NC_004561	Geneious	CDS	2068	3597	.	-	.	Name=matK CDS
Atropa_belladonna_NC_004561	Geneious	CDS	75183	76709	.	+	.	Name=psbB CDS
Atropa_belladonna_NC_004561	Geneious	CDS	10393	11916	.	-	.	Name=atpA CDS
Atropa_belladonna_NC_004561	Geneious	CDS	118214	119716	.	-	.	Name=ndhD CDS
Atropa_belladonna_NC_004561	Geneious	CDS	54937	56433	.	-	.	Name=atpB CDS
Atropa_belladonna_NC_004561	Geneious	CDS	85334	85342	.	-	.	Name=rpl16 CDS;ID=u2fFyNudrbz1g5tuQ6LkPRKj1P4.1519055473746.17
Atropa_belladonna_NC_004561	Geneious	CDS	83919	84314	.	-	.	Name=rpl16 CDS;ID=u2fFyNudrbz1g5tuQ6LkPRKj1P4.1519055473746.17
Atropa_belladonna_NC_004561	Geneious	CDS	155067	155457	.	+	.	Name=rpl2 CDS;ID=u2fFyNudrbz1g5tuQ6LkPRKj1P4.1519055473746.18
Atropa_belladonna_NC_004561	Geneious	CDS	156122	156555	.	+	.	Name=rpl2 CDS;ID=u2fFyNudrbz1g5tuQ6LkPRKj1P4.1519055473746.18
Atropa_belladonna_NC_004561	Geneious	CDS	57248	58681	.	+	.	Name=rbcL CDS
Atropa_belladonna_NC_004561	Geneious	CDS	77686	77691	.	+	.	Name=petB CDS;ID=u2fFyNudrbz1g5tuQ6LkPRKj1P4.1519055473746.19
Atropa_belladonna_NC_004561	Geneious	CDS	78451	79092	.	+	.	Name=petB CDS;ID=u2fFyNudrbz1g5tuQ6LkPRKj1P4.1519055473746.19
Atropa_belladonna_NC_004561	Geneious	CDS	35270	36655	.	+	.	Name=psbC CDS
Atropa_belladonna_NC_004561	Geneious	CDS	13096	13240	.	-	.	Name=atpF CDS;ID=u2fFyNudrbz1g5tuQ6LkPRKj1P4.1519055473747.20
Atropa_belladonna_NC_004561	Geneious	CDS	11971	12380	.	-	.	Name=atpF CDS;ID=u2fFyNudrbz1g5tuQ6LkPRKj1P4.1519055473747.20
Atropa_belladonna_NC_004561	Geneious	CDS	79283	79290	.	+	.	Name=petD CDS;ID=u2fFyNudrbz1g5tuQ6LkPRKj1P4.1519055473747.21
Atropa_belladonna_NC_004561	Geneious	CDS	80033	80507	.	+	.	Name=petD CDS;ID=u2fFyNudrbz1g5tuQ6LkPRKj1P4.1519055473747.21
Atropa_belladonna_NC_004561	Geneious	CDS	124625	125806	.	-	.	Name=ndhH CDS
Atropa_belladonna_NC_004561	Geneious	CDS	6099	6138	.	-	.	Name=rps16 CDS;ID=u2fFyNudrbz1g5tuQ6LkPRKj1P4.1519055473747.22
Atropa_belladonna_NC_004561	Geneious	CDS	5050	5276	.	-	.	Name=rps16 CDS;ID=u2fFyNudrbz1g5tuQ6LkPRKj1P4.1519055473747.22
Atropa_belladonna_NC_004561	Geneious	CDS	494	1555	.	-	.	Name=psbA CDS
Atropa_belladonna_NC_004561	Geneious	CDS	34225	35286	.	+	.	Name=psbD CDS
Atropa_belladonna_NC_004561	Geneious	CDS	80688	81701	.	-	.	Name=rpoA CDS
Atropa_belladonna_NC_004561	Geneious	CDS	64536	65498	.	+	.	Name=petA CDS
Atropa_belladonna_NC_004561	Geneious	CDS	117035	117973	.	+	.	Name=ccsA CDS
Atropa_belladonna_NC_004561	Geneious	CDS	51211	51954	.	-	.	Name=ndhK CDS
Atropa_belladonna_NC_004561	Geneious	CDS	15039	15782	.	-	.	Name=atpI CDS
Atropa_belladonna_NC_004561	Geneious	CDS	16009	16719	.	-	.	Name=rps2 CDS
Atropa_belladonna_NC_004561	Geneious	CDS	63616	64305	.	+	.	Name=cemA CDS
Atropa_belladonna_NC_004561	Geneious	CDS	85489	86145	.	-	.	Name=rps3 CDS
Atropa_belladonna_NC_004561	Geneious	CDS	47206	47811	.	-	.	Name=rps4 CDS
Atropa_belladonna_NC_004561	Geneious	CDS	62305	62859	.	+	.	Name=ycf4 CDS
Atropa_belladonna_NC_004561	Geneious	CDS	120862	121392	.	-	.	Name=ndhG CDS
Atropa_belladonna_NC_004561	Geneious	CDS	121794	122297	.	-	.	Name=ndhI CDS
Atropa_belladonna_NC_004561	Geneious	CDS	50629	51105	.	-	.	Name=ndhJ CDS
Atropa_belladonna_NC_004561	Geneious	CDS	86130	86597	.	-	.	Name=rpl22 CDS
Atropa_belladonna_NC_004561	Geneious	CDS	99813	100280	.	-	.	Name=rps7 CDS
Atropa_belladonna_NC_004561	Geneious	CDS	143277	143744	.	+	.	Name=rps7 CDS
Atropa_belladonna_NC_004561	Geneious	CDS	71281	71667	.	-	.	Name=rpl20 CDS
Atropa_belladonna_NC_004561	Geneious	CDS	81767	82183	.	-	.	Name=rps11 CDS
Atropa_belladonna_NC_004561	Geneious	CDS	82850	83254	.	-	.	Name=rps8 CDS
Atropa_belladonna_NC_004561	Geneious	CDS	54539	54940	.	-	.	Name=atpE CDS
Atropa_belladonna_NC_004561	Geneious	CDS	83421	83789	.	-	.	Name=rpl14 CDS
Atropa_belladonna_NC_004561	Geneious	CDS	51945	52307	.	-	.	Name=ndhC CDS
Atropa_belladonna_NC_004561	Geneious	CDS	70771	71076	.	+	.	Name=rps18 CDS
Atropa_belladonna_NC_004561	Geneious	CDS	120333	120638	.	-	.	Name=ndhE CDS
Atropa_belladonna_NC_004561	Geneious	CDS	38327	38629	.	-	.	Name=rps14 CDS
Atropa_belladonna_NC_004561	Geneious	CDS	86650	86928	.	-	.	Name=rps19 CDS
Atropa_belladonna_NC_004561	Geneious	CDS	88509	88790	.	-	.	Name=rpl23 CDS
Atropa_belladonna_NC_004561	Geneious	CDS	154767	155048	.	+	.	Name=rpl23 CDS
Atropa_belladonna_NC_004561	Geneious	CDS	125918	126181	.	-	.	Name=rps15 CDS
Atropa_belladonna_NC_004561	Geneious	CDS	67130	67381	.	-	.	Name=psbE CDS
Atropa_belladonna_NC_004561	Geneious	CDS	119836	120081	.	-	.	Name=psaC CDS
Atropa_belladonna_NC_004561	Geneious	CDS	13660	13905	.	-	.	Name=atpH CDS
Atropa_belladonna_NC_004561	Geneious	CDS	77335	77556	.	+	.	Name=psbH CDS
Atropa_belladonna_NC_004561	Geneious	CDS	70384	70584	.	+	.	Name=rpl33 CDS
Atropa_belladonna_NC_004561	Geneious	CDS	37333	37521	.	+	.	Name=psbZ CDS
Atropa_belladonna_NC_004561	Geneious	CDS	7777	7962	.	+	.	Name=psbK CDS
Atropa_belladonna_NC_004561	Geneious	CDS	115810	115977	.	+	.	Name=rpl32 CDS
Atropa_belladonna_NC_004561	Geneious	CDS	69812	69940	.	+	.	Name=psaJ CDS
Atropa_belladonna_NC_004561	Geneious	CDS	77092	77223	.	-	.	Name=psbN CDS
Atropa_belladonna_NC_004561	Geneious	CDS	66615	66737	.	-	.	Name=psbJ CDS
Atropa_belladonna_NC_004561	Geneious	CDS	67001	67120	.	-	.	Name=psbF CDS
Atropa_belladonna_NC_004561	Geneious	CDS	66862	66978	.	-	.	Name=psbL CDS
Atropa_belladonna_NC_004561	Geneious	CDS	68823	68936	.	+	.	Name=petG CDS
Atropa_belladonna_NC_004561	Geneious	CDS	82285	82398	.	-	.	Name=rpl36 CDS
Atropa_belladonna_NC_004561	Geneious	CDS	8318	8428	.	+	.	Name=psbI CDS
Atropa_belladonna_NC_004561	Geneious	CDS	61749	61859	.	+	.	Name=psaI CDS
Atropa_belladonna_NC_004561	Geneious	CDS	30516	30620	.	-	.	Name=psbM CDS
Atropa_belladonna_NC_004561	Geneious	CDS	76914	77018	.	+	.	Name=psbT CDS
Atropa_belladonna_NC_004561	Geneious	CDS	68544	68639	.	+	.	Name=petL CDS
Atropa_belladonna_NC_004561	Geneious	CDS	29339	29428	.	+	.	Name=petN CDS
Atropa_belladonna_NC_004561	Geneious	gene	72478	72591	.	-	.	Name=rps12 gene;ID=u2fFyNudrbz1g5tuQ6LkPRKj1P4.1519055473750.23
Atropa_belladonna_NC_004561	Geneious	gene	142431	143223	.	+	.	Name=rps12 gene;ID=u2fFyNudrbz1g5tuQ6LkPRKj1P4.1519055473750.23
Atropa_belladonna_NC_004561	Geneious	gene	72478	72591	.	-	.	Name=rps12 gene;ID=u2fFyNudrbz1g5tuQ6LkPRKj1P4.1519055473750.24
Atropa_belladonna_NC_004561	Geneious	gene	100334	101126	.	-	.	Name=rps12 gene;ID=u2fFyNudrbz1g5tuQ6LkPRKj1P4.1519055473750.24
Atropa_belladonna_NC_004561	Geneious	gene	147564	154439	.	-	.	Name=ycf2 gene
Atropa_belladonna_NC_004561	Geneious	gene	89118	95993	.	+	.	Name=ycf2 gene
Atropa_belladonna_NC_004561	Geneious	gene	126578	132220	.	-	.	Name=ycf1 gene
Atropa_belladonna_NC_004561	Geneious	gene	16941	21098	.	-	.	Name=rpoC2 gene
Atropa_belladonna_NC_004561	Geneious	gene	24066	27278	.	-	.	Name=rpoB gene
Atropa_belladonna_NC_004561	Geneious	gene	106620	109431	.	+	.	Name=rrn23 gene
Atropa_belladonna_NC_004561	Geneious	gene	134126	136937	.	-	.	Name=rrn23 gene
Atropa_belladonna_NC_004561	Geneious	gene	21257	24060	.	-	.	Name=rpoC1 gene
Atropa_belladonna_NC_004561	Geneious	gene	1770	4360	.	-	.	Name=trnK gene
Atropa_belladonna_NC_004561	Geneious	gene	122382	124623	.	-	.	Name=ndhA gene
Atropa_belladonna_NC_004561	Geneious	gene	40982	43234	.	-	.	Name=psaA gene
Atropa_belladonna_NC_004561	Geneious	gene	112817	115039	.	-	.	Name=ndhF gene
Atropa_belladonna_NC_004561	Geneious	gene	97316	99527	.	-	.	Name=ndhB gene
Atropa_belladonna_NC_004561	Geneious	gene	144030	146241	.	+	.	Name=ndhB gene
Atropa_belladonna_NC_004561	Geneious	gene	38752	40956	.	-	.	Name=psaB gene
Atropa_belladonna_NC_004561	Geneious	gene	72730	74741	.	-	.	Name=clpP gene
Atropa_belladonna_NC_004561	Geneious	gene	44024	46032	.	-	.	Name=ycf3 gene
Atropa_belladonna_NC_004561	Geneious	gene	59472	60986	.	+	.	Name=accD gene
Atropa_belladonna_NC_004561	Geneious	gene	111337	112774	.	+	.	Name=ycf1 gene
Atropa_belladonna_NC_004561	Geneious	gene	87002	88490	.	-	.	Name=rpl2 gene
Atropa_belladonna_NC_004561	Geneious	gene	2068	3597	.	-	.	Name=matK gene
Atropa_belladonna_NC_004561	Geneious	gene	75183	76709	.	+	.	Name=psbB gene
Atropa_belladonna_NC_004561	Geneious	gene	10393	11916	.	-	.	Name=atpA gene
Atropa_belladonna_NC_004561	Geneious	gene	118214	119716	.	-	.	Name=ndhD gene
Atropa_belladonna_NC_004561	Geneious	gene	103060	104559	.	+	.	Name=rrn16 gene
Atropa_belladonna_NC_004561	Geneious	gene	138998	140497	.	-	.	Name=rrn16 gene
Atropa_belladonna_NC_004561	Geneious	gene	54937	56433	.	-	.	Name=atpB gene
Atropa_belladonna_NC_004561	Geneious	gene	83919	85342	.	-	.	Name=rpl16 gene
Atropa_belladonna_NC_004561	Geneious	gene	155067	156555	.	+	.	Name=rpl2 gene
Atropa_belladonna_NC_004561	Geneious	gene	57248	58681	.	+	.	Name=rbcL gene
Atropa_belladonna_NC_004561	Geneious	gene	77686	79092	.	+	.	Name=petB gene
Atropa_belladonna_NC_004561	Geneious	gene	35270	36655	.	+	.	Name=psbC gene
Atropa_belladonna_NC_004561	Geneious	gene	11971	13240	.	-	.	Name=atpF gene
Atropa_belladonna_NC_004561	Geneious	gene	79283	80507	.	+	.	Name=petD gene
Atropa_belladonna_NC_004561	Geneious	gene	124625	125806	.	-	.	Name=ndhH gene
Atropa_belladonna_NC_004561	Geneious	gene	5050	6138	.	-	.	Name=rps16 gene
Atropa_belladonna_NC_004561	Geneious	gene	494	1555	.	-	.	Name=psbA gene
Atropa_belladonna_NC_004561	Geneious	gene	34225	35286	.	+	.	Name=psbD gene
Atropa_belladonna_NC_004561	Geneious	gene	80688	81701	.	-	.	Name=rpoA gene
Atropa_belladonna_NC_004561	Geneious	gene	64536	65498	.	+	.	Name=petA gene
Atropa_belladonna_NC_004561	Geneious	gene	117035	117973	.	+	.	Name=ccsA gene
Atropa_belladonna_NC_004561	Geneious	gene	105713	106466	.	+	.	Name=tRNA-Ala (UGC) gene
Atropa_belladonna_NC_004561	Geneious	gene	137091	137844	.	-	.	Name=tRNA-Ala (UGC) gene
Atropa_belladonna_NC_004561	Geneious	gene	104861	105648	.	+	.	Name=tRNA-Ile (GAU) gene
Atropa_belladonna_NC_004561	Geneious	gene	137909	138696	.	-	.	Name=tRNA-Ile (GAU) gene
Atropa_belladonna_NC_004561	Geneious	gene	9281	10043	.	+	.	Name=tRNA-Gly (UCC) gene
Atropa_belladonna_NC_004561	Geneious	gene	51211	51954	.	-	.	Name=ndhK gene
Atropa_belladonna_NC_004561	Geneious	gene	15039	15782	.	-	.	Name=atpI gene
Atropa_belladonna_NC_004561	Geneious	gene	16009	16719	.	-	.	Name=rps2 gene
Atropa_belladonna_NC_004561	Geneious	gene	63616	64305	.	+	.	Name=cemA gene
Atropa_belladonna_NC_004561	Geneious	gene	53401	54052	.	-	.	Name=trnV-UAC gene
Atropa_belladonna_NC_004561	Geneious	gene	85489	86145	.	-	.	Name=rps3 gene
Atropa_belladonna_NC_004561	Geneious	gene	47206	47811	.	-	.	Name=rps4 gene
Atropa_belladonna_NC_004561	Geneious	gene	48943	49523	.	+	.	Name=trnL-UAA gene
Atropa_belladonna_NC_004561	Geneious	gene	62305	62859	.	+	.	Name=ycf4 gene
Atropa_belladonna_NC_004561	Geneious	gene	120862	121392	.	-	.	Name=ndhG gene
Atropa_belladonna_NC_004561	Geneious	gene	121794	122297	.	-	.	Name=ndhI gene
Atropa_belladonna_NC_004561	Geneious	gene	50629	51105	.	-	.	Name=ndhJ gene
Atropa_belladonna_NC_004561	Geneious	gene	86130	86597	.	-	.	Name=rpl22 gene
Atropa_belladonna_NC_004561	Geneious	gene	99813	100280	.	-	.	Name=rps7 gene
Atropa_belladonna_NC_004561	Geneious	gene	143277	143744	.	+	.	Name=rps7 gene
Atropa_belladonna_NC_004561	Geneious	gene	71281	71667	.	-	.	Name=rpl20 gene
Atropa_belladonna_NC_004561	Geneious	gene	81767	82183	.	-	.	Name=rps11 gene
Atropa_belladonna_NC_004561	Geneious	gene	82850	83254	.	-	.	Name=rps8 gene
Atropa_belladonna_NC_004561	Geneious	gene	54539	54940	.	-	.	Name=atpE gene
Atropa_belladonna_NC_004561	Geneious	gene	83421	83789	.	-	.	Name=rpl14 gene
Atropa_belladonna_NC_004561	Geneious	gene	51945	52307	.	-	.	Name=ndhC gene
Atropa_belladonna_NC_004561	Geneious	gene	138215	138555	.	-	.	Name=ycf68 gene
Atropa_belladonna_NC_004561	Geneious	gene	105002	105340	.	+	.	Name=ycf68 gene
Atropa_belladonna_NC_004561	Geneious	gene	70771	71076	.	+	.	Name=rps18 gene
Atropa_belladonna_NC_004561	Geneious	gene	120333	120638	.	-	.	Name=ndhE gene
Atropa_belladonna_NC_004561	Geneious	gene	38327	38629	.	-	.	Name=rps14 gene
Atropa_belladonna_NC_004561	Geneious	gene	82510	82805	.	-	.	Name=infA gene;Note=Partial sequence%3B internal stop codons
Atropa_belladonna_NC_004561	Geneious	gene	88509	88790	.	-	.	Name=rpl23 gene
Atropa_belladonna_NC_004561	Geneious	gene	154767	155048	.	+	.	Name=rpl23 gene
Atropa_belladonna_NC_004561	Geneious	gene	86653	86928	.	-	.	Name=rps19 gene
Atropa_belladonna_NC_004561	Geneious	gene	96084	96347	.	+	.	Name=ycf15 gene;Note=Internal stop codons
Atropa_belladonna_NC_004561	Geneious	gene	147210	147473	.	-	.	Name=ycf15 gene
Atropa_belladonna_NC_004561	Geneious	gene	125918	126181	.	-	.	Name=rps15 gene
Atropa_belladonna_NC_004561	Geneious	gene	116024	116241	.	+	.	Name=sprA gene
Atropa_belladonna_NC_004561	Geneious	gene	67130	67381	.	-	.	Name=psbE gene
Atropa_belladonna_NC_004561	Geneious	gene	119836	120081	.	-	.	Name=psaC gene
Atropa_belladonna_NC_004561	Geneious	gene	13660	13905	.	-	.	Name=atpH gene
Atropa_belladonna_NC_004561	Geneious	gene	77335	77556	.	+	.	Name=psbH gene
Atropa_belladonna_NC_004561	Geneious	gene	70384	70584	.	+	.	Name=rpl33 gene
Atropa_belladonna_NC_004561	Geneious	gene	37333	37521	.	+	.	Name=psbZ gene
Atropa_belladonna_NC_004561	Geneious	gene	7777	7962	.	+	.	Name=psbK gene
Atropa_belladonna_NC_004561	Geneious	gene	115810	115977	.	+	.	Name=rpl32 gene
Atropa_belladonna_NC_004561	Geneious	gene	69812	69940	.	+	.	Name=psaJ gene
Atropa_belladonna_NC_004561	Geneious	gene	77092	77223	.	-	.	Name=psbN gene
Atropa_belladonna_NC_004561	Geneious	gene	66615	66737	.	-	.	Name=psbJ gene
Atropa_belladonna_NC_004561	Geneious	gene	109892	110012	.	+	.	Name=rrn5 gene
Atropa_belladonna_NC_004561	Geneious	gene	133545	133665	.	-	.	Name=rrn5 gene
Atropa_belladonna_NC_004561	Geneious	gene	67001	67120	.	-	.	Name=psbF gene
Atropa_belladonna_NC_004561	Geneious	gene	66862	66978	.	-	.	Name=psbL gene
Atropa_belladonna_NC_004561	Geneious	gene	68823	68936	.	+	.	Name=petG gene
Atropa_belladonna_NC_004561	Geneious	gene	82285	82398	.	-	.	Name=rpl36 gene
Atropa_belladonna_NC_004561	Geneious	gene	8318	8428	.	+	.	Name=psbI gene
Atropa_belladonna_NC_004561	Geneious	gene	61749	61859	.	+	.	Name=psaI gene
Atropa_belladonna_NC_004561	Geneious	gene	30516	30620	.	-	.	Name=psbM gene
Atropa_belladonna_NC_004561	Geneious	gene	76914	77018	.	+	.	Name=psbT gene
Atropa_belladonna_NC_004561	Geneious	gene	109533	109635	.	+	.	Name=rrn4.5 gene
Atropa_belladonna_NC_004561	Geneious	gene	133922	134024	.	-	.	Name=rrn4.5 gene
Atropa_belladonna_NC_004561	Geneious	gene	68544	68639	.	+	.	Name=petL gene
Atropa_belladonna_NC_004561	Geneious	gene	36891	36983	.	-	.	Name=tRNA-Ser (UGA) gene
Atropa_belladonna_NC_004561	Geneious	gene	29339	29428	.	+	.	Name=petN gene
Atropa_belladonna_NC_004561	Geneious	gene	8564	8651	.	-	.	Name=tRNA-Ser (GCU) gene
Atropa_belladonna_NC_004561	Geneious	gene	46780	46866	.	+	.	Name=tRNA-Ser (GGA) gene
Atropa_belladonna_NC_004561	Geneious	gene	31893	31976	.	-	.	Name=tRNA-Tyr (GUA) gene
Atropa_belladonna_NC_004561	Geneious	gene	96696	96776	.	-	.	Name=tRNA-Leu (CAA) gene
Atropa_belladonna_NC_004561	Geneious	gene	146781	146861	.	+	.	Name=tRNA-Leu (CAA) gene
Atropa_belladonna_NC_004561	Geneious	gene	116852	116931	.	+	.	Name=tRNA-Leu (UAG) gene
Atropa_belladonna_NC_004561	Geneious	gene	7	81	.	-	.	Name=tRNA-His (GUG) gene
Atropa_belladonna_NC_004561	Geneious	gene	31711	31784	.	-	.	Name=tRNA-Asp (GUC) gene
Atropa_belladonna_NC_004561	Geneious	gene	38104	38177	.	-	.	Name=tRNA-fM (CAU) gene
Atropa_belladonna_NC_004561	Geneious	gene	69068	69141	.	-	.	Name=tRNA-Trp (CCA) gene
Atropa_belladonna_NC_004561	Geneious	gene	69306	69379	.	-	.	Name=tRNA-Pro (UGG) gene
Atropa_belladonna_NC_004561	Geneious	gene	88956	89029	.	-	.	Name=tRNA-Ile (CAU) gene
Atropa_belladonna_NC_004561	Geneious	gene	110274	110347	.	+	.	Name=tRNA-Arg (ACG) gene
Atropa_belladonna_NC_004561	Geneious	gene	133210	133283	.	-	.	Name=tRNA-Arg (ACG) gene
Atropa_belladonna_NC_004561	Geneious	gene	154528	154601	.	+	.	Name=tRNA-Ile (CAU) gene
Atropa_belladonna_NC_004561	Geneious	gene	102761	102832	.	+	.	Name=tRNA-Val (GAC) gene
Atropa_belladonna_NC_004561	Geneious	gene	32036	32108	.	-	.	Name=tRNA-Glu (UUC) gene
Atropa_belladonna_NC_004561	Geneious	gene	48173	48245	.	-	.	Name=tRNA-Thr (UGU) gene
Atropa_belladonna_NC_004561	Geneious	gene	49887	49959	.	+	.	Name=tRNA-Phe (GAA) gene
Atropa_belladonna_NC_004561	Geneious	gene	54245	54317	.	+	.	Name=tRNA-Met (CAU) gene
Atropa_belladonna_NC_004561	Geneious	gene	32977	33048	.	+	.	Name=tRNA-Thr (GGU) gene
Atropa_belladonna_NC_004561	Geneious	gene	7360	7431	.	-	.	Name=tRNA-Gln (UUG) gene
Atropa_belladonna_NC_004561	Geneious	gene	10201	10272	.	+	.	Name=tRNA-Arg (UCU) gene
Atropa_belladonna_NC_004561	Geneious	gene	28586	28657	.	+	.	Name=tRNA-Cys (GCA) gene
Atropa_belladonna_NC_004561	Geneious	gene	110937	111008	.	-	.	Name=tRNA-Asn (GUU) gene
Atropa_belladonna_NC_004561	Geneious	gene	140725	140796	.	-	.	Name=tRNA-Val (GAC) gene
Atropa_belladonna_NC_004561	Geneious	gene	132549	132620	.	+	.	Name=tRNA-Asn (GUU) gene
Atropa_belladonna_NC_004561	Geneious	gene	37797	37867	.	+	.	Name=tRNA-Gly (GCC) gene
Atropa_belladonna_NC_004561	Geneious	gene	156629	156687	.	+	.	Name=rps19
