# Supplementary material for: The chloroplast genome sequence of bittersweet (Solanum dulcamara): Plastid genome structure evolution in Solanaceae
Source: PLoS One. 2018 Apr 25;13(4):e0196069. doi: 10.1371/journal.pone.0196069 (PMC5919006; doi:10.1371/journal.pone.0196069)
Supplement: S5 Data — (ZIP) [file pone.0196069.s005.zip › Reannotation_GB/Capsicum annuum_NC_018552.gff]

##gff-version 3
##source-version geneious 9.1.7
Capsicum%20annuum_NC_018552	Geneious	region	1	156781	.	+	0	Is_circular=true
Capsicum_annuum_NC_018552	Geneious	misc_RNA	115875	116027	.	+	.	Name=sprA
Capsicum_annuum_NC_018552	Geneious	misc_feature	1	87366	.	+	.	Name=large single copy region (LSC)
Capsicum_annuum_NC_018552	Geneious	misc_feature	113150	130998	.	+	.	Name=small single copy region (SSC)
Capsicum_annuum_NC_018552	Geneious	repeat_region	87367	113149	.	+	.	Name=inverted repeat B (IRb) repeat region
Capsicum_annuum_NC_018552	Geneious	repeat_region	130999	156781	.	-	.	Name=inverted repeat A (IRa) repeat region
Capsicum_annuum_NC_018552	Geneious	rRNA	107334	110156	.	+	.	Name=rrn23 rRNA
Capsicum_annuum_NC_018552	Geneious	rRNA	133992	136814	.	-	.	Name=rrn23 rRNA
Capsicum_annuum_NC_018552	Geneious	rRNA	103639	105138	.	+	.	Name=rrn16 rRNA
Capsicum_annuum_NC_018552	Geneious	rRNA	139010	140509	.	-	.	Name=rrn16 rRNA
Capsicum_annuum_NC_018552	Geneious	rRNA	110585	110705	.	+	.	Name=rrn5 rRNA
Capsicum_annuum_NC_018552	Geneious	rRNA	133443	133563	.	-	.	Name=rrn5 rRNA
Capsicum_annuum_NC_018552	Geneious	rRNA	110258	110360	.	+	.	Name=rrn4.5 rRNA
Capsicum_annuum_NC_018552	Geneious	rRNA	133788	133890	.	-	.	Name=rrn4.5 rRNA
Capsicum_annuum_NC_018552	Geneious	intron	1876	4375	.	-	.	Name=trnK intron
Capsicum_annuum_NC_018552	Geneious	intron	122736	123892	.	-	.	Name=ndhA intron
Capsicum_annuum_NC_018552	Geneious	intron	84806	85831	.	-	.	Name=rpl16 intron
Capsicum_annuum_NC_018552	Geneious	intron	5330	6194	.	-	.	Name=rps16 intron
Capsicum_annuum_NC_018552	Geneious	intron	74343	75153	.	-	.	Name=clpP intron 1
Capsicum_annuum_NC_018552	Geneious	intron	44253	44996	.	-	.	Name=ycf3 intron 2
Capsicum_annuum_NC_018552	Geneious	intron	106335	107145	.	+	.	Name=trnA intron
Capsicum_annuum_NC_018552	Geneious	intron	137003	137813	.	-	.	Name=trnA intron
Capsicum_annuum_NC_018552	Geneious	intron	79772	80513	.	+	.	Name=petD intron
Capsicum_annuum_NC_018552	Geneious	intron	78174	78928	.	+	.	Name=petB intron
Capsicum_annuum_NC_018552	Geneious	intron	45227	45968	.	-	.	Name=ycf3 intron 1
Capsicum_annuum_NC_018552	Geneious	intron	23046	23787	.	-	.	Name=rpoC1 intron
Capsicum_annuum_NC_018552	Geneious	intron	12549	13241	.	-	.	Name=atpF intron
Capsicum_annuum_NC_018552	Geneious	intron	105476	106197	.	+	.	Name=trnI intron
Capsicum_annuum_NC_018552	Geneious	intron	137951	138672	.	-	.	Name=trnI intron
Capsicum_annuum_NC_018552	Geneious	intron	9441	10132	.	+	.	Name=trnG intron
Capsicum_annuum_NC_018552	Geneious	intron	98662	99340	.	-	.	Name=ndhB intron
Capsicum_annuum_NC_018552	Geneious	intron	144808	145486	.	+	.	Name=ndhB intron
Capsicum_annuum_NC_018552	Geneious	intron	87943	88607	.	-	.	Name=rpl2 intron
Capsicum_annuum_NC_018552	Geneious	intron	155541	156205	.	+	.	Name=rpl2 intron 1
Capsicum_annuum_NC_018552	Geneious	intron	73425	74052	.	-	.	Name=clpP intron 2
Capsicum_annuum_NC_018552	Geneious	intron	53850	54424	.	-	.	Name=trnV intron 1
Capsicum_annuum_NC_018552	Geneious	intron	100938	101473	.	-	.	Name=rps12 intron
Capsicum_annuum_NC_018552	Geneious	intron	142675	143210	.	+	.	Name=rps12 intron 2
Capsicum_annuum_NC_018552	Geneious	intron	49187	49612	.	+	.	Name=trnL-UAA intron
Capsicum_annuum_NC_018552	Geneious	tRNA	4376	4412	.	-	.	Name=trnK tRNA;ID=u2fFyNudrbz1g5tuQ6LkPRKj1P4.1519055479593.25
Capsicum_annuum_NC_018552	Geneious	tRNA	1841	1875	.	-	.	Name=trnK tRNA;ID=u2fFyNudrbz1g5tuQ6LkPRKj1P4.1519055479593.25
Capsicum_annuum_NC_018552	Geneious	tRNA	106297	106334	.	+	.	Name=trnA;ID=u2fFyNudrbz1g5tuQ6LkPRKj1P4.1519055479593.26
Capsicum_annuum_NC_018552	Geneious	tRNA	107146	107180	.	+	.	Name=trnA;ID=u2fFyNudrbz1g5tuQ6LkPRKj1P4.1519055479593.26
Capsicum_annuum_NC_018552	Geneious	tRNA	137814	137851	.	-	.	Name=trnA;ID=u2fFyNudrbz1g5tuQ6LkPRKj1P4.1519055479594.27
Capsicum_annuum_NC_018552	Geneious	tRNA	136968	137002	.	-	.	Name=trnA;ID=u2fFyNudrbz1g5tuQ6LkPRKj1P4.1519055479594.27
Capsicum_annuum_NC_018552	Geneious	tRNA	105439	105475	.	+	.	Name=trnI tRNA;ID=u2fFyNudrbz1g5tuQ6LkPRKj1P4.1519055479594.28
Capsicum_annuum_NC_018552	Geneious	tRNA	106198	106232	.	+	.	Name=trnI tRNA;ID=u2fFyNudrbz1g5tuQ6LkPRKj1P4.1519055479594.28
Capsicum_annuum_NC_018552	Geneious	tRNA	138673	138709	.	-	.	Name=trnI tRNA;ID=u2fFyNudrbz1g5tuQ6LkPRKj1P4.1519055479594.29
Capsicum_annuum_NC_018552	Geneious	tRNA	137916	137950	.	-	.	Name=trnI tRNA;ID=u2fFyNudrbz1g5tuQ6LkPRKj1P4.1519055479594.29
Capsicum_annuum_NC_018552	Geneious	tRNA	9418	9440	.	+	.	Name=trnG tRNA;ID=u2fFyNudrbz1g5tuQ6LkPRKj1P4.1519055479594.30
Capsicum_annuum_NC_018552	Geneious	tRNA	10133	10180	.	+	.	Name=trnG tRNA;ID=u2fFyNudrbz1g5tuQ6LkPRKj1P4.1519055479594.30
Capsicum_annuum_NC_018552	Geneious	tRNA	54425	54469	.	-	.	Name=trnV-UAC;ID=u2fFyNudrbz1g5tuQ6LkPRKj1P4.1519055479594.31
Capsicum_annuum_NC_018552	Geneious	tRNA	53815	53849	.	-	.	Name=trnV-UAC;ID=u2fFyNudrbz1g5tuQ6LkPRKj1P4.1519055479594.31
Capsicum_annuum_NC_018552	Geneious	tRNA	49152	49186	.	+	.	Name=trnL-UAA;ID=u2fFyNudrbz1g5tuQ6LkPRKj1P4.1519055479594.32
Capsicum_annuum_NC_018552	Geneious	tRNA	49613	49661	.	+	.	Name=trnL-UAA;ID=u2fFyNudrbz1g5tuQ6LkPRKj1P4.1519055479594.32
Capsicum_annuum_NC_018552	Geneious	tRNA	36925	37017	.	-	.	Name=trnS tRNA
Capsicum_annuum_NC_018552	Geneious	tRNA	8711	8798	.	-	.	Name=trnS tRNA
Capsicum_annuum_NC_018552	Geneious	tRNA	46962	47048	.	+	.	Name=trnS tRNA
Capsicum_annuum_NC_018552	Geneious	tRNA	32070	32153	.	-	.	Name=trnY tRNA
Capsicum_annuum_NC_018552	Geneious	tRNA	97286	97366	.	-	.	Name=trnL-CAA tRNA
Capsicum_annuum_NC_018552	Geneious	tRNA	146782	146862	.	+	.	Name=trnL tRNA
Capsicum_annuum_NC_018552	Geneious	tRNA	116679	116758	.	+	.	Name=trnL tRNA
Capsicum_annuum_NC_018552	Geneious	tRNA	22	96	.	-	.	Name=trnH tRNA
Capsicum_annuum_NC_018552	Geneious	tRNA	153492	153566	.	-	.	Name=trnH tRNA
Capsicum_annuum_NC_018552	Geneious	tRNA	31889	31962	.	-	.	Name=trnD tRNA
Capsicum_annuum_NC_018552	Geneious	tRNA	38134	38207	.	-	.	Name=trnfM tRNA
Capsicum_annuum_NC_018552	Geneious	tRNA	69443	69516	.	-	.	Name=trnW tRNA
Capsicum_annuum_NC_018552	Geneious	tRNA	69681	69754	.	-	.	Name=trnP tRNA
Capsicum_annuum_NC_018552	Geneious	tRNA	89606	89679	.	-	.	Name=trnI tRNA
Capsicum_annuum_NC_018552	Geneious	tRNA	110961	111034	.	+	.	Name=trnR tRNA
Capsicum_annuum_NC_018552	Geneious	tRNA	133114	133187	.	-	.	Name=trnR tRNA
Capsicum_annuum_NC_018552	Geneious	tRNA	154469	154542	.	+	.	Name=trnI tRNA
Capsicum_annuum_NC_018552	Geneious	tRNA	103339	103410	.	+	.	Name=trnV tRNA
Capsicum_annuum_NC_018552	Geneious	tRNA	32213	32285	.	-	.	Name=trnE tRNA
Capsicum_annuum_NC_018552	Geneious	tRNA	48374	48446	.	-	.	Name=trnT tRNA
Capsicum_annuum_NC_018552	Geneious	tRNA	50256	50328	.	+	.	Name=trnF tRNA
Capsicum_annuum_NC_018552	Geneious	tRNA	54670	54742	.	+	.	Name=trnM tRNA
Capsicum_annuum_NC_018552	Geneious	tRNA	32991	33062	.	+	.	Name=trnT tRNA
Capsicum_annuum_NC_018552	Geneious	tRNA	7507	7578	.	-	.	Name=trnQ tRNA
Capsicum_annuum_NC_018552	Geneious	tRNA	10358	10429	.	+	.	Name=trnR tRNA
Capsicum_annuum_NC_018552	Geneious	tRNA	28785	28856	.	+	.	Name=trnC tRNA
Capsicum_annuum_NC_018552	Geneious	tRNA	111621	111692	.	-	.	Name=trnN tRNA
Capsicum_annuum_NC_018552	Geneious	tRNA	132456	132527	.	+	.	Name=trnN tRNA
Capsicum_annuum_NC_018552	Geneious	tRNA	140738	140809	.	-	.	Name=trnV tRNA
Capsicum_annuum_NC_018552	Geneious	tRNA	37840	37910	.	+	.	Name=trnG tRNA
Capsicum_annuum_NC_018552	Geneious	exon	21432	23045	.	-	.	Name=rpoC1 exon 2
Capsicum_annuum_NC_018552	Geneious	exon	99341	100117	.	-	.	Name=ndhB exon 1
Capsicum_annuum_NC_018552	Geneious	exon	144031	144807	.	+	.	Name=ndhB exon 1
Capsicum_annuum_NC_018552	Geneious	exon	97906	98661	.	-	.	Name=ndhB exon 2
Capsicum_annuum_NC_018552	Geneious	exon	145487	146242	.	+	.	Name=ndhB exon 2
Capsicum_annuum_NC_018552	Geneious	exon	78929	79570	.	+	.	Name=petB exon 2
Capsicum_annuum_NC_018552	Geneious	exon	123893	124445	.	-	.	Name=ndhA exon 1
Capsicum_annuum_NC_018552	Geneious	exon	122197	122735	.	-	.	Name=ndhA exon 2
Capsicum_annuum_NC_018552	Geneious	exon	87509	87942	.	-	.	Name=rpl2 exon 2
Capsicum_annuum_NC_018552	Geneious	exon	80514	80988	.	+	.	Name=petD exon 2
Capsicum_annuum_NC_018552	Geneious	exon	23788	24240	.	-	.	Name=rpoC1 exon 1
Capsicum_annuum_NC_018552	Geneious	exon	156206	156639	.	+	.	Name=rpl2 exon 2
Capsicum_annuum_NC_018552	Geneious	exon	12139	12548	.	-	.	Name=atpF exon 2
Capsicum_annuum_NC_018552	Geneious	exon	84410	84805	.	-	.	Name=rpl16 exon 2
Capsicum_annuum_NC_018552	Geneious	exon	88608	88998	.	-	.	Name=rpl2 exon 1
Capsicum_annuum_NC_018552	Geneious	exon	155150	155540	.	+	.	Name=rpl2 exon 1
Capsicum_annuum_NC_018552	Geneious	exon	74051	74342	.	-	.	Name=clpP exon 2
Capsicum_annuum_NC_018552	Geneious	exon	5103	5329	.	-	.	Name=rps16 exon 2
Capsicum_annuum_NC_018552	Geneious	exon	101474	101705	.	-	.	Name=rps12 exon 2
Capsicum_annuum_NC_018552	Geneious	exon	142443	142674	.	+	.	Name=rps12 exon 1
Capsicum_annuum_NC_018552	Geneious	exon	44997	45226	.	-	.	Name=ycf3 exon 2
Capsicum_annuum_NC_018552	Geneious	exon	73197	73424	.	-	.	Name=clpP exon 3
Capsicum_annuum_NC_018552	Geneious	exon	44100	44252	.	-	.	Name=ycf3 exon 3
Capsicum_annuum_NC_018552	Geneious	exon	13242	13386	.	-	.	Name=atpF exon 1
Capsicum_annuum_NC_018552	Geneious	exon	45969	46092	.	-	.	Name=ycf3 exon 1
Capsicum_annuum_NC_018552	Geneious	exon	72928	73041	.	-	.	Name=rps12 exon 1
Capsicum_annuum_NC_018552	Geneious	exon	75154	75224	.	-	.	Name=clpP exon 1
Capsicum_annuum_NC_018552	Geneious	exon	54425	54469	.	-	.	Name=trnV-UAC exon2
Capsicum_annuum_NC_018552	Geneious	exon	49613	49661	.	+	.	Name=trnL-UAA exon1
Capsicum_annuum_NC_018552	Geneious	exon	10133	10180	.	+	.	Name=trnG exon 2
Capsicum_annuum_NC_018552	Geneious	exon	6195	6234	.	-	.	Name=rps16 exon 1
Capsicum_annuum_NC_018552	Geneious	exon	106297	106334	.	+	.	Name=trnA exon 1
Capsicum_annuum_NC_018552	Geneious	exon	137814	137851	.	-	.	Name=trnA exon 1
Capsicum_annuum_NC_018552	Geneious	exon	4376	4412	.	-	.	Name=trnK exon 1
Capsicum_annuum_NC_018552	Geneious	exon	105439	105475	.	+	.	Name=trnI exon 1
Capsicum_annuum_NC_018552	Geneious	exon	138673	138709	.	-	.	Name=trnI exon 1
Capsicum_annuum_NC_018552	Geneious	exon	1841	1875	.	-	.	Name=trnK exon 2
Capsicum_annuum_NC_018552	Geneious	exon	49152	49186	.	+	.	Name=trnL-UAA exon2
Capsicum_annuum_NC_018552	Geneious	exon	53815	53849	.	-	.	Name=trnV-UAC exon1
Capsicum_annuum_NC_018552	Geneious	exon	106198	106232	.	+	.	Name=trnI exon 2
Capsicum_annuum_NC_018552	Geneious	exon	107146	107180	.	+	.	Name=trnA exon 2
Capsicum_annuum_NC_018552	Geneious	exon	136968	137002	.	-	.	Name=trnA exon 2
Capsicum_annuum_NC_018552	Geneious	exon	137916	137950	.	-	.	Name=trnI exon 2
Capsicum_annuum_NC_018552	Geneious	exon	100912	100937	.	-	.	Name=rps12 exon 3
Capsicum_annuum_NC_018552	Geneious	exon	143211	143236	.	+	.	Name=rps12 exon 2
Capsicum_annuum_NC_018552	Geneious	exon	9418	9440	.	+	.	Name=trnG exon 1
Capsicum_annuum_NC_018552	Geneious	exon	85832	85840	.	-	.	Name=rpl16 exon 1
Capsicum_annuum_NC_018552	Geneious	exon	79764	79771	.	+	.	Name=petD exon 1
Capsicum_annuum_NC_018552	Geneious	exon	78168	78173	.	+	.	Name=petB exon 1
Capsicum_annuum_NC_018552	Geneious	CDS	72928	73041	.	-	.	Name=rps12 CDS;ID=u2fFyNudrbz1g5tuQ6LkPRKj1P4.1519055479595.33
Capsicum_annuum_NC_018552	Geneious	CDS	142443	142674	.	+	.	Name=rps12 CDS;ID=u2fFyNudrbz1g5tuQ6LkPRKj1P4.1519055479595.33
Capsicum_annuum_NC_018552	Geneious	CDS	143211	143236	.	+	.	Name=rps12 CDS;ID=u2fFyNudrbz1g5tuQ6LkPRKj1P4.1519055479595.33
Capsicum_annuum_NC_018552	Geneious	CDS	72928	73041	.	-	.	Name=rps12 CDS;ID=u2fFyNudrbz1g5tuQ6LkPRKj1P4.1519055479595.34
Capsicum_annuum_NC_018552	Geneious	CDS	101474	101705	.	-	.	Name=rps12 CDS;ID=u2fFyNudrbz1g5tuQ6LkPRKj1P4.1519055479595.34
Capsicum_annuum_NC_018552	Geneious	CDS	100912	100937	.	-	.	Name=rps12 CDS;ID=u2fFyNudrbz1g5tuQ6LkPRKj1P4.1519055479595.34
Capsicum_annuum_NC_018552	Geneious	CDS	89793	96653	.	+	.	Name=ycf2 CDS
Capsicum_annuum_NC_018552	Geneious	CDS	147495	154355	.	-	.	Name=ycf2 CDS
Capsicum_annuum_NC_018552	Geneious	CDS	126406	132126	.	-	.	Name=ycf1 CDS
Capsicum_annuum_NC_018552	Geneious	CDS	17108	21274	.	-	.	Name=rpoC2 CDS
Capsicum_annuum_NC_018552	Geneious	CDS	24246	27458	.	-	.	Name=rpoB CDS
Capsicum_annuum_NC_018552	Geneious	CDS	23788	24240	.	-	.	Name=rpoC1 CDS;ID=u2fFyNudrbz1g5tuQ6LkPRKj1P4.1519055479596.35
Capsicum_annuum_NC_018552	Geneious	CDS	21432	23045	.	-	.	Name=rpoC1 CDS;ID=u2fFyNudrbz1g5tuQ6LkPRKj1P4.1519055479596.35
Capsicum_annuum_NC_018552	Geneious	CDS	123893	124445	.	-	.	Name=ndhA CDS;ID=u2fFyNudrbz1g5tuQ6LkPRKj1P4.1519055479596.36
Capsicum_annuum_NC_018552	Geneious	CDS	122197	122735	.	-	.	Name=ndhA CDS;ID=u2fFyNudrbz1g5tuQ6LkPRKj1P4.1519055479596.36
Capsicum_annuum_NC_018552	Geneious	CDS	41007	43259	.	-	.	Name=psaA CDS
Capsicum_annuum_NC_018552	Geneious	CDS	113162	115384	.	-	.	Name=ndhF CDS
Capsicum_annuum_NC_018552	Geneious	CDS	99341	100117	.	-	.	Name=ndhB CDS;ID=u2fFyNudrbz1g5tuQ6LkPRKj1P4.1519055479596.37
Capsicum_annuum_NC_018552	Geneious	CDS	97906	98661	.	-	.	Name=ndhB CDS;ID=u2fFyNudrbz1g5tuQ6LkPRKj1P4.1519055479596.37
Capsicum_annuum_NC_018552	Geneious	CDS	144031	144807	.	+	.	Name=ndhB CDS;ID=u2fFyNudrbz1g5tuQ6LkPRKj1P4.1519055479596.38
Capsicum_annuum_NC_018552	Geneious	CDS	145487	146242	.	+	.	Name=ndhB CDS;ID=u2fFyNudrbz1g5tuQ6LkPRKj1P4.1519055479596.38
Capsicum_annuum_NC_018552	Geneious	CDS	38777	40981	.	-	.	Name=psaB CDS
Capsicum_annuum_NC_018552	Geneious	CDS	75154	75224	.	-	.	Name=clpP CDS;ID=u2fFyNudrbz1g5tuQ6LkPRKj1P4.1519055479596.39
Capsicum_annuum_NC_018552	Geneious	CDS	74051	74342	.	-	.	Name=clpP CDS;ID=u2fFyNudrbz1g5tuQ6LkPRKj1P4.1519055479596.39
Capsicum_annuum_NC_018552	Geneious	CDS	73197	73424	.	-	.	Name=clpP CDS;ID=u2fFyNudrbz1g5tuQ6LkPRKj1P4.1519055479596.39
Capsicum_annuum_NC_018552	Geneious	CDS	45969	46092	.	-	.	Name=ycf3 CDS;ID=u2fFyNudrbz1g5tuQ6LkPRKj1P4.1519055479596.40
Capsicum_annuum_NC_018552	Geneious	CDS	44997	45226	.	-	.	Name=ycf3 CDS;ID=u2fFyNudrbz1g5tuQ6LkPRKj1P4.1519055479596.40
Capsicum_annuum_NC_018552	Geneious	CDS	44100	44252	.	-	.	Name=ycf3 CDS;ID=u2fFyNudrbz1g5tuQ6LkPRKj1P4.1519055479596.40
Capsicum_annuum_NC_018552	Geneious	CDS	59910	61565	.	+	.	Name=accD CDS
Capsicum_annuum_NC_018552	Geneious	CDS	88608	88998	.	-	.	Name=rpl2 CDS;ID=u2fFyNudrbz1g5tuQ6LkPRKj1P4.1519055479596.41
Capsicum_annuum_NC_018552	Geneious	CDS	87509	87942	.	-	.	Name=rpl2 CDS;ID=u2fFyNudrbz1g5tuQ6LkPRKj1P4.1519055479596.41
Capsicum_annuum_NC_018552	Geneious	CDS	2141	3670	.	-	.	Name=matK CDS
Capsicum_annuum_NC_018552	Geneious	CDS	75670	77196	.	+	.	Name=psbB CDS
Capsicum_annuum_NC_018552	Geneious	CDS	10561	12084	.	-	.	Name=atpA CDS
Capsicum_annuum_NC_018552	Geneious	CDS	118039	119541	.	-	.	Name=ndhD CDS
Capsicum_annuum_NC_018552	Geneious	CDS	55375	56871	.	-	.	Name=atpB CDS
Capsicum_annuum_NC_018552	Geneious	CDS	85832	85840	.	-	.	Name=rpl16 CDS;ID=u2fFyNudrbz1g5tuQ6LkPRKj1P4.1519055479597.42
Capsicum_annuum_NC_018552	Geneious	CDS	84410	84805	.	-	.	Name=rpl16 CDS;ID=u2fFyNudrbz1g5tuQ6LkPRKj1P4.1519055479597.42
Capsicum_annuum_NC_018552	Geneious	CDS	155150	155540	.	+	.	Name=rpl2 CDS;ID=u2fFyNudrbz1g5tuQ6LkPRKj1P4.1519055479597.43
Capsicum_annuum_NC_018552	Geneious	CDS	156206	156639	.	+	.	Name=rpl2 CDS;ID=u2fFyNudrbz1g5tuQ6LkPRKj1P4.1519055479597.43
Capsicum_annuum_NC_018552	Geneious	CDS	57694	59127	.	+	.	Name=rbcL CDS
Capsicum_annuum_NC_018552	Geneious	CDS	78168	78173	.	+	.	Name=petB CDS;ID=u2fFyNudrbz1g5tuQ6LkPRKj1P4.1519055479597.44
Capsicum_annuum_NC_018552	Geneious	CDS	78929	79570	.	+	.	Name=petB CDS;ID=u2fFyNudrbz1g5tuQ6LkPRKj1P4.1519055479597.44
Capsicum_annuum_NC_018552	Geneious	CDS	35289	36674	.	+	.	Name=psbC CDS
Capsicum_annuum_NC_018552	Geneious	CDS	13242	13386	.	-	.	Name=atpF CDS;ID=u2fFyNudrbz1g5tuQ6LkPRKj1P4.1519055479597.45
Capsicum_annuum_NC_018552	Geneious	CDS	12139	12548	.	-	.	Name=atpF CDS;ID=u2fFyNudrbz1g5tuQ6LkPRKj1P4.1519055479597.45
Capsicum_annuum_NC_018552	Geneious	CDS	79764	79771	.	+	.	Name=petD CDS;ID=u2fFyNudrbz1g5tuQ6LkPRKj1P4.1519055479597.46
Capsicum_annuum_NC_018552	Geneious	CDS	80514	80988	.	+	.	Name=petD CDS;ID=u2fFyNudrbz1g5tuQ6LkPRKj1P4.1519055479597.46
Capsicum_annuum_NC_018552	Geneious	CDS	124447	125628	.	-	.	Name=ndhH CDS
Capsicum_annuum_NC_018552	Geneious	CDS	6195	6234	.	-	.	Name=rps16 CDS;ID=u2fFyNudrbz1g5tuQ6LkPRKj1P4.1519055479597.47
Capsicum_annuum_NC_018552	Geneious	CDS	5103	5329	.	-	.	Name=rps16 CDS;ID=u2fFyNudrbz1g5tuQ6LkPRKj1P4.1519055479597.47
Capsicum_annuum_NC_018552	Geneious	CDS	565	1626	.	-	.	Name=psbA CDS
Capsicum_annuum_NC_018552	Geneious	CDS	34244	35305	.	+	.	Name=psbD CDS
Capsicum_annuum_NC_018552	Geneious	CDS	81178	82191	.	-	.	Name=rpoA CDS
Capsicum_annuum_NC_018552	Geneious	CDS	65094	66056	.	+	.	Name=petA CDS
Capsicum_annuum_NC_018552	Geneious	CDS	116861	117802	.	+	.	Name=ccsA CDS
Capsicum_annuum_NC_018552	Geneious	CDS	51582	52325	.	-	.	Name=ndhK CDS
Capsicum_annuum_NC_018552	Geneious	CDS	15207	15950	.	-	.	Name=atpI CDS
Capsicum_annuum_NC_018552	Geneious	CDS	16177	16887	.	-	.	Name=rps2 CDS
Capsicum_annuum_NC_018552	Geneious	CDS	64174	64863	.	+	.	Name=cemA CDS
Capsicum_annuum_NC_018552	Geneious	CDS	85987	86643	.	-	.	Name=rps3 CDS
Capsicum_annuum_NC_018552	Geneious	CDS	47392	47997	.	-	.	Name=rps4 CDS
Capsicum_annuum_NC_018552	Geneious	CDS	62880	63434	.	+	.	Name=ycf4 CDS
Capsicum_annuum_NC_018552	Geneious	CDS	120686	121216	.	-	.	Name=ndhG CDS
Capsicum_annuum_NC_018552	Geneious	CDS	71641	72105	.	-	.	Name=rpl20 CDS
Capsicum_annuum_NC_018552	Geneious	CDS	121609	122112	.	-	.	Name=ndhI CDS
Capsicum_annuum_NC_018552	Geneious	CDS	51000	51476	.	-	.	Name=ndhJ CDS
Capsicum_annuum_NC_018552	Geneious	CDS	86628	87095	.	-	.	Name=rpl22 CDS
Capsicum_annuum_NC_018552	Geneious	CDS	100391	100858	.	-	.	Name=rps7 CDS
Capsicum_annuum_NC_018552	Geneious	CDS	143290	143757	.	+	.	Name=rps7 CDS
Capsicum_annuum_NC_018552	Geneious	CDS	82257	82673	.	-	.	Name=rps11 CDS
Capsicum_annuum_NC_018552	Geneious	CDS	83334	83738	.	-	.	Name=rps8 CDS
Capsicum_annuum_NC_018552	Geneious	CDS	54977	55378	.	-	.	Name=atpE CDS
Capsicum_annuum_NC_018552	Geneious	CDS	83906	84274	.	-	.	Name=rpl14 CDS
Capsicum_annuum_NC_018552	Geneious	CDS	52316	52678	.	-	.	Name=ndhC CDS
Capsicum_annuum_NC_018552	Geneious	CDS	71162	71467	.	+	.	Name=rps18 CDS
Capsicum_annuum_NC_018552	Geneious	CDS	120157	120462	.	-	.	Name=ndhE CDS
Capsicum_annuum_NC_018552	Geneious	CDS	38357	38659	.	-	.	Name=rps14 CDS
Capsicum_annuum_NC_018552	Geneious	CDS	89017	89298	.	-	.	Name=rpl23 CDS
Capsicum_annuum_NC_018552	Geneious	CDS	154850	155131	.	+	.	Name=rpl23 CDS
Capsicum_annuum_NC_018552	Geneious	CDS	87154	87432	.	-	.	Name=rps19 CDS
Capsicum_annuum_NC_018552	Geneious	CDS	125740	126003	.	-	.	Name=rps15 CDS
Capsicum_annuum_NC_018552	Geneious	CDS	67506	67757	.	-	.	Name=psbE CDS
Capsicum_annuum_NC_018552	Geneious	CDS	119660	119905	.	-	.	Name=psaC CDS
Capsicum_annuum_NC_018552	Geneious	CDS	13777	14022	.	-	.	Name=atpH CDS
Capsicum_annuum_NC_018552	Geneious	CDS	77817	78038	.	+	.	Name=psbH CDS
Capsicum_annuum_NC_018552	Geneious	CDS	70772	70972	.	+	.	Name=rpl33 CDS
Capsicum_annuum_NC_018552	Geneious	CDS	37383	37571	.	+	.	Name=psbZ CDS
Capsicum_annuum_NC_018552	Geneious	CDS	7924	8109	.	+	.	Name=psbK CDS
Capsicum_annuum_NC_018552	Geneious	CDS	115638	115808	.	+	.	Name=rpl32 CDS
Capsicum_annuum_NC_018552	Geneious	CDS	70201	70335	.	+	.	Name=psaJ CDS
Capsicum_annuum_NC_018552	Geneious	CDS	77574	77705	.	-	.	Name=psbN CDS
Capsicum_annuum_NC_018552	Geneious	CDS	66991	67113	.	-	.	Name=psbJ CDS
Capsicum_annuum_NC_018552	Geneious	CDS	67377	67496	.	-	.	Name=psbF CDS
Capsicum_annuum_NC_018552	Geneious	CDS	67238	67354	.	-	.	Name=psbL CDS
Capsicum_annuum_NC_018552	Geneious	CDS	69199	69312	.	+	.	Name=petG CDS
Capsicum_annuum_NC_018552	Geneious	CDS	82775	82888	.	-	.	Name=rpl36 CDS
Capsicum_annuum_NC_018552	Geneious	CDS	8479	8589	.	+	.	Name=psbI CDS
Capsicum_annuum_NC_018552	Geneious	CDS	62326	62436	.	+	.	Name=psaI CDS
Capsicum_annuum_NC_018552	Geneious	CDS	30731	30835	.	-	.	Name=psbM CDS
Capsicum_annuum_NC_018552	Geneious	CDS	77396	77500	.	+	.	Name=psbT CDS
Capsicum_annuum_NC_018552	Geneious	CDS	68916	69011	.	+	.	Name=petL CDS
Capsicum_annuum_NC_018552	Geneious	CDS	29534	29623	.	+	.	Name=petN CDS
Capsicum_annuum_NC_018552	Geneious	gene	72928	73041	.	-	.	Name=rps12 gene;ID=u2fFyNudrbz1g5tuQ6LkPRKj1P4.1519055479609.48
Capsicum_annuum_NC_018552	Geneious	gene	142443	143236	.	+	.	Name=rps12 gene;ID=u2fFyNudrbz1g5tuQ6LkPRKj1P4.1519055479609.48
Capsicum_annuum_NC_018552	Geneious	gene	72928	73041	.	-	.	Name=rps12 gene;ID=u2fFyNudrbz1g5tuQ6LkPRKj1P4.1519055479609.49
Capsicum_annuum_NC_018552	Geneious	gene	100912	101705	.	-	.	Name=rps12 gene;ID=u2fFyNudrbz1g5tuQ6LkPRKj1P4.1519055479609.49
Capsicum_annuum_NC_018552	Geneious	gene	89793	96653	.	+	.	Name=ycf2 gene
Capsicum_annuum_NC_018552	Geneious	gene	147495	154355	.	-	.	Name=ycf2 gene
Capsicum_annuum_NC_018552	Geneious	gene	126406	132126	.	-	.	Name=ycf1 gene
Capsicum_annuum_NC_018552	Geneious	gene	17108	21274	.	-	.	Name=rpoC2 gene
Capsicum_annuum_NC_018552	Geneious	gene	24246	27458	.	-	.	Name=rpoB gene
Capsicum_annuum_NC_018552	Geneious	gene	107334	110156	.	+	.	Name=rrn23 gene
Capsicum_annuum_NC_018552	Geneious	gene	133992	136814	.	-	.	Name=rrn23 gene
Capsicum_annuum_NC_018552	Geneious	gene	21432	24240	.	-	.	Name=rpoC1 gene
Capsicum_annuum_NC_018552	Geneious	gene	1841	4412	.	-	.	Name=trnK gene
Capsicum_annuum_NC_018552	Geneious	gene	122197	124445	.	-	.	Name=ndhA gene
Capsicum_annuum_NC_018552	Geneious	gene	41007	43259	.	-	.	Name=psaA gene
Capsicum_annuum_NC_018552	Geneious	gene	113162	115384	.	-	.	Name=ndhF gene
Capsicum_annuum_NC_018552	Geneious	gene	97906	100117	.	-	.	Name=ndhB gene
Capsicum_annuum_NC_018552	Geneious	gene	144031	146242	.	+	.	Name=ndhB gene
Capsicum_annuum_NC_018552	Geneious	gene	38777	40981	.	-	.	Name=psaB gene
Capsicum_annuum_NC_018552	Geneious	gene	73197	75224	.	-	.	Name=clpP gene
Capsicum_annuum_NC_018552	Geneious	gene	44100	46092	.	-	.	Name=ycf3 gene
Capsicum_annuum_NC_018552	Geneious	gene	59910	61565	.	+	.	Name=accD gene
Capsicum_annuum_NC_018552	Geneious	gene	87509	88998	.	-	.	Name=rpl2 gene
Capsicum_annuum_NC_018552	Geneious	gene	2141	3670	.	-	.	Name=matK gene
Capsicum_annuum_NC_018552	Geneious	gene	75670	77196	.	+	.	Name=psbB gene
Capsicum_annuum_NC_018552	Geneious	gene	10561	12084	.	-	.	Name=atpA gene
Capsicum_annuum_NC_018552	Geneious	gene	118039	119541	.	-	.	Name=ndhD gene
Capsicum_annuum_NC_018552	Geneious	gene	103639	105138	.	+	.	Name=rrn16 gene
Capsicum_annuum_NC_018552	Geneious	gene	139010	140509	.	-	.	Name=rrn16 gene
Capsicum_annuum_NC_018552	Geneious	gene	55375	56871	.	-	.	Name=atpB gene
Capsicum_annuum_NC_018552	Geneious	gene	84410	85840	.	-	.	Name=rpl16 gene
Capsicum_annuum_NC_018552	Geneious	gene	155150	156639	.	+	.	Name=rpl2 gene
Capsicum_annuum_NC_018552	Geneious	gene	57694	59127	.	+	.	Name=rbcL gene
Capsicum_annuum_NC_018552	Geneious	gene	78168	79570	.	+	.	Name=petB gene
Capsicum_annuum_NC_018552	Geneious	gene	35289	36674	.	+	.	Name=psbC gene
Capsicum_annuum_NC_018552	Geneious	gene	12139	13386	.	-	.	Name=atpF gene
Capsicum_annuum_NC_018552	Geneious	gene	79764	80988	.	+	.	Name=petD gene
Capsicum_annuum_NC_018552	Geneious	gene	124447	125628	.	-	.	Name=ndhH gene
Capsicum_annuum_NC_018552	Geneious	gene	5103	6234	.	-	.	Name=rps16 gene
Capsicum_annuum_NC_018552	Geneious	gene	112022	113149	.	+	.	Name=ycf1 gene
Capsicum_annuum_NC_018552	Geneious	gene	565	1626	.	-	.	Name=psbA gene
Capsicum_annuum_NC_018552	Geneious	gene	34244	35305	.	+	.	Name=psbD gene
Capsicum_annuum_NC_018552	Geneious	gene	81178	82191	.	-	.	Name=rpoA gene
Capsicum_annuum_NC_018552	Geneious	gene	65094	66056	.	+	.	Name=petA gene
Capsicum_annuum_NC_018552	Geneious	gene	116861	117802	.	+	.	Name=ccsA gene
Capsicum_annuum_NC_018552	Geneious	gene	106297	107180	.	+	.	Name=trnA gene
Capsicum_annuum_NC_018552	Geneious	gene	136968	137851	.	-	.	Name=trnA gene
Capsicum_annuum_NC_018552	Geneious	gene	105439	106232	.	+	.	Name=trnI gene
Capsicum_annuum_NC_018552	Geneious	gene	137916	138709	.	-	.	Name=trnI gene
Capsicum_annuum_NC_018552	Geneious	gene	9418	10180	.	+	.	Name=trnG gene
Capsicum_annuum_NC_018552	Geneious	gene	51582	52325	.	-	.	Name=ndhK gene
Capsicum_annuum_NC_018552	Geneious	gene	15207	15950	.	-	.	Name=atpI gene
Capsicum_annuum_NC_018552	Geneious	gene	16177	16887	.	-	.	Name=rps2 gene
Capsicum_annuum_NC_018552	Geneious	gene	64174	64863	.	+	.	Name=cemA gene
Capsicum_annuum_NC_018552	Geneious	gene	53815	54469	.	-	.	Name=trnV-UAC gene
Capsicum_annuum_NC_018552	Geneious	gene	85987	86643	.	-	.	Name=rps3 gene
Capsicum_annuum_NC_018552	Geneious	gene	47392	47997	.	-	.	Name=rps4 gene
Capsicum_annuum_NC_018552	Geneious	gene	49152	49661	.	+	.	Name=trnL-UAA gene
Capsicum_annuum_NC_018552	Geneious	gene	62880	63434	.	+	.	Name=ycf4 gene
Capsicum_annuum_NC_018552	Geneious	gene	120686	121216	.	-	.	Name=ndhG gene
Capsicum_annuum_NC_018552	Geneious	gene	71641	72105	.	-	.	Name=rpl20 gene
Capsicum_annuum_NC_018552	Geneious	gene	121609	122112	.	-	.	Name=ndhI gene
Capsicum_annuum_NC_018552	Geneious	gene	51000	51476	.	-	.	Name=ndhJ gene
Capsicum_annuum_NC_018552	Geneious	gene	86628	87095	.	-	.	Name=rpl22 gene
Capsicum_annuum_NC_018552	Geneious	gene	100391	100858	.	-	.	Name=rps7 gene
Capsicum_annuum_NC_018552	Geneious	gene	143290	143757	.	+	.	Name=rps7 gene
Capsicum_annuum_NC_018552	Geneious	gene	82257	82673	.	-	.	Name=rps11 gene
Capsicum_annuum_NC_018552	Geneious	gene	83334	83738	.	-	.	Name=rps8 gene
Capsicum_annuum_NC_018552	Geneious	gene	54977	55378	.	-	.	Name=atpE gene
Capsicum_annuum_NC_018552	Geneious	gene	83906	84274	.	-	.	Name=rpl14 gene
Capsicum_annuum_NC_018552	Geneious	gene	52316	52678	.	-	.	Name=ndhC gene
Capsicum_annuum_NC_018552	Geneious	gene	138228	138568	.	-	.	Name=ycf68 gene
Capsicum_annuum_NC_018552	Geneious	gene	105580	105918	.	+	.	Name=ycf68 gene
Capsicum_annuum_NC_018552	Geneious	gene	71162	71467	.	+	.	Name=rps18 gene
Capsicum_annuum_NC_018552	Geneious	gene	120157	120462	.	-	.	Name=ndhE gene
Capsicum_annuum_NC_018552	Geneious	gene	38357	38659	.	-	.	Name=rps14 gene
Capsicum_annuum_NC_018552	Geneious	gene	83000	83289	.	-	.	Name=infA gene;Note=Partial sequence%3B internal stop codons
Capsicum_annuum_NC_018552	Geneious	gene	89017	89298	.	-	.	Name=rpl23 gene
Capsicum_annuum_NC_018552	Geneious	gene	154850	155131	.	+	.	Name=rpl23 gene
Capsicum_annuum_NC_018552	Geneious	gene	87154	87432	.	-	.	Name=rps19 gene
Capsicum_annuum_NC_018552	Geneious	gene	96744	97007	.	+	.	Name=ycf15 gene
Capsicum_annuum_NC_018552	Geneious	gene	147141	147404	.	-	.	Name=ycf15 gene
Capsicum_annuum_NC_018552	Geneious	gene	125740	126003	.	-	.	Name=rps15 gene
Capsicum_annuum_NC_018552	Geneious	gene	115875	116027	.	+	.	Name=sprA gene
Capsicum_annuum_NC_018552	Geneious	gene	67506	67757	.	-	.	Name=psbE gene
Capsicum_annuum_NC_018552	Geneious	gene	119660	119905	.	-	.	Name=psaC gene
Capsicum_annuum_NC_018552	Geneious	gene	13777	14022	.	-	.	Name=atpH gene
Capsicum_annuum_NC_018552	Geneious	gene	77817	78038	.	+	.	Name=psbH gene
Capsicum_annuum_NC_018552	Geneious	gene	70772	70972	.	+	.	Name=rpl33 gene
Capsicum_annuum_NC_018552	Geneious	gene	37383	37571	.	+	.	Name=psbZ gene
Capsicum_annuum_NC_018552	Geneious	gene	7924	8109	.	+	.	Name=psbK gene
Capsicum_annuum_NC_018552	Geneious	gene	115638	115808	.	+	.	Name=rpl32 gene
Capsicum_annuum_NC_018552	Geneious	gene	70201	70335	.	+	.	Name=psaJ gene
Capsicum_annuum_NC_018552	Geneious	gene	77574	77705	.	-	.	Name=psbN gene
Capsicum_annuum_NC_018552	Geneious	gene	66991	67113	.	-	.	Name=psbJ gene
Capsicum_annuum_NC_018552	Geneious	gene	110585	110705	.	+	.	Name=rrn5 gene
Capsicum_annuum_NC_018552	Geneious	gene	133443	133563	.	-	.	Name=rrn5 gene
Capsicum_annuum_NC_018552	Geneious	gene	67377	67496	.	-	.	Name=psbF gene
Capsicum_annuum_NC_018552	Geneious	gene	67238	67354	.	-	.	Name=psbL gene
Capsicum_annuum_NC_018552	Geneious	gene	69199	69312	.	+	.	Name=petG gene
Capsicum_annuum_NC_018552	Geneious	gene	82775	82888	.	-	.	Name=rpl36 gene
Capsicum_annuum_NC_018552	Geneious	gene	8479	8589	.	+	.	Name=psbI gene
Capsicum_annuum_NC_018552	Geneious	gene	62326	62436	.	+	.	Name=psaI gene
Capsicum_annuum_NC_018552	Geneious	gene	30731	30835	.	-	.	Name=psbM gene
Capsicum_annuum_NC_018552	Geneious	gene	77396	77500	.	+	.	Name=psbT gene
Capsicum_annuum_NC_018552	Geneious	gene	110258	110360	.	+	.	Name=rrn4.5 gene
Capsicum_annuum_NC_018552	Geneious	gene	133788	133890	.	-	.	Name=rrn4.5 gene
Capsicum_annuum_NC_018552	Geneious	gene	68916	69011	.	+	.	Name=petL gene
Capsicum_annuum_NC_018552	Geneious	gene	36925	37017	.	-	.	Name=trnS gene
Capsicum_annuum_NC_018552	Geneious	gene	29534	29623	.	+	.	Name=petN gene
Capsicum_annuum_NC_018552	Geneious	gene	8711	8798	.	-	.	Name=trnS gene
Capsicum_annuum_NC_018552	Geneious	gene	46962	47048	.	+	.	Name=trnS gene
Capsicum_annuum_NC_018552	Geneious	gene	32070	32153	.	-	.	Name=trnY gene
Capsicum_annuum_NC_018552	Geneious	gene	97286	97366	.	-	.	Name=trnL-CAA gene
Capsicum_annuum_NC_018552	Geneious	gene	146782	146862	.	+	.	Name=trnL gene
Capsicum_annuum_NC_018552	Geneious	gene	116679	116758	.	+	.	Name=trnL gene
Capsicum_annuum_NC_018552	Geneious	gene	22	96	.	-	.	Name=trnH gene
Capsicum_annuum_NC_018552	Geneious	gene	153492	153566	.	-	.	Name=trnH gene
Capsicum_annuum_NC_018552	Geneious	gene	31889	31962	.	-	.	Name=trnD gene
Capsicum_annuum_NC_018552	Geneious	gene	38134	38207	.	-	.	Name=trnfM gene
Capsicum_annuum_NC_018552	Geneious	gene	69443	69516	.	-	.	Name=trnW gene
Capsicum_annuum_NC_018552	Geneious	gene	69681	69754	.	-	.	Name=trnP gene
Capsicum_annuum_NC_018552	Geneious	gene	89606	89679	.	-	.	Name=trnI gene
Capsicum_annuum_NC_018552	Geneious	gene	110961	111034	.	+	.	Name=trnR gene
Capsicum_annuum_NC_018552	Geneious	gene	133114	133187	.	-	.	Name=trnR gene
Capsicum_annuum_NC_018552	Geneious	gene	154469	154542	.	+	.	Name=trnI gene
Capsicum_annuum_NC_018552	Geneious	gene	103339	103410	.	+	.	Name=trnV gene
Capsicum_annuum_NC_018552	Geneious	gene	32213	32285	.	-	.	Name=trnE gene
Capsicum_annuum_NC_018552	Geneious	gene	48374	48446	.	-	.	Name=trnT gene
Capsicum_annuum_NC_018552	Geneious	gene	50256	50328	.	+	.	Name=trnF gene
Capsicum_annuum_NC_018552	Geneious	gene	54670	54742	.	+	.	Name=trnM gene
Capsicum_annuum_NC_018552	Geneious	gene	32991	33062	.	+	.	Name=trnT gene
Capsicum_annuum_NC_018552	Geneious	gene	7507	7578	.	-	.	Name=trnQ gene
Capsicum_annuum_NC_018552	Geneious	gene	10358	10429	.	+	.	Name=trnR gene
Capsicum_annuum_NC_018552	Geneious	gene	28785	28856	.	+	.	Name=trnC gene
Capsicum_annuum_NC_018552	Geneious	gene	111621	111692	.	-	.	Name=trnN gene
Capsicum_annuum_NC_018552	Geneious	gene	132456	132527	.	+	.	Name=trnN gene
Capsicum_annuum_NC_018552	Geneious	gene	140738	140809	.	-	.	Name=trnV gene
Capsicum_annuum_NC_018552	Geneious	gene	37840	37910	.	+	.	Name=trnG gene
Capsicum_annuum_NC_018552	Geneious	gene	156716	156781	.	+	.	Name=rps19
