# Supplementary material for: The chloroplast genome sequence of bittersweet (Solanum dulcamara): Plastid genome structure evolution in Solanaceae
Source: PLoS One. 2018 Apr 25;13(4):e0196069. doi: 10.1371/journal.pone.0196069 (PMC5919006; doi:10.1371/journal.pone.0196069)
Supplement: S5 Data — (ZIP) [file pone.0196069.s005.zip › Reannotation_GB/Capsicum frutescens_NC_028007.gff]

##gff-version 3
##source-version geneious 9.1.7
Capsicum%20frutescens_NC_028007	Geneious	region	1	156817	.	+	0	Is_circular=true
Capsicum_frutescens_NC_028007	Geneious	misc_RNA	115899	116051	.	+	.	Name=sprA
Capsicum_frutescens_NC_028007	Geneious	misc_feature	1	87380	.	+	.	Name=large single copy region%3B LSC
Capsicum_frutescens_NC_028007	Geneious	misc_feature	113173	131025	.	+	.	Name=small single copy region%3B SSC
Capsicum_frutescens_NC_028007	Geneious	repeat_region	87381	113172	.	+	.	Name=IRb
Capsicum_frutescens_NC_028007	Geneious	repeat_region	131026	156817	.	-	.	Name=repeat region
Capsicum_frutescens_NC_028007	Geneious	rRNA	107359	110181	.	+	.	Name=23S rRNA
Capsicum_frutescens_NC_028007	Geneious	rRNA	134017	136839	.	-	.	Name=23S rRNA
Capsicum_frutescens_NC_028007	Geneious	rRNA	103664	105163	.	+	.	Name=16S rRNA
Capsicum_frutescens_NC_028007	Geneious	rRNA	139035	140534	.	-	.	Name=16S rRNA
Capsicum_frutescens_NC_028007	Geneious	rRNA	110610	110730	.	+	.	Name=5S rRNA
Capsicum_frutescens_NC_028007	Geneious	rRNA	133468	133588	.	-	.	Name=5S rRNA
Capsicum_frutescens_NC_028007	Geneious	rRNA	110283	110385	.	+	.	Name=4.5S rRNA
Capsicum_frutescens_NC_028007	Geneious	rRNA	133813	133915	.	-	.	Name=4.5S rRNA
Capsicum_frutescens_NC_028007	Geneious	intron	1877	4377	.	-	.	Name=trnK intron
Capsicum_frutescens_NC_028007	Geneious	intron	122761	123919	.	-	.	Name=ndhA intron 1
Capsicum_frutescens_NC_028007	Geneious	intron	84820	85845	.	-	.	Name=rpl16 intron 1
Capsicum_frutescens_NC_028007	Geneious	intron	5334	6198	.	-	.	Name=rps16 intron
Capsicum_frutescens_NC_028007	Geneious	intron	74355	75166	.	-	.	Name=clpP intron 1
Capsicum_frutescens_NC_028007	Geneious	intron	44251	44994	.	-	.	Name=ycf3 intron 2
Capsicum_frutescens_NC_028007	Geneious	intron	106360	107170	.	+	.	Name=tRNA-Ala (UGC) intron 1
Capsicum_frutescens_NC_028007	Geneious	intron	137028	137838	.	-	.	Name=trnA intron
Capsicum_frutescens_NC_028007	Geneious	intron	79786	80527	.	+	.	Name=petD intron 1
Capsicum_frutescens_NC_028007	Geneious	intron	78188	78942	.	+	.	Name=petB intron 1
Capsicum_frutescens_NC_028007	Geneious	intron	45225	45969	.	-	.	Name=ycf3 intron 1
Capsicum_frutescens_NC_028007	Geneious	intron	23056	23797	.	-	.	Name=rpoC1 intron
Capsicum_frutescens_NC_028007	Geneious	intron	12555	13249	.	-	.	Name=atpF intron 1
Capsicum_frutescens_NC_028007	Geneious	intron	105501	106222	.	+	.	Name=trnI intron
Capsicum_frutescens_NC_028007	Geneious	intron	137976	138697	.	-	.	Name=trnI intron
Capsicum_frutescens_NC_028007	Geneious	intron	9446	10137	.	+	.	Name=trnG intron
Capsicum_frutescens_NC_028007	Geneious	intron	98687	99365	.	-	.	Name=ndhB intron 1
Capsicum_frutescens_NC_028007	Geneious	intron	144833	145511	.	+	.	Name=ndhB intron
Capsicum_frutescens_NC_028007	Geneious	intron	87954	88619	.	-	.	Name=rpl2 intron 1
Capsicum_frutescens_NC_028007	Geneious	intron	155579	156244	.	+	.	Name=rpl2 intron 1
Capsicum_frutescens_NC_028007	Geneious	intron	73436	74062	.	-	.	Name=clpP intron 2
Capsicum_frutescens_NC_028007	Geneious	intron	53853	54426	.	-	.	Name=trnV intron 1
Capsicum_frutescens_NC_028007	Geneious	intron	100963	101498	.	-	.	Name=rps12 intron
Capsicum_frutescens_NC_028007	Geneious	intron	142700	143235	.	+	.	Name=rps12 intron 2
Capsicum_frutescens_NC_028007	Geneious	intron	49190	49615	.	+	.	Name=trnL-UAA intron
Capsicum_frutescens_NC_028007	Geneious	tRNA	4378	4414	.	-	.	Name=trnK-UUU tRNA;ID=u2fFyNudrbz1g5tuQ6LkPRKj1P4.1519055483698.50
Capsicum_frutescens_NC_028007	Geneious	tRNA	1842	1876	.	-	.	Name=trnK-UUU tRNA;ID=u2fFyNudrbz1g5tuQ6LkPRKj1P4.1519055483698.50
Capsicum_frutescens_NC_028007	Geneious	tRNA	106322	106359	.	+	.	Name=trnA-UGC;ID=u2fFyNudrbz1g5tuQ6LkPRKj1P4.1519055483698.51
Capsicum_frutescens_NC_028007	Geneious	tRNA	107171	107205	.	+	.	Name=trnA-UGC;ID=u2fFyNudrbz1g5tuQ6LkPRKj1P4.1519055483698.51
Capsicum_frutescens_NC_028007	Geneious	tRNA	137839	137876	.	-	.	Name=trnA-UGC;ID=u2fFyNudrbz1g5tuQ6LkPRKj1P4.1519055483698.52
Capsicum_frutescens_NC_028007	Geneious	tRNA	136993	137027	.	-	.	Name=trnA-UGC;ID=u2fFyNudrbz1g5tuQ6LkPRKj1P4.1519055483698.52
Capsicum_frutescens_NC_028007	Geneious	tRNA	105464	105505	.	+	.	Name=trnI-GAU tRNA;ID=u2fFyNudrbz1g5tuQ6LkPRKj1P4.1519055483698.53
Capsicum_frutescens_NC_028007	Geneious	tRNA	106223	106257	.	+	.	Name=trnI-GAU tRNA;ID=u2fFyNudrbz1g5tuQ6LkPRKj1P4.1519055483698.53
Capsicum_frutescens_NC_028007	Geneious	tRNA	138698	138734	.	-	.	Name=trnI-GAU tRNA;ID=u2fFyNudrbz1g5tuQ6LkPRKj1P4.1519055483698.54
Capsicum_frutescens_NC_028007	Geneious	tRNA	137941	137975	.	-	.	Name=trnI-GAU tRNA;ID=u2fFyNudrbz1g5tuQ6LkPRKj1P4.1519055483698.54
Capsicum_frutescens_NC_028007	Geneious	tRNA	9423	9445	.	+	.	Name=trnG-UCC tRNA;ID=u2fFyNudrbz1g5tuQ6LkPRKj1P4.1519055483698.55
Capsicum_frutescens_NC_028007	Geneious	tRNA	10138	10185	.	+	.	Name=trnG-UCC tRNA;ID=u2fFyNudrbz1g5tuQ6LkPRKj1P4.1519055483698.55
Capsicum_frutescens_NC_028007	Geneious	tRNA	54427	54471	.	-	.	Name=trnV-UAC;ID=u2fFyNudrbz1g5tuQ6LkPRKj1P4.1519055483698.56
Capsicum_frutescens_NC_028007	Geneious	tRNA	53818	53852	.	-	.	Name=trnV-UAC;ID=u2fFyNudrbz1g5tuQ6LkPRKj1P4.1519055483698.56
Capsicum_frutescens_NC_028007	Geneious	tRNA	49155	49189	.	+	.	Name=trnL-UAA;ID=u2fFyNudrbz1g5tuQ6LkPRKj1P4.1519055483698.57
Capsicum_frutescens_NC_028007	Geneious	tRNA	49616	49664	.	+	.	Name=trnL-UAA;ID=u2fFyNudrbz1g5tuQ6LkPRKj1P4.1519055483698.57
Capsicum_frutescens_NC_028007	Geneious	tRNA	36922	37014	.	-	.	Name=trnS-UGA tRNA
Capsicum_frutescens_NC_028007	Geneious	tRNA	8716	8803	.	-	.	Name=trnS-GCU tRNA
Capsicum_frutescens_NC_028007	Geneious	tRNA	46965	47051	.	+	.	Name=trnS-GGA tRNA
Capsicum_frutescens_NC_028007	Geneious	tRNA	32080	32163	.	-	.	Name=trnY-GUA tRNA
Capsicum_frutescens_NC_028007	Geneious	tRNA	97311	97391	.	-	.	Name=trnL-CAA tRNA
Capsicum_frutescens_NC_028007	Geneious	tRNA	146807	146887	.	+	.	Name=trnL-CAA tRNA
Capsicum_frutescens_NC_028007	Geneious	tRNA	116704	116783	.	+	.	Name=trnL-UAG tRNA
Capsicum_frutescens_NC_028007	Geneious	tRNA	22	96	.	-	.	Name=trnH-GUG tRNA
Capsicum_frutescens_NC_028007	Geneious	tRNA	31899	31972	.	-	.	Name=trnD-GUC tRNA
Capsicum_frutescens_NC_028007	Geneious	tRNA	38131	38204	.	-	.	Name=trnfM-CAU tRNA
Capsicum_frutescens_NC_028007	Geneious	tRNA	69440	69513	.	-	.	Name=trnW-CCA tRNA
Capsicum_frutescens_NC_028007	Geneious	tRNA	69678	69751	.	-	.	Name=trnP-UGG tRNA
Capsicum_frutescens_NC_028007	Geneious	tRNA	89618	89691	.	-	.	Name=trnI-CAU tRNA
Capsicum_frutescens_NC_028007	Geneious	tRNA	110984	111057	.	+	.	Name=trnR-ACG tRNA
Capsicum_frutescens_NC_028007	Geneious	tRNA	133141	133214	.	-	.	Name=trnR-ACG tRNA
Capsicum_frutescens_NC_028007	Geneious	tRNA	154507	154580	.	+	.	Name=trnI-CAU tRNA
Capsicum_frutescens_NC_028007	Geneious	tRNA	103365	103436	.	+	.	Name=trnV-GAC tRNA
Capsicum_frutescens_NC_028007	Geneious	tRNA	32223	32295	.	-	.	Name=trnE-UUC tRNA
Capsicum_frutescens_NC_028007	Geneious	tRNA	48377	48449	.	-	.	Name=trnT-UGU tRNA
Capsicum_frutescens_NC_028007	Geneious	tRNA	50259	50331	.	+	.	Name=trnF-GAA tRNA
Capsicum_frutescens_NC_028007	Geneious	tRNA	54672	54744	.	+	.	Name=trnM-CAU tRNA
Capsicum_frutescens_NC_028007	Geneious	tRNA	33001	33072	.	+	.	Name=trnT-GGU tRNA
Capsicum_frutescens_NC_028007	Geneious	tRNA	7512	7583	.	-	.	Name=trnQ-UUG tRNA
Capsicum_frutescens_NC_028007	Geneious	tRNA	10364	10435	.	+	.	Name=trnR-UCU tRNA
Capsicum_frutescens_NC_028007	Geneious	tRNA	28795	28866	.	+	.	Name=trnC-GCA tRNA
Capsicum_frutescens_NC_028007	Geneious	tRNA	111644	111715	.	-	.	Name=trnN-GUU tRNA
Capsicum_frutescens_NC_028007	Geneious	tRNA	132483	132554	.	+	.	Name=trnN-GUU tRNA
Capsicum_frutescens_NC_028007	Geneious	tRNA	140762	140833	.	-	.	Name=trnV-GAC tRNA
Capsicum_frutescens_NC_028007	Geneious	tRNA	37837	37907	.	+	.	Name=trnG-GCC tRNA
Capsicum_frutescens_NC_028007	Geneious	exon	21442	23055	.	-	.	Name=rpoC1 exon 2
Capsicum_frutescens_NC_028007	Geneious	exon	99366	100142	.	-	.	Name=ndhB exon1
Capsicum_frutescens_NC_028007	Geneious	exon	144056	144832	.	+	.	Name=ndhB exon 1
Capsicum_frutescens_NC_028007	Geneious	exon	97931	98686	.	-	.	Name=ndhB exon 2
Capsicum_frutescens_NC_028007	Geneious	exon	145512	146267	.	+	.	Name=ndhB exon 2
Capsicum_frutescens_NC_028007	Geneious	exon	78943	79584	.	+	.	Name=petB exon 2
Capsicum_frutescens_NC_028007	Geneious	exon	123920	124472	.	-	.	Name=ndhA exon 1
Capsicum_frutescens_NC_028007	Geneious	exon	122222	122760	.	-	.	Name=ndhA exon 2
Capsicum_frutescens_NC_028007	Geneious	exon	87520	87953	.	-	.	Name=rpl2 exon 2
Capsicum_frutescens_NC_028007	Geneious	exon	80528	81002	.	+	.	Name=petD exon 2
Capsicum_frutescens_NC_028007	Geneious	exon	23798	24250	.	-	.	Name=rpoC1 exon 1
Capsicum_frutescens_NC_028007	Geneious	exon	156245	156678	.	+	.	Name=rpl2 exon 2
Capsicum_frutescens_NC_028007	Geneious	exon	12145	12554	.	-	.	Name=atpF exon 2
Capsicum_frutescens_NC_028007	Geneious	exon	84424	84819	.	-	.	Name=rpl16 exon 2
Capsicum_frutescens_NC_028007	Geneious	exon	88620	89010	.	-	.	Name=rpl2 exon 1
Capsicum_frutescens_NC_028007	Geneious	exon	155188	155578	.	+	.	Name=rpl2 exon 1
Capsicum_frutescens_NC_028007	Geneious	exon	74063	74354	.	-	.	Name=clpP exon 2
Capsicum_frutescens_NC_028007	Geneious	exon	101499	101730	.	-	.	Name=rps12 exon 2
Capsicum_frutescens_NC_028007	Geneious	exon	142468	142699	.	+	.	Name=rps12 exon 1
Capsicum_frutescens_NC_028007	Geneious	exon	44995	45224	.	-	.	Name=ycf3 exon 2
Capsicum_frutescens_NC_028007	Geneious	exon	73208	73435	.	-	.	Name=clpP exon 3
Capsicum_frutescens_NC_028007	Geneious	exon	44098	44250	.	-	.	Name=ycf3 exon 3
Capsicum_frutescens_NC_028007	Geneious	exon	13250	13394	.	-	.	Name=atpF exon 1
Capsicum_frutescens_NC_028007	Geneious	exon	45970	46093	.	-	.	Name=ycf3 exon 1
Capsicum_frutescens_NC_028007	Geneious	exon	72939	73052	.	-	.	Name=rps12 exon 1
Capsicum_frutescens_NC_028007	Geneious	exon	75167	75237	.	-	.	Name=clpP exon 1
Capsicum_frutescens_NC_028007	Geneious	exon	54427	54471	.	-	.	Name=trnV-UAC exon2
Capsicum_frutescens_NC_028007	Geneious	exon	49616	49664	.	+	.	Name=trnL-UAA exon1
Capsicum_frutescens_NC_028007	Geneious	exon	10138	10185	.	+	.	Name=trnG exon1
Capsicum_frutescens_NC_028007	Geneious	exon	106322	106359	.	+	.	Name=trnA-UGC exon1
Capsicum_frutescens_NC_028007	Geneious	exon	137839	137876	.	-	.	Name=trnA exon 1
Capsicum_frutescens_NC_028007	Geneious	exon	4378	4414	.	-	.	Name=trnK exon 1
Capsicum_frutescens_NC_028007	Geneious	exon	105464	105500	.	+	.	Name=trnI-GAU exon 1
Capsicum_frutescens_NC_028007	Geneious	exon	138698	138734	.	-	.	Name=trnI exon 1
Capsicum_frutescens_NC_028007	Geneious	exon	1842	1876	.	-	.	Name=trnK exon 2
Capsicum_frutescens_NC_028007	Geneious	exon	49155	49189	.	+	.	Name=trnL-UAA exon2
Capsicum_frutescens_NC_028007	Geneious	exon	53818	53852	.	-	.	Name=trnV-UAC exon1
Capsicum_frutescens_NC_028007	Geneious	exon	106223	106257	.	+	.	Name=trnI-GAU exon2
Capsicum_frutescens_NC_028007	Geneious	exon	107171	107205	.	+	.	Name=trnA-UGC exon2
Capsicum_frutescens_NC_028007	Geneious	exon	136993	137027	.	-	.	Name=trnA exon 2
Capsicum_frutescens_NC_028007	Geneious	exon	137941	137975	.	-	.	Name=trnI exon 2
Capsicum_frutescens_NC_028007	Geneious	exon	100937	100962	.	-	.	Name=rps12 exon 3
Capsicum_frutescens_NC_028007	Geneious	exon	143236	143261	.	+	.	Name=rps12 exon 2
Capsicum_frutescens_NC_028007	Geneious	exon	9423	9445	.	+	.	Name=trnG exon 2
Capsicum_frutescens_NC_028007	Geneious	exon	85846	85854	.	-	.	Name=rpl16 exon 1
Capsicum_frutescens_NC_028007	Geneious	exon	79778	79785	.	+	.	Name=petD exon 1
Capsicum_frutescens_NC_028007	Geneious	exon	78182	78187	.	+	.	Name=petB exon 1
Capsicum_frutescens_NC_028007	Geneious	CDS	72939	73052	.	-	.	Name=rps12 CDS;ID=u2fFyNudrbz1g5tuQ6LkPRKj1P4.1519055483699.58
Capsicum_frutescens_NC_028007	Geneious	CDS	142468	142699	.	+	.	Name=rps12 CDS;ID=u2fFyNudrbz1g5tuQ6LkPRKj1P4.1519055483699.58
Capsicum_frutescens_NC_028007	Geneious	CDS	143236	143261	.	+	.	Name=rps12 CDS;ID=u2fFyNudrbz1g5tuQ6LkPRKj1P4.1519055483699.58
Capsicum_frutescens_NC_028007	Geneious	CDS	72939	73052	.	-	.	Name=rps12 CDS;ID=u2fFyNudrbz1g5tuQ6LkPRKj1P4.1519055483699.59
Capsicum_frutescens_NC_028007	Geneious	CDS	101499	101730	.	-	.	Name=rps12 CDS;ID=u2fFyNudrbz1g5tuQ6LkPRKj1P4.1519055483699.59
Capsicum_frutescens_NC_028007	Geneious	CDS	100937	100962	.	-	.	Name=rps12 CDS;ID=u2fFyNudrbz1g5tuQ6LkPRKj1P4.1519055483699.59
Capsicum_frutescens_NC_028007	Geneious	CDS	89805	96665	.	+	.	Name=ycf2 CDS
Capsicum_frutescens_NC_028007	Geneious	CDS	147533	154393	.	-	.	Name=ycf2 CDS
Capsicum_frutescens_NC_028007	Geneious	CDS	126433	132153	.	-	.	Name=ycf1 CDS
Capsicum_frutescens_NC_028007	Geneious	CDS	17118	21284	.	-	.	Name=rpoC2 CDS
Capsicum_frutescens_NC_028007	Geneious	CDS	24256	27468	.	-	.	Name=rpoB CDS
Capsicum_frutescens_NC_028007	Geneious	CDS	23798	24250	.	-	.	Name=rpoC1 CDS;ID=u2fFyNudrbz1g5tuQ6LkPRKj1P4.1519055483700.60
Capsicum_frutescens_NC_028007	Geneious	CDS	21442	23055	.	-	.	Name=rpoC1 CDS;ID=u2fFyNudrbz1g5tuQ6LkPRKj1P4.1519055483700.60
Capsicum_frutescens_NC_028007	Geneious	CDS	123920	124472	.	-	.	Name=ndhA CDS;ID=u2fFyNudrbz1g5tuQ6LkPRKj1P4.1519055483700.61
Capsicum_frutescens_NC_028007	Geneious	CDS	122222	122760	.	-	.	Name=ndhA CDS;ID=u2fFyNudrbz1g5tuQ6LkPRKj1P4.1519055483700.61
Capsicum_frutescens_NC_028007	Geneious	CDS	41004	43256	.	-	.	Name=psaA CDS
Capsicum_frutescens_NC_028007	Geneious	CDS	113185	115407	.	-	.	Name=ndhF CDS
Capsicum_frutescens_NC_028007	Geneious	CDS	99366	100142	.	-	.	Name=ndhB CDS;ID=u2fFyNudrbz1g5tuQ6LkPRKj1P4.1519055483700.62
Capsicum_frutescens_NC_028007	Geneious	CDS	97931	98686	.	-	.	Name=ndhB CDS;ID=u2fFyNudrbz1g5tuQ6LkPRKj1P4.1519055483700.62
Capsicum_frutescens_NC_028007	Geneious	CDS	144056	144832	.	+	.	Name=ndhB CDS;ID=u2fFyNudrbz1g5tuQ6LkPRKj1P4.1519055483701.63
Capsicum_frutescens_NC_028007	Geneious	CDS	145512	146267	.	+	.	Name=ndhB CDS;ID=u2fFyNudrbz1g5tuQ6LkPRKj1P4.1519055483701.63
Capsicum_frutescens_NC_028007	Geneious	CDS	38774	40978	.	-	.	Name=psaB CDS
Capsicum_frutescens_NC_028007	Geneious	CDS	75167	75237	.	-	.	Name=clpP CDS;ID=u2fFyNudrbz1g5tuQ6LkPRKj1P4.1519055483701.64
Capsicum_frutescens_NC_028007	Geneious	CDS	74063	74354	.	-	.	Name=clpP CDS;ID=u2fFyNudrbz1g5tuQ6LkPRKj1P4.1519055483701.64
Capsicum_frutescens_NC_028007	Geneious	CDS	73208	73435	.	-	.	Name=clpP CDS;ID=u2fFyNudrbz1g5tuQ6LkPRKj1P4.1519055483701.64
Capsicum_frutescens_NC_028007	Geneious	CDS	45970	46093	.	-	.	Name=ycf3 CDS;ID=u2fFyNudrbz1g5tuQ6LkPRKj1P4.1519055483701.65
Capsicum_frutescens_NC_028007	Geneious	CDS	44995	45224	.	-	.	Name=ycf3 CDS;ID=u2fFyNudrbz1g5tuQ6LkPRKj1P4.1519055483701.65
Capsicum_frutescens_NC_028007	Geneious	CDS	44098	44250	.	-	.	Name=ycf3 CDS;ID=u2fFyNudrbz1g5tuQ6LkPRKj1P4.1519055483701.65
Capsicum_frutescens_NC_028007	Geneious	CDS	59913	61568	.	+	.	Name=accD CDS
Capsicum_frutescens_NC_028007	Geneious	CDS	88620	89010	.	-	.	Name=rpl2 CDS;ID=u2fFyNudrbz1g5tuQ6LkPRKj1P4.1519055483701.66
Capsicum_frutescens_NC_028007	Geneious	CDS	87520	87953	.	-	.	Name=rpl2 CDS;ID=u2fFyNudrbz1g5tuQ6LkPRKj1P4.1519055483701.66
Capsicum_frutescens_NC_028007	Geneious	CDS	2142	3671	.	-	.	Name=matK CDS
Capsicum_frutescens_NC_028007	Geneious	CDS	75683	77209	.	+	.	Name=psbB CDS
Capsicum_frutescens_NC_028007	Geneious	CDS	10567	12090	.	-	.	Name=atpA CDS
Capsicum_frutescens_NC_028007	Geneious	CDS	118064	119566	.	-	.	Name=ndhD CDS
Capsicum_frutescens_NC_028007	Geneious	CDS	55377	56873	.	-	.	Name=atpB CDS
Capsicum_frutescens_NC_028007	Geneious	CDS	85846	85854	.	-	.	Name=rpl16 CDS;ID=u2fFyNudrbz1g5tuQ6LkPRKj1P4.1519055483701.67
Capsicum_frutescens_NC_028007	Geneious	CDS	84424	84819	.	-	.	Name=rpl16 CDS;ID=u2fFyNudrbz1g5tuQ6LkPRKj1P4.1519055483701.67
Capsicum_frutescens_NC_028007	Geneious	CDS	155188	155578	.	+	.	Name=rpl2 CDS;ID=u2fFyNudrbz1g5tuQ6LkPRKj1P4.1519055483701.68
Capsicum_frutescens_NC_028007	Geneious	CDS	156245	156678	.	+	.	Name=rpl2 CDS;ID=u2fFyNudrbz1g5tuQ6LkPRKj1P4.1519055483701.68
Capsicum_frutescens_NC_028007	Geneious	CDS	57697	59130	.	+	.	Name=rbcL CDS
Capsicum_frutescens_NC_028007	Geneious	CDS	78182	78187	.	+	.	Name=petB CDS;ID=u2fFyNudrbz1g5tuQ6LkPRKj1P4.1519055483701.69
Capsicum_frutescens_NC_028007	Geneious	CDS	78943	79584	.	+	.	Name=petB CDS;ID=u2fFyNudrbz1g5tuQ6LkPRKj1P4.1519055483701.69
Capsicum_frutescens_NC_028007	Geneious	CDS	35299	36684	.	+	.	Name=psbC CDS
Capsicum_frutescens_NC_028007	Geneious	CDS	13250	13394	.	-	.	Name=atpF CDS;ID=u2fFyNudrbz1g5tuQ6LkPRKj1P4.1519055483701.70
Capsicum_frutescens_NC_028007	Geneious	CDS	12145	12554	.	-	.	Name=atpF CDS;ID=u2fFyNudrbz1g5tuQ6LkPRKj1P4.1519055483701.70
Capsicum_frutescens_NC_028007	Geneious	CDS	79778	79785	.	+	.	Name=petD CDS;ID=u2fFyNudrbz1g5tuQ6LkPRKj1P4.1519055483701.71
Capsicum_frutescens_NC_028007	Geneious	CDS	80528	81002	.	+	.	Name=petD CDS;ID=u2fFyNudrbz1g5tuQ6LkPRKj1P4.1519055483701.71
Capsicum_frutescens_NC_028007	Geneious	CDS	124474	125655	.	-	.	Name=ndhH CDS
Capsicum_frutescens_NC_028007	Geneious	CDS	6199	6238	.	-	.	Name=rps16 CDS;ID=u2fFyNudrbz1g5tuQ6LkPRKj1P4.1519055483702.72
Capsicum_frutescens_NC_028007	Geneious	CDS	5107	5333	.	-	.	Name=rps16 CDS;ID=u2fFyNudrbz1g5tuQ6LkPRKj1P4.1519055483702.72
Capsicum_frutescens_NC_028007	Geneious	CDS	566	1627	.	-	.	Name=psbA CDS
Capsicum_frutescens_NC_028007	Geneious	CDS	34254	35315	.	+	.	Name=psbD CDS
Capsicum_frutescens_NC_028007	Geneious	CDS	81192	82205	.	-	.	Name=rpoA CDS
Capsicum_frutescens_NC_028007	Geneious	CDS	65079	66041	.	+	.	Name=petA CDS
Capsicum_frutescens_NC_028007	Geneious	CDS	116886	117827	.	+	.	Name=ccsA CDS
Capsicum_frutescens_NC_028007	Geneious	CDS	51585	52328	.	-	.	Name=ndhK CDS
Capsicum_frutescens_NC_028007	Geneious	CDS	15217	15960	.	-	.	Name=atpI CDS
Capsicum_frutescens_NC_028007	Geneious	CDS	16187	16897	.	-	.	Name=rps2 CDS
Capsicum_frutescens_NC_028007	Geneious	CDS	64159	64848	.	+	.	Name=cemA CDS
Capsicum_frutescens_NC_028007	Geneious	CDS	86001	86657	.	-	.	Name=rps3 CDS
Capsicum_frutescens_NC_028007	Geneious	CDS	47395	48000	.	-	.	Name=rps4 CDS
Capsicum_frutescens_NC_028007	Geneious	CDS	62865	63419	.	+	.	Name=ycf4 CDS
Capsicum_frutescens_NC_028007	Geneious	CDS	120711	121241	.	-	.	Name=ndhG CDS
Capsicum_frutescens_NC_028007	Geneious	CDS	71639	72115	.	-	.	Name=rpl20 CDS
Capsicum_frutescens_NC_028007	Geneious	CDS	121634	122137	.	-	.	Name=ndhI CDS
Capsicum_frutescens_NC_028007	Geneious	CDS	51003	51479	.	-	.	Name=ndhJ CDS
Capsicum_frutescens_NC_028007	Geneious	CDS	86642	87109	.	-	.	Name=rpl22 CDS
Capsicum_frutescens_NC_028007	Geneious	CDS	100416	100883	.	-	.	Name=rps7 CDS
Capsicum_frutescens_NC_028007	Geneious	CDS	143315	143782	.	+	.	Name=rps7 CDS
Capsicum_frutescens_NC_028007	Geneious	CDS	82271	82687	.	-	.	Name=rps11 CDS
Capsicum_frutescens_NC_028007	Geneious	CDS	83348	83752	.	-	.	Name=rps8 CDS
Capsicum_frutescens_NC_028007	Geneious	CDS	54979	55380	.	-	.	Name=atpE CDS
Capsicum_frutescens_NC_028007	Geneious	CDS	83920	84288	.	-	.	Name=rpl14 CDS
Capsicum_frutescens_NC_028007	Geneious	CDS	52319	52681	.	-	.	Name=ndhC CDS
Capsicum_frutescens_NC_028007	Geneious	CDS	71160	71465	.	+	.	Name=rps18 CDS
Capsicum_frutescens_NC_028007	Geneious	CDS	120182	120487	.	-	.	Name=ndhE CDS
Capsicum_frutescens_NC_028007	Geneious	CDS	38354	38656	.	-	.	Name=rps14 CDS
Capsicum_frutescens_NC_028007	Geneious	CDS	89029	89310	.	-	.	Name=rpl23 CDS
Capsicum_frutescens_NC_028007	Geneious	CDS	154888	155169	.	+	.	Name=rpl23 CDS
Capsicum_frutescens_NC_028007	Geneious	CDS	87168	87446	.	-	.	Name=rps19 CDS
Capsicum_frutescens_NC_028007	Geneious	CDS	125767	126030	.	-	.	Name=rps15 CDS
Capsicum_frutescens_NC_028007	Geneious	CDS	67491	67742	.	-	.	Name=psbE CDS
Capsicum_frutescens_NC_028007	Geneious	CDS	119685	119930	.	-	.	Name=psaC CDS
Capsicum_frutescens_NC_028007	Geneious	CDS	13785	14030	.	-	.	Name=atpH CDS
Capsicum_frutescens_NC_028007	Geneious	CDS	77831	78052	.	+	.	Name=psbH CDS
Capsicum_frutescens_NC_028007	Geneious	CDS	70770	70970	.	+	.	Name=rpl33 CDS
Capsicum_frutescens_NC_028007	Geneious	CDS	37380	37568	.	+	.	Name=psbZ CDS
Capsicum_frutescens_NC_028007	Geneious	CDS	7929	8114	.	+	.	Name=psbK CDS
Capsicum_frutescens_NC_028007	Geneious	CDS	115661	115828	.	+	.	Name=rpl32 CDS
Capsicum_frutescens_NC_028007	Geneious	CDS	70199	70333	.	+	.	Name=psaJ CDS
Capsicum_frutescens_NC_028007	Geneious	CDS	77588	77719	.	-	.	Name=psbN CDS
Capsicum_frutescens_NC_028007	Geneious	CDS	66976	67098	.	-	.	Name=psbJ CDS
Capsicum_frutescens_NC_028007	Geneious	CDS	67362	67481	.	-	.	Name=psbF CDS
Capsicum_frutescens_NC_028007	Geneious	CDS	67223	67339	.	-	.	Name=psbL CDS
Capsicum_frutescens_NC_028007	Geneious	CDS	69196	69309	.	+	.	Name=petG CDS
Capsicum_frutescens_NC_028007	Geneious	CDS	82789	82902	.	-	.	Name=rpl36 CDS
Capsicum_frutescens_NC_028007	Geneious	CDS	8484	8594	.	+	.	Name=psbI CDS
Capsicum_frutescens_NC_028007	Geneious	CDS	62311	62421	.	+	.	Name=psaI CDS
Capsicum_frutescens_NC_028007	Geneious	CDS	30740	30844	.	-	.	Name=psbM CDS
Capsicum_frutescens_NC_028007	Geneious	CDS	77410	77514	.	+	.	Name=psbT CDS
Capsicum_frutescens_NC_028007	Geneious	CDS	68913	69008	.	+	.	Name=petL CDS
Capsicum_frutescens_NC_028007	Geneious	CDS	29544	29633	.	+	.	Name=petN CDS
Capsicum_frutescens_NC_028007	Geneious	gene	72939	73052	.	-	.	Name=rps12 gene;ID=u2fFyNudrbz1g5tuQ6LkPRKj1P4.1519055483704.73
Capsicum_frutescens_NC_028007	Geneious	gene	142468	143261	.	+	.	Name=rps12 gene;ID=u2fFyNudrbz1g5tuQ6LkPRKj1P4.1519055483704.73
Capsicum_frutescens_NC_028007	Geneious	gene	72939	73052	.	-	.	Name=rps12 gene;ID=u2fFyNudrbz1g5tuQ6LkPRKj1P4.1519055483704.74
Capsicum_frutescens_NC_028007	Geneious	gene	100937	101730	.	-	.	Name=rps12 gene;ID=u2fFyNudrbz1g5tuQ6LkPRKj1P4.1519055483704.74
Capsicum_frutescens_NC_028007	Geneious	gene	89805	96665	.	+	.	Name=ycf2 gene
Capsicum_frutescens_NC_028007	Geneious	gene	147533	154393	.	-	.	Name=ycf2 gene
Capsicum_frutescens_NC_028007	Geneious	gene	126433	132153	.	-	.	Name=ycf1 gene
Capsicum_frutescens_NC_028007	Geneious	gene	17118	21284	.	-	.	Name=rpoC2 gene
Capsicum_frutescens_NC_028007	Geneious	gene	24256	27468	.	-	.	Name=rpoB gene
Capsicum_frutescens_NC_028007	Geneious	gene	107359	110181	.	+	.
Capsicum_frutescens_NC_028007	Geneious	gene	134017	136839	.	-	.
Capsicum_frutescens_NC_028007	Geneious	gene	21442	24250	.	-	.	Name=rpoC1 gene
Capsicum_frutescens_NC_028007	Geneious	gene	1842	4414	.	-	.	Name=trnK-UUU gene
Capsicum_frutescens_NC_028007	Geneious	gene	122222	124472	.	-	.	Name=ndhA gene
Capsicum_frutescens_NC_028007	Geneious	gene	41004	43256	.	-	.	Name=psaA gene
Capsicum_frutescens_NC_028007	Geneious	gene	113185	115407	.	-	.	Name=ndhF gene
Capsicum_frutescens_NC_028007	Geneious	gene	97931	100142	.	-	.	Name=ndhB gene
Capsicum_frutescens_NC_028007	Geneious	gene	144056	146267	.	+	.	Name=ndhB gene
Capsicum_frutescens_NC_028007	Geneious	gene	38774	40978	.	-	.	Name=psaB gene
Capsicum_frutescens_NC_028007	Geneious	gene	73208	75237	.	-	.	Name=clpP gene
Capsicum_frutescens_NC_028007	Geneious	gene	44098	46093	.	-	.	Name=ycf3 gene
Capsicum_frutescens_NC_028007	Geneious	gene	59913	61568	.	+	.	Name=accD gene
Capsicum_frutescens_NC_028007	Geneious	gene	87520	89010	.	-	.	Name=rpl2 gene
Capsicum_frutescens_NC_028007	Geneious	gene	2142	3671	.	-	.	Name=matK gene
Capsicum_frutescens_NC_028007	Geneious	gene	75683	77209	.	+	.	Name=psbB gene
Capsicum_frutescens_NC_028007	Geneious	gene	10567	12090	.	-	.	Name=atpA gene
Capsicum_frutescens_NC_028007	Geneious	gene	118064	119566	.	-	.	Name=ndhD gene
Capsicum_frutescens_NC_028007	Geneious	gene	103664	105163	.	+	.
Capsicum_frutescens_NC_028007	Geneious	gene	139035	140534	.	-	.
Capsicum_frutescens_NC_028007	Geneious	gene	55377	56873	.	-	.	Name=atpB gene
Capsicum_frutescens_NC_028007	Geneious	gene	84424	85854	.	-	.	Name=rpl16 gene
Capsicum_frutescens_NC_028007	Geneious	gene	155188	156678	.	+	.	Name=rpl2 gene
Capsicum_frutescens_NC_028007	Geneious	gene	57697	59130	.	+	.	Name=rbcL gene
Capsicum_frutescens_NC_028007	Geneious	gene	78182	79584	.	+	.	Name=petB gene
Capsicum_frutescens_NC_028007	Geneious	gene	35299	36684	.	+	.	Name=psbC gene
Capsicum_frutescens_NC_028007	Geneious	gene	12145	13394	.	-	.	Name=atpF gene
Capsicum_frutescens_NC_028007	Geneious	gene	79778	81002	.	+	.	Name=petD gene
Capsicum_frutescens_NC_028007	Geneious	gene	124474	125655	.	-	.	Name=ndhH gene
Capsicum_frutescens_NC_028007	Geneious	gene	5107	6238	.	-	.	Name=rps16 gene
Capsicum_frutescens_NC_028007	Geneious	gene	112045	113172	.	+	.	Name=ycf1 gene
Capsicum_frutescens_NC_028007	Geneious	gene	566	1627	.	-	.	Name=psbA gene
Capsicum_frutescens_NC_028007	Geneious	gene	34254	35315	.	+	.	Name=psbD gene
Capsicum_frutescens_NC_028007	Geneious	gene	81192	82205	.	-	.	Name=rpoA gene
Capsicum_frutescens_NC_028007	Geneious	gene	65079	66041	.	+	.	Name=petA gene
Capsicum_frutescens_NC_028007	Geneious	gene	116886	117827	.	+	.	Name=ccsA gene
Capsicum_frutescens_NC_028007	Geneious	gene	106322	107205	.	+	.	Name=trnA-UGC gene
Capsicum_frutescens_NC_028007	Geneious	gene	136993	137876	.	-	.	Name=trnA-UGC gene
Capsicum_frutescens_NC_028007	Geneious	gene	105464	106257	.	+	.	Name=trnI-GAU gene
Capsicum_frutescens_NC_028007	Geneious	gene	137941	138734	.	-	.	Name=trnI-GAU gene
Capsicum_frutescens_NC_028007	Geneious	gene	9423	10185	.	+	.	Name=trnG-UCC gene
Capsicum_frutescens_NC_028007	Geneious	gene	51585	52328	.	-	.	Name=ndhK gene
Capsicum_frutescens_NC_028007	Geneious	gene	15217	15960	.	-	.	Name=atpI gene
Capsicum_frutescens_NC_028007	Geneious	gene	16187	16897	.	-	.	Name=rps2 gene
Capsicum_frutescens_NC_028007	Geneious	gene	64159	64848	.	+	.	Name=cemA gene
Capsicum_frutescens_NC_028007	Geneious	gene	53818	54471	.	-	.	Name=trnV-UAC gene
Capsicum_frutescens_NC_028007	Geneious	gene	86001	86657	.	-	.	Name=rps3 gene
Capsicum_frutescens_NC_028007	Geneious	gene	47395	48000	.	-	.	Name=rps4 gene
Capsicum_frutescens_NC_028007	Geneious	gene	49155	49664	.	+	.	Name=trnL-UAA gene
Capsicum_frutescens_NC_028007	Geneious	gene	62865	63419	.	+	.	Name=ycf4 gene
Capsicum_frutescens_NC_028007	Geneious	gene	120711	121241	.	-	.	Name=ndhG gene
Capsicum_frutescens_NC_028007	Geneious	gene	71639	72115	.	-	.	Name=rpl20 gene
Capsicum_frutescens_NC_028007	Geneious	gene	121634	122137	.	-	.	Name=ndhI gene
Capsicum_frutescens_NC_028007	Geneious	gene	51003	51479	.	-	.	Name=ndhJ gene
Capsicum_frutescens_NC_028007	Geneious	gene	86642	87109	.	-	.	Name=rpl22 gene
Capsicum_frutescens_NC_028007	Geneious	gene	100416	100883	.	-	.	Name=rps7 gene
Capsicum_frutescens_NC_028007	Geneious	gene	143315	143782	.	+	.	Name=rps7 gene
Capsicum_frutescens_NC_028007	Geneious	gene	82271	82687	.	-	.	Name=rps11 gene
Capsicum_frutescens_NC_028007	Geneious	gene	83348	83752	.	-	.	Name=rps8 gene
Capsicum_frutescens_NC_028007	Geneious	gene	54979	55380	.	-	.	Name=atpE gene
Capsicum_frutescens_NC_028007	Geneious	gene	83920	84288	.	-	.	Name=rpl14 gene
Capsicum_frutescens_NC_028007	Geneious	gene	52319	52681	.	-	.	Name=ndhC gene
Capsicum_frutescens_NC_028007	Geneious	gene	138253	138593	.	-	.	Name=ycf68 gene
Capsicum_frutescens_NC_028007	Geneious	gene	105605	105943	.	+	.	Name=ycf68 gene
Capsicum_frutescens_NC_028007	Geneious	gene	71160	71465	.	+	.	Name=rps18 gene
Capsicum_frutescens_NC_028007	Geneious	gene	120182	120487	.	-	.	Name=ndhE gene
Capsicum_frutescens_NC_028007	Geneious	gene	38354	38656	.	-	.	Name=rps14 gene
Capsicum_frutescens_NC_028007	Geneious	gene	83014	83303	.	-	.	Name=infA gene;Note=Partial sequence%3B internal stop codons
Capsicum_frutescens_NC_028007	Geneious	gene	89029	89310	.	-	.	Name=rpl23 gene
Capsicum_frutescens_NC_028007	Geneious	gene	154888	155169	.	+	.	Name=rpl23 gene
Capsicum_frutescens_NC_028007	Geneious	gene	87168	87446	.	-	.	Name=rps19 gene
Capsicum_frutescens_NC_028007	Geneious	gene	96756	97019	.	+	.	Name=ycf15 gene
Capsicum_frutescens_NC_028007	Geneious	gene	147179	147442	.	-	.	Name=ycf15 gene
Capsicum_frutescens_NC_028007	Geneious	gene	125767	126030	.	-	.	Name=rps15 gene
Capsicum_frutescens_NC_028007	Geneious	gene	115899	116051	.	+	.	Name=sprA gene
Capsicum_frutescens_NC_028007	Geneious	gene	67491	67742	.	-	.	Name=psbE gene
Capsicum_frutescens_NC_028007	Geneious	gene	119685	119930	.	-	.	Name=psaC gene
Capsicum_frutescens_NC_028007	Geneious	gene	13785	14030	.	-	.	Name=atpH gene
Capsicum_frutescens_NC_028007	Geneious	gene	77831	78052	.	+	.	Name=psbH gene
Capsicum_frutescens_NC_028007	Geneious	gene	70770	70970	.	+	.	Name=rpl33 gene
Capsicum_frutescens_NC_028007	Geneious	gene	37380	37568	.	+	.	Name=psbZ gene
Capsicum_frutescens_NC_028007	Geneious	gene	7929	8114	.	+	.	Name=psbK gene
Capsicum_frutescens_NC_028007	Geneious	gene	115661	115828	.	+	.	Name=rpl32 gene
Capsicum_frutescens_NC_028007	Geneious	gene	70199	70333	.	+	.	Name=psaJ gene
Capsicum_frutescens_NC_028007	Geneious	gene	77588	77719	.	-	.	Name=psbN gene
Capsicum_frutescens_NC_028007	Geneious	gene	66976	67098	.	-	.	Name=psbJ gene
Capsicum_frutescens_NC_028007	Geneious	gene	110610	110730	.	+	.
Capsicum_frutescens_NC_028007	Geneious	gene	133468	133588	.	-	.
Capsicum_frutescens_NC_028007	Geneious	gene	67362	67481	.	-	.	Name=psbF gene
Capsicum_frutescens_NC_028007	Geneious	gene	67223	67339	.	-	.	Name=psbL gene
Capsicum_frutescens_NC_028007	Geneious	gene	69196	69309	.	+	.	Name=petG gene
Capsicum_frutescens_NC_028007	Geneious	gene	82789	82902	.	-	.	Name=rpl36 gene
Capsicum_frutescens_NC_028007	Geneious	gene	8484	8594	.	+	.	Name=psbI gene
Capsicum_frutescens_NC_028007	Geneious	gene	62311	62421	.	+	.	Name=psaI gene
Capsicum_frutescens_NC_028007	Geneious	gene	30740	30844	.	-	.	Name=psbM gene
Capsicum_frutescens_NC_028007	Geneious	gene	77410	77514	.	+	.	Name=psbT gene
Capsicum_frutescens_NC_028007	Geneious	gene	110283	110385	.	+	.
Capsicum_frutescens_NC_028007	Geneious	gene	133813	133915	.	-	.
Capsicum_frutescens_NC_028007	Geneious	gene	68913	69008	.	+	.	Name=petL gene
Capsicum_frutescens_NC_028007	Geneious	gene	36922	37014	.	-	.	Name=trnS-UGA gene
Capsicum_frutescens_NC_028007	Geneious	gene	29544	29633	.	+	.	Name=petN gene
Capsicum_frutescens_NC_028007	Geneious	gene	8716	8803	.	-	.	Name=trnS-GCU gene
Capsicum_frutescens_NC_028007	Geneious	gene	46965	47051	.	+	.	Name=trnS-GGA gene
Capsicum_frutescens_NC_028007	Geneious	gene	32080	32163	.	-	.	Name=trnY-GUA gene
Capsicum_frutescens_NC_028007	Geneious	gene	97311	97391	.	-	.	Name=trnL-CAA gene
Capsicum_frutescens_NC_028007	Geneious	gene	146807	146887	.	+	.	Name=trnL-CAA gene
Capsicum_frutescens_NC_028007	Geneious	gene	116704	116783	.	+	.	Name=trnL-UAG gene
Capsicum_frutescens_NC_028007	Geneious	gene	22	96	.	-	.	Name=trnH-GUG gene
Capsicum_frutescens_NC_028007	Geneious	gene	31899	31972	.	-	.	Name=trnD-GUC gene
Capsicum_frutescens_NC_028007	Geneious	gene	38131	38204	.	-	.	Name=trnfM-CAU gene
Capsicum_frutescens_NC_028007	Geneious	gene	69440	69513	.	-	.	Name=trnW-CCA gene
Capsicum_frutescens_NC_028007	Geneious	gene	69678	69751	.	-	.	Name=trnP-UGG gene
Capsicum_frutescens_NC_028007	Geneious	gene	89618	89691	.	-	.	Name=trnI-CAU gene
Capsicum_frutescens_NC_028007	Geneious	gene	110984	111057	.	+	.	Name=trnR-ACG gene
Capsicum_frutescens_NC_028007	Geneious	gene	133141	133214	.	-	.	Name=trnR-ACG gene
Capsicum_frutescens_NC_028007	Geneious	gene	154507	154580	.	+	.	Name=trnI-CAU gene
Capsicum_frutescens_NC_028007	Geneious	gene	103365	103436	.	+	.	Name=trnV-GAC gene
Capsicum_frutescens_NC_028007	Geneious	gene	32223	32295	.	-	.	Name=trnE-UUC gene
Capsicum_frutescens_NC_028007	Geneious	gene	48377	48449	.	-	.	Name=trnT-UGU gene
Capsicum_frutescens_NC_028007	Geneious	gene	50259	50331	.	+	.	Name=trnF-GAA gene
Capsicum_frutescens_NC_028007	Geneious	gene	54672	54744	.	+	.	Name=trnM-CAU gene
Capsicum_frutescens_NC_028007	Geneious	gene	33001	33072	.	+	.	Name=trnT-GGU gene
Capsicum_frutescens_NC_028007	Geneious	gene	7512	7583	.	-	.	Name=trnQ-UUG gene
Capsicum_frutescens_NC_028007	Geneious	gene	10364	10435	.	+	.	Name=trnR-UCU gene
Capsicum_frutescens_NC_028007	Geneious	gene	28795	28866	.	+	.	Name=trnC-GCA gene
Capsicum_frutescens_NC_028007	Geneious	gene	111644	111715	.	-	.	Name=trnN-GUU gene
Capsicum_frutescens_NC_028007	Geneious	gene	132483	132554	.	+	.	Name=trnN-GUU gene
Capsicum_frutescens_NC_028007	Geneious	gene	140762	140833	.	-	.	Name=trnV-GAC gene
Capsicum_frutescens_NC_028007	Geneious	gene	37837	37907	.	+	.	Name=trnG-GCC gene
Capsicum_frutescens_NC_028007	Geneious	gene	156752	156817	.	+	.	Name=rps19
