# Supplementary material for: The chloroplast genome sequence of bittersweet (Solanum dulcamara): Plastid genome structure evolution in Solanaceae
Source: PLoS One. 2018 Apr 25;13(4):e0196069. doi: 10.1371/journal.pone.0196069 (PMC5919006; doi:10.1371/journal.pone.0196069)
Supplement: S5 Data — (ZIP) [file pone.0196069.s005.zip › Reannotation_GB/Capsicum lycianthoides_NC_026551.gff]

##gff-version 3
##source-version geneious 9.1.7
Capsicum%20lycianthoides_NC_026551	Geneious	region	1	156583	.	+	0	Is_circular=true
Capsicum_lycianthoides_NC_026551	Geneious	misc_RNA	115696	115927	.	+	.	Name=sprA
Capsicum_lycianthoides_NC_026551	Geneious	misc_feature	1	86813	.	+	.	Name=Large Single Copy (LSC) region
Capsicum_lycianthoides_NC_026551	Geneious	misc_feature	112438	130959	.	+	.	Name=Small Single Copy (SSC) region
Capsicum_lycianthoides_NC_026551	Geneious	repeat_region	86814	112437	.	+	.	Name=IRb
Capsicum_lycianthoides_NC_026551	Geneious	repeat_region	130960	156583	.	-	.	Name=IRa
Capsicum_lycianthoides_NC_026551	Geneious	rRNA	106719	109531	.	+	.	Name=23S rRNA
Capsicum_lycianthoides_NC_026551	Geneious	rRNA	133866	136678	.	-	.	Name=23S rRNA
Capsicum_lycianthoides_NC_026551	Geneious	rRNA	103024	104523	.	+	.	Name=16S rRNA
Capsicum_lycianthoides_NC_026551	Geneious	rRNA	138874	140373	.	-	.	Name=16S rRNA
Capsicum_lycianthoides_NC_026551	Geneious	rRNA	109960	110080	.	+	.	Name=5S rRNA
Capsicum_lycianthoides_NC_026551	Geneious	rRNA	133317	133437	.	-	.	Name=5S rRNA
Capsicum_lycianthoides_NC_026551	Geneious	rRNA	109633	109735	.	+	.	Name=4.5S rRNA
Capsicum_lycianthoides_NC_026551	Geneious	rRNA	133662	133764	.	-	.	Name=4.5S rRNA
Capsicum_lycianthoides_NC_026551	Geneious	intron	1850	4349	.	-	.	Name=trnK intron
Capsicum_lycianthoides_NC_026551	Geneious	intron	122650	123802	.	-	.	Name=ndhA intron 1
Capsicum_lycianthoides_NC_026551	Geneious	intron	84266	85285	.	-	.	Name=rpl16 intron 1
Capsicum_lycianthoides_NC_026551	Geneious	intron	5330	6187	.	-	.	Name=rps16 intron
Capsicum_lycianthoides_NC_026551	Geneious	intron	73807	74612	.	-	.	Name=clpP intron 1
Capsicum_lycianthoides_NC_026551	Geneious	intron	44098	44847	.	-	.	Name=ycf3 intron 2
Capsicum_lycianthoides_NC_026551	Geneious	intron	105720	106530	.	+	.	Name=tRNA-Ala (UGC) intron 1
Capsicum_lycianthoides_NC_026551	Geneious	intron	136867	137677	.	-	.	Name=trnA intron
Capsicum_lycianthoides_NC_026551	Geneious	intron	79228	79969	.	+	.	Name=petD intron 1
Capsicum_lycianthoides_NC_026551	Geneious	intron	77634	78386	.	+	.	Name=petB intron 1
Capsicum_lycianthoides_NC_026551	Geneious	intron	45078	45814	.	-	.	Name=ycf3 intron 1
Capsicum_lycianthoides_NC_026551	Geneious	intron	22993	23734	.	-	.	Name=rpoC1 intron
Capsicum_lycianthoides_NC_026551	Geneious	intron	12487	13181	.	-	.	Name=atpF intron 1
Capsicum_lycianthoides_NC_026551	Geneious	intron	104861	105582	.	+	.	Name=trnI intron
Capsicum_lycianthoides_NC_026551	Geneious	intron	137815	138536	.	-	.	Name=trnI intron
Capsicum_lycianthoides_NC_026551	Geneious	intron	9387	10081	.	+	.	Name=trnG intron
Capsicum_lycianthoides_NC_026551	Geneious	intron	98012	98690	.	-	.	Name=ndhB intron 1
Capsicum_lycianthoides_NC_026551	Geneious	intron	144707	145385	.	+	.	Name=ndhB intron
Capsicum_lycianthoides_NC_026551	Geneious	intron	87383	88048	.	-	.	Name=rpl2 intron 1
Capsicum_lycianthoides_NC_026551	Geneious	intron	155349	156014	.	+	.	Name=rpl2 intron 1
Capsicum_lycianthoides_NC_026551	Geneious	intron	72884	73514	.	-	.	Name=clpP intron 2
Capsicum_lycianthoides_NC_026551	Geneious	intron	53329	53899	.	-	.	Name=trnV intron 1
Capsicum_lycianthoides_NC_026551	Geneious	intron	100300	100835	.	-	.	Name=rps12 intron
Capsicum_lycianthoides_NC_026551	Geneious	intron	142562	143097	.	+	.	Name=rps12 intron 2
Capsicum_lycianthoides_NC_026551	Geneious	intron	48767	49263	.	+	.	Name=trnL-UAA intron
Capsicum_lycianthoides_NC_026551	Geneious	tRNA	4350	4386	.	-	.	Name=trnK-UUU tRNA;ID=u2fFyNudrbz1g5tuQ6LkPRKj1P4.1519055487116.75
Capsicum_lycianthoides_NC_026551	Geneious	tRNA	1815	1849	.	-	.	Name=trnK-UUU tRNA;ID=u2fFyNudrbz1g5tuQ6LkPRKj1P4.1519055487116.75
Capsicum_lycianthoides_NC_026551	Geneious	tRNA	105682	105719	.	+	.	Name=trnA-UGC;ID=u2fFyNudrbz1g5tuQ6LkPRKj1P4.1519055487116.76
Capsicum_lycianthoides_NC_026551	Geneious	tRNA	106531	106565	.	+	.	Name=trnA-UGC;ID=u2fFyNudrbz1g5tuQ6LkPRKj1P4.1519055487116.76
Capsicum_lycianthoides_NC_026551	Geneious	tRNA	137678	137715	.	-	.	Name=trnA-UGC;ID=u2fFyNudrbz1g5tuQ6LkPRKj1P4.1519055487116.77
Capsicum_lycianthoides_NC_026551	Geneious	tRNA	136832	136866	.	-	.	Name=trnA-UGC;ID=u2fFyNudrbz1g5tuQ6LkPRKj1P4.1519055487116.77
Capsicum_lycianthoides_NC_026551	Geneious	tRNA	104824	104865	.	+	.	Name=trnI-GAU tRNA;ID=u2fFyNudrbz1g5tuQ6LkPRKj1P4.1519055487116.78
Capsicum_lycianthoides_NC_026551	Geneious	tRNA	105583	105617	.	+	.	Name=trnI-GAU tRNA;ID=u2fFyNudrbz1g5tuQ6LkPRKj1P4.1519055487116.78
Capsicum_lycianthoides_NC_026551	Geneious	tRNA	138537	138573	.	-	.	Name=trnI-GAU tRNA;ID=u2fFyNudrbz1g5tuQ6LkPRKj1P4.1519055487116.79
Capsicum_lycianthoides_NC_026551	Geneious	tRNA	137780	137814	.	-	.	Name=trnI-GAU tRNA;ID=u2fFyNudrbz1g5tuQ6LkPRKj1P4.1519055487116.79
Capsicum_lycianthoides_NC_026551	Geneious	tRNA	9364	9386	.	+	.	Name=trnG-GCC tRNA;ID=u2fFyNudrbz1g5tuQ6LkPRKj1P4.1519055487117.80
Capsicum_lycianthoides_NC_026551	Geneious	tRNA	10082	10129	.	+	.	Name=trnG-GCC tRNA;ID=u2fFyNudrbz1g5tuQ6LkPRKj1P4.1519055487117.80
Capsicum_lycianthoides_NC_026551	Geneious	tRNA	53900	53944	.	-	.	Name=trnV-UAC;ID=u2fFyNudrbz1g5tuQ6LkPRKj1P4.1519055487117.81
Capsicum_lycianthoides_NC_026551	Geneious	tRNA	53294	53328	.	-	.	Name=trnV-UAC;ID=u2fFyNudrbz1g5tuQ6LkPRKj1P4.1519055487117.81
Capsicum_lycianthoides_NC_026551	Geneious	tRNA	48732	48766	.	+	.	Name=trnL-UAA;ID=u2fFyNudrbz1g5tuQ6LkPRKj1P4.1519055487117.82
Capsicum_lycianthoides_NC_026551	Geneious	tRNA	49264	49312	.	+	.	Name=trnL-UAA;ID=u2fFyNudrbz1g5tuQ6LkPRKj1P4.1519055487117.82
Capsicum_lycianthoides_NC_026551	Geneious	tRNA	36861	36952	.	-	.	Name=trnS-UGA tRNA
Capsicum_lycianthoides_NC_026551	Geneious	tRNA	8655	8742	.	-	.	Name=trnS-GCU tRNA
Capsicum_lycianthoides_NC_026551	Geneious	tRNA	46531	46617	.	+	.	Name=trnS-GGA tRNA
Capsicum_lycianthoides_NC_026551	Geneious	tRNA	32020	32103	.	-	.	Name=trnY-GUA tRNA
Capsicum_lycianthoides_NC_026551	Geneious	tRNA	96636	96716	.	-	.	Name=trnL-CAA tRNA
Capsicum_lycianthoides_NC_026551	Geneious	tRNA	146681	146761	.	+	.	Name=trnL-CAA tRNA
Capsicum_lycianthoides_NC_026551	Geneious	tRNA	116581	116660	.	+	.	Name=trnL-UAG tRNA
Capsicum_lycianthoides_NC_026551	Geneious	tRNA	3	77	.	-	.	Name=trnH-GUG tRNA
Capsicum_lycianthoides_NC_026551	Geneious	tRNA	31839	31912	.	-	.	Name=trnD-GUC tRNA
Capsicum_lycianthoides_NC_026551	Geneious	tRNA	38069	38142	.	-	.	Name=trnfM-CAU tRNA
Capsicum_lycianthoides_NC_026551	Geneious	tRNA	68958	69031	.	-	.	Name=trnW-CCA tRNA
Capsicum_lycianthoides_NC_026551	Geneious	tRNA	69196	69269	.	-	.	Name=trnP-UGG tRNA
Capsicum_lycianthoides_NC_026551	Geneious	tRNA	88905	88978	.	-	.	Name=trnI-CAU tRNA
Capsicum_lycianthoides_NC_026551	Geneious	tRNA	110339	110412	.	+	.	Name=trnR-ACG tRNA
Capsicum_lycianthoides_NC_026551	Geneious	tRNA	132985	133058	.	-	.	Name=trnR-ACG tRNA
Capsicum_lycianthoides_NC_026551	Geneious	tRNA	154419	154492	.	+	.	Name=trnI-CAU tRNA
Capsicum_lycianthoides_NC_026551	Geneious	tRNA	102725	102796	.	+	.	Name=trnV-GAC tRNA
Capsicum_lycianthoides_NC_026551	Geneious	tRNA	32163	32235	.	-	.	Name=trnE-UUC tRNA
Capsicum_lycianthoides_NC_026551	Geneious	tRNA	47948	48020	.	-	.	Name=trnT-UGU tRNA
Capsicum_lycianthoides_NC_026551	Geneious	tRNA	49754	49826	.	+	.	Name=trnF-GAA tRNA
Capsicum_lycianthoides_NC_026551	Geneious	tRNA	54127	54199	.	+	.	Name=trnM-CAU tRNA
Capsicum_lycianthoides_NC_026551	Geneious	tRNA	32955	33026	.	+	.	Name=trnT-GGU tRNA
Capsicum_lycianthoides_NC_026551	Geneious	tRNA	7443	7514	.	-	.	Name=trnQ-UUG tRNA
Capsicum_lycianthoides_NC_026551	Geneious	tRNA	10304	10375	.	+	.	Name=trnR-UCU tRNA
Capsicum_lycianthoides_NC_026551	Geneious	tRNA	28758	28829	.	+	.	Name=trnC-GCA tRNA
Capsicum_lycianthoides_NC_026551	Geneious	tRNA	110994	111065	.	-	.	Name=trnN-GUU tRNA
Capsicum_lycianthoides_NC_026551	Geneious	tRNA	132332	132403	.	+	.	Name=trnN-GUU tRNA
Capsicum_lycianthoides_NC_026551	Geneious	tRNA	140601	140672	.	-	.	Name=trnV-GAC
Capsicum_lycianthoides_NC_026551	Geneious	tRNA	37775	37845	.	+	.	Name=trnG-UCC tRNA
Capsicum_lycianthoides_NC_026551	Geneious	exon	21379	22992	.	-	.	Name=rpoC1 exon 2
Capsicum_lycianthoides_NC_026551	Geneious	exon	98691	99467	.	-	.	Name=ndhB exon 1
Capsicum_lycianthoides_NC_026551	Geneious	exon	143930	144706	.	+	.	Name=ndhB exon 1
Capsicum_lycianthoides_NC_026551	Geneious	exon	97256	98011	.	-	.	Name=ndhB exon 2
Capsicum_lycianthoides_NC_026551	Geneious	exon	145386	146141	.	+	.	Name=ndhB exon 2
Capsicum_lycianthoides_NC_026551	Geneious	exon	78387	79028	.	+	.	Name=petB exon 2
Capsicum_lycianthoides_NC_026551	Geneious	exon	123803	124355	.	-	.	Name=ndhA exon 1
Capsicum_lycianthoides_NC_026551	Geneious	exon	122111	122649	.	-	.	Name=ndhA exon 2
Capsicum_lycianthoides_NC_026551	Geneious	exon	86949	87382	.	-	.	Name=rpl2 exon 2
Capsicum_lycianthoides_NC_026551	Geneious	exon	79970	80444	.	+	.	Name=petD exon 2
Capsicum_lycianthoides_NC_026551	Geneious	exon	23735	24187	.	-	.	Name=rpoC1 exon 1
Capsicum_lycianthoides_NC_026551	Geneious	exon	156015	156448	.	+	.	Name=rpl2 exon 2
Capsicum_lycianthoides_NC_026551	Geneious	exon	12080	12486	.	-	.	Name=atpF exon 2
Capsicum_lycianthoides_NC_026551	Geneious	exon	83870	84265	.	-	.	Name=rpl16 exon 2
Capsicum_lycianthoides_NC_026551	Geneious	exon	88049	88439	.	-	.	Name=rpl2 exon 1
Capsicum_lycianthoides_NC_026551	Geneious	exon	154958	155348	.	+	.	Name=rpl2 exon 1
Capsicum_lycianthoides_NC_026551	Geneious	exon	73515	73806	.	-	.	Name=clpP exon 2
Capsicum_lycianthoides_NC_026551	Geneious	exon	5103	5327	.	-	.	Name=rps16 exon 2
Capsicum_lycianthoides_NC_026551	Geneious	exon	100836	101067	.	-	.	Name=rps12 exon 1
Capsicum_lycianthoides_NC_026551	Geneious	exon	142330	142561	.	+	.	Name=rps12 exon 1
Capsicum_lycianthoides_NC_026551	Geneious	exon	44848	45077	.	-	.	Name=ycf3 exon 2
Capsicum_lycianthoides_NC_026551	Geneious	exon	72656	72883	.	-	.	Name=clpP exon 3
Capsicum_lycianthoides_NC_026551	Geneious	exon	43948	44097	.	-	.	Name=ycf3 exon 3
Capsicum_lycianthoides_NC_026551	Geneious	exon	13182	13326	.	-	.	Name=atpF exon 1
Capsicum_lycianthoides_NC_026551	Geneious	exon	45815	45938	.	-	.	Name=ycf3 exon 1
Capsicum_lycianthoides_NC_026551	Geneious	exon	72404	72517	.	-	.	Name=rps12 exon 1
Capsicum_lycianthoides_NC_026551	Geneious	exon	74613	74683	.	-	.	Name=clpP exon 1
Capsicum_lycianthoides_NC_026551	Geneious	exon	53900	53944	.	-	.	Name=trnV-UAC exon2
Capsicum_lycianthoides_NC_026551	Geneious	exon	49264	49312	.	+	.	Name=trnL-UAA exon1
Capsicum_lycianthoides_NC_026551	Geneious	exon	10082	10129	.	+	.	Name=trnG exon1
Capsicum_lycianthoides_NC_026551	Geneious	exon	6188	6227	.	-	.	Name=rps16 exon 1
Capsicum_lycianthoides_NC_026551	Geneious	exon	105682	105719	.	+	.	Name=trnA-UGC exon1
Capsicum_lycianthoides_NC_026551	Geneious	exon	137678	137715	.	-	.	Name=trnA exon 1
Capsicum_lycianthoides_NC_026551	Geneious	exon	4350	4386	.	-	.	Name=trnK exon 1
Capsicum_lycianthoides_NC_026551	Geneious	exon	104824	104860	.	+	.	Name=trnI-GAU exon 1
Capsicum_lycianthoides_NC_026551	Geneious	exon	138537	138573	.	-	.	Name=trnI exon 1
Capsicum_lycianthoides_NC_026551	Geneious	exon	1815	1849	.	-	.	Name=trnK exon 2
Capsicum_lycianthoides_NC_026551	Geneious	exon	48732	48766	.	+	.	Name=trnL-UAA exon2
Capsicum_lycianthoides_NC_026551	Geneious	exon	53294	53328	.	-	.	Name=trnV-UAC exon1
Capsicum_lycianthoides_NC_026551	Geneious	exon	105583	105617	.	+	.	Name=trnI-GAU exon2
Capsicum_lycianthoides_NC_026551	Geneious	exon	106531	106565	.	+	.	Name=trnA-UGC exon2
Capsicum_lycianthoides_NC_026551	Geneious	exon	136832	136866	.	-	.	Name=trnA exon 2
Capsicum_lycianthoides_NC_026551	Geneious	exon	137780	137814	.	-	.	Name=trnI exon 2
Capsicum_lycianthoides_NC_026551	Geneious	exon	143098	143123	.	+	.	Name=rps12 exon 2
Capsicum_lycianthoides_NC_026551	Geneious	exon	100275	100299	.	-	.	Name=rps12 exon 3
Capsicum_lycianthoides_NC_026551	Geneious	exon	9364	9386	.	+	.	Name=trnG exon 2
Capsicum_lycianthoides_NC_026551	Geneious	exon	85286	85294	.	-	.	Name=rpl16 exon 1
Capsicum_lycianthoides_NC_026551	Geneious	exon	79220	79227	.	+	.	Name=petD exon 1
Capsicum_lycianthoides_NC_026551	Geneious	exon	77628	77633	.	+	.	Name=petB exon 1
Capsicum_lycianthoides_NC_026551	Geneious	CDS	72404	72517	.	-	.	Name=rps12 CDS;ID=u2fFyNudrbz1g5tuQ6LkPRKj1P4.1519055487118.83
Capsicum_lycianthoides_NC_026551	Geneious	CDS	142330	142561	.	+	.	Name=rps12 CDS;ID=u2fFyNudrbz1g5tuQ6LkPRKj1P4.1519055487118.83
Capsicum_lycianthoides_NC_026551	Geneious	CDS	143098	143123	.	+	.	Name=rps12 CDS;ID=u2fFyNudrbz1g5tuQ6LkPRKj1P4.1519055487118.83
Capsicum_lycianthoides_NC_026551	Geneious	CDS	72404	72517	.	-	.	Name=rps12 CDS;ID=u2fFyNudrbz1g5tuQ6LkPRKj1P4.1519055487118.84
Capsicum_lycianthoides_NC_026551	Geneious	CDS	100836	101067	.	-	.	Name=rps12 CDS;ID=u2fFyNudrbz1g5tuQ6LkPRKj1P4.1519055487118.84
Capsicum_lycianthoides_NC_026551	Geneious	CDS	100274	100299	.	-	.	Name=rps12 CDS;ID=u2fFyNudrbz1g5tuQ6LkPRKj1P4.1519055487118.84
Capsicum_lycianthoides_NC_026551	Geneious	CDS	89127	95990	.	+	.	Name=ycf2 CDS
Capsicum_lycianthoides_NC_026551	Geneious	CDS	147407	154270	.	-	.	Name=ycf2 CDS
Capsicum_lycianthoides_NC_026551	Geneious	CDS	126310	132003	.	-	.	Name=ycf1 CDS
Capsicum_lycianthoides_NC_026551	Geneious	CDS	17055	21221	.	-	.	Name=rpoC2 CDS
Capsicum_lycianthoides_NC_026551	Geneious	CDS	24193	27405	.	-	.	Name=rpoB CDS
Capsicum_lycianthoides_NC_026551	Geneious	CDS	23735	24187	.	-	.	Name=rpoC1 CDS;ID=u2fFyNudrbz1g5tuQ6LkPRKj1P4.1519055487118.85
Capsicum_lycianthoides_NC_026551	Geneious	CDS	21379	22992	.	-	.	Name=rpoC1 CDS;ID=u2fFyNudrbz1g5tuQ6LkPRKj1P4.1519055487118.85
Capsicum_lycianthoides_NC_026551	Geneious	CDS	123803	124355	.	-	.	Name=ndhA CDS;ID=u2fFyNudrbz1g5tuQ6LkPRKj1P4.1519055487118.86
Capsicum_lycianthoides_NC_026551	Geneious	CDS	122111	122649	.	-	.	Name=ndhA CDS;ID=u2fFyNudrbz1g5tuQ6LkPRKj1P4.1519055487118.86
Capsicum_lycianthoides_NC_026551	Geneious	CDS	40944	43196	.	-	.	Name=psaA CDS
Capsicum_lycianthoides_NC_026551	Geneious	CDS	112443	114665	.	-	.	Name=ndhF CDS
Capsicum_lycianthoides_NC_026551	Geneious	CDS	98691	99467	.	-	.	Name=ndhB CDS;ID=u2fFyNudrbz1g5tuQ6LkPRKj1P4.1519055487118.87
Capsicum_lycianthoides_NC_026551	Geneious	CDS	97256	98011	.	-	.	Name=ndhB CDS;ID=u2fFyNudrbz1g5tuQ6LkPRKj1P4.1519055487118.87
Capsicum_lycianthoides_NC_026551	Geneious	CDS	143930	144706	.	+	.	Name=ndhB CDS;ID=u2fFyNudrbz1g5tuQ6LkPRKj1P4.1519055487118.88
Capsicum_lycianthoides_NC_026551	Geneious	CDS	145386	146141	.	+	.	Name=ndhB CDS;ID=u2fFyNudrbz1g5tuQ6LkPRKj1P4.1519055487118.88
Capsicum_lycianthoides_NC_026551	Geneious	CDS	38714	40918	.	-	.	Name=psaB CDS
Capsicum_lycianthoides_NC_026551	Geneious	CDS	74613	74683	.	-	.	Name=clpP CDS;ID=u2fFyNudrbz1g5tuQ6LkPRKj1P4.1519055487118.89
Capsicum_lycianthoides_NC_026551	Geneious	CDS	73515	73806	.	-	.	Name=clpP CDS;ID=u2fFyNudrbz1g5tuQ6LkPRKj1P4.1519055487118.89
Capsicum_lycianthoides_NC_026551	Geneious	CDS	72656	72883	.	-	.	Name=clpP CDS;ID=u2fFyNudrbz1g5tuQ6LkPRKj1P4.1519055487118.89
Capsicum_lycianthoides_NC_026551	Geneious	CDS	45815	45938	.	-	.	Name=ycf3 CDS;ID=u2fFyNudrbz1g5tuQ6LkPRKj1P4.1519055487118.90
Capsicum_lycianthoides_NC_026551	Geneious	CDS	44848	45077	.	-	.	Name=ycf3 CDS;ID=u2fFyNudrbz1g5tuQ6LkPRKj1P4.1519055487118.90
Capsicum_lycianthoides_NC_026551	Geneious	CDS	43945	44097	.	-	.	Name=ycf3 CDS;ID=u2fFyNudrbz1g5tuQ6LkPRKj1P4.1519055487118.90
Capsicum_lycianthoides_NC_026551	Geneious	CDS	59355	60929	.	+	.	Name=accD CDS
Capsicum_lycianthoides_NC_026551	Geneious	CDS	88049	88439	.	-	.	Name=rpl2 CDS;ID=u2fFyNudrbz1g5tuQ6LkPRKj1P4.1519055487118.91
Capsicum_lycianthoides_NC_026551	Geneious	CDS	86949	87382	.	-	.	Name=rpl2 CDS;ID=u2fFyNudrbz1g5tuQ6LkPRKj1P4.1519055487118.91
Capsicum_lycianthoides_NC_026551	Geneious	CDS	2115	3644	.	-	.	Name=matK CDS
Capsicum_lycianthoides_NC_026551	Geneious	CDS	75128	76654	.	+	.	Name=psbB CDS
Capsicum_lycianthoides_NC_026551	Geneious	CDS	10499	12022	.	-	.	Name=atpA CDS
Capsicum_lycianthoides_NC_026551	Geneious	CDS	117947	119449	.	-	.	Name=ndhD CDS
Capsicum_lycianthoides_NC_026551	Geneious	CDS	54832	56328	.	-	.	Name=atpB CDS
Capsicum_lycianthoides_NC_026551	Geneious	CDS	85286	85294	.	-	.	Name=rpl16 CDS;ID=u2fFyNudrbz1g5tuQ6LkPRKj1P4.1519055487119.92
Capsicum_lycianthoides_NC_026551	Geneious	CDS	83870	84265	.	-	.	Name=rpl16 CDS;ID=u2fFyNudrbz1g5tuQ6LkPRKj1P4.1519055487119.92
Capsicum_lycianthoides_NC_026551	Geneious	CDS	154958	155348	.	+	.	Name=rpl2 CDS;ID=u2fFyNudrbz1g5tuQ6LkPRKj1P4.1519055487119.93
Capsicum_lycianthoides_NC_026551	Geneious	CDS	156015	156448	.	+	.	Name=rpl2 CDS;ID=u2fFyNudrbz1g5tuQ6LkPRKj1P4.1519055487119.93
Capsicum_lycianthoides_NC_026551	Geneious	CDS	57145	58578	.	+	.	Name=rbcL CDS
Capsicum_lycianthoides_NC_026551	Geneious	CDS	77628	77633	.	+	.	Name=petB CDS;ID=u2fFyNudrbz1g5tuQ6LkPRKj1P4.1519055487119.94
Capsicum_lycianthoides_NC_026551	Geneious	CDS	78387	79028	.	+	.	Name=petB CDS;ID=u2fFyNudrbz1g5tuQ6LkPRKj1P4.1519055487119.94
Capsicum_lycianthoides_NC_026551	Geneious	CDS	35236	36621	.	+	.	Name=psbC CDS
Capsicum_lycianthoides_NC_026551	Geneious	CDS	13182	13326	.	-	.	Name=atpF CDS;ID=u2fFyNudrbz1g5tuQ6LkPRKj1P4.1519055487119.95
Capsicum_lycianthoides_NC_026551	Geneious	CDS	12077	12486	.	-	.	Name=atpF CDS;ID=u2fFyNudrbz1g5tuQ6LkPRKj1P4.1519055487119.95
Capsicum_lycianthoides_NC_026551	Geneious	CDS	79220	79227	.	+	.	Name=petD CDS;ID=u2fFyNudrbz1g5tuQ6LkPRKj1P4.1519055487119.96
Capsicum_lycianthoides_NC_026551	Geneious	CDS	79970	80444	.	+	.	Name=petD CDS;ID=u2fFyNudrbz1g5tuQ6LkPRKj1P4.1519055487119.96
Capsicum_lycianthoides_NC_026551	Geneious	CDS	124357	125538	.	-	.	Name=ndhH CDS
Capsicum_lycianthoides_NC_026551	Geneious	CDS	6188	6227	.	-	.	Name=rps16 CDS;ID=u2fFyNudrbz1g5tuQ6LkPRKj1P4.1519055487119.97
Capsicum_lycianthoides_NC_026551	Geneious	CDS	5103	5329	.	-	.	Name=rps16 CDS;ID=u2fFyNudrbz1g5tuQ6LkPRKj1P4.1519055487119.97
Capsicum_lycianthoides_NC_026551	Geneious	CDS	542	1603	.	-	.	Name=psbA CDS
Capsicum_lycianthoides_NC_026551	Geneious	CDS	34191	35252	.	+	.	Name=psbD CDS
Capsicum_lycianthoides_NC_026551	Geneious	CDS	80629	81642	.	-	.	Name=rpoA CDS
Capsicum_lycianthoides_NC_026551	Geneious	CDS	64440	65402	.	+	.	Name=petA CDS
Capsicum_lycianthoides_NC_026551	Geneious	CDS	116769	117710	.	+	.	Name=ccsA CDS
Capsicum_lycianthoides_NC_026551	Geneious	CDS	51076	51819	.	-	.	Name=ndhK CDS
Capsicum_lycianthoides_NC_026551	Geneious	CDS	15154	15897	.	-	.	Name=atpI CDS
Capsicum_lycianthoides_NC_026551	Geneious	CDS	16124	16834	.	-	.	Name=rps2 CDS
Capsicum_lycianthoides_NC_026551	Geneious	CDS	63520	64209	.	+	.	Name=cemA CDS
Capsicum_lycianthoides_NC_026551	Geneious	CDS	85441	86097	.	-	.	Name=rps3 CDS
Capsicum_lycianthoides_NC_026551	Geneious	CDS	46961	47566	.	-	.	Name=rps4 CDS
Capsicum_lycianthoides_NC_026551	Geneious	CDS	62225	62779	.	+	.	Name=ycf4 CDS
Capsicum_lycianthoides_NC_026551	Geneious	CDS	120594	121124	.	-	.	Name=ndhG CDS
Capsicum_lycianthoides_NC_026551	Geneious	CDS	71141	71569	.	-	.	Name=rpl20 CDS
Capsicum_lycianthoides_NC_026551	Geneious	CDS	121523	122026	.	-	.	Name=ndhI CDS
Capsicum_lycianthoides_NC_026551	Geneious	CDS	50494	50970	.	-	.	Name=ndhJ CDS
Capsicum_lycianthoides_NC_026551	Geneious	CDS	86082	86549	.	-	.	Name=rpl22 CDS
Capsicum_lycianthoides_NC_026551	Geneious	CDS	99753	100220	.	-	.	Name=rps7 CDS
Capsicum_lycianthoides_NC_026551	Geneious	CDS	143177	143644	.	+	.	Name=rps7 CDS
Capsicum_lycianthoides_NC_026551	Geneious	CDS	81708	82124	.	-	.	Name=rps11 CDS
Capsicum_lycianthoides_NC_026551	Geneious	CDS	82785	83189	.	-	.	Name=rps8 CDS
Capsicum_lycianthoides_NC_026551	Geneious	CDS	54434	54835	.	-	.	Name=atpE CDS
Capsicum_lycianthoides_NC_026551	Geneious	CDS	83357	83725	.	-	.	Name=rpl14 CDS
Capsicum_lycianthoides_NC_026551	Geneious	CDS	51810	52172	.	-	.	Name=ndhC CDS
Capsicum_lycianthoides_NC_026551	Geneious	CDS	70678	70983	.	+	.	Name=rps18 CDS
Capsicum_lycianthoides_NC_026551	Geneious	CDS	120065	120370	.	-	.	Name=ndhE CDS
Capsicum_lycianthoides_NC_026551	Geneious	CDS	38292	38594	.	-	.	Name=rps14 CDS
Capsicum_lycianthoides_NC_026551	Geneious	CDS	88458	88739	.	-	.	Name=rpl23 CDS
Capsicum_lycianthoides_NC_026551	Geneious	CDS	154658	154939	.	+	.	Name=rpl23 CDS
Capsicum_lycianthoides_NC_026551	Geneious	CDS	86608	86886	.	-	.	Name=rps19 CDS
Capsicum_lycianthoides_NC_026551	Geneious	CDS	125650	125913	.	-	.	Name=rps15 CDS
Capsicum_lycianthoides_NC_026551	Geneious	CDS	67012	67263	.	-	.	Name=psbE CDS
Capsicum_lycianthoides_NC_026551	Geneious	CDS	119568	119813	.	-	.	Name=psaC CDS
Capsicum_lycianthoides_NC_026551	Geneious	CDS	13717	13962	.	-	.	Name=atpH CDS
Capsicum_lycianthoides_NC_026551	Geneious	CDS	77277	77498	.	+	.	Name=psbH CDS
Capsicum_lycianthoides_NC_026551	Geneious	CDS	70267	70482	.	+	.	Name=rpl33 CDS
Capsicum_lycianthoides_NC_026551	Geneious	CDS	37312	37500	.	+	.	Name=psbZ CDS
Capsicum_lycianthoides_NC_026551	Geneious	CDS	7860	8045	.	+	.	Name=psbK CDS
Capsicum_lycianthoides_NC_026551	Geneious	CDS	115456	115623	.	+	.	Name=rpl32 CDS
Capsicum_lycianthoides_NC_026551	Geneious	CDS	69708	69842	.	+	.	Name=psaJ CDS
Capsicum_lycianthoides_NC_026551	Geneious	CDS	77034	77165	.	-	.	Name=psbN CDS
Capsicum_lycianthoides_NC_026551	Geneious	CDS	66497	66619	.	-	.	Name=psbJ CDS
Capsicum_lycianthoides_NC_026551	Geneious	CDS	66883	67002	.	-	.	Name=psbF CDS
Capsicum_lycianthoides_NC_026551	Geneious	CDS	66744	66860	.	-	.	Name=psbL CDS
Capsicum_lycianthoides_NC_026551	Geneious	CDS	68714	68827	.	+	.	Name=petG CDS
Capsicum_lycianthoides_NC_026551	Geneious	CDS	82226	82339	.	-	.	Name=rpl36 CDS
Capsicum_lycianthoides_NC_026551	Geneious	CDS	8416	8526	.	+	.	Name=psbI CDS
Capsicum_lycianthoides_NC_026551	Geneious	CDS	61670	61780	.	+	.	Name=psaI CDS
Capsicum_lycianthoides_NC_026551	Geneious	CDS	30696	30800	.	-	.	Name=psbM CDS
Capsicum_lycianthoides_NC_026551	Geneious	CDS	76856	76960	.	+	.	Name=psbT CDS
Capsicum_lycianthoides_NC_026551	Geneious	CDS	68433	68528	.	+	.	Name=petL CDS
Capsicum_lycianthoides_NC_026551	Geneious	CDS	29501	29590	.	+	.	Name=petN CDS
Capsicum_lycianthoides_NC_026551	Geneious	gene	72404	72517	.	-	.	Name=rps12 gene;ID=u2fFyNudrbz1g5tuQ6LkPRKj1P4.1519055487138.98
Capsicum_lycianthoides_NC_026551	Geneious	gene	142330	143123	.	+	.	Name=rps12 gene;ID=u2fFyNudrbz1g5tuQ6LkPRKj1P4.1519055487138.98
Capsicum_lycianthoides_NC_026551	Geneious	gene	72404	72517	.	-	.	Name=rps12 gene;ID=u2fFyNudrbz1g5tuQ6LkPRKj1P4.1519055487138.99
Capsicum_lycianthoides_NC_026551	Geneious	gene	100274	101067	.	-	.	Name=rps12 gene;ID=u2fFyNudrbz1g5tuQ6LkPRKj1P4.1519055487138.99
Capsicum_lycianthoides_NC_026551	Geneious	gene	89127	95990	.	+	.	Name=ycf2 gene
Capsicum_lycianthoides_NC_026551	Geneious	gene	147407	154270	.	-	.	Name=ycf2 gene
Capsicum_lycianthoides_NC_026551	Geneious	gene	126310	132003	.	-	.	Name=ycf1 gene
Capsicum_lycianthoides_NC_026551	Geneious	gene	17055	21221	.	-	.	Name=rpoC2 gene
Capsicum_lycianthoides_NC_026551	Geneious	gene	24193	27405	.	-	.	Name=rpoB gene
Capsicum_lycianthoides_NC_026551	Geneious	gene	106719	109531	.	+	.
Capsicum_lycianthoides_NC_026551	Geneious	gene	133866	136678	.	-	.
Capsicum_lycianthoides_NC_026551	Geneious	gene	21379	24187	.	-	.	Name=rpoC1 gene
Capsicum_lycianthoides_NC_026551	Geneious	gene	1815	4386	.	-	.	Name=trnK-UUU gene
Capsicum_lycianthoides_NC_026551	Geneious	gene	122111	124355	.	-	.	Name=ndhA gene
Capsicum_lycianthoides_NC_026551	Geneious	gene	40944	43196	.	-	.	Name=psaA gene
Capsicum_lycianthoides_NC_026551	Geneious	gene	112443	114665	.	-	.	Name=ndhF gene
Capsicum_lycianthoides_NC_026551	Geneious	gene	97256	99467	.	-	.	Name=ndhB gene
Capsicum_lycianthoides_NC_026551	Geneious	gene	143930	146141	.	+	.	Name=ndhB gene
Capsicum_lycianthoides_NC_026551	Geneious	gene	38714	40918	.	-	.	Name=psaB gene
Capsicum_lycianthoides_NC_026551	Geneious	gene	72656	74683	.	-	.	Name=clpP gene
Capsicum_lycianthoides_NC_026551	Geneious	gene	43945	45938	.	-	.	Name=ycf3 gene
Capsicum_lycianthoides_NC_026551	Geneious	gene	59355	60929	.	+	.	Name=accD gene
Capsicum_lycianthoides_NC_026551	Geneious	gene	86949	88439	.	-	.	Name=rpl2 gene
Capsicum_lycianthoides_NC_026551	Geneious	gene	2115	3644	.	-	.	Name=matK gene
Capsicum_lycianthoides_NC_026551	Geneious	gene	75128	76654	.	+	.	Name=psbB gene
Capsicum_lycianthoides_NC_026551	Geneious	gene	10499	12022	.	-	.	Name=atpA gene
Capsicum_lycianthoides_NC_026551	Geneious	gene	117947	119449	.	-	.	Name=ndhD gene
Capsicum_lycianthoides_NC_026551	Geneious	gene	103024	104523	.	+	.
Capsicum_lycianthoides_NC_026551	Geneious	gene	138874	140373	.	-	.
Capsicum_lycianthoides_NC_026551	Geneious	gene	54832	56328	.	-	.	Name=atpB gene
Capsicum_lycianthoides_NC_026551	Geneious	gene	83870	85294	.	-	.	Name=rpl16 gene
Capsicum_lycianthoides_NC_026551	Geneious	gene	154958	156448	.	+	.	Name=rpl2 gene
Capsicum_lycianthoides_NC_026551	Geneious	gene	57145	58578	.	+	.	Name=rbcL gene
Capsicum_lycianthoides_NC_026551	Geneious	gene	77628	79028	.	+	.	Name=petB gene
Capsicum_lycianthoides_NC_026551	Geneious	gene	35236	36621	.	+	.	Name=psbC gene
Capsicum_lycianthoides_NC_026551	Geneious	gene	12077	13326	.	-	.	Name=atpF gene
Capsicum_lycianthoides_NC_026551	Geneious	gene	79220	80444	.	+	.	Name=petD gene
Capsicum_lycianthoides_NC_026551	Geneious	gene	124357	125538	.	-	.	Name=ndhH gene
Capsicum_lycianthoides_NC_026551	Geneious	gene	5103	6227	.	-	.	Name=rps16 gene
Capsicum_lycianthoides_NC_026551	Geneious	gene	111394	112437	.	+	.	Name=ycf1 gene
Capsicum_lycianthoides_NC_026551	Geneious	gene	542	1603	.	-	.	Name=psbA gene
Capsicum_lycianthoides_NC_026551	Geneious	gene	34191	35252	.	+	.	Name=psbD gene
Capsicum_lycianthoides_NC_026551	Geneious	gene	80629	81642	.	-	.	Name=rpoA gene
Capsicum_lycianthoides_NC_026551	Geneious	gene	64440	65402	.	+	.	Name=petA gene
Capsicum_lycianthoides_NC_026551	Geneious	gene	116769	117710	.	+	.	Name=ccsA gene
Capsicum_lycianthoides_NC_026551	Geneious	gene	105682	106565	.	+	.	Name=trnA-UGC gene
Capsicum_lycianthoides_NC_026551	Geneious	gene	136832	137715	.	-	.	Name=trnA-UGC gene
Capsicum_lycianthoides_NC_026551	Geneious	gene	104824	105617	.	+	.	Name=trnI-GAU gene
Capsicum_lycianthoides_NC_026551	Geneious	gene	137780	138573	.	-	.	Name=trnI-GAU gene
Capsicum_lycianthoides_NC_026551	Geneious	gene	9364	10129	.	+	.	Name=trnG-GCC gene
Capsicum_lycianthoides_NC_026551	Geneious	gene	51076	51819	.	-	.	Name=ndhK gene
Capsicum_lycianthoides_NC_026551	Geneious	gene	15154	15897	.	-	.	Name=atpI gene
Capsicum_lycianthoides_NC_026551	Geneious	gene	16124	16834	.	-	.	Name=rps2 gene
Capsicum_lycianthoides_NC_026551	Geneious	gene	63520	64209	.	+	.	Name=cemA gene
Capsicum_lycianthoides_NC_026551	Geneious	gene	53294	53944	.	-	.	Name=trnV-UAC gene
Capsicum_lycianthoides_NC_026551	Geneious	gene	85441	86097	.	-	.	Name=rps3 gene
Capsicum_lycianthoides_NC_026551	Geneious	gene	46961	47566	.	-	.	Name=rps4 gene
Capsicum_lycianthoides_NC_026551	Geneious	gene	48732	49312	.	+	.	Name=trnL-UAA gene
Capsicum_lycianthoides_NC_026551	Geneious	gene	62225	62779	.	+	.	Name=ycf4 gene
Capsicum_lycianthoides_NC_026551	Geneious	gene	120594	121124	.	-	.	Name=ndhG gene
Capsicum_lycianthoides_NC_026551	Geneious	gene	71141	71569	.	-	.	Name=rpl20 gene
Capsicum_lycianthoides_NC_026551	Geneious	gene	121523	122026	.	-	.	Name=ndhI gene
Capsicum_lycianthoides_NC_026551	Geneious	gene	50494	50970	.	-	.	Name=ndhJ gene
Capsicum_lycianthoides_NC_026551	Geneious	gene	86082	86549	.	-	.	Name=rpl22 gene
Capsicum_lycianthoides_NC_026551	Geneious	gene	99753	100220	.	-	.	Name=rps7 gene
Capsicum_lycianthoides_NC_026551	Geneious	gene	143177	143644	.	+	.	Name=rps7 gene
Capsicum_lycianthoides_NC_026551	Geneious	gene	81708	82124	.	-	.	Name=rps11 gene
Capsicum_lycianthoides_NC_026551	Geneious	gene	82785	83189	.	-	.	Name=rps8 gene
Capsicum_lycianthoides_NC_026551	Geneious	gene	54434	54835	.	-	.	Name=atpE gene
Capsicum_lycianthoides_NC_026551	Geneious	gene	83357	83725	.	-	.	Name=rpl14 gene
Capsicum_lycianthoides_NC_026551	Geneious	gene	51810	52172	.	-	.	Name=ndhC gene
Capsicum_lycianthoides_NC_026551	Geneious	gene	138092	138432	.	-	.	Name=ycf68 gene
Capsicum_lycianthoides_NC_026551	Geneious	gene	104965	105303	.	+	.	Name=ycf68 gene
Capsicum_lycianthoides_NC_026551	Geneious	gene	70678	70983	.	+	.	Name=rps18 gene
Capsicum_lycianthoides_NC_026551	Geneious	gene	120065	120370	.	-	.	Name=ndhE gene
Capsicum_lycianthoides_NC_026551	Geneious	gene	38292	38594	.	-	.	Name=rps14 gene
Capsicum_lycianthoides_NC_026551	Geneious	gene	82451	82740	.	-	.	Name=infA gene;Note=Partial sequence%3B internal stop codons
Capsicum_lycianthoides_NC_026551	Geneious	gene	88458	88739	.	-	.	Name=rpl23 gene
Capsicum_lycianthoides_NC_026551	Geneious	gene	154658	154939	.	+	.	Name=rpl23 gene
Capsicum_lycianthoides_NC_026551	Geneious	gene	86608	86886	.	-	.	Name=rps19 gene
Capsicum_lycianthoides_NC_026551	Geneious	gene	96081	96344	.	+	.	Name=ycf15 gene
Capsicum_lycianthoides_NC_026551	Geneious	gene	147053	147316	.	-	.	Name=ycf15 gene
Capsicum_lycianthoides_NC_026551	Geneious	gene	125650	125913	.	-	.	Name=rps15 gene
Capsicum_lycianthoides_NC_026551	Geneious	gene	115696	115927	.	+	.	Name=sprA gene
Capsicum_lycianthoides_NC_026551	Geneious	gene	67012	67263	.	-	.	Name=psbE gene
Capsicum_lycianthoides_NC_026551	Geneious	gene	119568	119813	.	-	.	Name=psaC gene
Capsicum_lycianthoides_NC_026551	Geneious	gene	13717	13962	.	-	.	Name=atpH gene
Capsicum_lycianthoides_NC_026551	Geneious	gene	77277	77498	.	+	.	Name=psbH gene
Capsicum_lycianthoides_NC_026551	Geneious	gene	70267	70482	.	+	.	Name=rpl33 gene
Capsicum_lycianthoides_NC_026551	Geneious	gene	37312	37500	.	+	.	Name=psbZ gene
Capsicum_lycianthoides_NC_026551	Geneious	gene	7860	8045	.	+	.	Name=psbK gene
Capsicum_lycianthoides_NC_026551	Geneious	gene	115456	115623	.	+	.	Name=rpl32 gene
Capsicum_lycianthoides_NC_026551	Geneious	gene	69708	69842	.	+	.	Name=psaJ gene
Capsicum_lycianthoides_NC_026551	Geneious	gene	77034	77165	.	-	.	Name=psbN gene
Capsicum_lycianthoides_NC_026551	Geneious	gene	66497	66619	.	-	.	Name=psbJ gene
Capsicum_lycianthoides_NC_026551	Geneious	gene	109960	110080	.	+	.
Capsicum_lycianthoides_NC_026551	Geneious	gene	133317	133437	.	-	.
Capsicum_lycianthoides_NC_026551	Geneious	gene	66883	67002	.	-	.	Name=psbF gene
Capsicum_lycianthoides_NC_026551	Geneious	gene	66744	66860	.	-	.	Name=psbL gene
Capsicum_lycianthoides_NC_026551	Geneious	gene	68714	68827	.	+	.	Name=petG gene
Capsicum_lycianthoides_NC_026551	Geneious	gene	82226	82339	.	-	.	Name=rpl36 gene
Capsicum_lycianthoides_NC_026551	Geneious	gene	8416	8526	.	+	.	Name=psbI gene
Capsicum_lycianthoides_NC_026551	Geneious	gene	61670	61780	.	+	.	Name=psaI gene
Capsicum_lycianthoides_NC_026551	Geneious	gene	30696	30800	.	-	.	Name=psbM gene
Capsicum_lycianthoides_NC_026551	Geneious	gene	76856	76960	.	+	.	Name=psbT gene
Capsicum_lycianthoides_NC_026551	Geneious	gene	109633	109735	.	+	.
Capsicum_lycianthoides_NC_026551	Geneious	gene	133662	133764	.	-	.
Capsicum_lycianthoides_NC_026551	Geneious	gene	68433	68528	.	+	.	Name=petL gene
Capsicum_lycianthoides_NC_026551	Geneious	gene	36861	36952	.	-	.	Name=trnS-UGA gene
Capsicum_lycianthoides_NC_026551	Geneious	gene	29501	29590	.	+	.	Name=petN gene
Capsicum_lycianthoides_NC_026551	Geneious	gene	8655	8742	.	-	.	Name=trnS-GCU gene
Capsicum_lycianthoides_NC_026551	Geneious	gene	46531	46617	.	+	.	Name=trnS-GGA gene
Capsicum_lycianthoides_NC_026551	Geneious	gene	32020	32103	.	-	.	Name=trnY-GUA gene
Capsicum_lycianthoides_NC_026551	Geneious	gene	96636	96716	.	-	.	Name=trnL-CAA gene
Capsicum_lycianthoides_NC_026551	Geneious	gene	146681	146761	.	+	.	Name=trnL-CAA gene
Capsicum_lycianthoides_NC_026551	Geneious	gene	116581	116660	.	+	.	Name=trnL-UAG gene
Capsicum_lycianthoides_NC_026551	Geneious	gene	3	77	.	-	.	Name=trnH-GUG gene
Capsicum_lycianthoides_NC_026551	Geneious	gene	31839	31912	.	-	.	Name=trnD-GUC gene
Capsicum_lycianthoides_NC_026551	Geneious	gene	38069	38142	.	-	.	Name=trnfM-CAU gene
Capsicum_lycianthoides_NC_026551	Geneious	gene	68958	69031	.	-	.	Name=trnW-CCA gene
Capsicum_lycianthoides_NC_026551	Geneious	gene	69196	69269	.	-	.	Name=trnP-UGG gene
Capsicum_lycianthoides_NC_026551	Geneious	gene	88905	88978	.	-	.	Name=trnI-CAU gene
Capsicum_lycianthoides_NC_026551	Geneious	gene	110339	110412	.	+	.	Name=trnR-ACG gene
Capsicum_lycianthoides_NC_026551	Geneious	gene	132985	133058	.	-	.	Name=trnR-ACG gene
Capsicum_lycianthoides_NC_026551	Geneious	gene	154419	154492	.	+	.	Name=trnI-CAU gene
Capsicum_lycianthoides_NC_026551	Geneious	gene	102725	102796	.	+	.	Name=trnV-GAC gene
Capsicum_lycianthoides_NC_026551	Geneious	gene	156511	156583	.	+	.	Name=rps19
Capsicum_lycianthoides_NC_026551	Geneious	gene	32163	32235	.	-	.	Name=trnE-UUC gene
Capsicum_lycianthoides_NC_026551	Geneious	gene	47948	48020	.	-	.	Name=trnT-UGU gene
Capsicum_lycianthoides_NC_026551	Geneious	gene	49754	49826	.	+	.	Name=trnF-GAA gene
Capsicum_lycianthoides_NC_026551	Geneious	gene	54127	54199	.	+	.	Name=trnM-CAU gene
Capsicum_lycianthoides_NC_026551	Geneious	gene	32955	33026	.	+	.	Name=trnT-GGU gene
Capsicum_lycianthoides_NC_026551	Geneious	gene	7443	7514	.	-	.	Name=trnQ-UUG gene
Capsicum_lycianthoides_NC_026551	Geneious	gene	10304	10375	.	+	.	Name=trnR-UCU gene
Capsicum_lycianthoides_NC_026551	Geneious	gene	28758	28829	.	+	.	Name=trnC-GCA gene
Capsicum_lycianthoides_NC_026551	Geneious	gene	110994	111065	.	-	.	Name=trnN-GUU gene
Capsicum_lycianthoides_NC_026551	Geneious	gene	132332	132403	.	+	.	Name=trnN-GUU gene
Capsicum_lycianthoides_NC_026551	Geneious	gene	140601	140672	.	-	.	Name=trnV-GAC gene
Capsicum_lycianthoides_NC_026551	Geneious	gene	37775	37845	.	+	.	Name=trnG-UCC gene
