# Supplementary material for: The chloroplast genome sequence of bittersweet (Solanum dulcamara): Plastid genome structure evolution in Solanaceae
Source: PLoS One. 2018 Apr 25;13(4):e0196069. doi: 10.1371/journal.pone.0196069 (PMC5919006; doi:10.1371/journal.pone.0196069)
Supplement: S5 Data — (ZIP) [file pone.0196069.s005.zip › Reannotation_GB/Datura stramonium_NC_018117.gff]

##gff-version 3
##source-version geneious 9.1.7
Datura%20stramonium_NC_018117	Geneious	region	1	155871	.	+	0	Is_circular=true
Datura_stramonium_NC_018117	Geneious	misc_RNA	115139	115363	.	+	.	Name=sprA
Datura_stramonium_NC_018117	Geneious	misc_feature	1	86301	.	+	.	Name=Large Single Copy (LSC) region
Datura_stramonium_NC_018117	Geneious	misc_feature	111904	130269	.	+	.	Name=Small Single Copy (SSC) region
Datura_stramonium_NC_018117	Geneious	repeat_region	86302	111903	.	+	.	Name=IRb
Datura_stramonium_NC_018117	Geneious	repeat_region	130270	155871	.	-	.	Name=IRa
Datura_stramonium_NC_018117	Geneious	rRNA	106095	108904	.	+	.	Name=rrn23 rRNA
Datura_stramonium_NC_018117	Geneious	rRNA	133269	136078	.	-	.	Name=rrn23 rRNA
Datura_stramonium_NC_018117	Geneious	rRNA	102400	103899	.	+	.	Name=rrn16 rRNA
Datura_stramonium_NC_018117	Geneious	rRNA	138274	139773	.	-	.	Name=rrn16 rRNA
Datura_stramonium_NC_018117	Geneious	rRNA	109365	109485	.	+	.	Name=rrn5 rRNA
Datura_stramonium_NC_018117	Geneious	rRNA	132688	132808	.	-	.	Name=5S rRNA
Datura_stramonium_NC_018117	Geneious	rRNA	109006	109108	.	+	.	Name=rrn45 rRNA
Datura_stramonium_NC_018117	Geneious	rRNA	133065	133167	.	-	.	Name=rrn4.5 rRNA
Datura_stramonium_NC_018117	Geneious	intron	1811	4316	.	-	.	Name=trnK intron
Datura_stramonium_NC_018117	Geneious	intron	122082	123235	.	-	.	Name=ndhA intron 1
Datura_stramonium_NC_018117	Geneious	intron	83745	84769	.	-	.	Name=rpl16 intron 1
Datura_stramonium_NC_018117	Geneious	intron	73319	74110	.	-	.	Name=clpP intron 1
Datura_stramonium_NC_018117	Geneious	intron	44234	44992	.	-	.	Name=ycf3 intron 2
Datura_stramonium_NC_018117	Geneious	intron	105096	105906	.	+	.	Name=tRNA-Ala (UGC) intron 1
Datura_stramonium_NC_018117	Geneious	intron	136267	137077	.	-	.	Name=trnA intron
Datura_stramonium_NC_018117	Geneious	intron	78719	79466	.	+	.	Name=petD intron 1
Datura_stramonium_NC_018117	Geneious	intron	77133	77878	.	+	.	Name=petB intron 1
Datura_stramonium_NC_018117	Geneious	intron	45223	45962	.	-	.	Name=ycf3 intron 1
Datura_stramonium_NC_018117	Geneious	intron	22953	23689	.	-	.	Name=rpoC1 intron
Datura_stramonium_NC_018117	Geneious	intron	12420	13119	.	-	.	Name=atpF intron 1
Datura_stramonium_NC_018117	Geneious	intron	104237	104958	.	+	.	Name=trnI intron
Datura_stramonium_NC_018117	Geneious	intron	137215	137936	.	-	.	Name=trnI intron
Datura_stramonium_NC_018117	Geneious	intron	9336	10029	.	+	.	Name=trnG intron
Datura_stramonium_NC_018117	Geneious	intron	97438	98116	.	-	.	Name=ndhB intron 1
Datura_stramonium_NC_018117	Geneious	intron	144057	144735	.	+	.	Name=ndhB intron
Datura_stramonium_NC_018117	Geneious	intron	86872	87537	.	-	.	Name=rpl2 intron 1
Datura_stramonium_NC_018117	Geneious	intron	154636	155301	.	+	.	Name=rpl2 intron 1
Datura_stramonium_NC_018117	Geneious	intron	72397	73026	.	-	.	Name=clpP intron 2
Datura_stramonium_NC_018117	Geneious	intron	53300	53870	.	-	.	Name=trnV intron 1
Datura_stramonium_NC_018117	Geneious	intron	99725	100260	.	-	.	Name=rps12 intron 2
Datura_stramonium_NC_018117	Geneious	intron	141913	142448	.	+	.	Name=rps12 intron 2
Datura_stramonium_NC_018117	Geneious	intron	48758	49258	.	+	.	Name=trnL-UAA intron
Datura_stramonium_NC_018117	Geneious	tRNA	4317	4353	.	-	.	Name=trnK-UUU tRNA;ID=u2fFyNudrbz1g5tuQ6LkPRKj1P4.1519055490481.100
Datura_stramonium_NC_018117	Geneious	tRNA	1776	1810	.	-	.	Name=trnK-UUU tRNA;ID=u2fFyNudrbz1g5tuQ6LkPRKj1P4.1519055490481.100
Datura_stramonium_NC_018117	Geneious	tRNA	105058	105095	.	+	.	Name=trnA-UGC;ID=u2fFyNudrbz1g5tuQ6LkPRKj1P4.1519055490481.101
Datura_stramonium_NC_018117	Geneious	tRNA	105907	105941	.	+	.	Name=trnA-UGC;ID=u2fFyNudrbz1g5tuQ6LkPRKj1P4.1519055490481.101
Datura_stramonium_NC_018117	Geneious	tRNA	137078	137115	.	-	.	Name=trnA-UGC;ID=u2fFyNudrbz1g5tuQ6LkPRKj1P4.1519055490481.102
Datura_stramonium_NC_018117	Geneious	tRNA	136232	136266	.	-	.	Name=trnA-UGC;ID=u2fFyNudrbz1g5tuQ6LkPRKj1P4.1519055490481.102
Datura_stramonium_NC_018117	Geneious	tRNA	104200	104241	.	+	.	Name=trnI-GAU tRNA;ID=u2fFyNudrbz1g5tuQ6LkPRKj1P4.1519055490481.103
Datura_stramonium_NC_018117	Geneious	tRNA	104959	104993	.	+	.	Name=trnI-GAU tRNA;ID=u2fFyNudrbz1g5tuQ6LkPRKj1P4.1519055490481.103
Datura_stramonium_NC_018117	Geneious	tRNA	137937	137973	.	-	.	Name=trnI-GAU tRNA;ID=u2fFyNudrbz1g5tuQ6LkPRKj1P4.1519055490481.104
Datura_stramonium_NC_018117	Geneious	tRNA	137180	137214	.	-	.	Name=trnI-GAU tRNA;ID=u2fFyNudrbz1g5tuQ6LkPRKj1P4.1519055490481.104
Datura_stramonium_NC_018117	Geneious	tRNA	9313	9335	.	+	.	Name=trnG-GCC tRNA;ID=u2fFyNudrbz1g5tuQ6LkPRKj1P4.1519055490481.105
Datura_stramonium_NC_018117	Geneious	tRNA	10030	10077	.	+	.	Name=trnG-GCC tRNA;ID=u2fFyNudrbz1g5tuQ6LkPRKj1P4.1519055490481.105
Datura_stramonium_NC_018117	Geneious	tRNA	53871	53915	.	-	.	Name=trnV-UAC;ID=u2fFyNudrbz1g5tuQ6LkPRKj1P4.1519055490481.106
Datura_stramonium_NC_018117	Geneious	tRNA	53265	53299	.	-	.	Name=trnV-UAC;ID=u2fFyNudrbz1g5tuQ6LkPRKj1P4.1519055490481.106
Datura_stramonium_NC_018117	Geneious	tRNA	48723	48757	.	+	.	Name=trnL-UAA;ID=u2fFyNudrbz1g5tuQ6LkPRKj1P4.1519055490481.107
Datura_stramonium_NC_018117	Geneious	tRNA	49259	49307	.	+	.	Name=trnL-UAA;ID=u2fFyNudrbz1g5tuQ6LkPRKj1P4.1519055490481.107
Datura_stramonium_NC_018117	Geneious	tRNA	36981	37072	.	-	.	Name=trnS-UGA tRNA
Datura_stramonium_NC_018117	Geneious	tRNA	8602	8689	.	-	.	Name=trnS-GCU tRNA
Datura_stramonium_NC_018117	Geneious	tRNA	46624	46710	.	+	.	Name=trnS-GGA tRNA
Datura_stramonium_NC_018117	Geneious	tRNA	31975	32058	.	-	.	Name=trnY-GUA tRNA
Datura_stramonium_NC_018117	Geneious	tRNA	96062	96142	.	-	.	Name=trnL-CAA tRNA
Datura_stramonium_NC_018117	Geneious	tRNA	146031	146111	.	+	.	Name=trnL-CAA tRNA
Datura_stramonium_NC_018117	Geneious	tRNA	116018	116097	.	+	.	Name=trnL-UAG tRNA
Datura_stramonium_NC_018117	Geneious	tRNA	8	82	.	-	.	Name=trnH-GUG tRNA
Datura_stramonium_NC_018117	Geneious	tRNA	31794	31867	.	-	.	Name=trnD-GUC tRNA
Datura_stramonium_NC_018117	Geneious	tRNA	38189	38262	.	-	.	Name=trnfM-CAU tRNA
Datura_stramonium_NC_018117	Geneious	tRNA	68515	68588	.	-	.	Name=trnW-CCA tRNA
Datura_stramonium_NC_018117	Geneious	tRNA	68753	68826	.	-	.	Name=trnP-UGG tRNA
Datura_stramonium_NC_018117	Geneious	tRNA	88394	88467	.	-	.	Name=trnI-CAU tRNA
Datura_stramonium_NC_018117	Geneious	tRNA	109745	109818	.	+	.	Name=trnR-ACG tRNA
Datura_stramonium_NC_018117	Geneious	tRNA	132355	132428	.	-	.	Name=trnR-ACG tRNA
Datura_stramonium_NC_018117	Geneious	tRNA	153706	153779	.	+	.	Name=trnI-CAU tRNA
Datura_stramonium_NC_018117	Geneious	tRNA	102101	102172	.	+	.	Name=trnV-GAC tRNA
Datura_stramonium_NC_018117	Geneious	tRNA	32118	32190	.	-	.	Name=trnE-UUC tRNA
Datura_stramonium_NC_018117	Geneious	tRNA	47929	48001	.	-	.	Name=trnT-UGU tRNA
Datura_stramonium_NC_018117	Geneious	tRNA	49740	49812	.	+	.	Name=trnF-GAA tRNA
Datura_stramonium_NC_018117	Geneious	tRNA	54098	54170	.	+	.	Name=trnM-CAU tRNA
Datura_stramonium_NC_018117	Geneious	tRNA	33057	33128	.	+	.	Name=trnT-GGU tRNA
Datura_stramonium_NC_018117	Geneious	tRNA	7394	7465	.	-	.	Name=trnQ-UUG tRNA
Datura_stramonium_NC_018117	Geneious	tRNA	10243	10314	.	+	.	Name=trnR-UCU tRNA
Datura_stramonium_NC_018117	Geneious	tRNA	28655	28726	.	+	.	Name=trnC-GCA tRNA
Datura_stramonium_NC_018117	Geneious	tRNA	110409	110480	.	-	.	Name=trnN-GUU tRNA
Datura_stramonium_NC_018117	Geneious	tRNA	131693	131764	.	+	.	Name=trnN-GUU tRNA
Datura_stramonium_NC_018117	Geneious	tRNA	140001	140072	.	-	.	Name=trnV-GAC tRNA
Datura_stramonium_NC_018117	Geneious	tRNA	37895	37965	.	+	.	Name=trnG-UCC tRNA
Datura_stramonium_NC_018117	Geneious	exon	21339	22952	.	-	.	Name=rpoC1 exon 2
Datura_stramonium_NC_018117	Geneious	exon	98117	98893	.	-	.	Name=ndhB exon 1
Datura_stramonium_NC_018117	Geneious	exon	143280	144056	.	+	.	Name=ndhB exon 1
Datura_stramonium_NC_018117	Geneious	exon	96682	97437	.	-	.	Name=ndhB exon 2
Datura_stramonium_NC_018117	Geneious	exon	144736	145491	.	+	.	Name=ndhB exon 2
Datura_stramonium_NC_018117	Geneious	exon	77879	78520	.	+	.	Name=petB exon 2
Datura_stramonium_NC_018117	Geneious	exon	123236	123788	.	-	.	Name=ndhA exon 1
Datura_stramonium_NC_018117	Geneious	exon	121543	122081	.	-	.	Name=ndhA exon 2
Datura_stramonium_NC_018117	Geneious	exon	86438	86871	.	-	.	Name=rpl2 exon 2
Datura_stramonium_NC_018117	Geneious	exon	79468	79941	.	+	.	Name=petD exon 2
Datura_stramonium_NC_018117	Geneious	exon	23690	24142	.	-	.	Name=rpoC1 exon 1
Datura_stramonium_NC_018117	Geneious	exon	155302	155735	.	+	.	Name=rpl2 exon 2
Datura_stramonium_NC_018117	Geneious	exon	12010	12419	.	-	.	Name=atpF exon 2
Datura_stramonium_NC_018117	Geneious	exon	83349	83744	.	-	.	Name=rpl16 exon 2
Datura_stramonium_NC_018117	Geneious	exon	87538	87928	.	-	.	Name=rpl2 exon 1
Datura_stramonium_NC_018117	Geneious	exon	154245	154635	.	+	.	Name=rpl2 exon 1
Datura_stramonium_NC_018117	Geneious	exon	73027	73318	.	-	.	Name=clpP exon 2
Datura_stramonium_NC_018117	Geneious	exon	5077	5303	.	-	.	Name=rps16 exon 2
Datura_stramonium_NC_018117	Geneious	exon	100261	100492	.	-	.	Name=rps12 exon 2
Datura_stramonium_NC_018117	Geneious	exon	141681	141912	.	+	.	Name=rps12 exon 1
Datura_stramonium_NC_018117	Geneious	exon	44993	45222	.	-	.	Name=ycf3 exon 1
Datura_stramonium_NC_018117	Geneious	exon	72169	72396	.	-	.	Name=clpP exon 3
Datura_stramonium_NC_018117	Geneious	exon	44081	44233	.	-	.	Name=ycf3 exon 2
Datura_stramonium_NC_018117	Geneious	exon	13120	13264	.	-	.	Name=atpF exon 1
Datura_stramonium_NC_018117	Geneious	exon	45963	46086	.	-	.	Name=ycf3 exon 3
Datura_stramonium_NC_018117	Geneious	exon	71917	72030	.	-	.	Name=rps12 exon 1
Datura_stramonium_NC_018117	Geneious	exon	74111	74181	.	-	.	Name=clpP exon 1
Datura_stramonium_NC_018117	Geneious	exon	53871	53915	.	-	.	Name=trnV-UAC exon2
Datura_stramonium_NC_018117	Geneious	exon	49259	49307	.	+	.	Name=trnL-UAA exon1
Datura_stramonium_NC_018117	Geneious	exon	10030	10077	.	+	.	Name=trnG exon1
Datura_stramonium_NC_018117	Geneious	exon	6170	6209	.	-	.	Name=rps16 exon 1
Datura_stramonium_NC_018117	Geneious	exon	105058	105095	.	+	.	Name=trnA-UGC exon1
Datura_stramonium_NC_018117	Geneious	exon	137078	137115	.	-	.	Name=trnA exon 1
Datura_stramonium_NC_018117	Geneious	exon	4317	4353	.	-	.	Name=trnK exon 1
Datura_stramonium_NC_018117	Geneious	exon	104200	104236	.	+	.	Name=trnI-GAU exon 1
Datura_stramonium_NC_018117	Geneious	exon	137937	137973	.	-	.	Name=trnI exon 1
Datura_stramonium_NC_018117	Geneious	exon	1776	1810	.	-	.	Name=trnK exon 2
Datura_stramonium_NC_018117	Geneious	exon	48723	48757	.	+	.	Name=trnL-UAA exon2
Datura_stramonium_NC_018117	Geneious	exon	53265	53299	.	-	.	Name=trnV-UAC exon1
Datura_stramonium_NC_018117	Geneious	exon	104959	104993	.	+	.	Name=trnI-GAU exon2
Datura_stramonium_NC_018117	Geneious	exon	105907	105941	.	+	.	Name=trnA-UGC exon2
Datura_stramonium_NC_018117	Geneious	exon	136232	136266	.	-	.	Name=trnA exon 2
Datura_stramonium_NC_018117	Geneious	exon	137180	137214	.	-	.	Name=trnI exon 2
Datura_stramonium_NC_018117	Geneious	exon	99699	99724	.	-	.	Name=rps12 exon 3
Datura_stramonium_NC_018117	Geneious	exon	142449	142474	.	+	.	Name=rps12 exon 2
Datura_stramonium_NC_018117	Geneious	exon	9313	9335	.	+	.	Name=trnG exon 2
Datura_stramonium_NC_018117	Geneious	exon	84770	84778	.	-	.	Name=rpl16 exon 1
Datura_stramonium_NC_018117	Geneious	exon	78711	78718	.	+	.	Name=petD exon 1
Datura_stramonium_NC_018117	Geneious	exon	77127	77132	.	+	.	Name=petB exon 1
Datura_stramonium_NC_018117	Geneious	CDS	71917	72030	.	-	.	Name=rps12 CDS;ID=u2fFyNudrbz1g5tuQ6LkPRKj1P4.1519055490482.108
Datura_stramonium_NC_018117	Geneious	CDS	141681	141912	.	+	.	Name=rps12 CDS;ID=u2fFyNudrbz1g5tuQ6LkPRKj1P4.1519055490482.108
Datura_stramonium_NC_018117	Geneious	CDS	142449	142474	.	+	.	Name=rps12 CDS;ID=u2fFyNudrbz1g5tuQ6LkPRKj1P4.1519055490482.108
Datura_stramonium_NC_018117	Geneious	CDS	71917	72030	.	-	.	Name=rps12 CDS;ID=u2fFyNudrbz1g5tuQ6LkPRKj1P4.1519055490482.109
Datura_stramonium_NC_018117	Geneious	CDS	100261	100492	.	-	.	Name=rps12 CDS;ID=u2fFyNudrbz1g5tuQ6LkPRKj1P4.1519055490482.109
Datura_stramonium_NC_018117	Geneious	CDS	99699	99724	.	-	.	Name=rps12 CDS;ID=u2fFyNudrbz1g5tuQ6LkPRKj1P4.1519055490482.109
Datura_stramonium_NC_018117	Geneious	CDS	146814	153617	.	-	.	Name=ycf2 CDS
Datura_stramonium_NC_018117	Geneious	CDS	88556	95359	.	+	.	Name=ycf2 CDS
Datura_stramonium_NC_018117	Geneious	CDS	125743	131364	.	-	.	Name=ycf1 CDS
Datura_stramonium_NC_018117	Geneious	CDS	17015	21181	.	-	.	Name=rpoC2 CDS
Datura_stramonium_NC_018117	Geneious	CDS	24148	27360	.	-	.	Name=rpoB CDS
Datura_stramonium_NC_018117	Geneious	CDS	23690	24142	.	-	.	Name=rpoC1 CDS;ID=u2fFyNudrbz1g5tuQ6LkPRKj1P4.1519055490483.110
Datura_stramonium_NC_018117	Geneious	CDS	21339	22952	.	-	.	Name=rpoC1 CDS;ID=u2fFyNudrbz1g5tuQ6LkPRKj1P4.1519055490483.110
Datura_stramonium_NC_018117	Geneious	CDS	123236	123788	.	-	.	Name=ndhA CDS;ID=u2fFyNudrbz1g5tuQ6LkPRKj1P4.1519055490483.111
Datura_stramonium_NC_018117	Geneious	CDS	121543	122081	.	-	.	Name=ndhA CDS;ID=u2fFyNudrbz1g5tuQ6LkPRKj1P4.1519055490483.111
Datura_stramonium_NC_018117	Geneious	CDS	41062	43314	.	-	.	Name=psaA CDS
Datura_stramonium_NC_018117	Geneious	CDS	111907	114129	.	-	.	Name=ndhF CDS
Datura_stramonium_NC_018117	Geneious	CDS	98117	98893	.	-	.	Name=ndhB CDS;ID=u2fFyNudrbz1g5tuQ6LkPRKj1P4.1519055490483.112
Datura_stramonium_NC_018117	Geneious	CDS	96682	97437	.	-	.	Name=ndhB CDS;ID=u2fFyNudrbz1g5tuQ6LkPRKj1P4.1519055490483.112
Datura_stramonium_NC_018117	Geneious	CDS	143280	144056	.	+	.	Name=ndhB CDS;ID=u2fFyNudrbz1g5tuQ6LkPRKj1P4.1519055490483.113
Datura_stramonium_NC_018117	Geneious	CDS	144736	145491	.	+	.	Name=ndhB CDS;ID=u2fFyNudrbz1g5tuQ6LkPRKj1P4.1519055490483.113
Datura_stramonium_NC_018117	Geneious	CDS	38832	41036	.	-	.	Name=psaB CDS
Datura_stramonium_NC_018117	Geneious	CDS	74111	74181	.	-	.	Name=clpP CDS;ID=u2fFyNudrbz1g5tuQ6LkPRKj1P4.1519055490483.114
Datura_stramonium_NC_018117	Geneious	CDS	73027	73318	.	-	.	Name=clpP CDS;ID=u2fFyNudrbz1g5tuQ6LkPRKj1P4.1519055490483.114
Datura_stramonium_NC_018117	Geneious	CDS	72169	72396	.	-	.	Name=clpP CDS;ID=u2fFyNudrbz1g5tuQ6LkPRKj1P4.1519055490483.114
Datura_stramonium_NC_018117	Geneious	CDS	45963	46086	.	-	.	Name=ycf3 CDS;ID=u2fFyNudrbz1g5tuQ6LkPRKj1P4.1519055490483.115
Datura_stramonium_NC_018117	Geneious	CDS	44993	45222	.	-	.	Name=ycf3 CDS;ID=u2fFyNudrbz1g5tuQ6LkPRKj1P4.1519055490483.115
Datura_stramonium_NC_018117	Geneious	CDS	44081	44233	.	-	.	Name=ycf3 CDS;ID=u2fFyNudrbz1g5tuQ6LkPRKj1P4.1519055490483.115
Datura_stramonium_NC_018117	Geneious	CDS	59312	60844	.	+	.	Name=accD CDS
Datura_stramonium_NC_018117	Geneious	CDS	87538	87928	.	-	.	Name=rpl2 CDS;ID=u2fFyNudrbz1g5tuQ6LkPRKj1P4.1519055490483.116
Datura_stramonium_NC_018117	Geneious	CDS	86438	86871	.	-	.	Name=rpl2 CDS;ID=u2fFyNudrbz1g5tuQ6LkPRKj1P4.1519055490483.116
Datura_stramonium_NC_018117	Geneious	CDS	2076	3605	.	-	.	Name=matK CDS
Datura_stramonium_NC_018117	Geneious	CDS	74627	76153	.	+	.	Name=psbB CDS
Datura_stramonium_NC_018117	Geneious	CDS	10432	11955	.	-	.	Name=atpA CDS
Datura_stramonium_NC_018117	Geneious	CDS	117379	118881	.	-	.	Name=ndhD CDS
Datura_stramonium_NC_018117	Geneious	CDS	54790	56286	.	-	.	Name=atpB CDS
Datura_stramonium_NC_018117	Geneious	CDS	84770	84778	.	-	.	Name=rpl16 CDS;ID=u2fFyNudrbz1g5tuQ6LkPRKj1P4.1519055490483.117
Datura_stramonium_NC_018117	Geneious	CDS	83349	83744	.	-	.	Name=rpl16 CDS;ID=u2fFyNudrbz1g5tuQ6LkPRKj1P4.1519055490483.117
Datura_stramonium_NC_018117	Geneious	CDS	154245	154635	.	+	.	Name=rpl2 CDS;ID=u2fFyNudrbz1g5tuQ6LkPRKj1P4.1519055490483.118
Datura_stramonium_NC_018117	Geneious	CDS	155302	155735	.	+	.	Name=rpl2 CDS;ID=u2fFyNudrbz1g5tuQ6LkPRKj1P4.1519055490483.118
Datura_stramonium_NC_018117	Geneious	CDS	57107	58540	.	+	.	Name=rbcL CDS
Datura_stramonium_NC_018117	Geneious	CDS	77127	77132	.	+	.	Name=petB CDS;ID=u2fFyNudrbz1g5tuQ6LkPRKj1P4.1519055490483.119
Datura_stramonium_NC_018117	Geneious	CDS	77879	78520	.	+	.	Name=petB CDS;ID=u2fFyNudrbz1g5tuQ6LkPRKj1P4.1519055490483.119
Datura_stramonium_NC_018117	Geneious	CDS	35358	36743	.	+	.	Name=psbC CDS
Datura_stramonium_NC_018117	Geneious	CDS	13120	13264	.	-	.	Name=atpF CDS;ID=u2fFyNudrbz1g5tuQ6LkPRKj1P4.1519055490483.120
Datura_stramonium_NC_018117	Geneious	CDS	12010	12419	.	-	.	Name=atpF CDS;ID=u2fFyNudrbz1g5tuQ6LkPRKj1P4.1519055490483.120
Datura_stramonium_NC_018117	Geneious	CDS	78711	78718	.	+	.	Name=petD CDS;ID=u2fFyNudrbz1g5tuQ6LkPRKj1P4.1519055490483.121
Datura_stramonium_NC_018117	Geneious	CDS	79468	79941	.	+	.	Name=petD CDS;ID=u2fFyNudrbz1g5tuQ6LkPRKj1P4.1519055490483.121
Datura_stramonium_NC_018117	Geneious	CDS	123790	124971	.	-	.	Name=ndhH CDS
Datura_stramonium_NC_018117	Geneious	CDS	6170	6209	.	-	.	Name=rps16 CDS;ID=u2fFyNudrbz1g5tuQ6LkPRKj1P4.1519055490484.122
Datura_stramonium_NC_018117	Geneious	CDS	5077	5303	.	-	.	Name=rps16 CDS;ID=u2fFyNudrbz1g5tuQ6LkPRKj1P4.1519055490484.122
Datura_stramonium_NC_018117	Geneious	CDS	500	1561	.	-	.	Name=psbA CDS
Datura_stramonium_NC_018117	Geneious	CDS	34313	35374	.	+	.	Name=psbD CDS
Datura_stramonium_NC_018117	Geneious	CDS	80121	81134	.	-	.	Name=rpoA CDS
Datura_stramonium_NC_018117	Geneious	CDS	64156	65118	.	+	.	Name=petA CDS
Datura_stramonium_NC_018117	Geneious	CDS	116201	117142	.	+	.	Name=ccsA CDS
Datura_stramonium_NC_018117	Geneious	CDS	51076	51819	.	-	.	Name=ndhK CDS
Datura_stramonium_NC_018117	Geneious	CDS	15106	15849	.	-	.	Name=atpI CDS
Datura_stramonium_NC_018117	Geneious	CDS	16084	16794	.	-	.	Name=rps2 CDS
Datura_stramonium_NC_018117	Geneious	CDS	63247	63936	.	+	.	Name=cemA CDS
Datura_stramonium_NC_018117	Geneious	CDS	84925	85581	.	-	.	Name=rps3 CDS
Datura_stramonium_NC_018117	Geneious	CDS	46937	47542	.	-	.	Name=rps4 CDS
Datura_stramonium_NC_018117	Geneious	CDS	61995	62549	.	+	.	Name=ycf4 CDS
Datura_stramonium_NC_018117	Geneious	CDS	120026	120556	.	-	.	Name=ndhG CDS
Datura_stramonium_NC_018117	Geneious	CDS	120955	121458	.	-	.	Name=ndhI CDS
Datura_stramonium_NC_018117	Geneious	CDS	50494	50970	.	-	.	Name=ndhJ CDS
Datura_stramonium_NC_018117	Geneious	CDS	85566	86033	.	-	.	Name=rpl22 CDS
Datura_stramonium_NC_018117	Geneious	CDS	99178	99645	.	-	.	Name=rps7 CDS
Datura_stramonium_NC_018117	Geneious	CDS	142528	142995	.	+	.	Name=rps7 CDS
Datura_stramonium_NC_018117	Geneious	CDS	70721	71107	.	-	.	Name=rpl20 CDS
Datura_stramonium_NC_018117	Geneious	CDS	81200	81616	.	-	.	Name=rps11 CDS
Datura_stramonium_NC_018117	Geneious	CDS	82278	82682	.	-	.	Name=rps8 CDS
Datura_stramonium_NC_018117	Geneious	CDS	54392	54793	.	-	.	Name=atpE CDS
Datura_stramonium_NC_018117	Geneious	CDS	82856	83224	.	-	.	Name=rpl14 CDS
Datura_stramonium_NC_018117	Geneious	CDS	51810	52172	.	-	.	Name=ndhC CDS
Datura_stramonium_NC_018117	Geneious	CDS	70201	70506	.	+	.	Name=rps18 CDS
Datura_stramonium_NC_018117	Geneious	CDS	119497	119802	.	-	.	Name=ndhE CDS
Datura_stramonium_NC_018117	Geneious	CDS	38412	38714	.	-	.	Name=rps14 CDS
Datura_stramonium_NC_018117	Geneious	CDS	86086	86364	.	-	.	Name=rps19 CDS
Datura_stramonium_NC_018117	Geneious	CDS	87947	88228	.	-	.	Name=rpl23 CDS
Datura_stramonium_NC_018117	Geneious	CDS	153945	154226	.	+	.	Name=rpl23 CDS
Datura_stramonium_NC_018117	Geneious	CDS	125083	125346	.	-	.	Name=rps15 CDS
Datura_stramonium_NC_018117	Geneious	CDS	66580	66831	.	-	.	Name=psbE CDS
Datura_stramonium_NC_018117	Geneious	CDS	119000	119245	.	-	.	Name=psaC CDS
Datura_stramonium_NC_018117	Geneious	CDS	13666	13911	.	-	.	Name=atpH CDS
Datura_stramonium_NC_018117	Geneious	CDS	76776	76997	.	+	.	Name=psbH CDS
Datura_stramonium_NC_018117	Geneious	CDS	69814	70014	.	+	.	Name=rpl33 CDS
Datura_stramonium_NC_018117	Geneious	CDS	37431	37619	.	+	.	Name=psbZ CDS
Datura_stramonium_NC_018117	Geneious	CDS	7818	8003	.	+	.	Name=psbK CDS
Datura_stramonium_NC_018117	Geneious	CDS	114920	115084	.	+	.	Name=rpl32 CDS
Datura_stramonium_NC_018117	Geneious	CDS	69260	69394	.	+	.	Name=psaJ CDS
Datura_stramonium_NC_018117	Geneious	CDS	76533	76664	.	-	.	Name=psbN CDS
Datura_stramonium_NC_018117	Geneious	CDS	66065	66187	.	-	.	Name=psbJ CDS
Datura_stramonium_NC_018117	Geneious	CDS	66451	66570	.	-	.	Name=psbF CDS
Datura_stramonium_NC_018117	Geneious	CDS	66312	66428	.	-	.	Name=psbL CDS
Datura_stramonium_NC_018117	Geneious	CDS	68264	68377	.	+	.	Name=petG CDS
Datura_stramonium_NC_018117	Geneious	CDS	81718	81831	.	-	.	Name=rpl36 CDS
Datura_stramonium_NC_018117	Geneious	CDS	8368	8478	.	+	.	Name=psbI CDS
Datura_stramonium_NC_018117	Geneious	CDS	61439	61549	.	+	.	Name=psaI CDS
Datura_stramonium_NC_018117	Geneious	CDS	30607	30711	.	-	.	Name=psbM CDS
Datura_stramonium_NC_018117	Geneious	CDS	76355	76459	.	+	.	Name=psbT CDS
Datura_stramonium_NC_018117	Geneious	CDS	67986	68081	.	+	.	Name=petL CDS
Datura_stramonium_NC_018117	Geneious	CDS	29398	29487	.	+	.	Name=petN CDS
Datura_stramonium_NC_018117	Geneious	gene	71917	72030	.	-	.	Name=rps12 gene;ID=u2fFyNudrbz1g5tuQ6LkPRKj1P4.1519055490485.123
Datura_stramonium_NC_018117	Geneious	gene	141681	142474	.	+	.	Name=rps12 gene;ID=u2fFyNudrbz1g5tuQ6LkPRKj1P4.1519055490485.123
Datura_stramonium_NC_018117	Geneious	gene	71917	72030	.	-	.	Name=rps12 gene;ID=u2fFyNudrbz1g5tuQ6LkPRKj1P4.1519055490485.124
Datura_stramonium_NC_018117	Geneious	gene	99699	100492	.	-	.	Name=rps12 gene;ID=u2fFyNudrbz1g5tuQ6LkPRKj1P4.1519055490485.124
Datura_stramonium_NC_018117	Geneious	gene	146814	153617	.	-	.	Name=ycf2 gene
Datura_stramonium_NC_018117	Geneious	gene	88556	95359	.	+	.	Name=ycf2 gene
Datura_stramonium_NC_018117	Geneious	gene	125743	131364	.	-	.	Name=ycf1 gene
Datura_stramonium_NC_018117	Geneious	gene	17015	21181	.	-	.	Name=rpoC2 gene
Datura_stramonium_NC_018117	Geneious	gene	24148	27360	.	-	.	Name=rpoB gene
Datura_stramonium_NC_018117	Geneious	gene	106095	108904	.	+	.	Name=rrn23 gene
Datura_stramonium_NC_018117	Geneious	gene	133269	136078	.	-	.	Name=rrn23 gene
Datura_stramonium_NC_018117	Geneious	gene	21339	24142	.	-	.	Name=rpoC1 gene
Datura_stramonium_NC_018117	Geneious	gene	1776	4353	.	-	.	Name=trnK-UUU gene
Datura_stramonium_NC_018117	Geneious	gene	121543	123788	.	-	.	Name=ndhA gene
Datura_stramonium_NC_018117	Geneious	gene	41062	43314	.	-	.	Name=psaA gene
Datura_stramonium_NC_018117	Geneious	gene	111907	114129	.	-	.	Name=ndhF gene
Datura_stramonium_NC_018117	Geneious	gene	96682	98893	.	-	.	Name=ndhB gene
Datura_stramonium_NC_018117	Geneious	gene	143280	145491	.	+	.	Name=ndhB gene
Datura_stramonium_NC_018117	Geneious	gene	38832	41036	.	-	.	Name=psaB gene
Datura_stramonium_NC_018117	Geneious	gene	72169	74181	.	-	.	Name=clpP gene
Datura_stramonium_NC_018117	Geneious	gene	44081	46086	.	-	.	Name=ycf3 gene
Datura_stramonium_NC_018117	Geneious	gene	59312	60844	.	+	.	Name=accD gene
Datura_stramonium_NC_018117	Geneious	gene	86438	87928	.	-	.	Name=rpl2 gene
Datura_stramonium_NC_018117	Geneious	gene	2076	3605	.	-	.	Name=matK gene
Datura_stramonium_NC_018117	Geneious	gene	74627	76153	.	+	.	Name=psbB gene
Datura_stramonium_NC_018117	Geneious	gene	10432	11955	.	-	.	Name=atpA gene
Datura_stramonium_NC_018117	Geneious	gene	117379	118881	.	-	.	Name=ndhD gene
Datura_stramonium_NC_018117	Geneious	gene	102400	103899	.	+	.	Name=rrn16 gene
Datura_stramonium_NC_018117	Geneious	gene	138274	139773	.	-	.	Name=rrn16 gene
Datura_stramonium_NC_018117	Geneious	gene	54790	56286	.	-	.	Name=atpB gene
Datura_stramonium_NC_018117	Geneious	gene	83349	84778	.	-	.	Name=rpl16 gene
Datura_stramonium_NC_018117	Geneious	gene	154245	155735	.	+	.	Name=rpl2 gene
Datura_stramonium_NC_018117	Geneious	gene	57107	58540	.	+	.	Name=rbcL gene
Datura_stramonium_NC_018117	Geneious	gene	77127	78520	.	+	.	Name=petB gene
Datura_stramonium_NC_018117	Geneious	gene	35358	36743	.	+	.	Name=psbC gene
Datura_stramonium_NC_018117	Geneious	gene	110809	111903	.	+	.	Name=ycf1 gene
Datura_stramonium_NC_018117	Geneious	gene	12010	13264	.	-	.	Name=atpF gene
Datura_stramonium_NC_018117	Geneious	gene	78711	79941	.	+	.	Name=petD gene
Datura_stramonium_NC_018117	Geneious	gene	123790	124971	.	-	.	Name=ndhH gene
Datura_stramonium_NC_018117	Geneious	gene	5077	6209	.	-	.	Name=rps16 gene
Datura_stramonium_NC_018117	Geneious	gene	500	1561	.	-	.	Name=psbA gene
Datura_stramonium_NC_018117	Geneious	gene	34313	35374	.	+	.	Name=psbD gene
Datura_stramonium_NC_018117	Geneious	gene	80121	81134	.	-	.	Name=rpoA gene
Datura_stramonium_NC_018117	Geneious	gene	64156	65118	.	+	.	Name=petA gene
Datura_stramonium_NC_018117	Geneious	gene	116201	117142	.	+	.	Name=ccsA gene
Datura_stramonium_NC_018117	Geneious	gene	105058	105941	.	+	.	Name=trnA-UGC gene
Datura_stramonium_NC_018117	Geneious	gene	136232	137115	.	-	.	Name=trnA-UGC gene
Datura_stramonium_NC_018117	Geneious	gene	104200	104993	.	+	.	Name=trnI-GAU gene
Datura_stramonium_NC_018117	Geneious	gene	137180	137973	.	-	.	Name=trnI-GAU gene
Datura_stramonium_NC_018117	Geneious	gene	9313	10077	.	+	.	Name=trnG-GCC gene
Datura_stramonium_NC_018117	Geneious	gene	51076	51819	.	-	.	Name=ndhK gene
Datura_stramonium_NC_018117	Geneious	gene	15106	15849	.	-	.	Name=atpI gene
Datura_stramonium_NC_018117	Geneious	gene	16084	16794	.	-	.	Name=rps2 gene
Datura_stramonium_NC_018117	Geneious	gene	63247	63936	.	+	.	Name=cemA gene
Datura_stramonium_NC_018117	Geneious	gene	53265	53915	.	-	.	Name=trnV-UAC gene
Datura_stramonium_NC_018117	Geneious	gene	84925	85581	.	-	.	Name=rps3 gene
Datura_stramonium_NC_018117	Geneious	gene	46937	47542	.	-	.	Name=rps4 gene
Datura_stramonium_NC_018117	Geneious	gene	48723	49307	.	+	.	Name=trnL-UAA gene
Datura_stramonium_NC_018117	Geneious	gene	61995	62549	.	+	.	Name=ycf4 gene
Datura_stramonium_NC_018117	Geneious	gene	120026	120556	.	-	.	Name=ndhG gene
Datura_stramonium_NC_018117	Geneious	gene	120955	121458	.	-	.	Name=ndhI gene
Datura_stramonium_NC_018117	Geneious	gene	50494	50970	.	-	.	Name=ndhJ gene
Datura_stramonium_NC_018117	Geneious	gene	85566	86033	.	-	.	Name=rpl22 gene
Datura_stramonium_NC_018117	Geneious	gene	99178	99645	.	-	.	Name=rps7 gene
Datura_stramonium_NC_018117	Geneious	gene	142528	142995	.	+	.	Name=rps7 gene
Datura_stramonium_NC_018117	Geneious	gene	70721	71107	.	-	.	Name=rpl20 gene
Datura_stramonium_NC_018117	Geneious	gene	81200	81616	.	-	.	Name=rps11 gene
Datura_stramonium_NC_018117	Geneious	gene	82278	82682	.	-	.	Name=rps8 gene
Datura_stramonium_NC_018117	Geneious	gene	54392	54793	.	-	.	Name=atpE gene
Datura_stramonium_NC_018117	Geneious	gene	82856	83224	.	-	.	Name=rpl14 gene
Datura_stramonium_NC_018117	Geneious	gene	51810	52172	.	-	.	Name=ndhC gene
Datura_stramonium_NC_018117	Geneious	gene	137492	137832	.	-	.	Name=ycf68 gene
Datura_stramonium_NC_018117	Geneious	gene	104341	104679	.	+	.	Name=ycf68 gene
Datura_stramonium_NC_018117	Geneious	gene	70201	70506	.	+	.	Name=rps18 gene
Datura_stramonium_NC_018117	Geneious	gene	119497	119802	.	-	.	Name=ndhE gene
Datura_stramonium_NC_018117	Geneious	gene	38412	38714	.	-	.	Name=rps14 gene
Datura_stramonium_NC_018117	Geneious	gene	81943	82233	.	-	.	Name=infA gene;Note=Partial sequence%3B internal stop codons
Datura_stramonium_NC_018117	Geneious	gene	86086	86364	.	-	.	Name=rps19 gene
Datura_stramonium_NC_018117	Geneious	gene	87947	88228	.	-	.	Name=rpl23 gene
Datura_stramonium_NC_018117	Geneious	gene	153945	154226	.	+	.	Name=rpl23 gene
Datura_stramonium_NC_018117	Geneious	gene	95450	95713	.	+	.	Name=ycf15 gene
Datura_stramonium_NC_018117	Geneious	gene	146460	146723	.	-	.	Name=ycf15 gene
Datura_stramonium_NC_018117	Geneious	gene	125083	125346	.	-	.	Name=rps15 gene
Datura_stramonium_NC_018117	Geneious	gene	115139	115363	.	+	.	Name=sprA gene
Datura_stramonium_NC_018117	Geneious	gene	66580	66831	.	-	.	Name=psbE gene
Datura_stramonium_NC_018117	Geneious	gene	119000	119245	.	-	.	Name=psaC gene
Datura_stramonium_NC_018117	Geneious	gene	13666	13911	.	-	.	Name=atpH gene
Datura_stramonium_NC_018117	Geneious	gene	76776	76997	.	+	.	Name=psbH gene
Datura_stramonium_NC_018117	Geneious	gene	69814	70014	.	+	.	Name=rpl33 gene
Datura_stramonium_NC_018117	Geneious	gene	37431	37619	.	+	.	Name=psbZ gene
Datura_stramonium_NC_018117	Geneious	gene	7818	8003	.	+	.	Name=psbK gene
Datura_stramonium_NC_018117	Geneious	gene	114920	115084	.	+	.	Name=rpl32 gene
Datura_stramonium_NC_018117	Geneious	gene	69260	69394	.	+	.	Name=psaJ gene
Datura_stramonium_NC_018117	Geneious	gene	76533	76664	.	-	.	Name=psbN gene
Datura_stramonium_NC_018117	Geneious	gene	66065	66187	.	-	.	Name=psbJ gene
Datura_stramonium_NC_018117	Geneious	gene	109365	109485	.	+	.	Name=rrn5 gene
Datura_stramonium_NC_018117	Geneious	gene	132688	132808	.	-	.	Name=5S rRNA gene
Datura_stramonium_NC_018117	Geneious	gene	66451	66570	.	-	.	Name=psbF gene
Datura_stramonium_NC_018117	Geneious	gene	66312	66428	.	-	.	Name=psbL gene
Datura_stramonium_NC_018117	Geneious	gene	68264	68377	.	+	.	Name=petG gene
Datura_stramonium_NC_018117	Geneious	gene	81718	81831	.	-	.	Name=rpl36 gene
Datura_stramonium_NC_018117	Geneious	gene	8368	8478	.	+	.	Name=psbI gene
Datura_stramonium_NC_018117	Geneious	gene	61439	61549	.	+	.	Name=psaI gene
Datura_stramonium_NC_018117	Geneious	gene	30607	30711	.	-	.	Name=psbM gene
Datura_stramonium_NC_018117	Geneious	gene	76355	76459	.	+	.	Name=psbT gene
Datura_stramonium_NC_018117	Geneious	gene	109006	109108	.	+	.	Name=rrn4.5 gene
Datura_stramonium_NC_018117	Geneious	gene	133065	133167	.	-	.	Name=rrn4.5 gene
Datura_stramonium_NC_018117	Geneious	gene	67986	68081	.	+	.	Name=petL gene
Datura_stramonium_NC_018117	Geneious	gene	36981	37072	.	-	.	Name=trnS-UGA gene
Datura_stramonium_NC_018117	Geneious	gene	29398	29487	.	+	.	Name=petN gene
Datura_stramonium_NC_018117	Geneious	gene	8602	8689	.	-	.	Name=trnS-GCU gene
Datura_stramonium_NC_018117	Geneious	gene	46624	46710	.	+	.	Name=trnS-GGA gene
Datura_stramonium_NC_018117	Geneious	gene	31975	32058	.	-	.	Name=trnY-GUA gene
Datura_stramonium_NC_018117	Geneious	gene	96062	96142	.	-	.	Name=trnL-CAA gene
Datura_stramonium_NC_018117	Geneious	gene	146031	146111	.	+	.	Name=trnL-CAA gene
Datura_stramonium_NC_018117	Geneious	gene	116018	116097	.	+	.	Name=trnL-UAG gene
Datura_stramonium_NC_018117	Geneious	gene	8	82	.	-	.	Name=trnH-GUG gene
Datura_stramonium_NC_018117	Geneious	gene	31794	31867	.	-	.	Name=trnD-GUC gene
Datura_stramonium_NC_018117	Geneious	gene	38189	38262	.	-	.	Name=trnfM-CAU gene
Datura_stramonium_NC_018117	Geneious	gene	68515	68588	.	-	.	Name=trnW-CCA gene
Datura_stramonium_NC_018117	Geneious	gene	68753	68826	.	-	.	Name=trnP-UGG gene
Datura_stramonium_NC_018117	Geneious	gene	88394	88467	.	-	.	Name=trnI-CAU gene
Datura_stramonium_NC_018117	Geneious	gene	109745	109818	.	+	.	Name=trnR-ACG gene
Datura_stramonium_NC_018117	Geneious	gene	132355	132428	.	-	.	Name=trnR-ACG gene
Datura_stramonium_NC_018117	Geneious	gene	153706	153779	.	+	.	Name=trnI-CAU gene
Datura_stramonium_NC_018117	Geneious	gene	102101	102172	.	+	.	Name=trnV-GAC gene
Datura_stramonium_NC_018117	Geneious	gene	32118	32190	.	-	.	Name=trnE-UUC gene
Datura_stramonium_NC_018117	Geneious	gene	47929	48001	.	-	.	Name=trnT-UGU gene
Datura_stramonium_NC_018117	Geneious	gene	49740	49812	.	+	.	Name=trnF-GAA gene
Datura_stramonium_NC_018117	Geneious	gene	54098	54170	.	+	.	Name=trnM-CAU gene
Datura_stramonium_NC_018117	Geneious	gene	33057	33128	.	+	.	Name=trnT-GGU gene
Datura_stramonium_NC_018117	Geneious	gene	7394	7465	.	-	.	Name=trnQ-UUG gene
Datura_stramonium_NC_018117	Geneious	gene	10243	10314	.	+	.	Name=trnR-UCU gene
Datura_stramonium_NC_018117	Geneious	gene	28655	28726	.	+	.	Name=trnC-GCA gene
Datura_stramonium_NC_018117	Geneious	gene	110409	110480	.	-	.	Name=trnN-GUU gene
Datura_stramonium_NC_018117	Geneious	gene	131693	131764	.	+	.	Name=trnN-GUU gene
Datura_stramonium_NC_018117	Geneious	gene	140001	140072	.	-	.	Name=trnV-GAC gene
Datura_stramonium_NC_018117	Geneious	gene	37895	37965	.	+	.	Name=trnG-UCC gene
Datura_stramonium_NC_018117	Geneious	gene	155809	155871	.	+	.	Name=rps19
