# Supplementary material for: The chloroplast genome sequence of bittersweet (Solanum dulcamara): Plastid genome structure evolution in Solanaceae
Source: PLoS One. 2018 Apr 25;13(4):e0196069. doi: 10.1371/journal.pone.0196069 (PMC5919006; doi:10.1371/journal.pone.0196069)
Supplement: S5 Data — (ZIP) [file pone.0196069.s005.zip › Reannotation_GB/Dunalia brachyacantha_NC_026906.gff]

##gff-version 3
##source-version geneious 9.1.7
Dunalia%20brachyacantha_NC_026906	Geneious	region	1	156730	.	+	0	Is_circular=true
Dunalia_brachyacantha_NC_026906	Geneious	misc_RNA	115958	116097	.	+	.	Name=sprA
Dunalia_brachyacantha_NC_026906	Geneious	misc_feature	1	87109	.	+	.	Name=Large Single Copy (LSC) region
Dunalia_brachyacantha_NC_026906	Geneious	misc_feature	112771	131069	.	+	.	Name=Small Single Copy (SSC) region
Dunalia_brachyacantha_NC_026906	Geneious	repeat_region	87110	112770	.	+	.	Name=IRb
Dunalia_brachyacantha_NC_026906	Geneious	repeat_region	131070	156730	.	-	.	Name=IRa
Dunalia_brachyacantha_NC_026906	Geneious	rRNA	106953	109762	.	+	.	Name=23S rRNA
Dunalia_brachyacantha_NC_026906	Geneious	rRNA	134078	136887	.	-	.	Name=23S rRNA
Dunalia_brachyacantha_NC_026906	Geneious	rRNA	103255	104754	.	+	.	Name=16S rRNA
Dunalia_brachyacantha_NC_026906	Geneious	rRNA	139086	140585	.	-	.	Name=16S rRNA
Dunalia_brachyacantha_NC_026906	Geneious	rRNA	110223	110343	.	+	.	Name=5S rRNA
Dunalia_brachyacantha_NC_026906	Geneious	rRNA	133497	133617	.	-	.	Name=5S rRNA
Dunalia_brachyacantha_NC_026906	Geneious	rRNA	109864	109966	.	+	.	Name=4.5S rRNA
Dunalia_brachyacantha_NC_026906	Geneious	rRNA	133874	133976	.	-	.	Name=4.5S rRNA
Dunalia_brachyacantha_NC_026906	Geneious	intron	1899	4413	.	-	.	Name=trnK intron
Dunalia_brachyacantha_NC_026906	Geneious	intron	122842	124010	.	-	.	Name=ndhA intron 1
Dunalia_brachyacantha_NC_026906	Geneious	intron	84556	85597	.	-	.	Name=rpl16 intron 1
Dunalia_brachyacantha_NC_026906	Geneious	intron	5374	6229	.	-	.	Name=rps16 intron
Dunalia_brachyacantha_NC_026906	Geneious	intron	74114	74906	.	-	.	Name=clpP intron 1
Dunalia_brachyacantha_NC_026906	Geneious	intron	44411	45173	.	-	.	Name=ycf3 intron 2
Dunalia_brachyacantha_NC_026906	Geneious	intron	105953	106764	.	+	.	Name=tRNA-Ala (UGC) intron 1
Dunalia_brachyacantha_NC_026906	Geneious	intron	137076	137887	.	-	.	Name=trnA intron
Dunalia_brachyacantha_NC_026906	Geneious	intron	79531	80279	.	+	.	Name=petD intron 1
Dunalia_brachyacantha_NC_026906	Geneious	intron	77934	78686	.	+	.	Name=petB intron 1
Dunalia_brachyacantha_NC_026906	Geneious	intron	45404	46141	.	-	.	Name=ycf3 intron 1
Dunalia_brachyacantha_NC_026906	Geneious	intron	23109	23845	.	-	.	Name=rpoC1 intron
Dunalia_brachyacantha_NC_026906	Geneious	intron	12543	13250	.	-	.	Name=atpF intron 1
Dunalia_brachyacantha_NC_026906	Geneious	intron	105092	105815	.	+	.	Name=trnI intron
Dunalia_brachyacantha_NC_026906	Geneious	intron	138025	138748	.	-	.	Name=trnI intron
Dunalia_brachyacantha_NC_026906	Geneious	intron	9451	10147	.	+	.	Name=trnG intron
Dunalia_brachyacantha_NC_026906	Geneious	intron	98280	98958	.	-	.	Name=ndhB intron 1
Dunalia_brachyacantha_NC_026906	Geneious	intron	144882	145560	.	+	.	Name=ndhB intron
Dunalia_brachyacantha_NC_026906	Geneious	intron	87683	88348	.	-	.	Name=rpl2 intron 1
Dunalia_brachyacantha_NC_026906	Geneious	intron	155492	156157	.	+	.	Name=rpl2 intron 1
Dunalia_brachyacantha_NC_026906	Geneious	intron	73186	73821	.	-	.	Name=clpP intron 2
Dunalia_brachyacantha_NC_026906	Geneious	intron	54037	54607	.	-	.	Name=trnV intron 1
Dunalia_brachyacantha_NC_026906	Geneious	intron	100569	101104	.	-	.	Name=rps12 intron 2
Dunalia_brachyacantha_NC_026906	Geneious	intron	142736	143271	.	+	.	Name=rps12 intron 2
Dunalia_brachyacantha_NC_026906	Geneious	intron	49320	49816	.	+	.	Name=trnL-UAA intron
Dunalia_brachyacantha_NC_026906	Geneious	tRNA	4414	4450	.	-	.	Name=trnK-UUU tRNA;ID=u2fFyNudrbz1g5tuQ6LkPRKj1P4.1519055493547.125
Dunalia_brachyacantha_NC_026906	Geneious	tRNA	1864	1898	.	-	.	Name=trnK-UUU tRNA;ID=u2fFyNudrbz1g5tuQ6LkPRKj1P4.1519055493547.125
Dunalia_brachyacantha_NC_026906	Geneious	tRNA	105915	105952	.	+	.	Name=trnA-UGC;ID=u2fFyNudrbz1g5tuQ6LkPRKj1P4.1519055493547.126
Dunalia_brachyacantha_NC_026906	Geneious	tRNA	106765	106799	.	+	.	Name=trnA-UGC;ID=u2fFyNudrbz1g5tuQ6LkPRKj1P4.1519055493547.126
Dunalia_brachyacantha_NC_026906	Geneious	tRNA	137888	137925	.	-	.	Name=trnA-UGC;ID=u2fFyNudrbz1g5tuQ6LkPRKj1P4.1519055493547.127
Dunalia_brachyacantha_NC_026906	Geneious	tRNA	137041	137075	.	-	.	Name=trnA-UGC;ID=u2fFyNudrbz1g5tuQ6LkPRKj1P4.1519055493547.127
Dunalia_brachyacantha_NC_026906	Geneious	tRNA	105055	105096	.	+	.	Name=trnI-GAU tRNA;ID=u2fFyNudrbz1g5tuQ6LkPRKj1P4.1519055493547.128
Dunalia_brachyacantha_NC_026906	Geneious	tRNA	105816	105850	.	+	.	Name=trnI-GAU tRNA;ID=u2fFyNudrbz1g5tuQ6LkPRKj1P4.1519055493547.128
Dunalia_brachyacantha_NC_026906	Geneious	tRNA	138749	138785	.	-	.	Name=trnI-GAU tRNA;ID=u2fFyNudrbz1g5tuQ6LkPRKj1P4.1519055493547.129
Dunalia_brachyacantha_NC_026906	Geneious	tRNA	137990	138024	.	-	.	Name=trnI-GAU tRNA;ID=u2fFyNudrbz1g5tuQ6LkPRKj1P4.1519055493547.129
Dunalia_brachyacantha_NC_026906	Geneious	tRNA	9428	9450	.	+	.	Name=trnG-GCC tRNA;ID=u2fFyNudrbz1g5tuQ6LkPRKj1P4.1519055493549.130
Dunalia_brachyacantha_NC_026906	Geneious	tRNA	10148	10195	.	+	.	Name=trnG-GCC tRNA;ID=u2fFyNudrbz1g5tuQ6LkPRKj1P4.1519055493549.130
Dunalia_brachyacantha_NC_026906	Geneious	tRNA	54608	54652	.	-	.	Name=trnV-UAC;ID=u2fFyNudrbz1g5tuQ6LkPRKj1P4.1519055493549.131
Dunalia_brachyacantha_NC_026906	Geneious	tRNA	54002	54036	.	-	.	Name=trnV-UAC;ID=u2fFyNudrbz1g5tuQ6LkPRKj1P4.1519055493549.131
Dunalia_brachyacantha_NC_026906	Geneious	tRNA	49285	49319	.	+	.	Name=trnL-UAA;ID=u2fFyNudrbz1g5tuQ6LkPRKj1P4.1519055493549.132
Dunalia_brachyacantha_NC_026906	Geneious	tRNA	49817	49865	.	+	.	Name=trnL-UAA;ID=u2fFyNudrbz1g5tuQ6LkPRKj1P4.1519055493549.132
Dunalia_brachyacantha_NC_026906	Geneious	tRNA	37185	37276	.	-	.	Name=trnS-UGA tRNA
Dunalia_brachyacantha_NC_026906	Geneious	tRNA	8725	8812	.	-	.	Name=trnS-GCU tRNA
Dunalia_brachyacantha_NC_026906	Geneious	tRNA	47110	47196	.	+	.	Name=trnS-GGA tRNA
Dunalia_brachyacantha_NC_026906	Geneious	tRNA	32165	32248	.	-	.	Name=trnY-GUA tRNA
Dunalia_brachyacantha_NC_026906	Geneious	tRNA	96900	96980	.	-	.	Name=trnL-CAA tRNA
Dunalia_brachyacantha_NC_026906	Geneious	tRNA	146860	146940	.	+	.	Name=trnL-CAA tRNA
Dunalia_brachyacantha_NC_026906	Geneious	tRNA	116780	116859	.	+	.	Name=trnL-UAG tRNA
Dunalia_brachyacantha_NC_026906	Geneious	tRNA	70	144	.	-	.	Name=trnH-GUG tRNA
Dunalia_brachyacantha_NC_026906	Geneious	tRNA	31983	32056	.	-	.	Name=trnD-GUC tRNA
Dunalia_brachyacantha_NC_026906	Geneious	tRNA	38389	38462	.	-	.	Name=trnfM-CAU tRNA
Dunalia_brachyacantha_NC_026906	Geneious	tRNA	69224	69297	.	-	.	Name=trnW-CCA tRNA
Dunalia_brachyacantha_NC_026906	Geneious	tRNA	69459	69532	.	-	.	Name=trnP-UGG tRNA
Dunalia_brachyacantha_NC_026906	Geneious	tRNA	89205	89278	.	-	.	Name=trnI-CAU tRNA
Dunalia_brachyacantha_NC_026906	Geneious	tRNA	110598	110671	.	+	.	Name=trnR-ACG tRNA
Dunalia_brachyacantha_NC_026906	Geneious	tRNA	133169	133242	.	-	.	Name=trnR-ACG tRNA
Dunalia_brachyacantha_NC_026906	Geneious	tRNA	154562	154635	.	+	.	Name=trnI-CAU tRNA
Dunalia_brachyacantha_NC_026906	Geneious	tRNA	102956	103027	.	+	.	Name=trnV-GAC tRNA
Dunalia_brachyacantha_NC_026906	Geneious	tRNA	32308	32380	.	-	.	Name=trnE-UUC tRNA
Dunalia_brachyacantha_NC_026906	Geneious	tRNA	48498	48570	.	-	.	Name=trnT-UGU tRNA
Dunalia_brachyacantha_NC_026906	Geneious	tRNA	50457	50529	.	+	.	Name=trnF-GAA tRNA
Dunalia_brachyacantha_NC_026906	Geneious	tRNA	54835	54907	.	+	.	Name=trnM-CAU tRNA
Dunalia_brachyacantha_NC_026906	Geneious	tRNA	33253	33324	.	+	.	Name=trnT-GGU tRNA
Dunalia_brachyacantha_NC_026906	Geneious	tRNA	7523	7594	.	-	.	Name=trnQ-UUG tRNA
Dunalia_brachyacantha_NC_026906	Geneious	tRNA	10358	10429	.	+	.	Name=trnR-UCU tRNA
Dunalia_brachyacantha_NC_026906	Geneious	tRNA	28871	28942	.	+	.	Name=trnC-GCA tRNA
Dunalia_brachyacantha_NC_026906	Geneious	tRNA	111253	111324	.	-	.	Name=trnN-GUU tRNA
Dunalia_brachyacantha_NC_026906	Geneious	tRNA	140813	140884	.	-	.	Name=trnV-GAC tRNA
Dunalia_brachyacantha_NC_026906	Geneious	tRNA	132516	132587	.	+	.	Name=trnN-GUU tRNA
Dunalia_brachyacantha_NC_026906	Geneious	tRNA	38099	38169	.	+	.	Name=trnG-UCC tRNA
Dunalia_brachyacantha_NC_026906	Geneious	tRNA	129585	129654	.	+	.	Name=trnN-GUU tRNA
Dunalia_brachyacantha_NC_026906	Geneious	exon	21495	23108	.	-	.	Name=rpoC1 exon 2
Dunalia_brachyacantha_NC_026906	Geneious	exon	98959	99735	.	-	.	Name=ndhB exon1
Dunalia_brachyacantha_NC_026906	Geneious	exon	144105	144881	.	+	.	Name=ndhB exon 1
Dunalia_brachyacantha_NC_026906	Geneious	exon	97524	98279	.	-	.	Name=ndhB exon 2
Dunalia_brachyacantha_NC_026906	Geneious	exon	145561	146316	.	+	.	Name=ndhB exon 2
Dunalia_brachyacantha_NC_026906	Geneious	exon	78687	79328	.	+	.	Name=petB exon 2
Dunalia_brachyacantha_NC_026906	Geneious	exon	124011	124563	.	-	.	Name=ndhA exon 1
Dunalia_brachyacantha_NC_026906	Geneious	exon	122303	122841	.	-	.	Name=ndhA exon 2
Dunalia_brachyacantha_NC_026906	Geneious	exon	87249	87682	.	-	.	Name=rpl2 exon 2
Dunalia_brachyacantha_NC_026906	Geneious	exon	80280	80754	.	+	.	Name=petD exon 2
Dunalia_brachyacantha_NC_026906	Geneious	exon	23846	24298	.	-	.	Name=rpoC1 exon 1
Dunalia_brachyacantha_NC_026906	Geneious	exon	156158	156591	.	+	.	Name=rpl2 exon 2
Dunalia_brachyacantha_NC_026906	Geneious	exon	12133	12542	.	-	.	Name=atpF exon 2
Dunalia_brachyacantha_NC_026906	Geneious	exon	84160	84555	.	-	.	Name=rpl16 exon 2
Dunalia_brachyacantha_NC_026906	Geneious	exon	88349	88739	.	-	.	Name=rpl2 exon 1
Dunalia_brachyacantha_NC_026906	Geneious	exon	155101	155491	.	+	.	Name=rpl2 exon 1
Dunalia_brachyacantha_NC_026906	Geneious	exon	73822	74113	.	-	.	Name=clpP exon 2
Dunalia_brachyacantha_NC_026906	Geneious	exon	5147	5373	.	-	.	Name=rps16 exon 2
Dunalia_brachyacantha_NC_026906	Geneious	exon	101105	101336	.	-	.	Name=rps12 exon 2
Dunalia_brachyacantha_NC_026906	Geneious	exon	142504	142735	.	+	.	Name=rps12 exon 1
Dunalia_brachyacantha_NC_026906	Geneious	exon	45174	45403	.	-	.	Name=ycf3 exon 2
Dunalia_brachyacantha_NC_026906	Geneious	exon	72958	73185	.	-	.	Name=clpP exon 3
Dunalia_brachyacantha_NC_026906	Geneious	exon	44258	44410	.	-	.	Name=ycf3 exon 3
Dunalia_brachyacantha_NC_026906	Geneious	exon	13251	13395	.	-	.	Name=atpF exon 1
Dunalia_brachyacantha_NC_026906	Geneious	exon	46142	46265	.	-	.	Name=ycf3 exon 1
Dunalia_brachyacantha_NC_026906	Geneious	exon	72706	72819	.	-	.	Name=rps12 exon 1
Dunalia_brachyacantha_NC_026906	Geneious	exon	74907	74977	.	-	.	Name=clpP exon 1
Dunalia_brachyacantha_NC_026906	Geneious	exon	54608	54652	.	-	.	Name=trnV-UAC exon2
Dunalia_brachyacantha_NC_026906	Geneious	exon	49817	49865	.	+	.	Name=trnL-UAA exon1
Dunalia_brachyacantha_NC_026906	Geneious	exon	10148	10195	.	+	.	Name=trnG exon1
Dunalia_brachyacantha_NC_026906	Geneious	exon	105915	105952	.	+	.	Name=trnA-UGC exon1
Dunalia_brachyacantha_NC_026906	Geneious	exon	137888	137925	.	-	.	Name=trnA exon 1
Dunalia_brachyacantha_NC_026906	Geneious	exon	4414	4450	.	-	.	Name=trnK exon 1
Dunalia_brachyacantha_NC_026906	Geneious	exon	105055	105091	.	+	.	Name=trnI-GAU exon 1
Dunalia_brachyacantha_NC_026906	Geneious	exon	138749	138785	.	-	.	Name=trnI exon 1
Dunalia_brachyacantha_NC_026906	Geneious	exon	1864	1898	.	-	.	Name=trnK exon 2
Dunalia_brachyacantha_NC_026906	Geneious	exon	49285	49319	.	+	.	Name=trnL-UAA exon2
Dunalia_brachyacantha_NC_026906	Geneious	exon	54002	54036	.	-	.	Name=trnV-UAC exon1
Dunalia_brachyacantha_NC_026906	Geneious	exon	105816	105850	.	+	.	Name=trnI-GAU exon2
Dunalia_brachyacantha_NC_026906	Geneious	exon	106765	106799	.	+	.	Name=trnA-UGC exon2
Dunalia_brachyacantha_NC_026906	Geneious	exon	137041	137075	.	-	.	Name=trnA exon 2
Dunalia_brachyacantha_NC_026906	Geneious	exon	137990	138024	.	-	.	Name=trnI exon 2
Dunalia_brachyacantha_NC_026906	Geneious	exon	100543	100568	.	-	.	Name=rps12 exon 3
Dunalia_brachyacantha_NC_026906	Geneious	exon	143272	143297	.	+	.	Name=rps12 exon 2
Dunalia_brachyacantha_NC_026906	Geneious	exon	9428	9450	.	+	.	Name=trnG exon 2
Dunalia_brachyacantha_NC_026906	Geneious	exon	85598	85606	.	-	.	Name=rpl16 exon 1
Dunalia_brachyacantha_NC_026906	Geneious	exon	79523	79530	.	+	.	Name=petD exon 1
Dunalia_brachyacantha_NC_026906	Geneious	exon	77928	77933	.	+	.	Name=petB exon 1
Dunalia_brachyacantha_NC_026906	Geneious	CDS	72706	72819	.	-	.	Name=rps12 CDS;ID=u2fFyNudrbz1g5tuQ6LkPRKj1P4.1519055493550.133
Dunalia_brachyacantha_NC_026906	Geneious	CDS	142504	142735	.	+	.	Name=rps12 CDS;ID=u2fFyNudrbz1g5tuQ6LkPRKj1P4.1519055493550.133
Dunalia_brachyacantha_NC_026906	Geneious	CDS	143272	143297	.	+	.	Name=rps12 CDS;ID=u2fFyNudrbz1g5tuQ6LkPRKj1P4.1519055493550.133
Dunalia_brachyacantha_NC_026906	Geneious	CDS	72706	72819	.	-	.	Name=rps12 CDS;ID=u2fFyNudrbz1g5tuQ6LkPRKj1P4.1519055493550.134
Dunalia_brachyacantha_NC_026906	Geneious	CDS	101105	101336	.	-	.	Name=rps12 CDS;ID=u2fFyNudrbz1g5tuQ6LkPRKj1P4.1519055493550.134
Dunalia_brachyacantha_NC_026906	Geneious	CDS	100543	100568	.	-	.	Name=rps12 CDS;ID=u2fFyNudrbz1g5tuQ6LkPRKj1P4.1519055493550.134
Dunalia_brachyacantha_NC_026906	Geneious	CDS	147643	154473	.	-	.	Name=ycf2 CDS
Dunalia_brachyacantha_NC_026906	Geneious	CDS	89367	96197	.	+	.	Name=ycf2 CDS
Dunalia_brachyacantha_NC_026906	Geneious	CDS	126518	132187	.	-	.	Name=ycf1 CDS
Dunalia_brachyacantha_NC_026906	Geneious	CDS	17171	21337	.	-	.	Name=rpoC2 CDS
Dunalia_brachyacantha_NC_026906	Geneious	CDS	24304	27516	.	-	.	Name=rpoB CDS
Dunalia_brachyacantha_NC_026906	Geneious	CDS	23846	24298	.	-	.	Name=rpoC1 CDS;ID=u2fFyNudrbz1g5tuQ6LkPRKj1P4.1519055493550.135
Dunalia_brachyacantha_NC_026906	Geneious	CDS	21495	23108	.	-	.	Name=rpoC1 CDS;ID=u2fFyNudrbz1g5tuQ6LkPRKj1P4.1519055493550.135
Dunalia_brachyacantha_NC_026906	Geneious	CDS	124011	124563	.	-	.	Name=ndhA CDS;ID=u2fFyNudrbz1g5tuQ6LkPRKj1P4.1519055493550.136
Dunalia_brachyacantha_NC_026906	Geneious	CDS	122303	122841	.	-	.	Name=ndhA CDS;ID=u2fFyNudrbz1g5tuQ6LkPRKj1P4.1519055493550.136
Dunalia_brachyacantha_NC_026906	Geneious	CDS	41262	43514	.	-	.	Name=psaA CDS
Dunalia_brachyacantha_NC_026906	Geneious	CDS	112786	115008	.	-	.	Name=ndhF CDS
Dunalia_brachyacantha_NC_026906	Geneious	CDS	98959	99735	.	-	.	Name=ndhB CDS;ID=u2fFyNudrbz1g5tuQ6LkPRKj1P4.1519055493550.137
Dunalia_brachyacantha_NC_026906	Geneious	CDS	97524	98279	.	-	.	Name=ndhB CDS;ID=u2fFyNudrbz1g5tuQ6LkPRKj1P4.1519055493550.137
Dunalia_brachyacantha_NC_026906	Geneious	CDS	144105	144881	.	+	.	Name=ndhB CDS;ID=u2fFyNudrbz1g5tuQ6LkPRKj1P4.1519055493550.138
Dunalia_brachyacantha_NC_026906	Geneious	CDS	145561	146316	.	+	.	Name=ndhB CDS;ID=u2fFyNudrbz1g5tuQ6LkPRKj1P4.1519055493550.138
Dunalia_brachyacantha_NC_026906	Geneious	CDS	39032	41236	.	-	.	Name=psaB CDS
Dunalia_brachyacantha_NC_026906	Geneious	CDS	74907	74977	.	-	.	Name=clpP CDS;ID=u2fFyNudrbz1g5tuQ6LkPRKj1P4.1519055493550.139
Dunalia_brachyacantha_NC_026906	Geneious	CDS	73822	74113	.	-	.	Name=clpP CDS;ID=u2fFyNudrbz1g5tuQ6LkPRKj1P4.1519055493550.139
Dunalia_brachyacantha_NC_026906	Geneious	CDS	72958	73185	.	-	.	Name=clpP CDS;ID=u2fFyNudrbz1g5tuQ6LkPRKj1P4.1519055493550.139
Dunalia_brachyacantha_NC_026906	Geneious	CDS	46142	46265	.	-	.	Name=ycf3 CDS;ID=u2fFyNudrbz1g5tuQ6LkPRKj1P4.1519055493550.140
Dunalia_brachyacantha_NC_026906	Geneious	CDS	45174	45403	.	-	.	Name=ycf3 CDS;ID=u2fFyNudrbz1g5tuQ6LkPRKj1P4.1519055493550.140
Dunalia_brachyacantha_NC_026906	Geneious	CDS	44258	44410	.	-	.	Name=ycf3 CDS;ID=u2fFyNudrbz1g5tuQ6LkPRKj1P4.1519055493550.140
Dunalia_brachyacantha_NC_026906	Geneious	CDS	60052	61590	.	+	.	Name=accD CDS
Dunalia_brachyacantha_NC_026906	Geneious	CDS	88349	88739	.	-	.	Name=rpl2 CDS;ID=u2fFyNudrbz1g5tuQ6LkPRKj1P4.1519055493550.141
Dunalia_brachyacantha_NC_026906	Geneious	CDS	87249	87682	.	-	.	Name=rpl2 CDS;ID=u2fFyNudrbz1g5tuQ6LkPRKj1P4.1519055493550.141
Dunalia_brachyacantha_NC_026906	Geneious	CDS	2164	3693	.	-	.	Name=matK CDS
Dunalia_brachyacantha_NC_026906	Geneious	CDS	75423	76949	.	+	.	Name=psbB CDS
Dunalia_brachyacantha_NC_026906	Geneious	CDS	10555	12078	.	-	.	Name=atpA CDS
Dunalia_brachyacantha_NC_026906	Geneious	CDS	118134	119636	.	-	.	Name=ndhD CDS
Dunalia_brachyacantha_NC_026906	Geneious	CDS	55527	57023	.	-	.	Name=atpB CDS
Dunalia_brachyacantha_NC_026906	Geneious	CDS	85598	85606	.	-	.	Name=rpl16 CDS;ID=u2fFyNudrbz1g5tuQ6LkPRKj1P4.1519055493551.142
Dunalia_brachyacantha_NC_026906	Geneious	CDS	84160	84555	.	-	.	Name=rpl16 CDS;ID=u2fFyNudrbz1g5tuQ6LkPRKj1P4.1519055493551.142
Dunalia_brachyacantha_NC_026906	Geneious	CDS	155101	155491	.	+	.	Name=rpl2 CDS;ID=u2fFyNudrbz1g5tuQ6LkPRKj1P4.1519055493551.143
Dunalia_brachyacantha_NC_026906	Geneious	CDS	156158	156591	.	+	.	Name=rpl2 CDS;ID=u2fFyNudrbz1g5tuQ6LkPRKj1P4.1519055493551.143
Dunalia_brachyacantha_NC_026906	Geneious	CDS	57836	59269	.	+	.	Name=rbcL CDS
Dunalia_brachyacantha_NC_026906	Geneious	CDS	77928	77933	.	+	.	Name=petB CDS;ID=u2fFyNudrbz1g5tuQ6LkPRKj1P4.1519055493551.144
Dunalia_brachyacantha_NC_026906	Geneious	CDS	78687	79328	.	+	.	Name=petB CDS;ID=u2fFyNudrbz1g5tuQ6LkPRKj1P4.1519055493551.144
Dunalia_brachyacantha_NC_026906	Geneious	CDS	35561	36946	.	+	.	Name=psbC CDS
Dunalia_brachyacantha_NC_026906	Geneious	CDS	13251	13395	.	-	.	Name=atpF CDS;ID=u2fFyNudrbz1g5tuQ6LkPRKj1P4.1519055493551.145
Dunalia_brachyacantha_NC_026906	Geneious	CDS	12133	12542	.	-	.	Name=atpF CDS;ID=u2fFyNudrbz1g5tuQ6LkPRKj1P4.1519055493551.145
Dunalia_brachyacantha_NC_026906	Geneious	CDS	79523	79530	.	+	.	Name=petD CDS;ID=u2fFyNudrbz1g5tuQ6LkPRKj1P4.1519055493551.146
Dunalia_brachyacantha_NC_026906	Geneious	CDS	80280	80754	.	+	.	Name=petD CDS;ID=u2fFyNudrbz1g5tuQ6LkPRKj1P4.1519055493551.146
Dunalia_brachyacantha_NC_026906	Geneious	CDS	124565	125746	.	-	.	Name=ndhH CDS
Dunalia_brachyacantha_NC_026906	Geneious	CDS	6230	6269	.	-	.	Name=rps16 CDS;ID=u2fFyNudrbz1g5tuQ6LkPRKj1P4.1519055493551.147
Dunalia_brachyacantha_NC_026906	Geneious	CDS	5147	5370	.	-	.	Name=rps16 CDS;ID=u2fFyNudrbz1g5tuQ6LkPRKj1P4.1519055493551.147
Dunalia_brachyacantha_NC_026906	Geneious	CDS	589	1650	.	-	.	Name=psbA CDS
Dunalia_brachyacantha_NC_026906	Geneious	CDS	34516	35577	.	+	.	Name=psbD CDS
Dunalia_brachyacantha_NC_026906	Geneious	CDS	80934	81947	.	-	.	Name=rpoA CDS
Dunalia_brachyacantha_NC_026906	Geneious	CDS	65104	66066	.	+	.	Name=petA CDS
Dunalia_brachyacantha_NC_026906	Geneious	CDS	116963	117904	.	+	.	Name=ccsA CDS
Dunalia_brachyacantha_NC_026906	Geneious	CDS	51782	52525	.	-	.	Name=ndhK CDS
Dunalia_brachyacantha_NC_026906	Geneious	CDS	15266	16009	.	-	.	Name=atpI CDS
Dunalia_brachyacantha_NC_026906	Geneious	CDS	16236	16946	.	-	.	Name=rps2 CDS
Dunalia_brachyacantha_NC_026906	Geneious	CDS	64190	64879	.	+	.	Name=cemA CDS
Dunalia_brachyacantha_NC_026906	Geneious	CDS	85735	86391	.	-	.	Name=rps3 CDS
Dunalia_brachyacantha_NC_026906	Geneious	CDS	47528	48133	.	-	.	Name=rps4 CDS
Dunalia_brachyacantha_NC_026906	Geneious	CDS	62885	63439	.	+	.	Name=ycf4 CDS
Dunalia_brachyacantha_NC_026906	Geneious	CDS	120783	121313	.	-	.	Name=ndhG CDS
Dunalia_brachyacantha_NC_026906	Geneious	CDS	121715	122218	.	-	.	Name=ndhI CDS
Dunalia_brachyacantha_NC_026906	Geneious	CDS	71443	71889	.	-	.	Name=rpl20 CDS
Dunalia_brachyacantha_NC_026906	Geneious	CDS	51200	51676	.	-	.	Name=ndhJ CDS
Dunalia_brachyacantha_NC_026906	Geneious	CDS	86376	86846	.	-	.	Name=rpl22 CDS
Dunalia_brachyacantha_NC_026906	Geneious	CDS	100022	100489	.	-	.	Name=rps7 CDS
Dunalia_brachyacantha_NC_026906	Geneious	CDS	143351	143818	.	+	.	Name=rps7 CDS
Dunalia_brachyacantha_NC_026906	Geneious	CDS	82013	82429	.	-	.	Name=rps11 CDS
Dunalia_brachyacantha_NC_026906	Geneious	CDS	83090	83494	.	-	.	Name=rps8 CDS
Dunalia_brachyacantha_NC_026906	Geneious	CDS	55129	55530	.	-	.	Name=atpE CDS
Dunalia_brachyacantha_NC_026906	Geneious	CDS	83667	84035	.	-	.	Name=rpl14 CDS
Dunalia_brachyacantha_NC_026906	Geneious	CDS	52516	52878	.	-	.	Name=ndhC CDS
Dunalia_brachyacantha_NC_026906	Geneious	CDS	70943	71248	.	+	.	Name=rps18 CDS
Dunalia_brachyacantha_NC_026906	Geneious	CDS	120252	120557	.	-	.	Name=ndhE CDS
Dunalia_brachyacantha_NC_026906	Geneious	CDS	38612	38914	.	-	.	Name=rps14 CDS
Dunalia_brachyacantha_NC_026906	Geneious	CDS	86899	87177	.	-	.	Name=rps19 CDS
Dunalia_brachyacantha_NC_026906	Geneious	CDS	88758	89039	.	-	.	Name=rpl23 CDS
Dunalia_brachyacantha_NC_026906	Geneious	CDS	154801	155082	.	+	.	Name=rpl23 CDS
Dunalia_brachyacantha_NC_026906	Geneious	CDS	125858	126121	.	-	.	Name=rps15 CDS
Dunalia_brachyacantha_NC_026906	Geneious	CDS	67292	67543	.	-	.	Name=psbE CDS
Dunalia_brachyacantha_NC_026906	Geneious	CDS	119755	120000	.	-	.	Name=psaC CDS
Dunalia_brachyacantha_NC_026906	Geneious	CDS	13797	14042	.	-	.	Name=atpH CDS
Dunalia_brachyacantha_NC_026906	Geneious	CDS	77577	77798	.	+	.	Name=psbH CDS
Dunalia_brachyacantha_NC_026906	Geneious	CDS	70556	70756	.	+	.	Name=rpl33 CDS
Dunalia_brachyacantha_NC_026906	Geneious	CDS	37635	37823	.	+	.	Name=psbZ CDS
Dunalia_brachyacantha_NC_026906	Geneious	CDS	7941	8126	.	+	.	Name=psbK CDS
Dunalia_brachyacantha_NC_026906	Geneious	CDS	115787	115954	.	+	.	Name=rpl32 CDS
Dunalia_brachyacantha_NC_026906	Geneious	CDS	69975	70109	.	+	.	Name=psaJ CDS
Dunalia_brachyacantha_NC_026906	Geneious	CDS	77334	77465	.	-	.	Name=psbN CDS
Dunalia_brachyacantha_NC_026906	Geneious	CDS	66777	66899	.	-	.	Name=psbJ CDS
Dunalia_brachyacantha_NC_026906	Geneious	CDS	67163	67282	.	-	.	Name=psbF CDS
Dunalia_brachyacantha_NC_026906	Geneious	CDS	67024	67140	.	-	.	Name=psbL CDS
Dunalia_brachyacantha_NC_026906	Geneious	CDS	68979	69092	.	+	.	Name=petG CDS
Dunalia_brachyacantha_NC_026906	Geneious	CDS	82531	82644	.	-	.	Name=rpl36 CDS
Dunalia_brachyacantha_NC_026906	Geneious	CDS	8492	8602	.	+	.	Name=psbI CDS
Dunalia_brachyacantha_NC_026906	Geneious	CDS	62332	62442	.	+	.	Name=psaI CDS
Dunalia_brachyacantha_NC_026906	Geneious	CDS	30807	30911	.	-	.	Name=psbM CDS
Dunalia_brachyacantha_NC_026906	Geneious	CDS	77158	77262	.	+	.	Name=psbT CDS
Dunalia_brachyacantha_NC_026906	Geneious	CDS	68701	68796	.	+	.	Name=petL CDS
Dunalia_brachyacantha_NC_026906	Geneious	CDS	29615	29704	.	+	.	Name=petN CDS
Dunalia_brachyacantha_NC_026906	Geneious	gene	72706	72819	.	-	.	Name=rps12 gene;ID=u2fFyNudrbz1g5tuQ6LkPRKj1P4.1519055493552.148
Dunalia_brachyacantha_NC_026906	Geneious	gene	142504	143297	.	+	.	Name=rps12 gene;ID=u2fFyNudrbz1g5tuQ6LkPRKj1P4.1519055493552.148
Dunalia_brachyacantha_NC_026906	Geneious	gene	72706	72819	.	-	.	Name=rps12 gene;ID=u2fFyNudrbz1g5tuQ6LkPRKj1P4.1519055493552.149
Dunalia_brachyacantha_NC_026906	Geneious	gene	100543	101336	.	-	.	Name=rps12 gene;ID=u2fFyNudrbz1g5tuQ6LkPRKj1P4.1519055493552.149
Dunalia_brachyacantha_NC_026906	Geneious	gene	147643	154473	.	-	.	Name=ycf2 gene
Dunalia_brachyacantha_NC_026906	Geneious	gene	89367	96197	.	+	.	Name=ycf2 gene
Dunalia_brachyacantha_NC_026906	Geneious	gene	126518	132187	.	-	.	Name=ycf1 gene
Dunalia_brachyacantha_NC_026906	Geneious	gene	17171	21337	.	-	.	Name=rpoC2 gene
Dunalia_brachyacantha_NC_026906	Geneious	gene	24304	27516	.	-	.	Name=rpoB gene
Dunalia_brachyacantha_NC_026906	Geneious	gene	106953	109762	.	+	.
Dunalia_brachyacantha_NC_026906	Geneious	gene	134078	136887	.	-	.
Dunalia_brachyacantha_NC_026906	Geneious	gene	21495	24298	.	-	.	Name=rpoC1 gene
Dunalia_brachyacantha_NC_026906	Geneious	gene	1864	4450	.	-	.	Name=trnK-UUU gene
Dunalia_brachyacantha_NC_026906	Geneious	gene	122303	124563	.	-	.	Name=ndhA gene
Dunalia_brachyacantha_NC_026906	Geneious	gene	41262	43514	.	-	.	Name=psaA gene
Dunalia_brachyacantha_NC_026906	Geneious	gene	112786	115008	.	-	.	Name=ndhF gene
Dunalia_brachyacantha_NC_026906	Geneious	gene	97524	99735	.	-	.	Name=ndhB gene
Dunalia_brachyacantha_NC_026906	Geneious	gene	144105	146316	.	+	.	Name=ndhB gene
Dunalia_brachyacantha_NC_026906	Geneious	gene	39032	41236	.	-	.	Name=psaB gene
Dunalia_brachyacantha_NC_026906	Geneious	gene	72958	74977	.	-	.	Name=clpP gene
Dunalia_brachyacantha_NC_026906	Geneious	gene	44258	46265	.	-	.	Name=ycf3 gene
Dunalia_brachyacantha_NC_026906	Geneious	gene	60052	61590	.	+	.	Name=accD gene
Dunalia_brachyacantha_NC_026906	Geneious	gene	87249	88739	.	-	.	Name=rpl2 gene
Dunalia_brachyacantha_NC_026906	Geneious	gene	2164	3693	.	-	.	Name=matK gene
Dunalia_brachyacantha_NC_026906	Geneious	gene	75423	76949	.	+	.	Name=psbB gene
Dunalia_brachyacantha_NC_026906	Geneious	gene	10555	12078	.	-	.	Name=atpA gene
Dunalia_brachyacantha_NC_026906	Geneious	gene	118134	119636	.	-	.	Name=ndhD gene
Dunalia_brachyacantha_NC_026906	Geneious	gene	103255	104754	.	+	.
Dunalia_brachyacantha_NC_026906	Geneious	gene	139086	140585	.	-	.
Dunalia_brachyacantha_NC_026906	Geneious	gene	55527	57023	.	-	.	Name=atpB gene
Dunalia_brachyacantha_NC_026906	Geneious	gene	84160	85606	.	-	.	Name=rpl16 gene
Dunalia_brachyacantha_NC_026906	Geneious	gene	155101	156591	.	+	.	Name=rpl2 gene
Dunalia_brachyacantha_NC_026906	Geneious	gene	57836	59269	.	+	.	Name=rbcL gene
Dunalia_brachyacantha_NC_026906	Geneious	gene	77928	79328	.	+	.	Name=petB gene
Dunalia_brachyacantha_NC_026906	Geneious	gene	35561	36946	.	+	.	Name=psbC gene
Dunalia_brachyacantha_NC_026906	Geneious	gene	111653	112770	.	+	.	Name=ycf1 gene
Dunalia_brachyacantha_NC_026906	Geneious	gene	12133	13395	.	-	.	Name=atpF gene
Dunalia_brachyacantha_NC_026906	Geneious	gene	79523	80754	.	+	.	Name=petD gene
Dunalia_brachyacantha_NC_026906	Geneious	gene	124565	125746	.	-	.	Name=ndhH gene
Dunalia_brachyacantha_NC_026906	Geneious	gene	5147	6269	.	-	.	Name=rps16 gene
Dunalia_brachyacantha_NC_026906	Geneious	gene	589	1650	.	-	.	Name=psbA gene
Dunalia_brachyacantha_NC_026906	Geneious	gene	34516	35577	.	+	.	Name=psbD gene
Dunalia_brachyacantha_NC_026906	Geneious	gene	80934	81947	.	-	.	Name=rpoA gene
Dunalia_brachyacantha_NC_026906	Geneious	gene	65104	66066	.	+	.	Name=petA gene
Dunalia_brachyacantha_NC_026906	Geneious	gene	116963	117904	.	+	.	Name=ccsA gene
Dunalia_brachyacantha_NC_026906	Geneious	gene	105915	106799	.	+	.	Name=trnA-UGC gene
Dunalia_brachyacantha_NC_026906	Geneious	gene	137041	137925	.	-	.	Name=trnA-UGC gene
Dunalia_brachyacantha_NC_026906	Geneious	gene	105055	105850	.	+	.	Name=trnI-GAU gene
Dunalia_brachyacantha_NC_026906	Geneious	gene	137990	138785	.	-	.	Name=trnI-GAU gene
Dunalia_brachyacantha_NC_026906	Geneious	gene	9428	10195	.	+	.	Name=trnG-GCC gene
Dunalia_brachyacantha_NC_026906	Geneious	gene	51782	52525	.	-	.	Name=ndhK gene
Dunalia_brachyacantha_NC_026906	Geneious	gene	15266	16009	.	-	.	Name=atpI gene
Dunalia_brachyacantha_NC_026906	Geneious	gene	16236	16946	.	-	.	Name=rps2 gene
Dunalia_brachyacantha_NC_026906	Geneious	gene	64190	64879	.	+	.	Name=cemA gene
Dunalia_brachyacantha_NC_026906	Geneious	gene	54002	54652	.	-	.	Name=trnV-UAC gene
Dunalia_brachyacantha_NC_026906	Geneious	gene	85735	86391	.	-	.	Name=rps3 gene
Dunalia_brachyacantha_NC_026906	Geneious	gene	47528	48133	.	-	.	Name=rps4 gene
Dunalia_brachyacantha_NC_026906	Geneious	gene	49285	49865	.	+	.	Name=trnL-UAA gene
Dunalia_brachyacantha_NC_026906	Geneious	gene	62885	63439	.	+	.	Name=ycf4 gene
Dunalia_brachyacantha_NC_026906	Geneious	gene	120783	121313	.	-	.	Name=ndhG gene
Dunalia_brachyacantha_NC_026906	Geneious	gene	121715	122218	.	-	.	Name=ndhI gene
Dunalia_brachyacantha_NC_026906	Geneious	gene	71443	71889	.	-	.	Name=rpl20 gene
Dunalia_brachyacantha_NC_026906	Geneious	gene	51200	51676	.	-	.	Name=ndhJ gene
Dunalia_brachyacantha_NC_026906	Geneious	gene	86376	86846	.	-	.	Name=rpl22 gene
Dunalia_brachyacantha_NC_026906	Geneious	gene	100022	100489	.	-	.	Name=rps7 gene
Dunalia_brachyacantha_NC_026906	Geneious	gene	143351	143818	.	+	.	Name=rps7 gene
Dunalia_brachyacantha_NC_026906	Geneious	gene	82013	82429	.	-	.	Name=rps11 gene
Dunalia_brachyacantha_NC_026906	Geneious	gene	83090	83494	.	-	.	Name=rps8 gene
Dunalia_brachyacantha_NC_026906	Geneious	gene	55129	55530	.	-	.	Name=atpE gene
Dunalia_brachyacantha_NC_026906	Geneious	gene	83667	84035	.	-	.	Name=rpl14 gene
Dunalia_brachyacantha_NC_026906	Geneious	gene	52516	52878	.	-	.	Name=ndhC gene
Dunalia_brachyacantha_NC_026906	Geneious	gene	138304	138644	.	-	.	Name=ycf68 gene
Dunalia_brachyacantha_NC_026906	Geneious	gene	105196	105534	.	+	.	Name=ycf68 gene
Dunalia_brachyacantha_NC_026906	Geneious	gene	70943	71248	.	+	.	Name=rps18 gene
Dunalia_brachyacantha_NC_026906	Geneious	gene	120252	120557	.	-	.	Name=ndhE gene
Dunalia_brachyacantha_NC_026906	Geneious	gene	38612	38914	.	-	.	Name=rps14 gene
Dunalia_brachyacantha_NC_026906	Geneious	gene	82756	83045	.	-	.	Name=infA gene;Note=Partial sequence%3B internal stop codons
Dunalia_brachyacantha_NC_026906	Geneious	gene	86899	87177	.	-	.	Name=rps19 gene
Dunalia_brachyacantha_NC_026906	Geneious	gene	88758	89039	.	-	.	Name=rpl23 gene
Dunalia_brachyacantha_NC_026906	Geneious	gene	154801	155082	.	+	.	Name=rpl23 gene
Dunalia_brachyacantha_NC_026906	Geneious	gene	96288	96551	.	+	.	Name=ycf15 gene
Dunalia_brachyacantha_NC_026906	Geneious	gene	147289	147552	.	-	.	Name=ycf15 gene
Dunalia_brachyacantha_NC_026906	Geneious	gene	125858	126121	.	-	.	Name=rps15 gene
Dunalia_brachyacantha_NC_026906	Geneious	gene	67292	67543	.	-	.	Name=psbE gene
Dunalia_brachyacantha_NC_026906	Geneious	gene	119755	120000	.	-	.	Name=psaC gene
Dunalia_brachyacantha_NC_026906	Geneious	gene	13797	14042	.	-	.	Name=atpH gene
Dunalia_brachyacantha_NC_026906	Geneious	gene	77577	77798	.	+	.	Name=psbH gene
Dunalia_brachyacantha_NC_026906	Geneious	gene	70556	70756	.	+	.	Name=rpl33 gene
Dunalia_brachyacantha_NC_026906	Geneious	gene	37635	37823	.	+	.	Name=psbZ gene
Dunalia_brachyacantha_NC_026906	Geneious	gene	7941	8126	.	+	.	Name=psbK gene
Dunalia_brachyacantha_NC_026906	Geneious	gene	115787	115954	.	+	.	Name=rpl32 gene
Dunalia_brachyacantha_NC_026906	Geneious	gene	115958	116097	.	+	.	Name=sprA gene
Dunalia_brachyacantha_NC_026906	Geneious	gene	69975	70109	.	+	.	Name=psaJ gene
Dunalia_brachyacantha_NC_026906	Geneious	gene	77334	77465	.	-	.	Name=psbN gene
Dunalia_brachyacantha_NC_026906	Geneious	gene	66777	66899	.	-	.	Name=psbJ gene
Dunalia_brachyacantha_NC_026906	Geneious	gene	110223	110343	.	+	.
Dunalia_brachyacantha_NC_026906	Geneious	gene	133497	133617	.	-	.
Dunalia_brachyacantha_NC_026906	Geneious	gene	67163	67282	.	-	.	Name=psbF gene
Dunalia_brachyacantha_NC_026906	Geneious	gene	67024	67140	.	-	.	Name=psbL gene
Dunalia_brachyacantha_NC_026906	Geneious	gene	68979	69092	.	+	.	Name=petG gene
Dunalia_brachyacantha_NC_026906	Geneious	gene	82531	82644	.	-	.	Name=rpl36 gene
Dunalia_brachyacantha_NC_026906	Geneious	gene	8492	8602	.	+	.	Name=psbI gene
Dunalia_brachyacantha_NC_026906	Geneious	gene	62332	62442	.	+	.	Name=psaI gene
Dunalia_brachyacantha_NC_026906	Geneious	gene	30807	30911	.	-	.	Name=psbM gene
Dunalia_brachyacantha_NC_026906	Geneious	gene	77158	77262	.	+	.	Name=psbT gene
Dunalia_brachyacantha_NC_026906	Geneious	gene	109864	109966	.	+	.
Dunalia_brachyacantha_NC_026906	Geneious	gene	133874	133976	.	-	.
Dunalia_brachyacantha_NC_026906	Geneious	gene	68701	68796	.	+	.	Name=petL gene
Dunalia_brachyacantha_NC_026906	Geneious	gene	37185	37276	.	-	.	Name=trnS-UGA gene
Dunalia_brachyacantha_NC_026906	Geneious	gene	29615	29704	.	+	.	Name=petN gene
Dunalia_brachyacantha_NC_026906	Geneious	gene	8725	8812	.	-	.	Name=trnS-GCU gene
Dunalia_brachyacantha_NC_026906	Geneious	gene	47110	47196	.	+	.	Name=trnS-GGA gene
Dunalia_brachyacantha_NC_026906	Geneious	gene	32165	32248	.	-	.	Name=trnY-GUA gene
Dunalia_brachyacantha_NC_026906	Geneious	gene	96900	96980	.	-	.	Name=trnL-CAA gene
Dunalia_brachyacantha_NC_026906	Geneious	gene	146860	146940	.	+	.	Name=trnL-CAA gene
Dunalia_brachyacantha_NC_026906	Geneious	gene	116780	116859	.	+	.	Name=trnL-UAG gene
Dunalia_brachyacantha_NC_026906	Geneious	gene	70	144	.	-	.	Name=trnH-GUG gene
Dunalia_brachyacantha_NC_026906	Geneious	gene	31983	32056	.	-	.	Name=trnD-GUC gene
Dunalia_brachyacantha_NC_026906	Geneious	gene	38389	38462	.	-	.	Name=trnfM-CAU gene
Dunalia_brachyacantha_NC_026906	Geneious	gene	69224	69297	.	-	.	Name=trnW-CCA gene
Dunalia_brachyacantha_NC_026906	Geneious	gene	69459	69532	.	-	.	Name=trnP-UGG gene
Dunalia_brachyacantha_NC_026906	Geneious	gene	89205	89278	.	-	.	Name=trnI-CAU gene
Dunalia_brachyacantha_NC_026906	Geneious	gene	110598	110671	.	+	.	Name=trnR-ACG gene
Dunalia_brachyacantha_NC_026906	Geneious	gene	133169	133242	.	-	.	Name=trnR-ACG gene
Dunalia_brachyacantha_NC_026906	Geneious	gene	154562	154635	.	+	.	Name=trnI-CAU gene
Dunalia_brachyacantha_NC_026906	Geneious	gene	102956	103027	.	+	.	Name=trnV-GAC gene
Dunalia_brachyacantha_NC_026906	Geneious	gene	32308	32380	.	-	.	Name=trnE-UUC gene
Dunalia_brachyacantha_NC_026906	Geneious	gene	48498	48570	.	-	.	Name=trnT-UGU gene
Dunalia_brachyacantha_NC_026906	Geneious	gene	50457	50529	.	+	.	Name=trnF-GAA gene
Dunalia_brachyacantha_NC_026906	Geneious	gene	54835	54907	.	+	.	Name=trnM-CAU gene
Dunalia_brachyacantha_NC_026906	Geneious	gene	33253	33324	.	+	.	Name=trnT-GGU gene
Dunalia_brachyacantha_NC_026906	Geneious	gene	7523	7594	.	-	.	Name=trnQ-UUG gene
Dunalia_brachyacantha_NC_026906	Geneious	gene	10358	10429	.	+	.	Name=trnR-UCU gene
Dunalia_brachyacantha_NC_026906	Geneious	gene	28871	28942	.	+	.	Name=trnC-GCA gene
Dunalia_brachyacantha_NC_026906	Geneious	gene	111253	111324	.	-	.	Name=trnN-GUU gene
Dunalia_brachyacantha_NC_026906	Geneious	gene	140813	140884	.	-	.	Name=trnV-GAC gene
Dunalia_brachyacantha_NC_026906	Geneious	gene	132516	132587	.	+	.	Name=trnN-GUU gene
Dunalia_brachyacantha_NC_026906	Geneious	gene	38099	38169	.	+	.	Name=trnG-UCC gene
Dunalia_brachyacantha_NC_026906	Geneious	gene	129585	129654	.	+	.	Name=trnN-GUU gene
Dunalia_brachyacantha_NC_026906	Geneious	gene	156663	156730	.	+	.	Name=rps19
