# Supplementary material for: The chloroplast genome sequence of bittersweet (Solanum dulcamara): Plastid genome structure evolution in Solanaceae
Source: PLoS One. 2018 Apr 25;13(4):e0196069. doi: 10.1371/journal.pone.0196069 (PMC5919006; doi:10.1371/journal.pone.0196069)
Supplement: S5 Data — (ZIP) [file pone.0196069.s005.zip › Reannotation_GB/Dunalia obovata_NC_026563.gff]

##gff-version 3
##source-version geneious 9.1.7
Dunalia%20obovata_NC_026563	Geneious	region	1	156559	.	+	0	Is_circular=true
Dunalia_obovata_NC_026563	Geneious	misc_RNA	115890	116029	.	+	.	Name=sprA
Dunalia_obovata_NC_026563	Geneious	misc_feature	1	87558	.	+	.	Name=Large Single Copy (LSC) region
Dunalia_obovata_NC_026563	Geneious	misc_feature	112693	130997	.	+	.	Name=Small Single Copy (SSC) region
Dunalia_obovata_NC_026563	Geneious	repeat_region	87559	112692	.	+	.	Name=IRb;Note=Unidentical IRs
Dunalia_obovata_NC_026563	Geneious	repeat_region	130998	156559	.	-	.	Name=IRa;Note=Unidentical IRs
Dunalia_obovata_NC_026563	Geneious	rRNA	106952	109761	.	+	.	Name=23S rRNA
Dunalia_obovata_NC_026563	Geneious	rRNA	134009	136818	.	-	.	Name=23S rRNA
Dunalia_obovata_NC_026563	Geneious	rRNA	103255	104754	.	+	.	Name=16S rRNA
Dunalia_obovata_NC_026563	Geneious	rRNA	139016	140515	.	-	.	Name=16S rRNA
Dunalia_obovata_NC_026563	Geneious	rRNA	110222	110342	.	+	.	Name=5S rRNA
Dunalia_obovata_NC_026563	Geneious	rRNA	133428	133548	.	-	.	Name=5S rRNA
Dunalia_obovata_NC_026563	Geneious	rRNA	109863	109965	.	+	.	Name=4.5S rRNA
Dunalia_obovata_NC_026563	Geneious	rRNA	133805	133907	.	-	.	Name=4.5S rRNA
Dunalia_obovata_NC_026563	Geneious	intron	1901	4415	.	-	.	Name=trnK intron
Dunalia_obovata_NC_026563	Geneious	intron	122774	123941	.	-	.	Name=ndhA intron 1
Dunalia_obovata_NC_026563	Geneious	intron	84905	85946	.	-	.	Name=rpl16 intron 1
Dunalia_obovata_NC_026563	Geneious	intron	5376	6231	.	-	.	Name=rps16 intron
Dunalia_obovata_NC_026563	Geneious	intron	74474	75256	.	-	.	Name=clpP intron 1
Dunalia_obovata_NC_026563	Geneious	intron	44415	45177	.	-	.	Name=ycf3 intron 2
Dunalia_obovata_NC_026563	Geneious	intron	105953	106763	.	+	.	Name=tRNA-Ala (UGC) intron 1
Dunalia_obovata_NC_026563	Geneious	intron	137007	137817	.	-	.	Name=trnA intron
Dunalia_obovata_NC_026563	Geneious	intron	79881	80629	.	+	.	Name=petD intron 1
Dunalia_obovata_NC_026563	Geneious	intron	78284	79036	.	+	.	Name=petB intron 1
Dunalia_obovata_NC_026563	Geneious	intron	45408	46146	.	-	.	Name=ycf3 intron 1
Dunalia_obovata_NC_026563	Geneious	intron	23123	23842	.	-	.	Name=rpoC1 intron
Dunalia_obovata_NC_026563	Geneious	intron	12564	13271	.	-	.	Name=atpF intron 1
Dunalia_obovata_NC_026563	Geneious	intron	105092	105815	.	+	.	Name=trnI intron
Dunalia_obovata_NC_026563	Geneious	intron	137955	138678	.	-	.	Name=trnI intron
Dunalia_obovata_NC_026563	Geneious	intron	9477	10174	.	+	.	Name=trnG intron
Dunalia_obovata_NC_026563	Geneious	intron	98280	98958	.	-	.	Name=ndhB intron 1
Dunalia_obovata_NC_026563	Geneious	intron	144812	145490	.	+	.	Name=ndhB intron
Dunalia_obovata_NC_026563	Geneious	intron	88031	88696	.	-	.	Name=rpl2 intron 1
Dunalia_obovata_NC_026563	Geneious	intron	155422	156087	.	+	.	Name=rpl2 intron 1
Dunalia_obovata_NC_026563	Geneious	intron	73547	74181	.	-	.	Name=clpP intron 2
Dunalia_obovata_NC_026563	Geneious	intron	54036	54606	.	-	.	Name=trnV intron 1
Dunalia_obovata_NC_026563	Geneious	intron	100569	101104	.	-	.	Name=rps12 intron 2
Dunalia_obovata_NC_026563	Geneious	intron	142666	143201	.	+	.	Name=rps12 intron 2
Dunalia_obovata_NC_026563	Geneious	intron	49318	49814	.	+	.	Name=trnL-UAA intron
Dunalia_obovata_NC_026563	Geneious	tRNA	1866	1900	.	-	.	Name=trnK-UUU tRNA;ID=u2fFyNudrbz1g5tuQ6LkPRKj1P4.1519055496850.150
Dunalia_obovata_NC_026563	Geneious	tRNA	4416	4452	.	-	.	Name=trnK-UUU tRNA;ID=u2fFyNudrbz1g5tuQ6LkPRKj1P4.1519055496850.150
Dunalia_obovata_NC_026563	Geneious	tRNA	105915	105952	.	+	.	Name=trnI-GAU tRNA;ID=u2fFyNudrbz1g5tuQ6LkPRKj1P4.1519055496850.151
Dunalia_obovata_NC_026563	Geneious	tRNA	106764	106798	.	+	.	Name=trnI-GAU tRNA;ID=u2fFyNudrbz1g5tuQ6LkPRKj1P4.1519055496850.151
Dunalia_obovata_NC_026563	Geneious	tRNA	137818	137855	.	-	.	Name=trnA-UGC;ID=u2fFyNudrbz1g5tuQ6LkPRKj1P4.1519055496850.152
Dunalia_obovata_NC_026563	Geneious	tRNA	136972	137006	.	-	.	Name=trnA-UGC;ID=u2fFyNudrbz1g5tuQ6LkPRKj1P4.1519055496850.152
Dunalia_obovata_NC_026563	Geneious	tRNA	105055	105096	.	+	.	Name=trnI-GAU tRNA;ID=u2fFyNudrbz1g5tuQ6LkPRKj1P4.1519055496850.153
Dunalia_obovata_NC_026563	Geneious	tRNA	105816	105850	.	+	.	Name=trnI-GAU tRNA;ID=u2fFyNudrbz1g5tuQ6LkPRKj1P4.1519055496850.153
Dunalia_obovata_NC_026563	Geneious	tRNA	138679	138715	.	-	.	Name=trnI-GAU;ID=u2fFyNudrbz1g5tuQ6LkPRKj1P4.1519055496850.154
Dunalia_obovata_NC_026563	Geneious	tRNA	137920	137954	.	-	.	Name=trnI-GAU;ID=u2fFyNudrbz1g5tuQ6LkPRKj1P4.1519055496850.154
Dunalia_obovata_NC_026563	Geneious	tRNA	9454	9476	.	+	.	Name=trnG tRNA;ID=u2fFyNudrbz1g5tuQ6LkPRKj1P4.1519055496850.155
Dunalia_obovata_NC_026563	Geneious	tRNA	10175	10221	.	+	.	Name=trnG tRNA;ID=u2fFyNudrbz1g5tuQ6LkPRKj1P4.1519055496850.155
Dunalia_obovata_NC_026563	Geneious	tRNA	54607	54651	.	-	.	Name=trnV-UAC;ID=u2fFyNudrbz1g5tuQ6LkPRKj1P4.1519055496850.156
Dunalia_obovata_NC_026563	Geneious	tRNA	54001	54035	.	-	.	Name=trnV-UAC;ID=u2fFyNudrbz1g5tuQ6LkPRKj1P4.1519055496850.156
Dunalia_obovata_NC_026563	Geneious	tRNA	49283	49317	.	+	.	Name=trnL-UAA;ID=u2fFyNudrbz1g5tuQ6LkPRKj1P4.1519055496850.157
Dunalia_obovata_NC_026563	Geneious	tRNA	49815	49863	.	+	.	Name=trnL-UAA;ID=u2fFyNudrbz1g5tuQ6LkPRKj1P4.1519055496850.157
Dunalia_obovata_NC_026563	Geneious	tRNA	37182	37273	.	-	.	Name=trnS-UGA tRNA
Dunalia_obovata_NC_026563	Geneious	tRNA	8751	8838	.	-	.	Name=trnS-GCU tRNA
Dunalia_obovata_NC_026563	Geneious	tRNA	47116	47202	.	+	.	Name=trnS-GGA tRNA
Dunalia_obovata_NC_026563	Geneious	tRNA	32162	32245	.	-	.	Name=trnY-GUA tRNA
Dunalia_obovata_NC_026563	Geneious	tRNA	96900	96980	.	-	.	Name=trnL-CAA tRNA
Dunalia_obovata_NC_026563	Geneious	tRNA	146790	146870	.	+	.	Name=trnL-CAA tRNA
Dunalia_obovata_NC_026563	Geneious	tRNA	116711	116790	.	+	.	Name=trnL-UAG tRNA
Dunalia_obovata_NC_026563	Geneious	tRNA	72	146	.	-	.	Name=trnH-GUG tRNA
Dunalia_obovata_NC_026563	Geneious	tRNA	31980	32053	.	-	.	Name=trnD-GUC tRNA
Dunalia_obovata_NC_026563	Geneious	tRNA	38386	38459	.	-	.	Name=trnfM-CAU tRNA
Dunalia_obovata_NC_026563	Geneious	tRNA	69585	69658	.	-	.	Name=trnW-CCA tRNA
Dunalia_obovata_NC_026563	Geneious	tRNA	69820	69893	.	-	.	Name=trnP-UGG tRNA
Dunalia_obovata_NC_026563	Geneious	tRNA	89205	89278	.	-	.	Name=trnI-CAU tRNA
Dunalia_obovata_NC_026563	Geneious	tRNA	110597	110670	.	+	.	Name=trnR-ACG tRNA
Dunalia_obovata_NC_026563	Geneious	tRNA	133100	133173	.	-	.	Name=trnR-ACG tRNA
Dunalia_obovata_NC_026563	Geneious	tRNA	154492	154565	.	+	.	Name=trnI-CAU tRNA
Dunalia_obovata_NC_026563	Geneious	tRNA	102956	103027	.	+	.	Name=trnV-GAC tRNA
Dunalia_obovata_NC_026563	Geneious	tRNA	32305	32377	.	-	.	Name=trnE-UUC tRNA
Dunalia_obovata_NC_026563	Geneious	tRNA	48504	48576	.	-	.	Name=trnT-UGU tRNA
Dunalia_obovata_NC_026563	Geneious	tRNA	50455	50527	.	+	.	Name=trnF-GAA tRNA
Dunalia_obovata_NC_026563	Geneious	tRNA	54834	54906	.	+	.	Name=trnM-CAU tRNA
Dunalia_obovata_NC_026563	Geneious	tRNA	33248	33319	.	+	.	Name=trnT-GGU tRNA
Dunalia_obovata_NC_026563	Geneious	tRNA	7549	7620	.	-	.	Name=trnQ-UUG tRNA
Dunalia_obovata_NC_026563	Geneious	tRNA	10385	10456	.	+	.	Name=trnR-UCU tRNA
Dunalia_obovata_NC_026563	Geneious	tRNA	28868	28939	.	+	.	Name=trnC-GCA tRNA
Dunalia_obovata_NC_026563	Geneious	tRNA	111252	111323	.	-	.	Name=trnN-GUU tRNA
Dunalia_obovata_NC_026563	Geneious	tRNA	132447	132518	.	+	.	Name=trnN-GUU tRNA
Dunalia_obovata_NC_026563	Geneious	tRNA	140743	140814	.	-	.	Name=trnV-GAC tRNA
Dunalia_obovata_NC_026563	Geneious	tRNA	38096	38166	.	+	.	Name=trnG-UCC tRNA
Dunalia_obovata_NC_026563	Geneious	exon	21509	23122	.	-	.	Name=rpoC1 exon 2
Dunalia_obovata_NC_026563	Geneious	exon	98959	99735	.	-	.	Name=ndhB exon 1
Dunalia_obovata_NC_026563	Geneious	exon	144035	144811	.	+	.	Name=ndhB exon 1
Dunalia_obovata_NC_026563	Geneious	exon	97524	98279	.	-	.	Name=ndhB exon 2
Dunalia_obovata_NC_026563	Geneious	exon	145491	146246	.	+	.	Name=ndhB exon 2
Dunalia_obovata_NC_026563	Geneious	exon	79037	79675	.	+	.	Name=petB exon 2
Dunalia_obovata_NC_026563	Geneious	exon	123942	124494	.	-	.	Name=ndhA exon 1
Dunalia_obovata_NC_026563	Geneious	exon	122235	122773	.	-	.	Name=ndhA exon 2
Dunalia_obovata_NC_026563	Geneious	exon	87597	88030	.	-	.	Name=rpl2 exon 2
Dunalia_obovata_NC_026563	Geneious	exon	80630	81104	.	+	.	Name=petD exon 2
Dunalia_obovata_NC_026563	Geneious	exon	23843	24295	.	-	.	Name=rpoC1 exon 1
Dunalia_obovata_NC_026563	Geneious	exon	156088	156521	.	+	.	Name=rpl2 exon 2
Dunalia_obovata_NC_026563	Geneious	exon	12154	12563	.	-	.	Name=atpF exon 2
Dunalia_obovata_NC_026563	Geneious	exon	84509	84904	.	-	.	Name=rpl16 exon 2
Dunalia_obovata_NC_026563	Geneious	exon	88697	89087	.	-	.	Name=rpl2 exon 1
Dunalia_obovata_NC_026563	Geneious	exon	155031	155421	.	+	.	Name=rpl2 exon 1
Dunalia_obovata_NC_026563	Geneious	exon	74182	74473	.	-	.	Name=clpP exon 2
Dunalia_obovata_NC_026563	Geneious	exon	5149	5375	.	-	.	Name=rps16 exon 2
Dunalia_obovata_NC_026563	Geneious	exon	101105	101336	.	-	.	Name=rps12 exon 2
Dunalia_obovata_NC_026563	Geneious	exon	142434	142665	.	+	.	Name=rps12 exon 1
Dunalia_obovata_NC_026563	Geneious	exon	45178	45407	.	-	.	Name=ycf3 exon 2
Dunalia_obovata_NC_026563	Geneious	exon	73319	73546	.	-	.	Name=clpP exon 3
Dunalia_obovata_NC_026563	Geneious	exon	44262	44414	.	-	.	Name=ycf3 exon 3
Dunalia_obovata_NC_026563	Geneious	exon	13272	13416	.	-	.	Name=atpF exon 1
Dunalia_obovata_NC_026563	Geneious	exon	46147	46270	.	-	.	Name=ycf3 exon 1
Dunalia_obovata_NC_026563	Geneious	exon	73067	73180	.	-	.	Name=rps12 exon 1
Dunalia_obovata_NC_026563	Geneious	exon	75257	75327	.	-	.	Name=clpP exon 1
Dunalia_obovata_NC_026563	Geneious	exon	54607	54651	.	-	.	Name=trnV-UAC exon2
Dunalia_obovata_NC_026563	Geneious	exon	49815	49863	.	+	.	Name=trnL-UAA exon1
Dunalia_obovata_NC_026563	Geneious	exon	10175	10222	.	+	.	Name=trnG exon1
Dunalia_obovata_NC_026563	Geneious	exon	6232	6271	.	-	.	Name=rps16 exon 1
Dunalia_obovata_NC_026563	Geneious	exon	105915	105952	.	+	.	Name=trnA-UGC exon1
Dunalia_obovata_NC_026563	Geneious	exon	137818	137855	.	-	.	Name=trnA exon 1
Dunalia_obovata_NC_026563	Geneious	exon	4416	4452	.	-	.	Name=trnK exon 1
Dunalia_obovata_NC_026563	Geneious	exon	105055	105091	.	+	.	Name=trnI-GAU exon 1
Dunalia_obovata_NC_026563	Geneious	exon	138679	138715	.	-	.	Name=trnI exon 1
Dunalia_obovata_NC_026563	Geneious	exon	1866	1900	.	-	.	Name=trnK exon 2
Dunalia_obovata_NC_026563	Geneious	exon	49283	49317	.	+	.	Name=trnL-UAA exon2
Dunalia_obovata_NC_026563	Geneious	exon	54001	54035	.	-	.	Name=trnV-UAC exon1
Dunalia_obovata_NC_026563	Geneious	exon	105816	105850	.	+	.	Name=trnI-GAU exon2
Dunalia_obovata_NC_026563	Geneious	exon	106764	106798	.	+	.	Name=trnA-UGC exon2
Dunalia_obovata_NC_026563	Geneious	exon	136972	137006	.	-	.	Name=trnA exon 2
Dunalia_obovata_NC_026563	Geneious	exon	137920	137954	.	-	.	Name=trnI exon 2
Dunalia_obovata_NC_026563	Geneious	exon	100543	100568	.	-	.	Name=rps12 exon 3
Dunalia_obovata_NC_026563	Geneious	exon	143202	143227	.	+	.	Name=rps12 exon 2
Dunalia_obovata_NC_026563	Geneious	exon	9454	9476	.	+	.	Name=trnG exon 2
Dunalia_obovata_NC_026563	Geneious	exon	85947	85955	.	-	.	Name=rpl16 exon 1
Dunalia_obovata_NC_026563	Geneious	exon	79873	79880	.	+	.	Name=petD exon 1
Dunalia_obovata_NC_026563	Geneious	exon	78278	78283	.	+	.	Name=petB exon 1
Dunalia_obovata_NC_026563	Geneious	CDS	73067	73180	.	-	.	Name=rps12 CDS;ID=u2fFyNudrbz1g5tuQ6LkPRKj1P4.1519055496851.158
Dunalia_obovata_NC_026563	Geneious	CDS	142434	142665	.	+	.	Name=rps12 CDS;ID=u2fFyNudrbz1g5tuQ6LkPRKj1P4.1519055496851.158
Dunalia_obovata_NC_026563	Geneious	CDS	143202	143227	.	+	.	Name=rps12 CDS;ID=u2fFyNudrbz1g5tuQ6LkPRKj1P4.1519055496851.158
Dunalia_obovata_NC_026563	Geneious	CDS	73067	73180	.	-	.	Name=rps12 CDS;ID=u2fFyNudrbz1g5tuQ6LkPRKj1P4.1519055496851.159
Dunalia_obovata_NC_026563	Geneious	CDS	101105	101336	.	-	.	Name=rps12 CDS;ID=u2fFyNudrbz1g5tuQ6LkPRKj1P4.1519055496851.159
Dunalia_obovata_NC_026563	Geneious	CDS	100543	100568	.	-	.	Name=rps12 CDS;ID=u2fFyNudrbz1g5tuQ6LkPRKj1P4.1519055496851.159
Dunalia_obovata_NC_026563	Geneious	CDS	147573	154403	.	-	.	Name=ycf2 CDS
Dunalia_obovata_NC_026563	Geneious	CDS	89367	96197	.	+	.	Name=ycf2 CDS
Dunalia_obovata_NC_026563	Geneious	CDS	126449	132118	.	-	.	Name=ycf1 CDS
Dunalia_obovata_NC_026563	Geneious	CDS	17185	21351	.	-	.	Name=rpoC2 CDS
Dunalia_obovata_NC_026563	Geneious	CDS	24301	27513	.	-	.	Name=rpoB CDS
Dunalia_obovata_NC_026563	Geneious	CDS	23843	24295	.	-	.	Name=rpoC1 CDS;ID=u2fFyNudrbz1g5tuQ6LkPRKj1P4.1519055496851.160
Dunalia_obovata_NC_026563	Geneious	CDS	21509	23122	.	-	.	Name=rpoC1 CDS;ID=u2fFyNudrbz1g5tuQ6LkPRKj1P4.1519055496851.160
Dunalia_obovata_NC_026563	Geneious	CDS	123942	124494	.	-	.	Name=ndhA CDS;ID=u2fFyNudrbz1g5tuQ6LkPRKj1P4.1519055496851.161
Dunalia_obovata_NC_026563	Geneious	CDS	122235	122773	.	-	.	Name=ndhA CDS;ID=u2fFyNudrbz1g5tuQ6LkPRKj1P4.1519055496851.161
Dunalia_obovata_NC_026563	Geneious	CDS	41259	43511	.	-	.	Name=psaA CDS
Dunalia_obovata_NC_026563	Geneious	CDS	112711	114933	.	-	.	Name=ndhF CDS
Dunalia_obovata_NC_026563	Geneious	CDS	98959	99735	.	-	.	Name=ndhB CDS;ID=u2fFyNudrbz1g5tuQ6LkPRKj1P4.1519055496851.162
Dunalia_obovata_NC_026563	Geneious	CDS	97524	98279	.	-	.	Name=ndhB CDS;ID=u2fFyNudrbz1g5tuQ6LkPRKj1P4.1519055496851.162
Dunalia_obovata_NC_026563	Geneious	CDS	144035	144811	.	+	.	Name=ndhB CDS;ID=u2fFyNudrbz1g5tuQ6LkPRKj1P4.1519055496851.163
Dunalia_obovata_NC_026563	Geneious	CDS	145491	146246	.	+	.	Name=ndhB CDS;ID=u2fFyNudrbz1g5tuQ6LkPRKj1P4.1519055496851.163
Dunalia_obovata_NC_026563	Geneious	CDS	39029	41233	.	-	.	Name=psaB CDS
Dunalia_obovata_NC_026563	Geneious	CDS	75257	75327	.	-	.	Name=clpP CDS;ID=u2fFyNudrbz1g5tuQ6LkPRKj1P4.1519055496851.164
Dunalia_obovata_NC_026563	Geneious	CDS	74182	74473	.	-	.	Name=clpP CDS;ID=u2fFyNudrbz1g5tuQ6LkPRKj1P4.1519055496851.164
Dunalia_obovata_NC_026563	Geneious	CDS	73319	73546	.	-	.	Name=clpP CDS;ID=u2fFyNudrbz1g5tuQ6LkPRKj1P4.1519055496851.164
Dunalia_obovata_NC_026563	Geneious	CDS	46147	46270	.	-	.	Name=ycf3 CDS;ID=u2fFyNudrbz1g5tuQ6LkPRKj1P4.1519055496851.165
Dunalia_obovata_NC_026563	Geneious	CDS	45178	45407	.	-	.	Name=ycf3 CDS;ID=u2fFyNudrbz1g5tuQ6LkPRKj1P4.1519055496851.165
Dunalia_obovata_NC_026563	Geneious	CDS	44262	44414	.	-	.	Name=ycf3 CDS;ID=u2fFyNudrbz1g5tuQ6LkPRKj1P4.1519055496851.165
Dunalia_obovata_NC_026563	Geneious	CDS	60059	61597	.	+	.	Name=accD CDS
Dunalia_obovata_NC_026563	Geneious	CDS	88697	89087	.	-	.	Name=rpl2 CDS;ID=u2fFyNudrbz1g5tuQ6LkPRKj1P4.1519055496852.166
Dunalia_obovata_NC_026563	Geneious	CDS	87597	88030	.	-	.	Name=rpl2 CDS;ID=u2fFyNudrbz1g5tuQ6LkPRKj1P4.1519055496852.166
Dunalia_obovata_NC_026563	Geneious	CDS	2166	3695	.	-	.	Name=matK CDS
Dunalia_obovata_NC_026563	Geneious	CDS	75773	77299	.	+	.	Name=psbB CDS
Dunalia_obovata_NC_026563	Geneious	CDS	10576	12099	.	-	.	Name=atpA CDS
Dunalia_obovata_NC_026563	Geneious	CDS	118065	119567	.	-	.	Name=ndhD CDS
Dunalia_obovata_NC_026563	Geneious	CDS	55526	57022	.	-	.	Name=atpB CDS
Dunalia_obovata_NC_026563	Geneious	CDS	85947	85955	.	-	.	Name=rpl16 CDS;ID=u2fFyNudrbz1g5tuQ6LkPRKj1P4.1519055496852.167
Dunalia_obovata_NC_026563	Geneious	CDS	84509	84904	.	-	.	Name=rpl16 CDS;ID=u2fFyNudrbz1g5tuQ6LkPRKj1P4.1519055496852.167
Dunalia_obovata_NC_026563	Geneious	CDS	155031	155421	.	+	.	Name=rpl2 CDS;ID=u2fFyNudrbz1g5tuQ6LkPRKj1P4.1519055496852.168
Dunalia_obovata_NC_026563	Geneious	CDS	156088	156521	.	+	.	Name=rpl2 CDS;ID=u2fFyNudrbz1g5tuQ6LkPRKj1P4.1519055496852.168
Dunalia_obovata_NC_026563	Geneious	CDS	57835	59268	.	+	.	Name=rbcL CDS
Dunalia_obovata_NC_026563	Geneious	CDS	78278	78283	.	+	.	Name=petB CDS;ID=u2fFyNudrbz1g5tuQ6LkPRKj1P4.1519055496852.169
Dunalia_obovata_NC_026563	Geneious	CDS	79037	79678	.	+	.	Name=petB CDS;ID=u2fFyNudrbz1g5tuQ6LkPRKj1P4.1519055496852.169
Dunalia_obovata_NC_026563	Geneious	CDS	35556	36941	.	+	.	Name=psbC CDS
Dunalia_obovata_NC_026563	Geneious	CDS	13272	13416	.	-	.	Name=atpF CDS;ID=u2fFyNudrbz1g5tuQ6LkPRKj1P4.1519055496852.170
Dunalia_obovata_NC_026563	Geneious	CDS	12154	12563	.	-	.	Name=atpF CDS;ID=u2fFyNudrbz1g5tuQ6LkPRKj1P4.1519055496852.170
Dunalia_obovata_NC_026563	Geneious	CDS	79873	79880	.	+	.	Name=petD CDS;ID=u2fFyNudrbz1g5tuQ6LkPRKj1P4.1519055496852.171
Dunalia_obovata_NC_026563	Geneious	CDS	80630	81104	.	+	.	Name=petD CDS;ID=u2fFyNudrbz1g5tuQ6LkPRKj1P4.1519055496852.171
Dunalia_obovata_NC_026563	Geneious	CDS	124496	125677	.	-	.	Name=ndhH CDS
Dunalia_obovata_NC_026563	Geneious	CDS	6232	6271	.	-	.	Name=rps16 CDS;ID=u2fFyNudrbz1g5tuQ6LkPRKj1P4.1519055496852.172
Dunalia_obovata_NC_026563	Geneious	CDS	5149	5375	.	-	.	Name=rps16 CDS;ID=u2fFyNudrbz1g5tuQ6LkPRKj1P4.1519055496852.172
Dunalia_obovata_NC_026563	Geneious	CDS	591	1652	.	-	.	Name=psbA CDS
Dunalia_obovata_NC_026563	Geneious	CDS	34511	35572	.	+	.	Name=psbD CDS
Dunalia_obovata_NC_026563	Geneious	CDS	81284	82297	.	-	.	Name=rpoA CDS
Dunalia_obovata_NC_026563	Geneious	CDS	65111	66073	.	+	.	Name=petA CDS
Dunalia_obovata_NC_026563	Geneious	CDS	116894	117835	.	+	.	Name=ccsA CDS
Dunalia_obovata_NC_026563	Geneious	CDS	51780	52523	.	-	.	Name=ndhK CDS
Dunalia_obovata_NC_026563	Geneious	CDS	15280	16023	.	-	.	Name=atpI CDS
Dunalia_obovata_NC_026563	Geneious	CDS	16250	16960	.	-	.	Name=rps2 CDS
Dunalia_obovata_NC_026563	Geneious	CDS	64197	64886	.	+	.	Name=cemA CDS
Dunalia_obovata_NC_026563	Geneious	CDS	86084	86740	.	-	.	Name=rps3 CDS
Dunalia_obovata_NC_026563	Geneious	CDS	47534	48139	.	-	.	Name=rps4 CDS
Dunalia_obovata_NC_026563	Geneious	CDS	62892	63446	.	+	.	Name=ycf4 CDS
Dunalia_obovata_NC_026563	Geneious	CDS	120714	121244	.	-	.	Name=ndhG CDS
Dunalia_obovata_NC_026563	Geneious	CDS	121646	122149	.	-	.	Name=ndhI CDS
Dunalia_obovata_NC_026563	Geneious	CDS	71804	72250	.	-	.	Name=rpl20 CDS
Dunalia_obovata_NC_026563	Geneious	CDS	51198	51674	.	-	.	Name=ndhJ CDS
Dunalia_obovata_NC_026563	Geneious	CDS	86725	87195	.	-	.	Name=rpl22 CDS
Dunalia_obovata_NC_026563	Geneious	CDS	100022	100489	.	-	.	Name=rps7 CDS
Dunalia_obovata_NC_026563	Geneious	CDS	143281	143748	.	+	.	Name=rps7 CDS
Dunalia_obovata_NC_026563	Geneious	CDS	82363	82779	.	-	.	Name=rps11 CDS
Dunalia_obovata_NC_026563	Geneious	CDS	83439	83843	.	-	.	Name=rps8 CDS
Dunalia_obovata_NC_026563	Geneious	CDS	55128	55529	.	-	.	Name=atpE CDS
Dunalia_obovata_NC_026563	Geneious	CDS	84016	84384	.	-	.	Name=rpl14 CDS
Dunalia_obovata_NC_026563	Geneious	CDS	52514	52876	.	-	.	Name=ndhC CDS
Dunalia_obovata_NC_026563	Geneious	CDS	71304	71609	.	+	.	Name=rps18 CDS
Dunalia_obovata_NC_026563	Geneious	CDS	120183	120488	.	-	.	Name=ndhE CDS
Dunalia_obovata_NC_026563	Geneious	CDS	38609	38911	.	-	.	Name=rps14 CDS
Dunalia_obovata_NC_026563	Geneious	CDS	87248	87526	.	-	.	Name=rps19 CDS
Dunalia_obovata_NC_026563	Geneious	CDS	154731	155012	.	+	.	Name=rpl23 CDS
Dunalia_obovata_NC_026563	Geneious	CDS	125789	126052	.	-	.	Name=rps15 CDS
Dunalia_obovata_NC_026563	Geneious	CDS	67653	67904	.	-	.	Name=psbE CDS
Dunalia_obovata_NC_026563	Geneious	CDS	119686	119931	.	-	.	Name=psaC CDS
Dunalia_obovata_NC_026563	Geneious	CDS	13818	14063	.	-	.	Name=atpH CDS
Dunalia_obovata_NC_026563	Geneious	CDS	77927	78148	.	+	.	Name=psbH CDS
Dunalia_obovata_NC_026563	Geneious	CDS	70917	71117	.	+	.	Name=rpl33 CDS
Dunalia_obovata_NC_026563	Geneious	CDS	37632	37820	.	+	.	Name=psbZ CDS
Dunalia_obovata_NC_026563	Geneious	CDS	7967	8152	.	+	.	Name=psbK CDS
Dunalia_obovata_NC_026563	Geneious	CDS	115719	115886	.	+	.	Name=rpl32 CDS
Dunalia_obovata_NC_026563	Geneious	CDS	70336	70470	.	+	.	Name=psaJ CDS
Dunalia_obovata_NC_026563	Geneious	CDS	77684	77815	.	-	.	Name=psbN CDS
Dunalia_obovata_NC_026563	Geneious	CDS	67138	67260	.	-	.	Name=psbJ CDS
Dunalia_obovata_NC_026563	Geneious	CDS	67524	67643	.	-	.	Name=psbF CDS
Dunalia_obovata_NC_026563	Geneious	CDS	67385	67501	.	-	.	Name=psbL CDS
Dunalia_obovata_NC_026563	Geneious	CDS	69340	69453	.	+	.	Name=petG CDS
Dunalia_obovata_NC_026563	Geneious	CDS	82881	82994	.	-	.	Name=rpl36 CDS
Dunalia_obovata_NC_026563	Geneious	CDS	8518	8628	.	+	.	Name=psbI CDS
Dunalia_obovata_NC_026563	Geneious	CDS	62339	62449	.	+	.	Name=psaI CDS
Dunalia_obovata_NC_026563	Geneious	CDS	30804	30908	.	-	.	Name=psbM CDS
Dunalia_obovata_NC_026563	Geneious	CDS	77508	77612	.	+	.	Name=psbT CDS
Dunalia_obovata_NC_026563	Geneious	CDS	69062	69157	.	+	.	Name=petL CDS
Dunalia_obovata_NC_026563	Geneious	CDS	29612	29701	.	+	.	Name=petN CDS
Dunalia_obovata_NC_026563	Geneious	gene	73067	73180	.	-	.	Name=rps12 gene;ID=u2fFyNudrbz1g5tuQ6LkPRKj1P4.1519055496853.173
Dunalia_obovata_NC_026563	Geneious	gene	142434	143227	.	+	.	Name=rps12 gene;ID=u2fFyNudrbz1g5tuQ6LkPRKj1P4.1519055496853.173
Dunalia_obovata_NC_026563	Geneious	gene	73067	73180	.	-	.	Name=rps12 gene;ID=u2fFyNudrbz1g5tuQ6LkPRKj1P4.1519055496854.174
Dunalia_obovata_NC_026563	Geneious	gene	100543	101336	.	-	.	Name=rps12 gene;ID=u2fFyNudrbz1g5tuQ6LkPRKj1P4.1519055496854.174
Dunalia_obovata_NC_026563	Geneious	gene	147573	154403	.	-	.	Name=ycf2 gene
Dunalia_obovata_NC_026563	Geneious	gene	89367	96197	.	+	.	Name=ycf2 gene
Dunalia_obovata_NC_026563	Geneious	gene	126549	132118	.	-	.	Name=ycf1 gene
Dunalia_obovata_NC_026563	Geneious	gene	17185	21351	.	-	.	Name=rpoC2 gene
Dunalia_obovata_NC_026563	Geneious	gene	24301	27513	.	-	.	Name=rpoB gene
Dunalia_obovata_NC_026563	Geneious	gene	106952	109761	.	+	.
Dunalia_obovata_NC_026563	Geneious	gene	134009	136818	.	-	.
Dunalia_obovata_NC_026563	Geneious	gene	21509	24295	.	-	.	Name=rpoC1 gene
Dunalia_obovata_NC_026563	Geneious	gene	1866	4452	.	-	.	Name=trnK-UUU gene
Dunalia_obovata_NC_026563	Geneious	gene	122235	124494	.	-	.	Name=ndhA gene
Dunalia_obovata_NC_026563	Geneious	gene	41259	43511	.	-	.	Name=psaA gene
Dunalia_obovata_NC_026563	Geneious	gene	112711	114933	.	-	.	Name=ndhF gene
Dunalia_obovata_NC_026563	Geneious	gene	97524	99735	.	-	.	Name=ndhB gene
Dunalia_obovata_NC_026563	Geneious	gene	144035	146246	.	+	.	Name=ndhB gene
Dunalia_obovata_NC_026563	Geneious	gene	39029	41233	.	-	.	Name=psaB gene
Dunalia_obovata_NC_026563	Geneious	gene	73319	75327	.	-	.	Name=clpP gene
Dunalia_obovata_NC_026563	Geneious	gene	44262	46270	.	-	.	Name=ycf3 gene
Dunalia_obovata_NC_026563	Geneious	gene	60059	61597	.	+	.	Name=accD gene
Dunalia_obovata_NC_026563	Geneious	gene	87597	89087	.	-	.	Name=rpl2 gene
Dunalia_obovata_NC_026563	Geneious	gene	2166	3695	.	-	.	Name=matK gene
Dunalia_obovata_NC_026563	Geneious	gene	75773	77299	.	+	.	Name=psbB gene
Dunalia_obovata_NC_026563	Geneious	gene	10576	12099	.	-	.	Name=atpA gene
Dunalia_obovata_NC_026563	Geneious	gene	118065	119567	.	-	.	Name=ndhD gene
Dunalia_obovata_NC_026563	Geneious	gene	103255	104754	.	+	.
Dunalia_obovata_NC_026563	Geneious	gene	139016	140515	.	-	.
Dunalia_obovata_NC_026563	Geneious	gene	55526	57022	.	-	.	Name=atpB gene
Dunalia_obovata_NC_026563	Geneious	gene	84509	85955	.	-	.	Name=rpl16 gene
Dunalia_obovata_NC_026563	Geneious	gene	155031	156521	.	+	.	Name=rpl2 gene
Dunalia_obovata_NC_026563	Geneious	gene	57835	59268	.	+	.	Name=rbcL gene
Dunalia_obovata_NC_026563	Geneious	gene	78278	79678	.	+	.	Name=petB gene
Dunalia_obovata_NC_026563	Geneious	gene	35556	36941	.	+	.	Name=psbC gene
Dunalia_obovata_NC_026563	Geneious	gene	111652	112693	.	+	.	Name=ycf1 gene
Dunalia_obovata_NC_026563	Geneious	gene	12154	13416	.	-	.	Name=atpF gene
Dunalia_obovata_NC_026563	Geneious	gene	79873	81104	.	+	.	Name=petD gene
Dunalia_obovata_NC_026563	Geneious	gene	124496	125677	.	-	.	Name=ndhH gene
Dunalia_obovata_NC_026563	Geneious	gene	5149	6271	.	-	.	Name=rps16 gene
Dunalia_obovata_NC_026563	Geneious	gene	591	1652	.	-	.	Name=psbA gene
Dunalia_obovata_NC_026563	Geneious	gene	34511	35572	.	+	.	Name=psbD gene
Dunalia_obovata_NC_026563	Geneious	gene	81284	82297	.	-	.	Name=rpoA gene
Dunalia_obovata_NC_026563	Geneious	gene	65111	66073	.	+	.	Name=petA gene
Dunalia_obovata_NC_026563	Geneious	gene	116894	117835	.	+	.	Name=ccsA gene
Dunalia_obovata_NC_026563	Geneious	gene	105915	106798	.	+	.	Name=trnI-GAU gene
Dunalia_obovata_NC_026563	Geneious	gene	136972	137855	.	-	.	Name=trnA-UGC gene
Dunalia_obovata_NC_026563	Geneious	gene	105055	105850	.	+	.	Name=trnI-GAU gene
Dunalia_obovata_NC_026563	Geneious	gene	137920	138715	.	-	.	Name=trnI-GAU gene
Dunalia_obovata_NC_026563	Geneious	gene	9454	10221	.	+	.	Name=trnG gene
Dunalia_obovata_NC_026563	Geneious	gene	51780	52523	.	-	.	Name=ndhK gene
Dunalia_obovata_NC_026563	Geneious	gene	15280	16023	.	-	.	Name=atpI gene
Dunalia_obovata_NC_026563	Geneious	gene	16250	16960	.	-	.	Name=rps2 gene
Dunalia_obovata_NC_026563	Geneious	gene	64197	64886	.	+	.	Name=cemA gene
Dunalia_obovata_NC_026563	Geneious	gene	54001	54651	.	-	.	Name=trnV-UAC gene
Dunalia_obovata_NC_026563	Geneious	gene	86084	86740	.	-	.	Name=rps3 gene
Dunalia_obovata_NC_026563	Geneious	gene	47534	48139	.	-	.	Name=rps4 gene
Dunalia_obovata_NC_026563	Geneious	gene	49283	49863	.	+	.	Name=trnL-UAA gene
Dunalia_obovata_NC_026563	Geneious	gene	62892	63446	.	+	.	Name=ycf4 gene
Dunalia_obovata_NC_026563	Geneious	gene	120714	121244	.	-	.	Name=ndhG gene
Dunalia_obovata_NC_026563	Geneious	gene	121646	122149	.	-	.	Name=ndhI gene
Dunalia_obovata_NC_026563	Geneious	gene	71804	72250	.	-	.	Name=rpl20 gene
Dunalia_obovata_NC_026563	Geneious	gene	51198	51674	.	-	.	Name=ndhJ gene
Dunalia_obovata_NC_026563	Geneious	gene	86725	87195	.	-	.	Name=rpl22 gene
Dunalia_obovata_NC_026563	Geneious	gene	100022	100489	.	-	.	Name=rps7 gene
Dunalia_obovata_NC_026563	Geneious	gene	143281	143748	.	+	.	Name=rps7 gene
Dunalia_obovata_NC_026563	Geneious	gene	82363	82779	.	-	.	Name=rps11 gene
Dunalia_obovata_NC_026563	Geneious	gene	83439	83843	.	-	.	Name=rps8 gene
Dunalia_obovata_NC_026563	Geneious	gene	55128	55529	.	-	.	Name=atpE gene
Dunalia_obovata_NC_026563	Geneious	gene	84016	84384	.	-	.	Name=rpl14 gene
Dunalia_obovata_NC_026563	Geneious	gene	52514	52876	.	-	.	Name=ndhC gene
Dunalia_obovata_NC_026563	Geneious	gene	138234	138574	.	-	.	Name=ycf68 gene
Dunalia_obovata_NC_026563	Geneious	gene	105196	105534	.	+	.	Name=ycf68 gene
Dunalia_obovata_NC_026563	Geneious	gene	71304	71609	.	+	.	Name=rps18 gene
Dunalia_obovata_NC_026563	Geneious	gene	120183	120488	.	-	.	Name=ndhE gene
Dunalia_obovata_NC_026563	Geneious	gene	38609	38911	.	-	.	Name=rps14 gene
Dunalia_obovata_NC_026563	Geneious	gene	83106	83394	.	-	.	Name=infA gene;Note=Partial sequence%3B internal stop codons
Dunalia_obovata_NC_026563	Geneious	gene	87248	87526	.	-	.	Name=rps19 gene
Dunalia_obovata_NC_026563	Geneious	gene	154731	155012	.	+	.	Name=rpl23 gene
Dunalia_obovata_NC_026563	Geneious	gene	96288	96551	.	+	.	Name=ycf15 gene
Dunalia_obovata_NC_026563	Geneious	gene	147219	147482	.	-	.	Name=ycf15 gene
Dunalia_obovata_NC_026563	Geneious	gene	125789	126052	.	-	.	Name=rps15 gene
Dunalia_obovata_NC_026563	Geneious	gene	67653	67904	.	-	.	Name=psbE gene
Dunalia_obovata_NC_026563	Geneious	gene	119686	119931	.	-	.	Name=psaC gene
Dunalia_obovata_NC_026563	Geneious	gene	13818	14063	.	-	.	Name=atpH gene
Dunalia_obovata_NC_026563	Geneious	gene	77927	78148	.	+	.	Name=psbH gene
Dunalia_obovata_NC_026563	Geneious	gene	70917	71117	.	+	.	Name=rpl33 gene
Dunalia_obovata_NC_026563	Geneious	gene	37632	37820	.	+	.	Name=psbZ gene
Dunalia_obovata_NC_026563	Geneious	gene	7967	8152	.	+	.	Name=psbK gene
Dunalia_obovata_NC_026563	Geneious	gene	115719	115886	.	+	.	Name=rpl32 gene
Dunalia_obovata_NC_026563	Geneious	gene	115890	116029	.	+	.	Name=sprA gene
Dunalia_obovata_NC_026563	Geneious	gene	70336	70470	.	+	.	Name=psaJ gene
Dunalia_obovata_NC_026563	Geneious	gene	77684	77815	.	-	.	Name=psbN gene
Dunalia_obovata_NC_026563	Geneious	gene	67138	67260	.	-	.	Name=psbJ gene
Dunalia_obovata_NC_026563	Geneious	gene	110222	110342	.	+	.
Dunalia_obovata_NC_026563	Geneious	gene	133428	133548	.	-	.
Dunalia_obovata_NC_026563	Geneious	gene	67524	67643	.	-	.	Name=psbF gene
Dunalia_obovata_NC_026563	Geneious	gene	67385	67501	.	-	.	Name=psbL gene
Dunalia_obovata_NC_026563	Geneious	gene	69340	69453	.	+	.	Name=petG gene
Dunalia_obovata_NC_026563	Geneious	gene	82881	82994	.	-	.	Name=rpl36 gene
Dunalia_obovata_NC_026563	Geneious	gene	8518	8628	.	+	.	Name=psbI gene
Dunalia_obovata_NC_026563	Geneious	gene	62339	62449	.	+	.	Name=psaI gene
Dunalia_obovata_NC_026563	Geneious	gene	30804	30908	.	-	.	Name=psbM gene
Dunalia_obovata_NC_026563	Geneious	gene	77508	77612	.	+	.	Name=psbT gene
Dunalia_obovata_NC_026563	Geneious	gene	109863	109965	.	+	.
Dunalia_obovata_NC_026563	Geneious	gene	133805	133907	.	-	.
Dunalia_obovata_NC_026563	Geneious	gene	69062	69157	.	+	.	Name=petL gene
Dunalia_obovata_NC_026563	Geneious	gene	37182	37273	.	-	.	Name=trnS-UGA gene
Dunalia_obovata_NC_026563	Geneious	gene	29612	29701	.	+	.	Name=petN gene
Dunalia_obovata_NC_026563	Geneious	gene	8751	8838	.	-	.	Name=trnS-GCU gene
Dunalia_obovata_NC_026563	Geneious	gene	47116	47202	.	+	.	Name=trnS-GGA gene
Dunalia_obovata_NC_026563	Geneious	gene	32162	32245	.	-	.	Name=trnY-GUA gene
Dunalia_obovata_NC_026563	Geneious	gene	96900	96980	.	-	.	Name=trnL-CAA gene
Dunalia_obovata_NC_026563	Geneious	gene	146790	146870	.	+	.	Name=trnL-CAA gene
Dunalia_obovata_NC_026563	Geneious	gene	116711	116790	.	+	.	Name=trnL-UAG gene
Dunalia_obovata_NC_026563	Geneious	gene	72	146	.	-	.	Name=trnH-GUG gene
Dunalia_obovata_NC_026563	Geneious	gene	31980	32053	.	-	.	Name=trnD-GUC gene
Dunalia_obovata_NC_026563	Geneious	gene	38386	38459	.	-	.	Name=trnfM-CAU gene
Dunalia_obovata_NC_026563	Geneious	gene	69585	69658	.	-	.	Name=trnW-CCA gene
Dunalia_obovata_NC_026563	Geneious	gene	69820	69893	.	-	.	Name=trnP-UGG gene
Dunalia_obovata_NC_026563	Geneious	gene	89205	89278	.	-	.	Name=trnI-CAU gene
Dunalia_obovata_NC_026563	Geneious	gene	110597	110670	.	+	.	Name=trnR-ACG gene
Dunalia_obovata_NC_026563	Geneious	gene	133100	133173	.	-	.	Name=trnR-ACG gene
Dunalia_obovata_NC_026563	Geneious	gene	154492	154565	.	+	.	Name=trnI-CAU gene
Dunalia_obovata_NC_026563	Geneious	gene	102956	103027	.	+	.	Name=trnV-GAC gene
Dunalia_obovata_NC_026563	Geneious	gene	32305	32377	.	-	.	Name=trnE-UUC gene
Dunalia_obovata_NC_026563	Geneious	gene	48504	48576	.	-	.	Name=trnT-UGU gene
Dunalia_obovata_NC_026563	Geneious	gene	50455	50527	.	+	.	Name=trnF-GAA gene
Dunalia_obovata_NC_026563	Geneious	gene	54834	54906	.	+	.	Name=trnM-CAU gene
Dunalia_obovata_NC_026563	Geneious	gene	33248	33319	.	+	.	Name=trnT-GGU gene
Dunalia_obovata_NC_026563	Geneious	gene	7549	7620	.	-	.	Name=trnQ-UUG gene
Dunalia_obovata_NC_026563	Geneious	gene	10385	10456	.	+	.	Name=trnR-UCU gene
Dunalia_obovata_NC_026563	Geneious	gene	28868	28939	.	+	.	Name=trnC-GCA gene
Dunalia_obovata_NC_026563	Geneious	gene	111252	111323	.	-	.	Name=trnN-GUU gene
Dunalia_obovata_NC_026563	Geneious	gene	132447	132518	.	+	.	Name=trnN-GUU gene
Dunalia_obovata_NC_026563	Geneious	gene	140743	140814	.	-	.	Name=trnV-GAC gene
Dunalia_obovata_NC_026563	Geneious	gene	38096	38166	.	+	.	Name=trnG-UCC gene
