# Supplementary material for: The chloroplast genome sequence of bittersweet (Solanum dulcamara): Plastid genome structure evolution in Solanaceae
Source: PLoS One. 2018 Apr 25;13(4):e0196069. doi: 10.1371/journal.pone.0196069 (PMC5919006; doi:10.1371/journal.pone.0196069)
Supplement: S5 Data — (ZIP) [file pone.0196069.s005.zip › Reannotation_GB/Dunalia solanacea_NC_027099.gff]

##gff-version 3
##source-version geneious 9.1.7
Dunalia%20solanacea_NC_027099	Geneious	region	1	156869	.	+	0	Is_circular=true
Dunalia_solanacea_NC_027099	Geneious	misc_RNA	116783	116922	.	+	.	Name=sprA
Dunalia_solanacea_NC_027099	Geneious	misc_feature	1	88563	.	+	.	Name=Large Single Copy (LSC) region
Dunalia_solanacea_NC_027099	Geneious	misc_feature	113602	131831	.	+	.	Name=Small Single Copy (SSC) region
Dunalia_solanacea_NC_027099	Geneious	repeat_region	88564	113601	.	+	.	Name=IRb
Dunalia_solanacea_NC_027099	Geneious	repeat_region	131832	156869	.	-	.	Name=IRa
Dunalia_solanacea_NC_027099	Geneious	rRNA	107786	110595	.	+	.	Name=23S rRNA
Dunalia_solanacea_NC_027099	Geneious	rRNA	134838	137647	.	-	.	Name=23S rRNA
Dunalia_solanacea_NC_027099	Geneious	rRNA	104089	105588	.	+	.	Name=16S rRNA
Dunalia_solanacea_NC_027099	Geneious	rRNA	139845	141344	.	-	.	Name=16S rRNA
Dunalia_solanacea_NC_027099	Geneious	rRNA	111056	111176	.	+	.	Name=5S rRNA
Dunalia_solanacea_NC_027099	Geneious	rRNA	134257	134377	.	-	.	Name=5S rRNA
Dunalia_solanacea_NC_027099	Geneious	rRNA	110697	110799	.	+	.	Name=4.5S rRNA
Dunalia_solanacea_NC_027099	Geneious	rRNA	134634	134736	.	-	.	Name=4.5S rRNA
Dunalia_solanacea_NC_027099	Geneious	intron	2430	4944	.	-	.	Name=trnK intron
Dunalia_solanacea_NC_027099	Geneious	intron	123633	124799	.	-	.	Name=ndhA intron 1
Dunalia_solanacea_NC_027099	Geneious	intron	85397	86420	.	-	.	Name=rpl16 intron 1
Dunalia_solanacea_NC_027099	Geneious	intron	5905	6773	.	-	.	Name=rps16 intron
Dunalia_solanacea_NC_027099	Geneious	intron	74956	75747	.	-	.	Name=clpP intron 1
Dunalia_solanacea_NC_027099	Geneious	intron	44930	45694	.	-	.	Name=ycf3 intron 2
Dunalia_solanacea_NC_027099	Geneious	intron	106787	107597	.	+	.	Name=tRNA-Ala (UGC) intron 1
Dunalia_solanacea_NC_027099	Geneious	intron	137836	138646	.	-	.	Name=trnA intron
Dunalia_solanacea_NC_027099	Geneious	intron	80373	81121	.	+	.	Name=petD intron 1
Dunalia_solanacea_NC_027099	Geneious	intron	78776	79528	.	+	.	Name=petB intron 1
Dunalia_solanacea_NC_027099	Geneious	intron	45925	46662	.	-	.	Name=ycf3 intron 1
Dunalia_solanacea_NC_027099	Geneious	intron	23621	24357	.	-	.	Name=rpoC1 intron
Dunalia_solanacea_NC_027099	Geneious	intron	13057	13764	.	-	.	Name=atpF intron 1
Dunalia_solanacea_NC_027099	Geneious	intron	105926	106649	.	+	.	Name=trnI intron
Dunalia_solanacea_NC_027099	Geneious	intron	138784	139507	.	-	.	Name=trnI intron
Dunalia_solanacea_NC_027099	Geneious	intron	9973	10668	.	+	.	Name=trnG intron
Dunalia_solanacea_NC_027099	Geneious	intron	99103	99781	.	-	.	Name=ndhB intron 1
Dunalia_solanacea_NC_027099	Geneious	intron	145652	146330	.	+	.	Name=ndhB intron
Dunalia_solanacea_NC_027099	Geneious	intron	88537	89172	.	-	.	Name=rpl2 intron 1
Dunalia_solanacea_NC_027099	Geneious	intron	156261	156926	.	+	.	Name=rpl2 intron 1
Dunalia_solanacea_NC_027099	Geneious	intron	74033	74663	.	-	.	Name=clpP intron 2
Dunalia_solanacea_NC_027099	Geneious	intron	54545	55115	.	-	.	Name=trnV intron 1
Dunalia_solanacea_NC_027099	Geneious	intron	101392	101927	.	-	.	Name=rps12 intron 2
Dunalia_solanacea_NC_027099	Geneious	intron	143506	144041	.	+	.	Name=rps12 intron 2
Dunalia_solanacea_NC_027099	Geneious	intron	49833	50329	.	+	.	Name=trnL-UAA intron
Dunalia_solanacea_NC_027099	Geneious	tRNA	4945	4981	.	-	.	Name=trnK-UUU tRNA;ID=u2fFyNudrbz1g5tuQ6LkPRKj1P4.1519055499683.175
Dunalia_solanacea_NC_027099	Geneious	tRNA	2395	2429	.	-	.	Name=trnK-UUU tRNA;ID=u2fFyNudrbz1g5tuQ6LkPRKj1P4.1519055499683.175
Dunalia_solanacea_NC_027099	Geneious	tRNA	138648	138685	.	-	.	Name=trnA-UGC;ID=u2fFyNudrbz1g5tuQ6LkPRKj1P4.1519055499683.176
Dunalia_solanacea_NC_027099	Geneious	tRNA	137801	137835	.	-	.	Name=trnA-UGC;ID=u2fFyNudrbz1g5tuQ6LkPRKj1P4.1519055499683.176
Dunalia_solanacea_NC_027099	Geneious	tRNA	106750	106787	.	+	.	Name=trnA-UGC;ID=u2fFyNudrbz1g5tuQ6LkPRKj1P4.1519055499683.177
Dunalia_solanacea_NC_027099	Geneious	tRNA	107599	107633	.	+	.	Name=trnA-UGC;ID=u2fFyNudrbz1g5tuQ6LkPRKj1P4.1519055499683.177
Dunalia_solanacea_NC_027099	Geneious	tRNA	105890	105926	.	+	.	Name=trnI-GAU tRNA;ID=u2fFyNudrbz1g5tuQ6LkPRKj1P4.1519055499683.178
Dunalia_solanacea_NC_027099	Geneious	tRNA	106651	106685	.	+	.	Name=trnI-GAU tRNA;ID=u2fFyNudrbz1g5tuQ6LkPRKj1P4.1519055499683.178
Dunalia_solanacea_NC_027099	Geneious	tRNA	139508	139544	.	-	.	Name=trnI-GAU tRNA;ID=u2fFyNudrbz1g5tuQ6LkPRKj1P4.1519055499683.179
Dunalia_solanacea_NC_027099	Geneious	tRNA	138749	138784	.	-	.	Name=trnI-GAU tRNA;ID=u2fFyNudrbz1g5tuQ6LkPRKj1P4.1519055499683.179
Dunalia_solanacea_NC_027099	Geneious	tRNA	9950	9973	.	+	.	Name=trnG-GCC tRNA;ID=u2fFyNudrbz1g5tuQ6LkPRKj1P4.1519055499683.180
Dunalia_solanacea_NC_027099	Geneious	tRNA	10669	10716	.	+	.	Name=trnG-GCC tRNA;ID=u2fFyNudrbz1g5tuQ6LkPRKj1P4.1519055499683.180
Dunalia_solanacea_NC_027099	Geneious	tRNA	55116	55160	.	-	.	Name=trnV-UAC;ID=u2fFyNudrbz1g5tuQ6LkPRKj1P4.1519055499683.181
Dunalia_solanacea_NC_027099	Geneious	tRNA	54510	54544	.	-	.	Name=trnV-UAC;ID=u2fFyNudrbz1g5tuQ6LkPRKj1P4.1519055499683.181
Dunalia_solanacea_NC_027099	Geneious	tRNA	49798	49832	.	+	.	Name=trnL-UAA;ID=u2fFyNudrbz1g5tuQ6LkPRKj1P4.1519055499683.182
Dunalia_solanacea_NC_027099	Geneious	tRNA	50330	50378	.	+	.	Name=trnL-UAA;ID=u2fFyNudrbz1g5tuQ6LkPRKj1P4.1519055499683.182
Dunalia_solanacea_NC_027099	Geneious	tRNA	37693	37784	.	-	.	Name=trnS-UGA tRNA
Dunalia_solanacea_NC_027099	Geneious	tRNA	9247	9334	.	-	.	Name=trnS-GCU tRNA
Dunalia_solanacea_NC_027099	Geneious	tRNA	47631	47717	.	+	.	Name=trnS-GGA tRNA
Dunalia_solanacea_NC_027099	Geneious	tRNA	32676	32759	.	-	.	Name=trnY-GUA tRNA
Dunalia_solanacea_NC_027099	Geneious	tRNA	97724	97803	.	-	.	Name=trnL-CAA tRNA
Dunalia_solanacea_NC_027099	Geneious	tRNA	147631	147710	.	+	.	Name=trnL-CAA tRNA
Dunalia_solanacea_NC_027099	Geneious	tRNA	117572	117650	.	+	.	Name=trnL-UAG tRNA
Dunalia_solanacea_NC_027099	Geneious	tRNA	601	675	.	-	.	Name=trnH-GUG tRNA
Dunalia_solanacea_NC_027099	Geneious	tRNA	103790	103862	.	+	.	Name=trnV-GAC tRNA
Dunalia_solanacea_NC_027099	Geneious	tRNA	32494	32567	.	-	.	Name=trnD-GUC tRNA
Dunalia_solanacea_NC_027099	Geneious	tRNA	38897	38970	.	-	.	Name=trnfM-CAU tRNA
Dunalia_solanacea_NC_027099	Geneious	tRNA	70102	70175	.	-	.	Name=trnW-CCA tRNA
Dunalia_solanacea_NC_027099	Geneious	tRNA	70337	70410	.	-	.	Name=trnP-UGG tRNA
Dunalia_solanacea_NC_027099	Geneious	tRNA	111431	111504	.	+	.	Name=trnR-ACG tRNA
Dunalia_solanacea_NC_027099	Geneious	tRNA	133929	134002	.	-	.	Name=trnR-ACG tRNA
Dunalia_solanacea_NC_027099	Geneious	tRNA	155332	155405	.	+	.	Name=trnI-CAU tRNA
Dunalia_solanacea_NC_027099	Geneious	tRNA	32819	32891	.	-	.	Name=trnE-UUC tRNA
Dunalia_solanacea_NC_027099	Geneious	tRNA	49019	49091	.	-	.	Name=trnT-UGU tRNA
Dunalia_solanacea_NC_027099	Geneious	tRNA	50970	51042	.	+	.	Name=trnF-GAA tRNA
Dunalia_solanacea_NC_027099	Geneious	tRNA	55343	55415	.	+	.	Name=trnM-CAU tRNA
Dunalia_solanacea_NC_027099	Geneious	tRNA	90029	90101	.	-	.	Name=trnI-CAU tRNA
Dunalia_solanacea_NC_027099	Geneious	tRNA	112090	112162	.	-	.	Name=trnN-GUU tRNA
Dunalia_solanacea_NC_027099	Geneious	tRNA	33763	33834	.	+	.	Name=trnT-GGU tRNA
Dunalia_solanacea_NC_027099	Geneious	tRNA	8044	8115	.	-	.	Name=trnQ-UUG tRNA
Dunalia_solanacea_NC_027099	Geneious	tRNA	10878	10949	.	+	.	Name=trnR-UCU tRNA
Dunalia_solanacea_NC_027099	Geneious	tRNA	29383	29454	.	+	.	Name=trnC-GCA tRNA
Dunalia_solanacea_NC_027099	Geneious	tRNA	133272	133343	.	+	.	Name=trnN-GUU tRNA
Dunalia_solanacea_NC_027099	Geneious	tRNA	141572	141643	.	-	.	Name=trnV-GAC tRNA
Dunalia_solanacea_NC_027099	Geneious	tRNA	38607	38677	.	+	.	Name=trnG-UCC tRNA
Dunalia_solanacea_NC_027099	Geneious	exon	22007	23620	.	-	.	Name=rpoC1 exon 2
Dunalia_solanacea_NC_027099	Geneious	exon	99782	100558	.	-	.	Name=ndhB exon1
Dunalia_solanacea_NC_027099	Geneious	exon	144875	145651	.	+	.	Name=ndhB exon 1
Dunalia_solanacea_NC_027099	Geneious	exon	98347	99102	.	-	.	Name=ndhB exon 2
Dunalia_solanacea_NC_027099	Geneious	exon	146331	147086	.	+	.	Name=ndhB exon 2
Dunalia_solanacea_NC_027099	Geneious	exon	79529	80170	.	+	.	Name=petB exon 2
Dunalia_solanacea_NC_027099	Geneious	exon	124800	125352	.	-	.	Name=ndhA exon 1
Dunalia_solanacea_NC_027099	Geneious	exon	123094	123632	.	-	.	Name=ndhA exon 2
Dunalia_solanacea_NC_027099	Geneious	exon	88072	88536	.	-	.	Name=rpl2 exon 2
Dunalia_solanacea_NC_027099	Geneious	exon	81122	81596	.	+	.	Name=petD exon 2
Dunalia_solanacea_NC_027099	Geneious	exon	24358	24810	.	-	.	Name=rpoC1 exon 1
Dunalia_solanacea_NC_027099	Geneious	exon	58	491	.	+	.	Name=rpl2 exon 2
Dunalia_solanacea_NC_027099	Geneious	exon	12647	13056	.	-	.	Name=atpF exon 2
Dunalia_solanacea_NC_027099	Geneious	exon	85001	85396	.	-	.	Name=rpl16 exon 2
Dunalia_solanacea_NC_027099	Geneious	exon	89173	89562	.	-	.	Name=rpl2 exon 1
Dunalia_solanacea_NC_027099	Geneious	exon	155871	156260	.	+	.	Name=rpl2 exon 1
Dunalia_solanacea_NC_027099	Geneious	exon	74664	74955	.	-	.	Name=clpP exon 2
Dunalia_solanacea_NC_027099	Geneious	exon	5678	5902	.	-	.	Name=rps16 exon 2
Dunalia_solanacea_NC_027099	Geneious	exon	101928	102159	.	-	.	Name=rps12 exon 2
Dunalia_solanacea_NC_027099	Geneious	exon	143274	143505	.	+	.	Name=rps12 exon 1
Dunalia_solanacea_NC_027099	Geneious	exon	45695	45924	.	-	.	Name=ycf3 exon 2
Dunalia_solanacea_NC_027099	Geneious	exon	73805	74032	.	-	.	Name=clpP exon 3
Dunalia_solanacea_NC_027099	Geneious	exon	44777	44929	.	-	.	Name=ycf3 exon 3
Dunalia_solanacea_NC_027099	Geneious	exon	13765	13909	.	-	.	Name=atpF exon 1
Dunalia_solanacea_NC_027099	Geneious	exon	46663	46786	.	-	.	Name=ycf3 exon 1
Dunalia_solanacea_NC_027099	Geneious	exon	73553	73666	.	-	.	Name=rps12 exon 1
Dunalia_solanacea_NC_027099	Geneious	exon	75748	75818	.	-	.	Name=clpP exon 1
Dunalia_solanacea_NC_027099	Geneious	exon	55116	55160	.	-	.	Name=trnV-UAC exon2
Dunalia_solanacea_NC_027099	Geneious	exon	50330	50378	.	+	.	Name=trnL-UAA exon1
Dunalia_solanacea_NC_027099	Geneious	exon	10669	10716	.	+	.	Name=trnG exon1
Dunalia_solanacea_NC_027099	Geneious	exon	106749	106786	.	+	.	Name=trnA-UGC exon1
Dunalia_solanacea_NC_027099	Geneious	exon	138647	138684	.	-	.	Name=trnA exon 1
Dunalia_solanacea_NC_027099	Geneious	exon	4945	4981	.	-	.	Name=trnK exon 1
Dunalia_solanacea_NC_027099	Geneious	exon	105889	105925	.	+	.	Name=trnI-GAU exon 1
Dunalia_solanacea_NC_027099	Geneious	exon	139508	139544	.	-	.	Name=trnI exon 1
Dunalia_solanacea_NC_027099	Geneious	exon	2395	2429	.	-	.	Name=trnK exon 2
Dunalia_solanacea_NC_027099	Geneious	exon	49798	49832	.	+	.	Name=trnL-UAA exon2
Dunalia_solanacea_NC_027099	Geneious	exon	54510	54544	.	-	.	Name=trnV-UAC exon1
Dunalia_solanacea_NC_027099	Geneious	exon	106650	106684	.	+	.	Name=trnI-GAU exon2
Dunalia_solanacea_NC_027099	Geneious	exon	107598	107632	.	+	.	Name=trnA-UGC exon2
Dunalia_solanacea_NC_027099	Geneious	exon	137801	137835	.	-	.	Name=trnA exon 2
Dunalia_solanacea_NC_027099	Geneious	exon	138749	138783	.	-	.	Name=trnI exon 2
Dunalia_solanacea_NC_027099	Geneious	exon	101366	101391	.	-	.	Name=rps12 exon 3
Dunalia_solanacea_NC_027099	Geneious	exon	144042	144067	.	+	.	Name=rps12 exon 2
Dunalia_solanacea_NC_027099	Geneious	exon	9950	9972	.	+	.	Name=trnG exon 2
Dunalia_solanacea_NC_027099	Geneious	exon	86421	86429	.	-	.	Name=rpl16 exon 1
Dunalia_solanacea_NC_027099	Geneious	exon	80365	80372	.	+	.	Name=petD exon 1
Dunalia_solanacea_NC_027099	Geneious	exon	78770	78775	.	+	.	Name=petB exon 1
Dunalia_solanacea_NC_027099	Geneious	CDS	155871	156260	.	+	.	Name=rpl2 CDS;ID=u2fFyNudrbz1g5tuQ6LkPRKj1P4.1519055499683.183
Dunalia_solanacea_NC_027099	Geneious	CDS	58	491	.	+	.	Name=rpl2 CDS;ID=u2fFyNudrbz1g5tuQ6LkPRKj1P4.1519055499683.183
Dunalia_solanacea_NC_027099	Geneious	CDS	73553	73666	.	-	.	Name=rps12 CDS;ID=u2fFyNudrbz1g5tuQ6LkPRKj1P4.1519055499683.184
Dunalia_solanacea_NC_027099	Geneious	CDS	143274	143505	.	+	.	Name=rps12 CDS;ID=u2fFyNudrbz1g5tuQ6LkPRKj1P4.1519055499683.184
Dunalia_solanacea_NC_027099	Geneious	CDS	144042	144067	.	+	.	Name=rps12 CDS;ID=u2fFyNudrbz1g5tuQ6LkPRKj1P4.1519055499683.184
Dunalia_solanacea_NC_027099	Geneious	CDS	73553	73666	.	-	.	Name=rps12 CDS;ID=u2fFyNudrbz1g5tuQ6LkPRKj1P4.1519055499683.185
Dunalia_solanacea_NC_027099	Geneious	CDS	101928	102159	.	-	.	Name=rps12 CDS;ID=u2fFyNudrbz1g5tuQ6LkPRKj1P4.1519055499683.185
Dunalia_solanacea_NC_027099	Geneious	CDS	101366	101391	.	-	.	Name=rps12 CDS;ID=u2fFyNudrbz1g5tuQ6LkPRKj1P4.1519055499683.185
Dunalia_solanacea_NC_027099	Geneious	CDS	148413	155243	.	-	.	Name=ycf2 CDS
Dunalia_solanacea_NC_027099	Geneious	CDS	90190	97020	.	+	.	Name=ycf2 CDS
Dunalia_solanacea_NC_027099	Geneious	CDS	127307	132943	.	-	.	Name=ycf1 CDS
Dunalia_solanacea_NC_027099	Geneious	CDS	17683	21849	.	-	.	Name=rpoC2 CDS
Dunalia_solanacea_NC_027099	Geneious	CDS	24816	28028	.	-	.	Name=rpoB CDS
Dunalia_solanacea_NC_027099	Geneious	CDS	24358	24810	.	-	.	Name=rpoC1 CDS;ID=u2fFyNudrbz1g5tuQ6LkPRKj1P4.1519055499683.186
Dunalia_solanacea_NC_027099	Geneious	CDS	22007	23620	.	-	.	Name=rpoC1 CDS;ID=u2fFyNudrbz1g5tuQ6LkPRKj1P4.1519055499683.186
Dunalia_solanacea_NC_027099	Geneious	CDS	124800	125352	.	-	.	Name=ndhA CDS;ID=u2fFyNudrbz1g5tuQ6LkPRKj1P4.1519055499683.187
Dunalia_solanacea_NC_027099	Geneious	CDS	123094	123632	.	-	.	Name=ndhA CDS;ID=u2fFyNudrbz1g5tuQ6LkPRKj1P4.1519055499683.187
Dunalia_solanacea_NC_027099	Geneious	CDS	41770	44022	.	-	.	Name=psaA CDS
Dunalia_solanacea_NC_027099	Geneious	CDS	113611	115833	.	-	.	Name=ndhF CDS
Dunalia_solanacea_NC_027099	Geneious	CDS	99782	100558	.	-	.	Name=ndhB CDS;ID=u2fFyNudrbz1g5tuQ6LkPRKj1P4.1519055499683.188
Dunalia_solanacea_NC_027099	Geneious	CDS	98347	99102	.	-	.	Name=ndhB CDS;ID=u2fFyNudrbz1g5tuQ6LkPRKj1P4.1519055499683.188
Dunalia_solanacea_NC_027099	Geneious	CDS	144875	145651	.	+	.	Name=ndhB CDS;ID=u2fFyNudrbz1g5tuQ6LkPRKj1P4.1519055499683.189
Dunalia_solanacea_NC_027099	Geneious	CDS	146331	147086	.	+	.	Name=ndhB CDS;ID=u2fFyNudrbz1g5tuQ6LkPRKj1P4.1519055499683.189
Dunalia_solanacea_NC_027099	Geneious	CDS	39540	41744	.	-	.	Name=psaB CDS
Dunalia_solanacea_NC_027099	Geneious	CDS	75748	75818	.	-	.	Name=clpP CDS;ID=u2fFyNudrbz1g5tuQ6LkPRKj1P4.1519055499683.190
Dunalia_solanacea_NC_027099	Geneious	CDS	74664	74955	.	-	.	Name=clpP CDS;ID=u2fFyNudrbz1g5tuQ6LkPRKj1P4.1519055499683.190
Dunalia_solanacea_NC_027099	Geneious	CDS	73805	74032	.	-	.	Name=clpP CDS;ID=u2fFyNudrbz1g5tuQ6LkPRKj1P4.1519055499683.190
Dunalia_solanacea_NC_027099	Geneious	CDS	46663	46786	.	-	.	Name=ycf3 CDS;ID=u2fFyNudrbz1g5tuQ6LkPRKj1P4.1519055499683.191
Dunalia_solanacea_NC_027099	Geneious	CDS	45695	45924	.	-	.	Name=ycf3 CDS;ID=u2fFyNudrbz1g5tuQ6LkPRKj1P4.1519055499683.191
Dunalia_solanacea_NC_027099	Geneious	CDS	44777	44929	.	-	.	Name=ycf3 CDS;ID=u2fFyNudrbz1g5tuQ6LkPRKj1P4.1519055499683.191
Dunalia_solanacea_NC_027099	Geneious	CDS	60562	62100	.	+	.	Name=accD CDS
Dunalia_solanacea_NC_027099	Geneious	CDS	89173	89562	.	-	.	Name=rpl2 CDS;ID=u2fFyNudrbz1g5tuQ6LkPRKj1P4.1519055499683.192
Dunalia_solanacea_NC_027099	Geneious	CDS	88072	88536	.	-	.	Name=rpl2 CDS;ID=u2fFyNudrbz1g5tuQ6LkPRKj1P4.1519055499683.192
Dunalia_solanacea_NC_027099	Geneious	CDS	2695	4224	.	-	.	Name=matK CDS
Dunalia_solanacea_NC_027099	Geneious	CDS	76265	77791	.	+	.	Name=psbB CDS
Dunalia_solanacea_NC_027099	Geneious	CDS	11069	12592	.	-	.	Name=atpA CDS
Dunalia_solanacea_NC_027099	Geneious	CDS	118925	120427	.	-	.	Name=ndhD CDS
Dunalia_solanacea_NC_027099	Geneious	CDS	56035	57531	.	-	.	Name=atpB CDS
Dunalia_solanacea_NC_027099	Geneious	CDS	86421	86429	.	-	.	Name=rpl16 CDS;ID=u2fFyNudrbz1g5tuQ6LkPRKj1P4.1519055499683.193
Dunalia_solanacea_NC_027099	Geneious	CDS	85001	85396	.	-	.	Name=rpl16 CDS;ID=u2fFyNudrbz1g5tuQ6LkPRKj1P4.1519055499683.193
Dunalia_solanacea_NC_027099	Geneious	CDS	58344	59777	.	+	.	Name=rbcL CDS
Dunalia_solanacea_NC_027099	Geneious	CDS	78770	78775	.	+	.	Name=petB CDS;ID=u2fFyNudrbz1g5tuQ6LkPRKj1P4.1519055499683.194
Dunalia_solanacea_NC_027099	Geneious	CDS	79529	80170	.	+	.	Name=petB CDS;ID=u2fFyNudrbz1g5tuQ6LkPRKj1P4.1519055499683.194
Dunalia_solanacea_NC_027099	Geneious	CDS	36071	37456	.	+	.	Name=psbC CDS
Dunalia_solanacea_NC_027099	Geneious	CDS	13765	13909	.	-	.	Name=atpF CDS;ID=u2fFyNudrbz1g5tuQ6LkPRKj1P4.1519055499683.195
Dunalia_solanacea_NC_027099	Geneious	CDS	12647	13056	.	-	.	Name=atpF CDS;ID=u2fFyNudrbz1g5tuQ6LkPRKj1P4.1519055499683.195
Dunalia_solanacea_NC_027099	Geneious	CDS	80365	80372	.	+	.	Name=petD CDS;ID=u2fFyNudrbz1g5tuQ6LkPRKj1P4.1519055499683.196
Dunalia_solanacea_NC_027099	Geneious	CDS	81122	81596	.	+	.	Name=petD CDS;ID=u2fFyNudrbz1g5tuQ6LkPRKj1P4.1519055499683.196
Dunalia_solanacea_NC_027099	Geneious	CDS	125354	126535	.	-	.	Name=ndhH CDS
Dunalia_solanacea_NC_027099	Geneious	CDS	6774	6813	.	-	.	Name=rps16 CDS;ID=u2fFyNudrbz1g5tuQ6LkPRKj1P4.1519055499683.197
Dunalia_solanacea_NC_027099	Geneious	CDS	5678	5904	.	-	.	Name=rps16 CDS;ID=u2fFyNudrbz1g5tuQ6LkPRKj1P4.1519055499683.197
Dunalia_solanacea_NC_027099	Geneious	CDS	1120	2181	.	-	.	Name=psbA CDS
Dunalia_solanacea_NC_027099	Geneious	CDS	35026	36087	.	+	.	Name=psbD CDS
Dunalia_solanacea_NC_027099	Geneious	CDS	81776	82789	.	-	.	Name=rpoA CDS
Dunalia_solanacea_NC_027099	Geneious	CDS	65620	66582	.	+	.	Name=petA CDS
Dunalia_solanacea_NC_027099	Geneious	CDS	117754	118695	.	+	.	Name=ccsA CDS
Dunalia_solanacea_NC_027099	Geneious	CDS	52295	53038	.	-	.	Name=ndhK CDS
Dunalia_solanacea_NC_027099	Geneious	CDS	15777	16520	.	-	.	Name=atpI CDS
Dunalia_solanacea_NC_027099	Geneious	CDS	16747	17457	.	-	.	Name=rps2 CDS
Dunalia_solanacea_NC_027099	Geneious	CDS	64706	65395	.	+	.	Name=cemA CDS
Dunalia_solanacea_NC_027099	Geneious	CDS	86558	87214	.	-	.	Name=rps3 CDS
Dunalia_solanacea_NC_027099	Geneious	CDS	48049	48654	.	-	.	Name=rps4 CDS
Dunalia_solanacea_NC_027099	Geneious	CDS	63401	63955	.	+	.	Name=ycf4 CDS
Dunalia_solanacea_NC_027099	Geneious	CDS	121574	122104	.	-	.	Name=ndhG CDS
Dunalia_solanacea_NC_027099	Geneious	CDS	122506	123009	.	-	.	Name=ndhI CDS
Dunalia_solanacea_NC_027099	Geneious	CDS	72308	72754	.	-	.	Name=rpl20 CDS
Dunalia_solanacea_NC_027099	Geneious	CDS	51713	52189	.	-	.	Name=ndhJ CDS
Dunalia_solanacea_NC_027099	Geneious	CDS	87199	87669	.	-	.	Name=rpl22 CDS
Dunalia_solanacea_NC_027099	Geneious	CDS	100845	101312	.	-	.	Name=rps7 CDS
Dunalia_solanacea_NC_027099	Geneious	CDS	144121	144588	.	+	.	Name=rps7 CDS
Dunalia_solanacea_NC_027099	Geneious	CDS	82855	83271	.	-	.	Name=rps11 CDS
Dunalia_solanacea_NC_027099	Geneious	CDS	83931	84335	.	-	.	Name=rps8 CDS
Dunalia_solanacea_NC_027099	Geneious	CDS	55637	56038	.	-	.	Name=atpE CDS
Dunalia_solanacea_NC_027099	Geneious	CDS	84508	84876	.	-	.	Name=rpl14 CDS
Dunalia_solanacea_NC_027099	Geneious	CDS	53029	53391	.	-	.	Name=ndhC CDS
Dunalia_solanacea_NC_027099	Geneious	CDS	71808	72113	.	+	.	Name=rps18 CDS
Dunalia_solanacea_NC_027099	Geneious	CDS	121043	121348	.	-	.	Name=ndhE CDS
Dunalia_solanacea_NC_027099	Geneious	CDS	39120	39422	.	-	.	Name=rps14 CDS
Dunalia_solanacea_NC_027099	Geneious	CDS	87722	88000	.	-	.	Name=rps19 CDS
Dunalia_solanacea_NC_027099	Geneious	CDS	89581	89862	.	-	.	Name=rpl23 CDS
Dunalia_solanacea_NC_027099	Geneious	CDS	155571	155852	.	+	.	Name=rpl23 CDS
Dunalia_solanacea_NC_027099	Geneious	CDS	126647	126910	.	-	.	Name=rps15 CDS
Dunalia_solanacea_NC_027099	Geneious	CDS	68169	68420	.	-	.	Name=psbE CDS
Dunalia_solanacea_NC_027099	Geneious	CDS	120546	120791	.	-	.	Name=psaC CDS
Dunalia_solanacea_NC_027099	Geneious	CDS	14311	14556	.	-	.	Name=atpH CDS
Dunalia_solanacea_NC_027099	Geneious	CDS	78419	78640	.	+	.	Name=psbH CDS
Dunalia_solanacea_NC_027099	Geneious	CDS	71421	71621	.	+	.	Name=rpl33 CDS
Dunalia_solanacea_NC_027099	Geneious	CDS	38143	38331	.	+	.	Name=psbZ CDS
Dunalia_solanacea_NC_027099	Geneious	CDS	8462	8647	.	+	.	Name=psbK CDS
Dunalia_solanacea_NC_027099	Geneious	CDS	116612	116779	.	+	.	Name=rpl32 CDS
Dunalia_solanacea_NC_027099	Geneious	CDS	70861	70995	.	+	.	Name=psaJ CDS
Dunalia_solanacea_NC_027099	Geneious	CDS	78176	78307	.	-	.	Name=psbN CDS
Dunalia_solanacea_NC_027099	Geneious	CDS	67654	67776	.	-	.	Name=psbJ CDS
Dunalia_solanacea_NC_027099	Geneious	CDS	68040	68159	.	-	.	Name=psbF CDS
Dunalia_solanacea_NC_027099	Geneious	CDS	67901	68017	.	-	.	Name=psbL CDS
Dunalia_solanacea_NC_027099	Geneious	CDS	69857	69970	.	+	.	Name=petG CDS
Dunalia_solanacea_NC_027099	Geneious	CDS	83373	83486	.	-	.	Name=rpl36 CDS
Dunalia_solanacea_NC_027099	Geneious	CDS	9014	9124	.	+	.	Name=psbI CDS
Dunalia_solanacea_NC_027099	Geneious	CDS	62848	62958	.	+	.	Name=psaI CDS
Dunalia_solanacea_NC_027099	Geneious	CDS	31320	31424	.	-	.	Name=psbM CDS
Dunalia_solanacea_NC_027099	Geneious	CDS	78000	78104	.	+	.	Name=psbT CDS
Dunalia_solanacea_NC_027099	Geneious	CDS	69578	69673	.	+	.	Name=petL CDS
Dunalia_solanacea_NC_027099	Geneious	CDS	30127	30216	.	+	.	Name=petN CDS
Dunalia_solanacea_NC_027099	Geneious	gene	73553	73666	.	-	.	Name=rps12 gene;ID=u2fFyNudrbz1g5tuQ6LkPRKj1P4.1519055499683.198
Dunalia_solanacea_NC_027099	Geneious	gene	143274	144067	.	+	.	Name=rps12 gene;ID=u2fFyNudrbz1g5tuQ6LkPRKj1P4.1519055499683.198
Dunalia_solanacea_NC_027099	Geneious	gene	73553	73666	.	-	.	Name=rps12 gene;ID=u2fFyNudrbz1g5tuQ6LkPRKj1P4.1519055499683.199
Dunalia_solanacea_NC_027099	Geneious	gene	101366	102159	.	-	.	Name=rps12 gene;ID=u2fFyNudrbz1g5tuQ6LkPRKj1P4.1519055499683.199
Dunalia_solanacea_NC_027099	Geneious	gene	148413	155243	.	-	.	Name=ycf2 gene
Dunalia_solanacea_NC_027099	Geneious	gene	90190	97020	.	+	.	Name=ycf2 gene
Dunalia_solanacea_NC_027099	Geneious	gene	127307	132943	.	-	.	Name=ycf1 gene
Dunalia_solanacea_NC_027099	Geneious	gene	17683	21849	.	-	.	Name=rpoC2 gene
Dunalia_solanacea_NC_027099	Geneious	gene	24816	28028	.	-	.	Name=rpoB gene
Dunalia_solanacea_NC_027099	Geneious	gene	107786	110595	.	+	.
Dunalia_solanacea_NC_027099	Geneious	gene	134838	137647	.	-	.
Dunalia_solanacea_NC_027099	Geneious	gene	22007	24810	.	-	.	Name=rpoC1 gene
Dunalia_solanacea_NC_027099	Geneious	gene	2395	4981	.	-	.	Name=trnK-UUU gene
Dunalia_solanacea_NC_027099	Geneious	gene	123094	125352	.	-	.	Name=ndhA gene
Dunalia_solanacea_NC_027099	Geneious	gene	41770	44022	.	-	.	Name=psaA gene
Dunalia_solanacea_NC_027099	Geneious	gene	113611	115833	.	-	.	Name=ndhF gene
Dunalia_solanacea_NC_027099	Geneious	gene	98347	100558	.	-	.	Name=ndhB gene
Dunalia_solanacea_NC_027099	Geneious	gene	144875	147086	.	+	.	Name=ndhB gene
Dunalia_solanacea_NC_027099	Geneious	gene	39540	41744	.	-	.	Name=psaB gene
Dunalia_solanacea_NC_027099	Geneious	gene	73805	75818	.	-	.	Name=clpP gene
Dunalia_solanacea_NC_027099	Geneious	gene	44777	46786	.	-	.	Name=ycf3 gene
Dunalia_solanacea_NC_027099	Geneious	gene	60562	62100	.	+	.	Name=accD gene
Dunalia_solanacea_NC_027099	Geneious	gene	2695	4224	.	-	.	Name=matK gene
Dunalia_solanacea_NC_027099	Geneious	gene	76265	77791	.	+	.	Name=psbB gene
Dunalia_solanacea_NC_027099	Geneious	gene	11069	12592	.	-	.	Name=atpA gene
Dunalia_solanacea_NC_027099	Geneious	gene	118925	120427	.	-	.	Name=ndhD gene
Dunalia_solanacea_NC_027099	Geneious	gene	104089	105588	.	+	.
Dunalia_solanacea_NC_027099	Geneious	gene	139845	141344	.	-	.
Dunalia_solanacea_NC_027099	Geneious	gene	56035	57531	.	-	.	Name=atpB gene
Dunalia_solanacea_NC_027099	Geneious	gene	85001	86429	.	-	.	Name=rpl16 gene
Dunalia_solanacea_NC_027099	Geneious	gene	155871	157360	.	+	.	Name=rpl2 gene
Dunalia_solanacea_NC_027099	Geneious	gene	58344	59777	.	+	.	Name=rbcL gene
Dunalia_solanacea_NC_027099	Geneious	gene	78770	80170	.	+	.	Name=petB gene
Dunalia_solanacea_NC_027099	Geneious	gene	36071	37456	.	+	.	Name=psbC gene
Dunalia_solanacea_NC_027099	Geneious	gene	112490	113601	.	+	.	Name=ycf1 gene
Dunalia_solanacea_NC_027099	Geneious	gene	12647	13909	.	-	.	Name=atpF gene
Dunalia_solanacea_NC_027099	Geneious	gene	80365	81596	.	+	.	Name=petD gene
Dunalia_solanacea_NC_027099	Geneious	gene	125354	126535	.	-	.	Name=ndhH gene
Dunalia_solanacea_NC_027099	Geneious	gene	5678	6813	.	-	.	Name=rps16 gene
Dunalia_solanacea_NC_027099	Geneious	gene	1120	2181	.	-	.	Name=psbA gene
Dunalia_solanacea_NC_027099	Geneious	gene	35026	36087	.	+	.	Name=psbD gene
Dunalia_solanacea_NC_027099	Geneious	gene	81776	82789	.	-	.	Name=rpoA gene
Dunalia_solanacea_NC_027099	Geneious	gene	65620	66582	.	+	.	Name=petA gene
Dunalia_solanacea_NC_027099	Geneious	gene	117754	118695	.	+	.	Name=ccsA gene
Dunalia_solanacea_NC_027099	Geneious	gene	137801	138685	.	-	.	Name=trnA-UGC gene
Dunalia_solanacea_NC_027099	Geneious	gene	106750	107633	.	+	.	Name=trnA-UGC gene
Dunalia_solanacea_NC_027099	Geneious	gene	105890	106685	.	+	.	Name=trnI-GAU gene
Dunalia_solanacea_NC_027099	Geneious	gene	138749	139544	.	-	.	Name=trnI-GAU gene
Dunalia_solanacea_NC_027099	Geneious	gene	9950	10715	.	+	.	Name=trnG-GCC gene
Dunalia_solanacea_NC_027099	Geneious	gene	52295	53038	.	-	.	Name=ndhK gene
Dunalia_solanacea_NC_027099	Geneious	gene	15777	16520	.	-	.	Name=atpI gene
Dunalia_solanacea_NC_027099	Geneious	gene	16747	17457	.	-	.	Name=rps2 gene
Dunalia_solanacea_NC_027099	Geneious	gene	64706	65395	.	+	.	Name=cemA gene
Dunalia_solanacea_NC_027099	Geneious	gene	54510	55160	.	-	.	Name=trnV-UAC gene
Dunalia_solanacea_NC_027099	Geneious	gene	86558	87214	.	-	.	Name=rps3 gene
Dunalia_solanacea_NC_027099	Geneious	gene	48049	48654	.	-	.	Name=rps4 gene
Dunalia_solanacea_NC_027099	Geneious	gene	49798	50378	.	+	.	Name=trnL-UAA gene
Dunalia_solanacea_NC_027099	Geneious	gene	63401	63955	.	+	.	Name=ycf4 gene
Dunalia_solanacea_NC_027099	Geneious	gene	121574	122104	.	-	.	Name=ndhG gene
Dunalia_solanacea_NC_027099	Geneious	gene	122506	123009	.	-	.	Name=ndhI gene
Dunalia_solanacea_NC_027099	Geneious	gene	72308	72754	.	-	.	Name=rpl20 gene
Dunalia_solanacea_NC_027099	Geneious	gene	51713	52189	.	-	.	Name=ndhJ gene
Dunalia_solanacea_NC_027099	Geneious	gene	87199	87669	.	-	.	Name=rpl22 gene
Dunalia_solanacea_NC_027099	Geneious	gene	100845	101312	.	-	.	Name=rps7 gene
Dunalia_solanacea_NC_027099	Geneious	gene	144121	144588	.	+	.	Name=rps7 gene
Dunalia_solanacea_NC_027099	Geneious	gene	82855	83271	.	-	.	Name=rps11 gene
Dunalia_solanacea_NC_027099	Geneious	gene	83931	84335	.	-	.	Name=rps8 gene
Dunalia_solanacea_NC_027099	Geneious	gene	55637	56038	.	-	.	Name=atpE gene
Dunalia_solanacea_NC_027099	Geneious	gene	84508	84876	.	-	.	Name=rpl14 gene
Dunalia_solanacea_NC_027099	Geneious	gene	53029	53391	.	-	.	Name=ndhC gene
Dunalia_solanacea_NC_027099	Geneious	gene	139063	139403	.	-	.	Name=ycf68 gene
Dunalia_solanacea_NC_027099	Geneious	gene	106030	106368	.	+	.	Name=ycf68 gene
Dunalia_solanacea_NC_027099	Geneious	gene	71808	72113	.	+	.	Name=rps18 gene
Dunalia_solanacea_NC_027099	Geneious	gene	121043	121348	.	-	.	Name=ndhE gene
Dunalia_solanacea_NC_027099	Geneious	gene	39120	39422	.	-	.	Name=rps14 gene
Dunalia_solanacea_NC_027099	Geneious	gene	83598	83886	.	-	.	Name=infA gene;Note=Partial sequence%3B internal stop codons
Dunalia_solanacea_NC_027099	Geneious	gene	87722	88000	.	-	.	Name=rps19 gene
Dunalia_solanacea_NC_027099	Geneious	gene	89581	89862	.	-	.	Name=rpl23 gene
Dunalia_solanacea_NC_027099	Geneious	gene	155571	155852	.	+	.	Name=rpl23 gene
Dunalia_solanacea_NC_027099	Geneious	gene	148059	148322	.	-	.	Name=ycf15 gene
Dunalia_solanacea_NC_027099	Geneious	gene	126647	126910	.	-	.	Name=rps15 gene
Dunalia_solanacea_NC_027099	Geneious	gene	97111	97374	.	+	.	Name=ycf15 gene
Dunalia_solanacea_NC_027099	Geneious	gene	68169	68420	.	-	.	Name=psbE gene
Dunalia_solanacea_NC_027099	Geneious	gene	120546	120791	.	-	.	Name=psaC gene
Dunalia_solanacea_NC_027099	Geneious	gene	14311	14556	.	-	.	Name=atpH gene
Dunalia_solanacea_NC_027099	Geneious	gene	78419	78640	.	+	.	Name=psbH gene
Dunalia_solanacea_NC_027099	Geneious	gene	71421	71621	.	+	.	Name=rpl33 gene
Dunalia_solanacea_NC_027099	Geneious	gene	38143	38331	.	+	.	Name=psbZ gene
Dunalia_solanacea_NC_027099	Geneious	gene	8462	8647	.	+	.	Name=psbK gene
Dunalia_solanacea_NC_027099	Geneious	gene	116612	116779	.	+	.	Name=rpl32 gene
Dunalia_solanacea_NC_027099	Geneious	gene	116783	116922	.	+	.	Name=sprA gene
Dunalia_solanacea_NC_027099	Geneious	gene	70861	70995	.	+	.	Name=psaJ gene
Dunalia_solanacea_NC_027099	Geneious	gene	78176	78307	.	-	.	Name=psbN gene
Dunalia_solanacea_NC_027099	Geneious	gene	67654	67776	.	-	.	Name=psbJ gene
Dunalia_solanacea_NC_027099	Geneious	gene	111056	111176	.	+	.
Dunalia_solanacea_NC_027099	Geneious	gene	134257	134377	.	-	.
Dunalia_solanacea_NC_027099	Geneious	gene	68040	68159	.	-	.	Name=psbF gene
Dunalia_solanacea_NC_027099	Geneious	gene	67901	68017	.	-	.	Name=psbL gene
Dunalia_solanacea_NC_027099	Geneious	gene	69857	69970	.	+	.	Name=petG gene
Dunalia_solanacea_NC_027099	Geneious	gene	83373	83486	.	-	.	Name=rpl36 gene
Dunalia_solanacea_NC_027099	Geneious	gene	9014	9124	.	+	.	Name=psbI gene
Dunalia_solanacea_NC_027099	Geneious	gene	62848	62958	.	+	.	Name=psaI gene
Dunalia_solanacea_NC_027099	Geneious	gene	31320	31424	.	-	.	Name=psbM gene
Dunalia_solanacea_NC_027099	Geneious	gene	78000	78104	.	+	.	Name=psbT gene
Dunalia_solanacea_NC_027099	Geneious	gene	110697	110799	.	+	.
Dunalia_solanacea_NC_027099	Geneious	gene	134634	134736	.	-	.
Dunalia_solanacea_NC_027099	Geneious	gene	69578	69673	.	+	.	Name=petL gene
Dunalia_solanacea_NC_027099	Geneious	gene	37693	37784	.	-	.	Name=trnS-UGA gene
Dunalia_solanacea_NC_027099	Geneious	gene	30127	30216	.	+	.	Name=petN gene
Dunalia_solanacea_NC_027099	Geneious	gene	9247	9334	.	-	.	Name=trnS-GCU gene
Dunalia_solanacea_NC_027099	Geneious	gene	47631	47717	.	+	.	Name=trnS-GGA gene
Dunalia_solanacea_NC_027099	Geneious	gene	32676	32759	.	-	.	Name=trnY-GUA gene
Dunalia_solanacea_NC_027099	Geneious	gene	97724	97803	.	-	.	Name=trnL-CAA gene
Dunalia_solanacea_NC_027099	Geneious	gene	147631	147710	.	+	.	Name=trnL-CAA gene
Dunalia_solanacea_NC_027099	Geneious	gene	117572	117650	.	+	.	Name=trnL-UAG gene
Dunalia_solanacea_NC_027099	Geneious	gene	601	675	.	-	.	Name=trnH-GUG gene
Dunalia_solanacea_NC_027099	Geneious	gene	103790	103862	.	+	.	Name=trnV-GAC gene
Dunalia_solanacea_NC_027099	Geneious	gene	32494	32567	.	-	.	Name=trnD-GUC gene
Dunalia_solanacea_NC_027099	Geneious	gene	38897	38970	.	-	.	Name=trnfM-CAU gene
Dunalia_solanacea_NC_027099	Geneious	gene	70102	70175	.	-	.	Name=trnW-CCA gene
Dunalia_solanacea_NC_027099	Geneious	gene	70337	70410	.	-	.	Name=trnP-UGG gene
Dunalia_solanacea_NC_027099	Geneious	gene	111431	111504	.	+	.	Name=trnR-ACG gene
Dunalia_solanacea_NC_027099	Geneious	gene	133929	134002	.	-	.	Name=trnR-ACG gene
Dunalia_solanacea_NC_027099	Geneious	gene	155332	155405	.	+	.	Name=trnI-CAU gene
Dunalia_solanacea_NC_027099	Geneious	gene	32819	32891	.	-	.	Name=trnE-UUC gene
Dunalia_solanacea_NC_027099	Geneious	gene	49019	49091	.	-	.	Name=trnT-UGU gene
Dunalia_solanacea_NC_027099	Geneious	gene	50970	51042	.	+	.	Name=trnF-GAA gene
Dunalia_solanacea_NC_027099	Geneious	gene	55343	55415	.	+	.	Name=trnM-CAU gene
Dunalia_solanacea_NC_027099	Geneious	gene	90029	90101	.	-	.	Name=trnI-CAU gene
Dunalia_solanacea_NC_027099	Geneious	gene	112090	112162	.	-	.	Name=trnN-GUU gene
Dunalia_solanacea_NC_027099	Geneious	gene	33763	33834	.	+	.	Name=trnT-GGU gene
Dunalia_solanacea_NC_027099	Geneious	gene	8044	8115	.	-	.	Name=trnQ-UUG gene
Dunalia_solanacea_NC_027099	Geneious	gene	10878	10949	.	+	.	Name=trnR-UCU gene
Dunalia_solanacea_NC_027099	Geneious	gene	29383	29454	.	+	.	Name=trnC-GCA gene
Dunalia_solanacea_NC_027099	Geneious	gene	133272	133343	.	+	.	Name=trnN-GUU gene
Dunalia_solanacea_NC_027099	Geneious	gene	141572	141643	.	-	.	Name=trnV-GAC gene
Dunalia_solanacea_NC_027099	Geneious	gene	38607	38677	.	+	.	Name=trnG-UCC gene
