# Supplementary material for: The chloroplast genome sequence of bittersweet (Solanum dulcamara): Plastid genome structure evolution in Solanaceae
Source: PLoS One. 2018 Apr 25;13(4):e0196069. doi: 10.1371/journal.pone.0196069 (PMC5919006; doi:10.1371/journal.pone.0196069)
Supplement: S5 Data — (ZIP) [file pone.0196069.s005.zip › Reannotation_GB/Hyoscyamus niger_KF248009.gff]

##gff-version 3
##source-version geneious 9.1.7
Hyoscyamus%20niger_KF248009	Geneious	region	1	155720	.	+	0	Is_circular=true
Hyoscyamus_niger_KF248009	Geneious	misc_RNA	115150	115368	.	+	.	Name=small plastid RNA
Hyoscyamus_niger_KF248009	Geneious	misc_feature	1	86105	.	+	.	Name=Large Single Copy (LSC) region
Hyoscyamus_niger_KF248009	Geneious	misc_feature	111982	129845	.	+	.	Name=Small Single Copy (SSC) region
Hyoscyamus_niger_KF248009	Geneious	repeat_region	86106	111981	.	+	.	Name=IRb
Hyoscyamus_niger_KF248009	Geneious	repeat_region	129846	155720	.	-	.	Name=IRa
Hyoscyamus_niger_KF248009	Geneious	rRNA	105838	108647	.	+	.	Name=23S rRNA
Hyoscyamus_niger_KF248009	Geneious	rRNA	133179	135988	.	-	.	Name=23S rRNA
Hyoscyamus_niger_KF248009	Geneious	rRNA	102280	103779	.	+	.	Name=16S rRNA
Hyoscyamus_niger_KF248009	Geneious	rRNA	138047	139546	.	-	.	Name=16S rRNA
Hyoscyamus_niger_KF248009	Geneious	rRNA	109108	109228	.	+	.	Name=5S rRNA
Hyoscyamus_niger_KF248009	Geneious	rRNA	132598	132718	.	-	.	Name=5S rRNA
Hyoscyamus_niger_KF248009	Geneious	rRNA	108749	108851	.	+	.	Name=4.5S rRNA
Hyoscyamus_niger_KF248009	Geneious	rRNA	132975	133077	.	-	.	Name=4.5S rRNA
Hyoscyamus_niger_KF248009	Geneious	intron	1808	4316	.	-	.	Name=trnK intron
Hyoscyamus_niger_KF248009	Geneious	intron	121995	123123	.	-	.	Name=ndhA intron 1
Hyoscyamus_niger_KF248009	Geneious	intron	83557	84567	.	-	.	Name=rpl16 intron 1
Hyoscyamus_niger_KF248009	Geneious	intron	5278	6100	.	-	.	Name=rps16 intron
Hyoscyamus_niger_KF248009	Geneious	intron	73104	73892	.	-	.	Name=clpP intron 1
Hyoscyamus_niger_KF248009	Geneious	intron	43680	44438	.	-	.	Name=ycf3 intron 2
Hyoscyamus_niger_KF248009	Geneious	intron	104969	105649	.	+	.	Name=tRNA-Ala (UGC) intron 1
Hyoscyamus_niger_KF248009	Geneious	intron	136177	136857	.	-	.	Name=trnA intron
Hyoscyamus_niger_KF248009	Geneious	intron	78532	79273	.	+	.	Name=petD intron 1
Hyoscyamus_niger_KF248009	Geneious	intron	76933	77685	.	+	.	Name=petB intron 1
Hyoscyamus_niger_KF248009	Geneious	intron	44669	45400	.	-	.	Name=ycf3 intron 1
Hyoscyamus_niger_KF248009	Geneious	intron	22542	23279	.	-	.	Name=rpoC1 intron
Hyoscyamus_niger_KF248009	Geneious	intron	12250	12947	.	-	.	Name=atpF intron 1
Hyoscyamus_niger_KF248009	Geneious	intron	104117	104831	.	+	.	Name=trnI intron
Hyoscyamus_niger_KF248009	Geneious	intron	136995	137709	.	-	.	Name=trnI intron
Hyoscyamus_niger_KF248009	Geneious	intron	9173	9855	.	+	.	Name=trnG intron
Hyoscyamus_niger_KF248009	Geneious	intron	97327	98005	.	-	.	Name=ndhB intron 1
Hyoscyamus_niger_KF248009	Geneious	intron	143821	144499	.	+	.	Name=ndhB intron
Hyoscyamus_niger_KF248009	Geneious	intron	86670	87335	.	-	.	Name=rpl2 intron 1
Hyoscyamus_niger_KF248009	Geneious	intron	154491	155156	.	+	.	Name=rpl2 intron 1
Hyoscyamus_niger_KF248009	Geneious	intron	72185	72811	.	-	.	Name=clpP intron 2
Hyoscyamus_niger_KF248009	Geneious	intron	52770	53340	.	-	.	Name=trnV intron 1
Hyoscyamus_niger_KF248009	Geneious	intron	99615	100150	.	-	.	Name=rps12 intron 2
Hyoscyamus_niger_KF248009	Geneious	intron	141676	142211	.	+	.	Name=rps12 intron 2
Hyoscyamus_niger_KF248009	Geneious	intron	48293	48789	.	+	.	Name=trnL-UAA intron
Hyoscyamus_niger_KF248009	Geneious	tRNA	4317	4353	.	-	.	Name=trnK-UUU tRNA;ID=u2fFyNudrbz1g5tuQ6LkPRKj1P4.1519055502438.200
Hyoscyamus_niger_KF248009	Geneious	tRNA	1773	1807	.	-	.	Name=trnK-UUU tRNA;ID=u2fFyNudrbz1g5tuQ6LkPRKj1P4.1519055502438.200
Hyoscyamus_niger_KF248009	Geneious	tRNA	104931	104968	.	+	.	Name=trnA-UGC;ID=u2fFyNudrbz1g5tuQ6LkPRKj1P4.1519055502438.201
Hyoscyamus_niger_KF248009	Geneious	tRNA	105650	105684	.	+	.	Name=trnA-UGC;ID=u2fFyNudrbz1g5tuQ6LkPRKj1P4.1519055502438.201
Hyoscyamus_niger_KF248009	Geneious	tRNA	136858	136895	.	-	.	Name=trnA-UGC;ID=u2fFyNudrbz1g5tuQ6LkPRKj1P4.1519055502438.202
Hyoscyamus_niger_KF248009	Geneious	tRNA	136142	136176	.	-	.	Name=trnA-UGC;ID=u2fFyNudrbz1g5tuQ6LkPRKj1P4.1519055502438.202
Hyoscyamus_niger_KF248009	Geneious	tRNA	104080	104121	.	+	.	Name=trnI-GAU tRNA;ID=u2fFyNudrbz1g5tuQ6LkPRKj1P4.1519055502438.203
Hyoscyamus_niger_KF248009	Geneious	tRNA	104832	104866	.	+	.	Name=trnI-GAU tRNA;ID=u2fFyNudrbz1g5tuQ6LkPRKj1P4.1519055502438.203
Hyoscyamus_niger_KF248009	Geneious	tRNA	137710	137746	.	-	.	Name=trnI-GAU tRNA;ID=u2fFyNudrbz1g5tuQ6LkPRKj1P4.1519055502438.204
Hyoscyamus_niger_KF248009	Geneious	tRNA	136960	136995	.	-	.	Name=trnI-GAU tRNA;ID=u2fFyNudrbz1g5tuQ6LkPRKj1P4.1519055502438.204
Hyoscyamus_niger_KF248009	Geneious	tRNA	9150	9172	.	+	.	Name=trnG-UCC tRNA;ID=u2fFyNudrbz1g5tuQ6LkPRKj1P4.1519055502439.205
Hyoscyamus_niger_KF248009	Geneious	tRNA	9856	9905	.	+	.	Name=trnG-UCC tRNA;ID=u2fFyNudrbz1g5tuQ6LkPRKj1P4.1519055502439.205
Hyoscyamus_niger_KF248009	Geneious	tRNA	53341	53385	.	-	.	Name=trnV-UAC;ID=u2fFyNudrbz1g5tuQ6LkPRKj1P4.1519055502439.206
Hyoscyamus_niger_KF248009	Geneious	tRNA	52735	52769	.	-	.	Name=trnV-UAC;ID=u2fFyNudrbz1g5tuQ6LkPRKj1P4.1519055502439.206
Hyoscyamus_niger_KF248009	Geneious	tRNA	48258	48292	.	+	.	Name=trnL-UAA;ID=u2fFyNudrbz1g5tuQ6LkPRKj1P4.1519055502439.207
Hyoscyamus_niger_KF248009	Geneious	tRNA	48790	48838	.	+	.	Name=trnL-UAA;ID=u2fFyNudrbz1g5tuQ6LkPRKj1P4.1519055502439.207
Hyoscyamus_niger_KF248009	Geneious	tRNA	36367	36459	.	-	.	Name=trnS-UGA tRNA
Hyoscyamus_niger_KF248009	Geneious	tRNA	8431	8518	.	-	.	Name=trnS-GCU tRNA
Hyoscyamus_niger_KF248009	Geneious	tRNA	46092	46178	.	+	.	Name=trnS-GGA tRNA
Hyoscyamus_niger_KF248009	Geneious	tRNA	31446	31529	.	-	.	Name=trnY-GUA tRNA
Hyoscyamus_niger_KF248009	Geneious	tRNA	95950	96030	.	-	.	Name=trnL-CAA tRNA
Hyoscyamus_niger_KF248009	Geneious	tRNA	145796	145876	.	+	.	Name=trnL-CAA tRNA
Hyoscyamus_niger_KF248009	Geneious	tRNA	115981	116060	.	+	.	Name=trnL-UAG tRNA
Hyoscyamus_niger_KF248009	Geneious	tRNA	8	82	.	-	.	Name=trnH-GUG tRNA
Hyoscyamus_niger_KF248009	Geneious	tRNA	31264	31337	.	-	.	Name=trnD-GUC tRNA
Hyoscyamus_niger_KF248009	Geneious	tRNA	37580	37653	.	-	.	Name=trnfM-CAU tRNA
Hyoscyamus_niger_KF248009	Geneious	tRNA	68281	68354	.	-	.	Name=trnW-CCA tRNA
Hyoscyamus_niger_KF248009	Geneious	tRNA	68519	68592	.	-	.	Name=trnP-UGG tRNA
Hyoscyamus_niger_KF248009	Geneious	tRNA	88192	88265	.	-	.	Name=trnI-CAU tRNA
Hyoscyamus_niger_KF248009	Geneious	tRNA	109483	109556	.	+	.	Name=trnR-ACG tRNA
Hyoscyamus_niger_KF248009	Geneious	tRNA	132270	132343	.	-	.	Name=trnR-ACG tRNA
Hyoscyamus_niger_KF248009	Geneious	tRNA	153561	153634	.	+	.	Name=trnI-CAU tRNA
Hyoscyamus_niger_KF248009	Geneious	tRNA	31589	31661	.	-	.	Name=trnE-UUC tRNA
Hyoscyamus_niger_KF248009	Geneious	tRNA	47477	47549	.	-	.	Name=trnT-UGU tRNA
Hyoscyamus_niger_KF248009	Geneious	tRNA	49209	49281	.	+	.	Name=trnF-GAA tRNA
Hyoscyamus_niger_KF248009	Geneious	tRNA	53568	53640	.	+	.	Name=trnM-CAU tRNA
Hyoscyamus_niger_KF248009	Geneious	tRNA	32503	32574	.	+	.	Name=trnT-GGU tRNA
Hyoscyamus_niger_KF248009	Geneious	tRNA	7228	7299	.	-	.	Name=trnQ-UUG tRNA
Hyoscyamus_niger_KF248009	Geneious	tRNA	10069	10140	.	+	.	Name=trnR-UCU tRNA
Hyoscyamus_niger_KF248009	Geneious	tRNA	28216	28287	.	+	.	Name=trnC-GCA tRNA
Hyoscyamus_niger_KF248009	Geneious	tRNA	101979	102050	.	+	.	Name=trnV-GAC tRNA
Hyoscyamus_niger_KF248009	Geneious	tRNA	110138	110209	.	-	.	Name=trnN-GUU tRNA
Hyoscyamus_niger_KF248009	Geneious	tRNA	131617	131688	.	+	.	Name=trnN-GUU tRNA
Hyoscyamus_niger_KF248009	Geneious	tRNA	139776	139847	.	-	.	Name=trnV-GAC tRNA
Hyoscyamus_niger_KF248009	Geneious	tRNA	37274	37344	.	+	.	Name=trnG-GCC tRNA
Hyoscyamus_niger_KF248009	Geneious	exon	20928	22541	.	-	.	Name=rpoC1 exon 2
Hyoscyamus_niger_KF248009	Geneious	exon	98006	98782	.	-	.	Name=ndhB exon 1
Hyoscyamus_niger_KF248009	Geneious	exon	143044	143820	.	+	.	Name=ndhB exon 1
Hyoscyamus_niger_KF248009	Geneious	exon	96571	97326	.	-	.	Name=ndhB exon 2
Hyoscyamus_niger_KF248009	Geneious	exon	144500	145255	.	+	.	Name=ndhB exon 2
Hyoscyamus_niger_KF248009	Geneious	exon	77686	78327	.	+	.	Name=petB exon 2
Hyoscyamus_niger_KF248009	Geneious	exon	123124	123676	.	-	.	Name=ndhA exon 1
Hyoscyamus_niger_KF248009	Geneious	exon	121456	121994	.	-	.	Name=ndhA exon 2
Hyoscyamus_niger_KF248009	Geneious	exon	86236	86669	.	-	.	Name=rpl2 exon 2
Hyoscyamus_niger_KF248009	Geneious	exon	79274	79748	.	+	.	Name=petD exon 2
Hyoscyamus_niger_KF248009	Geneious	exon	23280	23732	.	-	.	Name=rpoC1 exon 1
Hyoscyamus_niger_KF248009	Geneious	exon	155157	155590	.	+	.	Name=rpl2 exon 2
Hyoscyamus_niger_KF248009	Geneious	exon	11840	12249	.	-	.	Name=atpF exon 2
Hyoscyamus_niger_KF248009	Geneious	exon	83161	83556	.	-	.	Name=rpl16 exon 2
Hyoscyamus_niger_KF248009	Geneious	exon	87336	87726	.	-	.	Name=rpl2 exon 1
Hyoscyamus_niger_KF248009	Geneious	exon	154100	154490	.	+	.	Name=rpl2 exon 1
Hyoscyamus_niger_KF248009	Geneious	exon	72812	73103	.	-	.	Name=clpP exon 2
Hyoscyamus_niger_KF248009	Geneious	exon	5051	5277	.	-	.	Name=rps16 exon 2
Hyoscyamus_niger_KF248009	Geneious	exon	100151	100382	.	-	.	Name=rps12 exon 2
Hyoscyamus_niger_KF248009	Geneious	exon	141444	141675	.	+	.	Name=rps12 exon 1
Hyoscyamus_niger_KF248009	Geneious	exon	44439	44668	.	-	.	Name=ycf3 exon 2
Hyoscyamus_niger_KF248009	Geneious	exon	71957	72184	.	-	.	Name=clpP exon 3
Hyoscyamus_niger_KF248009	Geneious	exon	43527	43679	.	-	.	Name=ycf3 exon 3
Hyoscyamus_niger_KF248009	Geneious	exon	12948	13092	.	-	.	Name=atpF exon 1
Hyoscyamus_niger_KF248009	Geneious	exon	45401	45524	.	-	.	Name=ycf3 exon 1
Hyoscyamus_niger_KF248009	Geneious	exon	71705	71818	.	-	.	Name=rps12 exon 1
Hyoscyamus_niger_KF248009	Geneious	exon	73893	73963	.	-	.	Name=clpP exon 1
Hyoscyamus_niger_KF248009	Geneious	exon	53341	53385	.	-	.	Name=trnV-UAC exon2
Hyoscyamus_niger_KF248009	Geneious	exon	48790	48838	.	+	.	Name=trnL-UAA exon1
Hyoscyamus_niger_KF248009	Geneious	exon	9856	9903	.	+	.	Name=trnG exon 2
Hyoscyamus_niger_KF248009	Geneious	exon	6101	6140	.	-	.	Name=rps16 exon 1
Hyoscyamus_niger_KF248009	Geneious	exon	104931	104968	.	+	.	Name=trnA-UGC exon1
Hyoscyamus_niger_KF248009	Geneious	exon	136858	136895	.	-	.	Name=trnA exon 1
Hyoscyamus_niger_KF248009	Geneious	exon	4317	4353	.	-	.	Name=trnK exon 1
Hyoscyamus_niger_KF248009	Geneious	exon	104080	104116	.	+	.	Name=trnI-GAU exon 1
Hyoscyamus_niger_KF248009	Geneious	exon	137710	137746	.	-	.	Name=trnI exon 1
Hyoscyamus_niger_KF248009	Geneious	exon	1773	1807	.	-	.	Name=trnK exon 2
Hyoscyamus_niger_KF248009	Geneious	exon	48258	48292	.	+	.	Name=trnL-UAA exon2
Hyoscyamus_niger_KF248009	Geneious	exon	52735	52769	.	-	.	Name=trnV-UAC exon1
Hyoscyamus_niger_KF248009	Geneious	exon	104832	104866	.	+	.	Name=trnI-GAU exon2
Hyoscyamus_niger_KF248009	Geneious	exon	105650	105684	.	+	.	Name=trnA-UGC exon2
Hyoscyamus_niger_KF248009	Geneious	exon	136142	136176	.	-	.	Name=trnA exon 2
Hyoscyamus_niger_KF248009	Geneious	exon	136960	136994	.	-	.	Name=trnI exon 2
Hyoscyamus_niger_KF248009	Geneious	exon	99589	99614	.	-	.	Name=rps12 exon 3
Hyoscyamus_niger_KF248009	Geneious	exon	142212	142237	.	+	.	Name=rps12 exon 2
Hyoscyamus_niger_KF248009	Geneious	exon	9150	9172	.	+	.	Name=trnG exon 1
Hyoscyamus_niger_KF248009	Geneious	exon	84568	84576	.	-	.	Name=rpl16 exon 1
Hyoscyamus_niger_KF248009	Geneious	exon	78524	78531	.	+	.	Name=petD exon 1
Hyoscyamus_niger_KF248009	Geneious	exon	76927	76932	.	+	.	Name=petB exon 1
Hyoscyamus_niger_KF248009	Geneious	CDS	71705	71818	.	-	.	Name=rps12 CDS;ID=u2fFyNudrbz1g5tuQ6LkPRKj1P4.1519055502439.208
Hyoscyamus_niger_KF248009	Geneious	CDS	141444	141675	.	+	.	Name=rps12 CDS;ID=u2fFyNudrbz1g5tuQ6LkPRKj1P4.1519055502439.208
Hyoscyamus_niger_KF248009	Geneious	CDS	142212	142237	.	+	.	Name=rps12 CDS;ID=u2fFyNudrbz1g5tuQ6LkPRKj1P4.1519055502439.208
Hyoscyamus_niger_KF248009	Geneious	CDS	71705	71818	.	-	.	Name=rps12 CDS;ID=u2fFyNudrbz1g5tuQ6LkPRKj1P4.1519055502439.209
Hyoscyamus_niger_KF248009	Geneious	CDS	100151	100382	.	-	.	Name=rps12 CDS;ID=u2fFyNudrbz1g5tuQ6LkPRKj1P4.1519055502439.209
Hyoscyamus_niger_KF248009	Geneious	CDS	99589	99614	.	-	.	Name=rps12 CDS;ID=u2fFyNudrbz1g5tuQ6LkPRKj1P4.1519055502439.209
Hyoscyamus_niger_KF248009	Geneious	CDS	146579	153472	.	-	.	Name=ycf2 CDS
Hyoscyamus_niger_KF248009	Geneious	CDS	88354	95247	.	+	.	Name=ycf2 CDS
Hyoscyamus_niger_KF248009	Geneious	CDS	125610	131288	.	-	.	Name=ycf1 CDS
Hyoscyamus_niger_KF248009	Geneious	CDS	16603	20769	.	-	.	Name=rpoC2 CDS
Hyoscyamus_niger_KF248009	Geneious	CDS	23738	26950	.	-	.	Name=rpoB CDS
Hyoscyamus_niger_KF248009	Geneious	CDS	23280	23732	.	-	.	Name=rpoC1 CDS;ID=u2fFyNudrbz1g5tuQ6LkPRKj1P4.1519055502440.210
Hyoscyamus_niger_KF248009	Geneious	CDS	20928	22541	.	-	.	Name=rpoC1 CDS;ID=u2fFyNudrbz1g5tuQ6LkPRKj1P4.1519055502440.210
Hyoscyamus_niger_KF248009	Geneious	CDS	123124	123676	.	-	.	Name=ndhA CDS;ID=u2fFyNudrbz1g5tuQ6LkPRKj1P4.1519055502440.211
Hyoscyamus_niger_KF248009	Geneious	CDS	121456	121994	.	-	.	Name=ndhA CDS;ID=u2fFyNudrbz1g5tuQ6LkPRKj1P4.1519055502440.211
Hyoscyamus_niger_KF248009	Geneious	CDS	40458	42710	.	-	.	Name=psaA CDS
Hyoscyamus_niger_KF248009	Geneious	CDS	112011	114185	.	-	.	Name=ndhF CDS
Hyoscyamus_niger_KF248009	Geneious	CDS	98006	98782	.	-	.	Name=ndhB CDS;ID=u2fFyNudrbz1g5tuQ6LkPRKj1P4.1519055502440.212
Hyoscyamus_niger_KF248009	Geneious	CDS	96571	97326	.	-	.	Name=ndhB CDS;ID=u2fFyNudrbz1g5tuQ6LkPRKj1P4.1519055502440.212
Hyoscyamus_niger_KF248009	Geneious	CDS	143044	143820	.	+	.	Name=ndhB CDS;ID=u2fFyNudrbz1g5tuQ6LkPRKj1P4.1519055502440.213
Hyoscyamus_niger_KF248009	Geneious	CDS	144500	145255	.	+	.	Name=ndhB CDS;ID=u2fFyNudrbz1g5tuQ6LkPRKj1P4.1519055502440.213
Hyoscyamus_niger_KF248009	Geneious	CDS	38228	40432	.	-	.	Name=psaB CDS
Hyoscyamus_niger_KF248009	Geneious	CDS	73893	73963	.	-	.	Name=clpP CDS;ID=u2fFyNudrbz1g5tuQ6LkPRKj1P4.1519055502440.214
Hyoscyamus_niger_KF248009	Geneious	CDS	72812	73103	.	-	.	Name=clpP CDS;ID=u2fFyNudrbz1g5tuQ6LkPRKj1P4.1519055502440.214
Hyoscyamus_niger_KF248009	Geneious	CDS	71957	72184	.	-	.	Name=clpP CDS;ID=u2fFyNudrbz1g5tuQ6LkPRKj1P4.1519055502440.214
Hyoscyamus_niger_KF248009	Geneious	CDS	45401	45524	.	-	.	Name=ycf3 CDS;ID=u2fFyNudrbz1g5tuQ6LkPRKj1P4.1519055502440.215
Hyoscyamus_niger_KF248009	Geneious	CDS	44439	44668	.	-	.	Name=ycf3 CDS;ID=u2fFyNudrbz1g5tuQ6LkPRKj1P4.1519055502440.215
Hyoscyamus_niger_KF248009	Geneious	CDS	43527	43679	.	-	.	Name=ycf3 CDS;ID=u2fFyNudrbz1g5tuQ6LkPRKj1P4.1519055502440.215
Hyoscyamus_niger_KF248009	Geneious	CDS	58767	60293	.	+	.	Name=accD CDS
Hyoscyamus_niger_KF248009	Geneious	CDS	87336	87726	.	-	.	Name=rpl2 CDS;ID=u2fFyNudrbz1g5tuQ6LkPRKj1P4.1519055502440.216
Hyoscyamus_niger_KF248009	Geneious	CDS	86236	86669	.	-	.	Name=rpl2 CDS;ID=u2fFyNudrbz1g5tuQ6LkPRKj1P4.1519055502440.216
Hyoscyamus_niger_KF248009	Geneious	CDS	2072	3601	.	-	.	Name=matK CDS
Hyoscyamus_niger_KF248009	Geneious	CDS	74427	75953	.	+	.	Name=psbB CDS
Hyoscyamus_niger_KF248009	Geneious	CDS	10262	11785	.	-	.	Name=atpA CDS
Hyoscyamus_niger_KF248009	Geneious	CDS	117345	118847	.	-	.	Name=ndhD CDS
Hyoscyamus_niger_KF248009	Geneious	CDS	54260	55756	.	-	.	Name=atpB CDS
Hyoscyamus_niger_KF248009	Geneious	CDS	84568	84576	.	-	.	Name=rpl16 CDS;ID=u2fFyNudrbz1g5tuQ6LkPRKj1P4.1519055502440.217
Hyoscyamus_niger_KF248009	Geneious	CDS	83161	83556	.	-	.	Name=rpl16 CDS;ID=u2fFyNudrbz1g5tuQ6LkPRKj1P4.1519055502440.217
Hyoscyamus_niger_KF248009	Geneious	CDS	154100	154490	.	+	.	Name=rpl2 CDS;ID=u2fFyNudrbz1g5tuQ6LkPRKj1P4.1519055502440.218
Hyoscyamus_niger_KF248009	Geneious	CDS	155157	155590	.	+	.	Name=rpl2 CDS;ID=u2fFyNudrbz1g5tuQ6LkPRKj1P4.1519055502440.218
Hyoscyamus_niger_KF248009	Geneious	CDS	56583	58016	.	+	.	Name=rbcL CDS
Hyoscyamus_niger_KF248009	Geneious	CDS	76927	76932	.	+	.	Name=petB CDS;ID=u2fFyNudrbz1g5tuQ6LkPRKj1P4.1519055502440.219
Hyoscyamus_niger_KF248009	Geneious	CDS	77686	78327	.	+	.	Name=petB CDS;ID=u2fFyNudrbz1g5tuQ6LkPRKj1P4.1519055502440.219
Hyoscyamus_niger_KF248009	Geneious	CDS	34744	36129	.	+	.	Name=psbC CDS
Hyoscyamus_niger_KF248009	Geneious	CDS	12948	13092	.	-	.	Name=atpF CDS;ID=u2fFyNudrbz1g5tuQ6LkPRKj1P4.1519055502440.220
Hyoscyamus_niger_KF248009	Geneious	CDS	11840	12249	.	-	.	Name=atpF CDS;ID=u2fFyNudrbz1g5tuQ6LkPRKj1P4.1519055502440.220
Hyoscyamus_niger_KF248009	Geneious	CDS	78524	78531	.	+	.	Name=petD CDS;ID=u2fFyNudrbz1g5tuQ6LkPRKj1P4.1519055502440.221
Hyoscyamus_niger_KF248009	Geneious	CDS	79274	79748	.	+	.	Name=petD CDS;ID=u2fFyNudrbz1g5tuQ6LkPRKj1P4.1519055502440.221
Hyoscyamus_niger_KF248009	Geneious	CDS	123678	124859	.	-	.	Name=ndhH CDS
Hyoscyamus_niger_KF248009	Geneious	CDS	6101	6140	.	-	.	Name=rps16 CDS;ID=u2fFyNudrbz1g5tuQ6LkPRKj1P4.1519055502440.222
Hyoscyamus_niger_KF248009	Geneious	CDS	5051	5277	.	-	.	Name=rps16 CDS;ID=u2fFyNudrbz1g5tuQ6LkPRKj1P4.1519055502440.222
Hyoscyamus_niger_KF248009	Geneious	CDS	497	1558	.	-	.	Name=psbA CDS
Hyoscyamus_niger_KF248009	Geneious	CDS	33699	34760	.	+	.	Name=psbD CDS
Hyoscyamus_niger_KF248009	Geneious	CDS	79928	80941	.	-	.	Name=rpoA CDS
Hyoscyamus_niger_KF248009	Geneious	CDS	63814	64776	.	+	.	Name=petA CDS
Hyoscyamus_niger_KF248009	Geneious	CDS	116164	117105	.	+	.	Name=ccsA CDS
Hyoscyamus_niger_KF248009	Geneious	CDS	50535	51278	.	-	.	Name=ndhK CDS
Hyoscyamus_niger_KF248009	Geneious	CDS	14714	15457	.	-	.	Name=atpI CDS
Hyoscyamus_niger_KF248009	Geneious	CDS	15674	16384	.	-	.	Name=rps2 CDS
Hyoscyamus_niger_KF248009	Geneious	CDS	62894	63583	.	+	.	Name=cemA CDS
Hyoscyamus_niger_KF248009	Geneious	CDS	84723	85379	.	-	.	Name=rps3 CDS
Hyoscyamus_niger_KF248009	Geneious	CDS	46509	47114	.	-	.	Name=rps4 CDS
Hyoscyamus_niger_KF248009	Geneious	CDS	61584	62138	.	+	.	Name=ycf4 CDS
Hyoscyamus_niger_KF248009	Geneious	CDS	119928	120458	.	-	.	Name=ndhG CDS
Hyoscyamus_niger_KF248009	Geneious	CDS	120871	121371	.	-	.	Name=ndhI CDS
Hyoscyamus_niger_KF248009	Geneious	CDS	49953	50429	.	-	.	Name=ndhJ CDS
Hyoscyamus_niger_KF248009	Geneious	CDS	85364	85831	.	-	.	Name=rpl22 CDS
Hyoscyamus_niger_KF248009	Geneious	CDS	99068	99535	.	-	.	Name=rps7 CDS
Hyoscyamus_niger_KF248009	Geneious	CDS	142291	142758	.	+	.	Name=rps7 CDS
Hyoscyamus_niger_KF248009	Geneious	CDS	70510	70896	.	-	.	Name=rpl20 CDS
Hyoscyamus_niger_KF248009	Geneious	CDS	81007	81423	.	-	.	Name=rps11 CDS
Hyoscyamus_niger_KF248009	Geneious	CDS	82093	82497	.	-	.	Name=rps8 CDS
Hyoscyamus_niger_KF248009	Geneious	CDS	53862	54263	.	-	.	Name=atpE CDS
Hyoscyamus_niger_KF248009	Geneious	CDS	101468	101854	.	-	.	Name=orf131 CDS
Hyoscyamus_niger_KF248009	Geneious	CDS	82665	83033	.	-	.	Name=rpl14 CDS
Hyoscyamus_niger_KF248009	Geneious	CDS	51269	51631	.	-	.	Name=ndhC CDS
Hyoscyamus_niger_KF248009	Geneious	CDS	95580	95927	.	-	.	Name=orf115 CDS
Hyoscyamus_niger_KF248009	Geneious	CDS	69989	70294	.	+	.	Name=rps18 CDS
Hyoscyamus_niger_KF248009	Geneious	CDS	119463	119768	.	-	.	Name=ndhE CDS
Hyoscyamus_niger_KF248009	Geneious	CDS	37803	38105	.	-	.	Name=rps14 CDS
Hyoscyamus_niger_KF248009	Geneious	CDS	85886	86164	.	-	.	Name=rps19 CDS
Hyoscyamus_niger_KF248009	Geneious	CDS	87745	88026	.	-	.	Name=rpl23 CDS
Hyoscyamus_niger_KF248009	Geneious	CDS	153800	154081	.	+	.	Name=rpl23 CDS
Hyoscyamus_niger_KF248009	Geneious	CDS	124979	125242	.	-	.	Name=rps15 CDS
Hyoscyamus_niger_KF248009	Geneious	CDS	66358	66609	.	-	.	Name=psbE CDS
Hyoscyamus_niger_KF248009	Geneious	CDS	118966	119211	.	-	.	Name=psaC CDS
Hyoscyamus_niger_KF248009	Geneious	CDS	13499	13744	.	-	.	Name=atpH CDS
Hyoscyamus_niger_KF248009	Geneious	CDS	65494	65715	.	-	.	Name=orf73 CDS
Hyoscyamus_niger_KF248009	Geneious	CDS	76576	76797	.	+	.	Name=psbH CDS
Hyoscyamus_niger_KF248009	Geneious	CDS	69618	69818	.	+	.	Name=rpl33 CDS
Hyoscyamus_niger_KF248009	Geneious	CDS	36809	36997	.	+	.	Name=psbZ CDS
Hyoscyamus_niger_KF248009	Geneious	CDS	7645	7830	.	+	.	Name=psbK CDS
Hyoscyamus_niger_KF248009	Geneious	CDS	114935	115102	.	+	.	Name=rpl32 CDS
Hyoscyamus_niger_KF248009	Geneious	CDS	47949	48110	.	+	.	Name=orf70A CDS
Hyoscyamus_niger_KF248009	Geneious	CDS	69040	69174	.	+	.	Name=psaJ CDS
Hyoscyamus_niger_KF248009	Geneious	CDS	76333	76464	.	-	.	Name=psbN CDS
Hyoscyamus_niger_KF248009	Geneious	CDS	65843	65965	.	-	.	Name=psbJ CDS
Hyoscyamus_niger_KF248009	Geneious	CDS	66229	66348	.	-	.	Name=psbF CDS
Hyoscyamus_niger_KF248009	Geneious	CDS	66090	66206	.	-	.	Name=psbL CDS
Hyoscyamus_niger_KF248009	Geneious	CDS	68036	68149	.	+	.	Name=petG CDS
Hyoscyamus_niger_KF248009	Geneious	CDS	81525	81638	.	-	.	Name=rpl36 CDS
Hyoscyamus_niger_KF248009	Geneious	CDS	8202	8312	.	+	.	Name=psbI CDS
Hyoscyamus_niger_KF248009	Geneious	CDS	61031	61141	.	+	.	Name=psaI CDS
Hyoscyamus_niger_KF248009	Geneious	CDS	30113	30217	.	-	.	Name=psbM CDS
Hyoscyamus_niger_KF248009	Geneious	CDS	76155	76259	.	+	.	Name=psbT CDS
Hyoscyamus_niger_KF248009	Geneious	CDS	67758	67853	.	+	.	Name=petL CDS
Hyoscyamus_niger_KF248009	Geneious	CDS	28958	29047	.	+	.	Name=petN CDS
Hyoscyamus_niger_KF248009	Geneious	gene	71705	71818	.	-	.	Name=rps12 gene;ID=u2fFyNudrbz1g5tuQ6LkPRKj1P4.1519055502442.223
Hyoscyamus_niger_KF248009	Geneious	gene	141444	142237	.	+	.	Name=rps12 gene;ID=u2fFyNudrbz1g5tuQ6LkPRKj1P4.1519055502442.223
Hyoscyamus_niger_KF248009	Geneious	gene	71705	71818	.	-	.	Name=rps12 gene;ID=u2fFyNudrbz1g5tuQ6LkPRKj1P4.1519055502442.224
Hyoscyamus_niger_KF248009	Geneious	gene	99589	100382	.	-	.	Name=rps12 gene;ID=u2fFyNudrbz1g5tuQ6LkPRKj1P4.1519055502442.224
Hyoscyamus_niger_KF248009	Geneious	gene	146579	153472	.	-	.	Name=ycf2 gene
Hyoscyamus_niger_KF248009	Geneious	gene	88354	95247	.	+	.	Name=ycf2 gene
Hyoscyamus_niger_KF248009	Geneious	gene	125610	131288	.	-	.	Name=ycf1 gene
Hyoscyamus_niger_KF248009	Geneious	gene	16603	20769	.	-	.	Name=rpoC2 gene
Hyoscyamus_niger_KF248009	Geneious	gene	23738	26950	.	-	.	Name=rpoB gene
Hyoscyamus_niger_KF248009	Geneious	gene	105838	108647	.	+	.
Hyoscyamus_niger_KF248009	Geneious	gene	133179	135988	.	-	.
Hyoscyamus_niger_KF248009	Geneious	gene	20928	23732	.	-	.	Name=rpoC1 gene
Hyoscyamus_niger_KF248009	Geneious	gene	1773	4353	.	-	.	Name=trnK-UUU gene
Hyoscyamus_niger_KF248009	Geneious	gene	121456	123676	.	-	.	Name=ndhA gene
Hyoscyamus_niger_KF248009	Geneious	gene	40458	42710	.	-	.	Name=psaA gene
Hyoscyamus_niger_KF248009	Geneious	gene	112011	114185	.	-	.	Name=ndhF gene
Hyoscyamus_niger_KF248009	Geneious	gene	96571	98782	.	-	.	Name=ndhB gene
Hyoscyamus_niger_KF248009	Geneious	gene	143044	145255	.	+	.	Name=ndhB gene
Hyoscyamus_niger_KF248009	Geneious	gene	38228	40432	.	-	.	Name=psaB gene
Hyoscyamus_niger_KF248009	Geneious	gene	71957	73963	.	-	.	Name=clpP gene
Hyoscyamus_niger_KF248009	Geneious	gene	43527	45524	.	-	.	Name=ycf3 gene
Hyoscyamus_niger_KF248009	Geneious	gene	58767	60293	.	+	.	Name=accD gene
Hyoscyamus_niger_KF248009	Geneious	gene	110538	111981	.	+	.	Name=ycf1 gene
Hyoscyamus_niger_KF248009	Geneious	gene	86236	87726	.	-	.	Name=rpl2 gene
Hyoscyamus_niger_KF248009	Geneious	gene	2072	3601	.	-	.	Name=matK gene
Hyoscyamus_niger_KF248009	Geneious	gene	74427	75953	.	+	.	Name=psbB gene
Hyoscyamus_niger_KF248009	Geneious	gene	10262	11785	.	-	.	Name=atpA gene
Hyoscyamus_niger_KF248009	Geneious	gene	117345	118847	.	-	.	Name=ndhD gene
Hyoscyamus_niger_KF248009	Geneious	gene	102280	103779	.	+	.
Hyoscyamus_niger_KF248009	Geneious	gene	138047	139546	.	-	.	Name=rrn16 gene
Hyoscyamus_niger_KF248009	Geneious	gene	54260	55756	.	-	.	Name=atpB gene
Hyoscyamus_niger_KF248009	Geneious	gene	83161	84576	.	-	.	Name=rpl16 gene
Hyoscyamus_niger_KF248009	Geneious	gene	154100	155590	.	+	.	Name=rpl2 gene
Hyoscyamus_niger_KF248009	Geneious	gene	56583	58016	.	+	.	Name=rbcL gene
Hyoscyamus_niger_KF248009	Geneious	gene	76927	78327	.	+	.	Name=petB gene
Hyoscyamus_niger_KF248009	Geneious	gene	34744	36129	.	+	.	Name=psbC gene
Hyoscyamus_niger_KF248009	Geneious	gene	11840	13092	.	-	.	Name=atpF gene
Hyoscyamus_niger_KF248009	Geneious	gene	78524	79748	.	+	.	Name=petD gene
Hyoscyamus_niger_KF248009	Geneious	gene	123678	124859	.	-	.	Name=ndhH gene
Hyoscyamus_niger_KF248009	Geneious	gene	5051	6140	.	-	.	Name=rps16 gene
Hyoscyamus_niger_KF248009	Geneious	gene	497	1558	.	-	.	Name=psbA gene
Hyoscyamus_niger_KF248009	Geneious	gene	33699	34760	.	+	.	Name=psbD gene
Hyoscyamus_niger_KF248009	Geneious	gene	79928	80941	.	-	.	Name=rpoA gene
Hyoscyamus_niger_KF248009	Geneious	gene	63814	64776	.	+	.	Name=petA gene
Hyoscyamus_niger_KF248009	Geneious	gene	116164	117105	.	+	.	Name=ccsA gene
Hyoscyamus_niger_KF248009	Geneious	gene	104931	105684	.	+	.	Name=trnA-UGC gene
Hyoscyamus_niger_KF248009	Geneious	gene	136142	136895	.	-	.	Name=trnA-UGC gene
Hyoscyamus_niger_KF248009	Geneious	gene	104080	104866	.	+	.	Name=trnI-GAU gene
Hyoscyamus_niger_KF248009	Geneious	gene	136960	137746	.	-	.	Name=trnI-GAU gene
Hyoscyamus_niger_KF248009	Geneious	gene	9150	9905	.	+	.	Name=trnG-UCC gene
Hyoscyamus_niger_KF248009	Geneious	gene	50535	51278	.	-	.	Name=ndhK gene
Hyoscyamus_niger_KF248009	Geneious	gene	14714	15457	.	-	.	Name=atpI gene
Hyoscyamus_niger_KF248009	Geneious	gene	15674	16384	.	-	.	Name=rps2 gene
Hyoscyamus_niger_KF248009	Geneious	gene	62894	63583	.	+	.	Name=cemA gene
Hyoscyamus_niger_KF248009	Geneious	gene	52735	53385	.	-	.	Name=trnV-UAC gene
Hyoscyamus_niger_KF248009	Geneious	gene	84723	85379	.	-	.	Name=rps3 gene
Hyoscyamus_niger_KF248009	Geneious	gene	46509	47114	.	-	.	Name=rps4 gene
Hyoscyamus_niger_KF248009	Geneious	gene	48258	48838	.	+	.	Name=trnL-UAA gene
Hyoscyamus_niger_KF248009	Geneious	gene	61584	62138	.	+	.	Name=ycf4 gene
Hyoscyamus_niger_KF248009	Geneious	gene	119928	120458	.	-	.	Name=ndhG gene
Hyoscyamus_niger_KF248009	Geneious	gene	120871	121371	.	-	.	Name=ndhI gene
Hyoscyamus_niger_KF248009	Geneious	gene	49953	50429	.	-	.	Name=ndhJ gene
Hyoscyamus_niger_KF248009	Geneious	gene	85364	85831	.	-	.	Name=rpl22 gene
Hyoscyamus_niger_KF248009	Geneious	gene	99068	99535	.	-	.	Name=rps7 gene
Hyoscyamus_niger_KF248009	Geneious	gene	142291	142758	.	+	.	Name=rps7 gene
Hyoscyamus_niger_KF248009	Geneious	gene	70510	70896	.	-	.	Name=rpl20 gene
Hyoscyamus_niger_KF248009	Geneious	gene	81007	81423	.	-	.	Name=rps11 gene
Hyoscyamus_niger_KF248009	Geneious	gene	82093	82497	.	-	.	Name=rps8 gene
Hyoscyamus_niger_KF248009	Geneious	gene	53862	54263	.	-	.	Name=atpE gene
Hyoscyamus_niger_KF248009	Geneious	gene	101468	101854	.	-	.	Name=orf131 gene
Hyoscyamus_niger_KF248009	Geneious	gene	82665	83033	.	-	.	Name=rpl14 gene
Hyoscyamus_niger_KF248009	Geneious	gene	51269	51631	.	-	.	Name=ndhC gene
Hyoscyamus_niger_KF248009	Geneious	gene	95580	95927	.	-	.	Name=orf115 gene
Hyoscyamus_niger_KF248009	Geneious	gene	137265	137605	.	-	.	Name=ycf68 gene
Hyoscyamus_niger_KF248009	Geneious	gene	104221	104559	.	+	.	Name=ycf68 gene
Hyoscyamus_niger_KF248009	Geneious	gene	69989	70294	.	+	.	Name=rps18 gene
Hyoscyamus_niger_KF248009	Geneious	gene	119463	119768	.	-	.	Name=ndhE gene
Hyoscyamus_niger_KF248009	Geneious	gene	37803	38105	.	-	.	Name=rps14 gene
Hyoscyamus_niger_KF248009	Geneious	gene	81750	82048	.	-	.	Name=infA gene;Note=Partial sequence%3B internal stop codons
Hyoscyamus_niger_KF248009	Geneious	gene	85886	86164	.	-	.	Name=rps19 gene
Hyoscyamus_niger_KF248009	Geneious	gene	87745	88026	.	-	.	Name=rpl23 gene
Hyoscyamus_niger_KF248009	Geneious	gene	153800	154081	.	+	.	Name=rpl23 gene
Hyoscyamus_niger_KF248009	Geneious	gene	95338	95601	.	+	.	Name=ycf15 gene
Hyoscyamus_niger_KF248009	Geneious	gene	146225	146488	.	-	.	Name=ycf15 gene
Hyoscyamus_niger_KF248009	Geneious	gene	124979	125242	.	-	.	Name=rps15 gene
Hyoscyamus_niger_KF248009	Geneious	gene	66358	66609	.	-	.	Name=psbE gene
Hyoscyamus_niger_KF248009	Geneious	gene	118966	119211	.	-	.	Name=psaC gene
Hyoscyamus_niger_KF248009	Geneious	gene	13499	13744	.	-	.	Name=atpH gene
Hyoscyamus_niger_KF248009	Geneious	gene	65494	65715	.	-	.	Name=orf73 gene
Hyoscyamus_niger_KF248009	Geneious	gene	76576	76797	.	+	.	Name=psbH gene
Hyoscyamus_niger_KF248009	Geneious	gene	69618	69818	.	+	.	Name=rpl33 gene
Hyoscyamus_niger_KF248009	Geneious	gene	36809	36997	.	+	.	Name=psbZ gene
Hyoscyamus_niger_KF248009	Geneious	gene	7645	7830	.	+	.	Name=psbK gene
Hyoscyamus_niger_KF248009	Geneious	gene	114935	115102	.	+	.	Name=rpl32 gene
Hyoscyamus_niger_KF248009	Geneious	gene	47949	48110	.	+	.	Name=orf70A gene
Hyoscyamus_niger_KF248009	Geneious	gene	69040	69174	.	+	.	Name=psaJ gene
Hyoscyamus_niger_KF248009	Geneious	gene	76333	76464	.	-	.	Name=psbN gene
Hyoscyamus_niger_KF248009	Geneious	gene	65843	65965	.	-	.	Name=psbJ gene
Hyoscyamus_niger_KF248009	Geneious	gene	109108	109228	.	+	.
Hyoscyamus_niger_KF248009	Geneious	gene	132598	132718	.	-	.
Hyoscyamus_niger_KF248009	Geneious	gene	66229	66348	.	-	.	Name=psbF gene
Hyoscyamus_niger_KF248009	Geneious	gene	66090	66206	.	-	.	Name=psbL gene
Hyoscyamus_niger_KF248009	Geneious	gene	68036	68149	.	+	.	Name=petG gene
Hyoscyamus_niger_KF248009	Geneious	gene	81525	81638	.	-	.	Name=rpl36 gene
Hyoscyamus_niger_KF248009	Geneious	gene	8202	8312	.	+	.	Name=psbI gene
Hyoscyamus_niger_KF248009	Geneious	gene	61031	61141	.	+	.	Name=psaI gene
Hyoscyamus_niger_KF248009	Geneious	gene	30113	30217	.	-	.	Name=psbM gene
Hyoscyamus_niger_KF248009	Geneious	gene	76155	76259	.	+	.	Name=psbT gene
Hyoscyamus_niger_KF248009	Geneious	gene	108749	108851	.	+	.	Name=rrn4.5 gene
Hyoscyamus_niger_KF248009	Geneious	gene	132975	133077	.	-	.	Name=rrn4.5 gene
Hyoscyamus_niger_KF248009	Geneious	gene	67758	67853	.	+	.	Name=petL gene
Hyoscyamus_niger_KF248009	Geneious	gene	36367	36459	.	-	.	Name=trnS-UGA gene
Hyoscyamus_niger_KF248009	Geneious	gene	28958	29047	.	+	.	Name=petN gene
Hyoscyamus_niger_KF248009	Geneious	gene	8431	8518	.	-	.	Name=trnS-GCU gene
Hyoscyamus_niger_KF248009	Geneious	gene	46092	46178	.	+	.	Name=trnS-GGA gene
Hyoscyamus_niger_KF248009	Geneious	gene	31446	31529	.	-	.	Name=trnY-GUA gene
Hyoscyamus_niger_KF248009	Geneious	gene	95950	96030	.	-	.	Name=trnL-CAA gene
Hyoscyamus_niger_KF248009	Geneious	gene	145796	145876	.	+	.	Name=trnL-CAA gene
Hyoscyamus_niger_KF248009	Geneious	gene	115981	116060	.	+	.	Name=trnL-UAG gene
Hyoscyamus_niger_KF248009	Geneious	gene	8	82	.	-	.	Name=trnH-GUG gene
Hyoscyamus_niger_KF248009	Geneious	gene	31264	31337	.	-	.	Name=trnD-GUC gene
Hyoscyamus_niger_KF248009	Geneious	gene	37580	37653	.	-	.	Name=trnfM-CAU gene
Hyoscyamus_niger_KF248009	Geneious	gene	68281	68354	.	-	.	Name=trnW-CCA gene
Hyoscyamus_niger_KF248009	Geneious	gene	68519	68592	.	-	.	Name=trnP-UGG gene
Hyoscyamus_niger_KF248009	Geneious	gene	88192	88265	.	-	.	Name=trnI-CAU gene
Hyoscyamus_niger_KF248009	Geneious	gene	109483	109556	.	+	.	Name=trnR-ACG gene
Hyoscyamus_niger_KF248009	Geneious	gene	132270	132343	.	-	.	Name=trnR-ACG gene
Hyoscyamus_niger_KF248009	Geneious	gene	153561	153634	.	+	.	Name=trnI-CAU gene
Hyoscyamus_niger_KF248009	Geneious	gene	31589	31661	.	-	.	Name=trnE-UUC gene
Hyoscyamus_niger_KF248009	Geneious	gene	47477	47549	.	-	.	Name=trnT-UGU gene
Hyoscyamus_niger_KF248009	Geneious	gene	49209	49281	.	+	.	Name=trnF-GAA gene
Hyoscyamus_niger_KF248009	Geneious	gene	53568	53640	.	+	.	Name=trnM-CAU gene
Hyoscyamus_niger_KF248009	Geneious	gene	32503	32574	.	+	.	Name=trnT-GGU gene
Hyoscyamus_niger_KF248009	Geneious	gene	7228	7299	.	-	.	Name=trnQ-UUG gene
Hyoscyamus_niger_KF248009	Geneious	gene	10069	10140	.	+	.	Name=trnR-UCU gene
Hyoscyamus_niger_KF248009	Geneious	gene	28216	28287	.	+	.	Name=trnC-GCA gene
Hyoscyamus_niger_KF248009	Geneious	gene	101979	102050	.	+	.	Name=trnV-GAC gene
Hyoscyamus_niger_KF248009	Geneious	gene	110138	110209	.	-	.	Name=trnN-GUU gene
Hyoscyamus_niger_KF248009	Geneious	gene	131617	131688	.	+	.	Name=trnN-GUU gene
Hyoscyamus_niger_KF248009	Geneious	gene	139776	139847	.	-	.	Name=trnV-GAC gene
Hyoscyamus_niger_KF248009	Geneious	gene	37274	37344	.	+	.	Name=trnG-GCC gene
Hyoscyamus_niger_KF248009	Geneious	gene	155662	155720	.	+	.	Name=rps19
