# Supplementary material for: The chloroplast genome sequence of bittersweet (Solanum dulcamara): Plastid genome structure evolution in Solanaceae
Source: PLoS One. 2018 Apr 25;13(4):e0196069. doi: 10.1371/journal.pone.0196069 (PMC5919006; doi:10.1371/journal.pone.0196069)
Supplement: S5 Data — (ZIP) [file pone.0196069.s005.zip › Reannotation_GB/Iochroma loxense_NC_026726.fasta]

>Iochroma_loxense_NC_026726
AAAAAAATCCCTTTGTAGCCAATCATTTATTAAAAAAAATTGAATTGAATTATGGGCGAACGACGGGAATTGAACCCGCGCATGGTGGATTCACAATCCACTGCCTTGATCCACTTGGCTACATCCGCCCCCTCGCCTACTTACATTCCATTTTTACATTATTTAAATTAGAAAACAAAAGATTCAAGTTAGAATATTTCTCTTCTTTCTTATTTTCTTTCTTATTTCAATGATATTATTATTTCAAAGATAAGAATATGAAGTCAAAATTATATTTTTTTGAAATGAAATAAAAAAGATATAATAACATTAGCAACAAGAGGAACAAGTTATATTTCTACAATTTTAAATAAATAAAAAATAAAAATAGAATACTCAATCATGAATAAATGCAAGCAAATAGCCTCTCTTTCTTTTTCTATAATGTAAACAAAAAAGTCTATGTAAGTAAAATACTAGTAAATTAATAAATAAAAAGAAAAAAAGAAAGGAGCAATAGCACCCTCTTGGTAGAACAAGAAAATGATTATTGCTCCTTTCTTTTCAAAACCTCCTATAGACTAGACTGGGATCTTATCCATTTGTAGATGGAGCTTCGATAGCAGCTAGGTCTAGAGGGAAGTTATGAGCATTACGTTCATGCATAACTTCCATACCAAGGTTAGCACGGTTAATGATATCAGCCCAAGTGTTAATTACACGACCTTGACTGTCAACTACAGATTGGTTGAAATTGAAACCATTTAGGTTGAAAGCCATAGTGCTGATACCTAAAGCGGTAAACCAGATACCTACTACAGGCCAAGCAGCTAGGAAGAAGTGTAACGAACGAGAGTTGTTGAAACTAGCATATTGGAAGATTAATCGGCCAAAATAACCATGAGCGGCTACGATATTATAAGTTTCTTCCTCTTGACCGAATCTGTAACCTTCATTAGCAGATTCATTTTCTGTGGTTTCCCTGATCAAACTAGAAGTTACCAAGGAACCATGCATAGCACTGAATAGGGAGCCGCCGAATACACCAGCTACGCCTAACATGTGAAATGGGTGCATAAGGATGTTGTGCTCAGCCTGGAATACAATCATGAAATTGAAAGTACCAGAGATTCCTAGAGGCATACCATCAGAAAAACTTCCTTGACCGATTGGGTAGATCAAGAAAACTGCGGTAGCAGCTGCAACAGGAGCTGAATATGCAACAGCAATCCAAGGTCGCATACCCAGACGGAAACTAAGCTCCCACTCACGACCCATGTAACAAGCTACGCCAAGTAAGAAGTGTAGAACAATTAGTTCATAAGGACCACCGTTGTATAACCATTCATCAACGGATGCCGCTTCCCAGATTGGGTAAAAATGTAAACCTATAGCTGCAGAAGTAGGAATAATGGCACCGGAAATAATATTGTTTCCGTAAAGTAGAGACCCTGAAACAGGTTCACGAATACCATCAATGTCTACTGGAGGAGCAGCAATGAAGGCAATAATAAATACAGAAGTTGCCGTCAATAAGGTAGGGATCATCAAAACACCAAACCATCCAATGTAAAGACGGTTTTCAGTGCTAGTTATCCAGTTACAGAAGCGACCCCATAGGCTTTCGCTTTCGCGTCTCTCTAAAATTGCAGTCATGGTAAAATCTTGGTTTATTTAATCATCAGGGACTCCCAAGCGCACGAGTTTTCTACAAATAAAAATAGAAAATAGAAGGCTTGTTATTCAACAGTATAACATGACTTATATACTCGTGTCAACCAAGGTGTATGTGGATCTGTTCAAATTTTTAATGAAGTTGATTGGAAAATACGGACTTCTCTACATAGAATTAGAATTTCGATATGATAGTGGGTTGCCCGGGATTCGAACCCGGAACTAGTCGGATGGAGTAGATAAGTTCCTTGTTAAATAAAATAAATGTTAATCTTAAATTAAATAAACAAGTAAAGATCCCTCCCCAAGCCGTGCTTGCACTTTTCATTGCACACGGCTTTCCCTATGTATACATTAGTTCCTTTCTTATAGAAATTAGAAAGACTTTAAAAAGTTGAATACTCAGTTGATTTACCCCTTATTACTATTACAATCAACATTTCAGAATAGTTAAAATTTTTGATCTCTTCATCATTTAGAAAATCTAAGAATGAATCATTGATAATTCGCCAGATCATTGATACAAAAAATATCCAAATACCAAATCCGACTTCTATATACTCCCCACAAACTAGACGAAGCTCGTGGGAAGGTCAAAGAAAGAACTTGTTCTTCCGACGTTAAGAATTCTTCCAATAATTCCGAGCCCGATCTTTTCAAAAAAGTGCGTACAGTACTTTTGTGTTTCCGAGCTAAAGTTCTAGCACAAGAAAGGCGAAGTATATATTTTATTCGATATAAAGTCTTTTTTTTGGAAGATCCGCTATAATAATGAAAAAGATTTCTGCATATACGCCCAAATCGGTCAATAATATCAGAATCTGATAAATCGGACCAAACCGGTTTACTAATGGGATGCCCTAATACGGTACAAAAGTGTGCTTTAGCTAATGATCCAATCAAAGGAATAATTGGAACAAGGGTATCGAACTTTTTAATTGCATTATTGATTAGAAATGAATTTTCTAACATTTGACTACGTACCATTGAATGATTTAGTCGCACACTTGAAAGATAGCCCATAAAGTCACGGGAATGATTGGATAATTGGTTTATATGGATCCTTCCTGTGTGAAAGCACAGAAAAAAATGACATTGCCAAAAATTGACAAGGTAAAATTTCCATTTATTCATCAAAAGAAACGTCCCTTTTGAAGCCAGAATTGATTTTCCTTGATACCTAACATAATGCATGAAAGGATCCTTGAATAACCATAAGGTAACCTGAAAATCCTTAGCAAAGACTTCTACAAGACGTTCTATTTTTCCATAGAAATATATTCGTTCAAGAAGGGCTCCAAAAGATGTTGATCGTAAATGAGAAGATTGGTTCCGTAGAAAGACGAAAGTGGATTCCCATTCATATACATAAGAATTATATAAGAAGAAGAAGAATCTTTGATTTTTTTTTGAAAAGGAGTAACCGGGCTTCTTTGAAGTAATAAGACTATTCAAATTCCAATATTCGTGGAGAAAGAATCGTAATAAATGTAAAGAAGAGGCATCTTTTACCCAATAGCGAAGAGTTTGAACCAAGATTTCCAGATGAACGGGGTAGGGTATTAGTATATCTAATACATAATTTAGATGTGAAAAGTTGTCCTCTAAAAAAGGAAATGTTGAATGAATTGATCGTAAATTATGAGATTTTAAAATCTTTTTGCCTTCGAAAGAAGATAAAGAAGATATTAATCGTAGAGAAAACGGAATTTCCACAATAAATGCAAATCCCTCTGATATCATTTGAGAATACAAACTCTTGTTGCACCCCAAAAATGGATTTTTGTTAGAATCATTAGTAGAAATAAGAAAATGATTCTGTTGATACATTCGAGTAATTAAACGTTTCACAATTAGGAAACTAAATTTATTGTTATAACCTGGATTTTCCAACAAAATCGACCTATTTCTATTTAAACCATGATCATGAGCAAGTGCATAAATATACTCCTGAAAGATAAGTGGATATAGGAAATTGTGTTGTTGCGAGCTATCTGGCTGTAAATATCTTTGGATTTCTTCCATTTGAAATTCGATTTGAACCAAAGATGGAAGATTTTGAGGGTTATCAAATGATACATAGTGCGATACAGTTAAAACAAAGTATTATAGTAAGAATAGATACCTTGGATACAGGTAAACTTCTCAACGGATTCTCTATCATCTCTTTTTTTTTTTTTCGTTTCATTTAATTGGTCTATGTTATAGTGTTATAGGATAATAAGATGGTTAGAAATCCTTTATTTTTTCAACCTAATCGCTCTTTTGACTTCGGAAAAAACTTTCTTTAGCTTCTTTATCAATATACTGTTTCTTCTACACACACATCTCCATAATCGAAAATGGTAATAGTTAGGATTCATTAAAAAAATCGAGAATCCACTCATGGGACAAGAAATCCTTCCCGCATCAGGCACTAATAAATTTTTAACGTCTAATTAGATCGGGAATCGTTCAAATTAAGAACAAAAGCTCGTTGCTTTTTCTTTCCCTATAATTTAATTGAAGCCGCAGCCCTATCCATTTATTCATTCGACCCAACTTTATTTTGTTCCGTTCCAAGAATTCTAACACGGTTTTATACCCATCTAGGAACAATGAAATATTTTCAGAACTTTCCGTTGATACGACATGCTATTTTTACCATTCATTCCCTTTCAGGATCAGTCGTGGTCTTCCAAACTTTACCGAGAGTATGGACGAATCCCTCACTTCATCCATATGTGTAAAAGACACTAGCCGCACTTAAAAGCCGAGTACTCTACCGTTGAGTTAGCAACCCGAAGAAAATATCGAAAAAAAAGTATGTAGATCCAATCCGAAGAAAAAGAAATAAAGAGATTAGACAAGACAACCAAAAACCATTGAAATAAGAAATCTAAAAAAATACATTCACACTTTCTAATTAATTTAAAACATAAAATAAAACTAAATAGATCCACTTCATTTATCACAATGAATTATATTTGTTCGATACACTGTTGTCAATATAAATATTGAATATTGAAAAAAAAAAAACAAAAGAAATTTCAATTGAAAACAATAAAAATATTAAAAAAAAGGACTTGTGTTGGGTTGGCACTACAAATCTAATCCAAATAAAATAGATACAAAAAAGTATAGATGGGAGAATAAATAAAGAATAAGTGGAAAACAAAACTACAATTTACTTAGATTTATTGAATCCATAATGGAATCAATCAAGTTAAGTGAGATAAGCAAACTTGATTTCTTTTTTAGCTTTAGTAGAGTTCCAATGAAAAACGGAAAACCACCCGAAATGCCCGAATTTTATATTTAGAAGATCAATAAAATAAGAGGTTTTGTCGTTATAGAACACGGAATTCAATGGAAGCAATGATAAATAAATACAAATAGAAAAGGAAAGGGAGGAAATACAAAAAAATAGAAGAGAAAAGTAATACAAAGTTATATACAAATCACTACCCCCTTTTTTGTATTTCCTTAATTTATTTCCTTAATTGAATTTCGGTTGATTAGGACGAAGTTCCTTAAAAACCTCCGCCTTCTTTAAAATATCCTGAACAGTTCCTGTAGGTTGAGCCCCTTTTTCAAGGAAATATAAAATAGCAGGAACATTTAAATAAGTTTGATTCTTTATCGGATCATAAAAACCTACTTTCCGAAGATCTTTTCCTTCTCTTCGGGATCGAACATCAATTGCAACGATTCGATAGACGGCTCATTGGGATAGATGTAGATGAACAACACCCCCCCTAGAAACGTATAGGAAGCTTTCTCCTCGTACGGCTCGAGAAAATGATTGATTCGAGGTTTTGTCTCTGTATGGAATTCTATCTAAGAAATGACAACTGGGTCCATAAAATGATCAAATCAATTAAAGATGTAAGTCTTTTTTTTTCTTCTTTCTTCCTGAAAATAAAAAAGAAAGCATTCGTACTCTCATAACTCAAGTTGGATAACTTTCAAACAGTTCAAAGGAAAATCTTTCGGCAATTTCATTTATTGAGCGGTCTTTCCTCTTTTTTTGTTTGTCTCGTTTAAAATCGGATTCTTCAGTCTGATCCAGTTATTAAGACAATTAAAAAGGTGTTTCCTTGTTCTGGGATCCTTTATCTTTGTTTTATTTTAAATCATTGGGTTTAGACATTACTTCGGTGCTTTTTAATCCTTTCAAAATGGCAGCAACATACCCTTTTTTCGATTTCTATGAAAGAATCCTACAAGACGATGGATTCCCTCGTGAAACACTTTGGATCGAAAAAGTTTGATCAATTCCAAGAAATTTTTTAATTTTAAACTTGCTCGAATTGGATTCTTTCGATTTCCATACCGAAGATACATTTACGAAGTTGTTTCAATTTTTTTATTGATTGGCATTAACCCTAGACCCTTGCCCCGAGAAATAAATTAATACTTTCTACTCGAGCTCCATCATGGACTATTTACATTCCAAGACAACAAAAAACGAGGGGTTCTAGTGAAACAGAACCAATGATGTCGAGCCAAGAGCACCTTCATTCCTACATAAAATGGTGGATGTACAAATCCACAACGGATCGTGTCCTTCAAGTCGCACGTTGCTTTCTACCACATCGTTTCAAACGAAGTTTTACCATAACATTCCTCTAAGAACCGGTATGGAATTGATTCAATTATGGAATCATGAATAGTCATTGGTTGGGCTGATGTATAAACACCATAATCTATAGTATTTTCTATATCTTCTATATCTTTCTATATCTATAGTATATAGATATAAAGAATACTATAGATATAGGTGGATATATATTTTTCTGAAGAAGTCTTAGTAAGACCCCATCGCTAATATTAATTTGTCTAACATATTATATTAATTAATATTATATTAATTAATATATAATAAATAATTTTTTTATATAAATAATATAATAAAAAATAAGACGAATAAATGAATTCTTTTTGATTCTGCATCTTCACGTGACTTAATAGGAGAGAAAGATTCAGCTTCTAAGGAATGATTAAACTATTTCTCTTTCTAAATTTATTCGAAATTTAGAAAGTTCCCTTTTCGACATCATTCTTCGAAGAAAATTTGATAGTTAAAAACAACTTTTGATCATCTTAGGAAAAAAGATAAGTCTTTTTTTTTTTAATTGAATCATCAACGATTTCAATGATTTAAAATAGATAAATACACCAAACAACAAATCCAATTTTTTTTATGAGATGGATAAAAAAAGATTAATGTAAGGTAAGATTTTAATTCGTATTCTTTTTTTTTTTTCATCTGATTGATAAAATCCAAAGAATGGGGAGGGTTTCGTATCTATCAATTCGATCAAATAGACGGAGCAATTGTCACCGTTTATAGATATTGAAATGAACGCCTTCCCATTACTGATTAACTTCTATCTACCCCATTCTATGGGACTGATGCAGCATAAATCAAAAGAAAAGAAGGGGGTGTCCTAGTCTTTTTTATTTTTACGAAATGTGAGCTGTCTAGGCACAAAGCCAAACAAGTCCAGATTAAGTCCAGTTTTTGCTCCTTTTTTTGCTATTTTAGCCTAACTCATTGATTAAGAATTAAGAGACTTAGTGAATTTAATTAGTACCAAAAACCCCCTCTTGGCGAAAAGTCAAGAAATCTACAAAAAATAAAATTGAATCTAATTAGGCTAATTTAGGGGGTAGAGAATACGAGATAGGGAATATGGATTCTTCCGCATCTCGATTCAGTTTAAAAAAAAGATTCATCGAAGAAAAAAATAAGAAACAACAATCACATTCCAGCTAACATTTCGATTTTAAACAGAACATTGTTAAAAAAGCAATCTATATTCTCATAGAATATATATGTTCTGGGACGGAAGGATTCGAACCTCCGAATAGCGGGACCAAAACCCGTTGCCTTACCACTTGGCCACGCCCCATTTAGATTTCTATGCGATACTAATAAAGTATATTGCTGGTTTTGTTTGTTTGTCAACTCTAGTCCAAATATCTATAGAATAGGTTGGTATTAGGATTTTGCTATGTTTTTGGTATGTGTAGATATAGAATTCAACTTAATTTATTGATCATTACATATAATTCAATTAAGATATTGTATGAAAATATGATTTTTTCGATTCTCCTTTGAGAAAAGGAGGATTTTTGATTGGGTGGGTTCAAAGAAAAAGAAGGATTTTTTGTTTACCTTACTTACTTTCCTTTTCCTTATACTTATATCAATAACTCAATCAAAATGCAATTATCTCCAAGAACAAAAAGTCTGTTATGCTTAATACCTTTAGTTTGATCGGTATCTGTCTTAATTCGACCCTTTATTCGAGTAGTTTTTTCTTCGGCAAATTGCCCGAGGCCTATGCTTTTTTGAATCCAATCGTAGATATTATGCCAGTCATACCTCTGTTCTTTTTTCTCTTAGCCTTTGTTTGGCAAGCTGCTGTAAGTTTTCGATGAGATCCTTAATAATATCCTAGAAAATTCATGATTTATTCGAGAAAAAATTATAAAATAAATAAAATCAGATAAGCTTTACCGTTTGAAATCTCGATTCAAACATTGAAATTCTTGGATAGTCACGAGAAATCCGGCTTAACTTATTTCCTTCTTTTTTGGCGCTTTCCTTTCCAGTGAAAGACCTTATTAGGCTCCTCTTGTGTATATACAAAATTTGGTTAATGACAAACTCTTAATTAGAAAAGAATTTATGAAAATTCTTTTAGAGAAAGAGCTTCGTTGCTTGGTGTCAAACTAGGATATGCGGTAGAAAAATGGATGATCTATTCTCTTTTTTTAAAAAAAATCATCTTGGAGATTGTGTAATGCTTACTCTCAAACTCTTCGTTTACACAGTAGTGATATTTTTTGTTTCTCTCTTCATCTTTGGATTCCTATCTAATGATACCGGACGTAATCCTGGACGTGAAGACTAAAATAAAAAAGGTTTTTCCTTGCTTGATTTTAAAATTTTCTTAGGATTTGGTCTATTCCACACATTTAACTAAGAAAAAGAACAAAGGATTTCTAAATTTGAAAAAAAAAATCAAGTCATCAACGGAAAGAGAGGGATTCGAACCCTCGGTACGATTAACTCGTACAACGGATTAGCAATCCGCCGCTTTAGTCCACTCAGCCATCTCTCCCAATTGAAAAAGATAATTACTACATGAGATAGCACATAAGATAAAGGAAAGAATCTTTCTTTCTCTCTTTTCTTCTTTCTATATTATATAGATATGTACAACTTTTATCATCAATTTCCTTTATCTCTTTATCTAAAGTAAAGGAAGGGCTCAGAAGAGCCAAGAATATCAAGAAAAATAAAGAAGACCTCTTTTCTTTGTCTTGATTTTGTTCGAAAGGACCCTCTTATTCTCATGGCCTGGTCTGGTCAGTACCCAGCCGGGCCTCTTTTGTTCCAACGAATTTGAAAACCAAAATGCCTGTTATAGTTGTAATATTTCATTTTAATTGAATAGTTAATATTCAAGCAACAAGAAAAAATTCCCATTTTTTATATTTATAAAATAAAATATATGAAATATAAAATTCGATCAAAATAAAAGTCTCATTTCTCTTTATTCTTTTTGATTTTATGTTTACACCACCTTGCTGGACTAAAAAAAAGAAGCTTTCGAGGCATTTTTATGTTATGATTTTAGTGGTTTTGATGACCCTATCTTATCCTATCTTAATTACCACAATTCCCCTGTTCGACAAAAGTTGCATTTGTATACAATAATCGGATTGTAGCGGGTATAGTTTAGTGGTAAAAGTGTGATTCGTTCTATTATCCCTTAAATAGTTAAAGGGTCCTTCGGTTTGATTCATATTCCGATCAAAAACTTTATTTCTTAAAAGGATTTAATCCTTTTTCTCTCAATGACAGATTCGAGAACAAATACACATTCTCGTGATTTGTATCCAAAGGTCACTTAGACATTGAAAAATTGGATTATTAAATTGCGAAACATAATTTTTGAATTGGATCAATACTTCCAATTGAATAAGTATGAATAAAGGATCCATGGATGAAGATAGAAAGTTGATTTCTAATCGTAACTAAATCTTCAATTTCTTATTTGTAAAGAAGAAAGTGAAGCAAAATAGCTATTAAACGATGACTTTGGTTTACTAGAGACATCAACATATTATATTGTTTTAGCTCGGTGGAAACAAAATCCTTTTCCTCAGGATCCTATTAAATAGAAATAGAGAACGAAATAACTAGAAAGGTTGTTAGAATTCCCCTCTTCTAGAAGGATCATCTACAAAGCTATTCGTTTTATCTGTATTCAGACCAAAAGCTGACATAGATGTTATGGGTAGAATTCTTTTTTTTTTAGAATTTTGTTCACATCTTAGATCTATAAATTGACTCATCTCCATAAAGGAGCCGAATGAAACCAAAGTTTCATGTTCGGTTTTGAATTAGAGACGTTAAAAATAATGAATCGACGTCGACTATAACCCCTAGCCTTCCAAGCTAACGATGCGGGTTCGATTCCCGCTACCCGCTCTATATCTATTTATTCTAAATATTTTAATCTATTCATTAAATCAAATTTAGTTTATTAGTACATCATTGAATATACAATTCAAAAAATTCTTTCACATCTGATTCTTTCTGTTTTTTTTTCAAACAAAAAGTTAAAATACGAAAAAAAATCAGAATGAAAAGCGTCCATTGTCTAATGGATAGGACAGAGGTCTTCTAAACCTTTGGTATAGGTTCAAATCCTATTGGACGCAATTTATTTCCATATATTTTTTTTAGATTTCGATAGCAAGAAAGACTGTTTGAATATTTGAATCCAAGATGCTTAATTCCTTTTTTTATTAAGATTAAGACAAAAGTGATCAATATTTCTTTATGCTTGTTCCTGAAGTATAAAACGGTCCATTTGTTCCTGAATAGCTTCTTTCAAAAGGACTTCTGCTTCCTCGGTAAATATCTTGGTAGAAGATATGATTTCTTGGAACTGAGGTTTATTAGTTTTTAAGTAAGTACGTAACTCAACAAGAAATTTCCTTACCTGTCCAACTTCTAATGAATCAAGATAGCCGTTTGTTCCGGTATAAATAGTCATTATCTGCTCTTCTACCGTGAGAGGAGCTGATTGGGATTGTTTAAGCAATTCACGTAATCGTTGACCTCTTGCCAATTGATTCTGAGTAGCTTTATCGAGATCAGAAGCAAATTGTGCAAAGGCTTCTAATTCTGCGAATTGCGCTAGTTCTAATTTTAATTTACCAGCTACCTGTTTCATGGCTTTTATTTGAGCTGCGGACCCCACTCTGGAAACGGAGATACCCACATTAATAGCGGGTCTGATTCCAGAATTGAATAGGTCGGCGGATAAGAAGATTTGTCCATCAGTAATGGAAATTACATTAGTAGGAATATAAGCCGAAACATCTCCTGATTGAGTTTCAACTATTGGTAAGGCGGTCATACTTCCTTCACCTAAACTAGAACTTAATTTAGCGGCTCTTTCCAAAAGGCGTGAATGCAAATAAAAAACATCTCCTGGATAAGCTTCACGACCGGGCGGTCTTCGTAATAGAAGAGACATTTGGCGATAAGCTTGCGCTTGTTTGGAGAGATCATCATAAATGATTAAAGTGTGTCGTTCACGATACATAAAATATTCAGCCAGAGCTGCTCCTGTATAAGGAGCAAGGTATTGTAATGTAGCAGGGGAATCCGCCGTTTCGGCTACCACAATAGTGTATTCCATCGCTCCCCTTTCCTGTAAAGTAGTTACTACCTGGGCCACAGAAGACGCTTTTTGCCCAATAGCTACATAAACACATATTACATTTTGACCCTGTTGATTGAGAATCGTATCTGTGGCGACTGCTGTTTTACCGGTCTGTCTGTCCCCAATAATTAATTCTCGCTGACCACGTCCTATAGGGATCATCGAATCAATAGCAATAAGCCCGGTTTGAAGAGGCTCATATACGGAACGGCGCGAAATAATACCGGGGGCGGCAGATTCAATTAATCGAAATTCAGAAGCTGAAATTTCACCTCTACCATCAATAGGTTTAGCCAGGGCATTTACAACACGACCCAAATAAGCCTCACTCACGGGTATCTGAGCAATTCTTCCCGTTGCTTTTACAGAACTTCCTTCTTGTATCAACAAACCATCGCCCATTAATACAACACCAACATTATTTGATTCCAAATTCAGAGCAATGCCTATTGTACCCTCTTCAAATTCGACTAATTCACCCGCCATTACTTCATCAAGACCGTGAATACGAGCAATGCCATCGCCTACTTGAAGTACGGTACCGGTATTTACAATCTTTACTTCTCTATTATATTGTTCAATACGTTCACGGATAATATTACTAATTTCGTCAGCTCGAATGGTTACCATGATTCTTTCTTTATTCTTTTTTGAAAGAAAAAAATAATACCTACAGTAGAAAGACTAATCAGTTATTTCTTTCATTGTTCCCAACATGCCAATATTGGCACTAATGGTACGTAAATGTAACTCGTTGTTCAAACAACTATTCAGAGTTCCTAGAGCTCCTCGTAAGGCTTGTTGGAAAACCCGTTGTCGGACTTGATTAATCGCCCTTTGCTGTTCAAACTGAATCGTTTCGTTTTTGTAATTTTCTAATTGTTCCAAAGTCTTATAAGTTGAATTAATCAAATTCAATTTTTCTCGTTCTATCTCGGAATATCCATTCACTCGAAACTGCTCGGCTTCGGTTTCTACTTTCCGTAAGCGAGAACGAGCTTTTTCGAGTTGTTCAATAGCCCCTCCACGCAGTTCTTCTGAATTTCGAATAGTATTCAAGATCCTCTGTTTTCGATTATCTAATAAATCACTTAATGAAAGTAGATTATTTTTCCATTCCTTTTCCTTTCCAAAATTCCATAATCCCTTCCCGAACCAAACATGAATCTTTCGATTCATTTGGCTCTCACGCTCAATTACTTAAGGTAAATTCTCATATCTTTTTTTATGAATGTAATGAGCCTATCTTCTCTTCTTTGTTCATATTCCAAAAGGATATCGAAACTAATGTAAGACCAAAATATTCGGAGGACTCTTCTGACAAAATAAAAAATATGTAATTGTCAGCAAAGTTGTTTCTTTTTTTTTTTCAAATCCAAAAAGCTCTTTTTACTTAGAATAGGTCGTCGATTCAGCATTAGCTAAAGGGGGTAAAATCCCCGTTTTTACAAAATAAGCGGTTAAAATCATTTTATCAATATGAGTATCCTATATCGATAAAATATTTATTTTGAAACCACCTCTATATTAACATAGTGGTAGAAAGAGTACCATGCTGCGTCTAGACTTCAAACAGTTTGTTTTAACCATGTTAATAGTTCCACATTACATTATTGGTTAATAGAGAATCAAAATCGATTTACCAATGAATCGCGAAATGCTATGGTTCTTACATATAATTTCTGAATTTATACAGAAGTAATTCGCGAGATCATGCACCTCTCTTTCCTACTTATAACTAACGGAAAAGGGTACAGCTGGTTGGTCCAGCCTATTCTTGAAATAAACAACTCGCACACACTCCCTTTCCAAAAAAAATCAATACACCAAGCACTACACTTAGATTTATTGGATTTGTTGCTAAAATATCGGTATTAAACCCGAAACTCCCGGCAGATGGCCAGTGGCCCAAAGAAACGAAAGAATCGGTTACGTTTTTCATATGATCTCCTCTTATAGATAGACTAAAAAATCGAACAGAGTTCTTTTTGTAGCACTTCGCCCCTCTTTTTATTTATTCTTTTATTTTTTCTGAAATTGAGTAAAAAAATCAAAAATATTCGAGTTAGTTATAAATTATGAACTAACGAACTAGCCCTTTTATTGGTTATTGGAACACTAACACTTACTAAAAAGAGTTTCCCTTGGTCTATGAACGGGAAGGATGAAAGCGAGTCAGTATGCTAATTCCTCATCCGCAAATCAGCCCTTCCCGTAGGTTCTTTTCTCAAAGAATAAAGAATTGGAGGAGGGAAATCTTGATAGAATTTGAAAAAGCAAACGACAAGTCGAAGGCAATAAAATATGAAAAATGTATTTATTTTTCATATTTCTAAGCTAAGATTAAACAAAAGGATTTGCAAATAAAAGTGCTAATGCTACAACCAGTCCATAAATTGTTAAAGCTTCCATAAAAGCTAGACTAAGCAATAGCGTACCTCGTATTTTTCCCTCTGCCTCAGGCTGTCTCGCGATACCCTCTACAGCTTGACCCGCAGCAGTCCCTTGACCAACTCCAGGTCCAATAGAAGCAAGCCCTACGGCCAATCCAGCAGCAATAACGGAAGCGGCAGAAATCAGTGGATTCATGATAAGTTCCTCGTACCAAAAAAAAGAAATGGTTAATGATACAATCAACCAATGAATTATGACTTAATTATTCCCTCGCTAGGACTCATCCAGTCGAAGTAACTAAGAACTTCGGATTGAAGTAATAAGATTATTGAATCATCAGAACTACTTCGATATATCTTTTTTACTTTTTAGCCACAGAGTCTTTGTGAACCCATACGACTTTCGTTCTTCCATTTCTTGTTCTTGGTTCGAACTGTTAGTTGAATTATTTCTTGATTTCATCCGTTTATTCATTCAATTCACAGTCACAAGGGGCCGGAAGGACTTCTAGTCTATTAGAATCCCCTAGAGTAGTAAAATATATCTTTAGTTCATTTCATATATAACATAACTAGCACTAGTCAATATCTAATATCACATATACATGTCTTTTTTCCATAACGTAAACCAAGCATTCATCTTAGATTCAATCCTATTCGAGAATCAAGCGTCGAAACATCTAGAAGGGTTGGCTTATAATAGTTATTCAAGTACAGATACCTCCCTCTCCTAACCGACCCTTTATAAAAATTAAAAAAAAAATACTAAAAAAAATCCCTTTTTTGTAAATTCTTTTGAATCTTACCTTTTCTTATTATTCCACCTAGATAAATCTAAATGGACAAATTGATTAGGCCGAATAATTCCATATGTATAGAAATATCATTATTTGATTGATCTAAGTTCATGCAATTTATTAATAAAAATGAATAATTTTTTTATTCATTTTTATTATTTATTTATTAATTATTAATATTTTGGTAAATCGTTGAATAAAATCAACTGAAAGGGAAATCATTTCGCCCTTTTTTTTTTTTTTTTTTAATTACACGTCGTAAACCTATACAACAAGAATTTTTGACAAAAATTCTTATATTCAAATTGTTTTAACAATGAATTAATAATGAGTTAATAATGAGATGGACTAAGCAATCTAAAGTGAATATTCATTGAGACGAAGTATGATATTAAGTGAAGGAAAGCGGAATTTTAGGAAAAAGATCTTTTTTTTTCGATCTTTTTCCCCTTACTCTTTAATATCATCGTAATTTTTTTGCTATCACTCTAGATCGTATATAACATAGTTGTATATTTAGATTCCCCTATTCTATTCCCTAAGTTAAGTAAGTCTCTTGAGCCACCCACCATATACATTTATACATTGCTGTGGGCTAAGCTAAAAAAGACTATTTCAATGATGGCCCTCCATGGATTCACCTATATAAGCCGCGGCTAAAGTTGCAAAAATAAGAGCTTGAATACCACTTGTAAATAATCCAAGGAGCATGACAGGTATAGGAACTACTAAAGGTACTAAAGAAACAAGAACAACAACTACTAATTCATCAGCTAAGATATTCCCGAAAAGTCGAAAACTAAGTGATAAAGGTTTTGTGAAATCTTCTAAGATGTTAATGGGTAAAAGTATTGGGGTTGGTTGAATATATTTTCCGAAATAACCTAATCCCTTTTTTGTAAGACCCGCATAGAAATATGCCACTGATGTGAGTAAAGCCAAAGCAACAGTAGTATTTATATCATTCGTGGGTGCGGCTAACTCCCCATGAGGTAATTGTATGATTTTCCAAGGTAAAAGAGCTCCTGACCAATTAGAAACAAAAATAAATAAAAACATAGTGCCAATAAAAGGAACCCAGGGTCCATATTCTTCTCCAATTTGAGTTTTACTCACATCTCGAATGAATTCAAGAACATATTCGAAGAAATTCTGACCCCCGGTCGGAATGGTTTGTGGGTTCCGAACAGCTATAGTGGCTGAACCTAATAAGATAGCAATTACAACCCAAGAAGTAATAAGTACTTGGCCATGTACTTGGAAACCCCCTATTTGCCAATAGAAATGTTGGCCTACTTCCACACCGGATATATCGTATAACCCCTTTAGAGTATTGATGGAACATGATAGAACATTCATATTGCCTTGCCCTCTGAAAAAATTTAACTTTAAACAAAATTTTTTGATTCAACCATCTCTTTGTCTACTTGAATCGGATATTTTGAATACCAACTAAGATTTATAATACTAATAAATCACCTAATATCCCCAGTTATTTTTATCTCTTTTTTGAAATTCAGAAAAAGTAAGCGATTCCATAAGGGATTTCTGAAGTAAGTTATTTATCTTATTATGTTATTATTAATCAAGGATTTCTTATATAGCTAGAACGACCCTCACAAATTGCGAATACTAATTTGTTAAGAATTAATCGGATTGAGGATATGGCGTCATCATTCGCTGGAATTGAAATATCTGCGAGATCGGGGTCACAATTTGTATCGGTTAAACAAATTGTTGGAATTCCTAAAGTAATACACTCTCGCAGGGCCGTATATTCTTCGTGCTGATCAACGATGATTACAATATCGGGTACCCCTGTCATATATTTAATCCCGCCCAGATATGTTTGCAAGCGAGATAATTGTCTTTTCAACATAGCTGCATCTCTTTTCGGGAGACGGTTGAGTCTCCCTGTTTTTTGTTCCATTCTCAAGTCCCTGAACTTATGAAGTCTTGTTTCTGTAGTGGACCAATTCGTTAACATACCGCCAAGCCATTTTTTATTAACATAATGACACCGGGCCCTTATGGCAGCCCACTCTACTGAATCAGCTGCTTTATTTTTGGTACCAACAATTAAGAATTGTTTTCCCCTACTTGCTGCGTCAAAAACTAAATCACAAGCTTCTGATAAAAAACGAGCAGTTCTAGTAAGATTTGTAATATGAATACCCTTACGCTTTGCAGAGATATAAGGCGCCATTTTAGGATTCCATTTCCTAGTACCATGACCAAAATGAACTCCTGCCTCCATCATCTCTTCCAAATTTATGTTCCAATATCTTCTTGTCATTTCTCCCCACAACCTCCCCCCTTTTTTTTATTCTTTTTCAAAAAAAAAAGAGACGAGGAACCCTGAACTGAAATAAATAATTGTTCCGATGGAACCTTCTCTTCTACCGTAGATTGGACGTAGATACACGACCCAAACCATTATTCTTTTCTATTCATTATTCTTTTTATTACCAAAGCAAATAACCATACCAAATGCAGATAGCGAAAGAGATGAATCCGTTGTTAGGAATCATTAAATCCTATAAATGATTGTTCGGGTATGTCGTGGAATTTTTTTGAAAGACAAGAATCAAATAATTTTCTGTGGTGGAACAAAATATCTCTCATCTCCCCCTCGAATAGATTCTTTTTTTTTGTTTCCAAAGGAATGTTGTTATGTTGTTTTGAAGGGTGCACTAATCCTTTGAATCCGGTACCAACGGGTATCACCCCCCCCAAAACAACGTTCTCTTTCAGGCCTTTCAACCAATCGATACGACCCCGGAGAGCCGCTTTTGCTAAAACTCGAGCAGTTTCTTGAAAACTCGCTTCAGATATGAAACTTTGAGTATTGAGAGATGCTCTTGTTATTCCCAATAAGACGACCCGGTAACAGATCGCTTCTTCCAAAGCGCGCCCCATTCGTTCTGCTCGCAACAATCCAATAAGTTCTCCGGGTGAAAAAACATTAGACATTCCATCTTCTGAAACCAACACTTTTGATGTTATTTGACGTACAATAATTTCTATATGCCTATTATGAATCTGCACCCCCTGGGAGCGATAAACCTGTTGGATTTTATTAACCAAAGAGATTCGGCTTTGCGCTATAGTTAGCTCAGCACCAATCAAGAATCCCCAAGGAATTCCAAGAATTCTTGTTATACATTTGTTCCAACCCTCAACCCTCTTTTCTAGATTCATGGATATTGAATCAATCGAACGCACTTCTAACACCTGTTCCACTTTTGGAAGACCCTGTGTTATATCACCAGATCTCGATTTTTCATATATAAATGTAACTAATGTATCTCCTTCGTAAAGGGTTTCCCCATAATGGCCATGAACAGTTGCTCCGGGGGTGGCCAAATAAGGCTTAGCTGATCGTATCACTATCGAGTCAACTTGAACAAGTATAACTTGACCCGATTTGAGGGGCGGTCCATTTTTGGCTATACATACATTTTCACAAATAAACTGTCCAAGACTAATTATTTTAGATGTCTCTTCACAATAATTGTGATGGAGAAAAGACCAATTCAAATTGAATGGATTTAAAATAATGTTACGACATGGATCGGGATTAAAAATTTTTCCATTTTCATCCATTAAATAATATTTAAATTTAATCACTTGAAAGGTCTGTTTTAAATTGTCAAGTTGCAAATAGTTAGTTACTAAGATCTGATTATGAGTTATTAAATGGTAAGATAAATAAAAATTCTCAATTGTAAGGCATGTTCCTAAAGGGCCCAATGAATTCCTAATTGGAATTAGGGAATCTTTTTTAATTGATTCTTTTATCACACTGTGATATTTTACATCCTTGAATGGCCCCATTCGAGAACAATTGGCTGCTGACAAAATTATCAACGACTGACATTCCTTATTTCTATTCAACAACGTATGAATAGTTCCTTGAGGTTGGTTAAGAGATTGTTGAATTTTTGCCTTGGAGTAGGAATAAATGGAAGAAAAGGGGTTGATATTGGTACAATCTGATCCATTATCAGAGAGCAATCCTGACCCCGACGTATCATTCCTTTTTCCGATATACGAAATGGGGGATTTCACTAAGTTGATTCTTAGGAAATGTCGAATCAAACCATTTGTCCTTATTTCAACAAAAGAAGCACGGGCTTCTTCGCAAGAAGAACTTTTTTTGTCTTGGTTCCAATTCAATACTAAACAAGTCCGAACTAATTGAATACGTGTGTCAGAAATTCCTCGAATCGGTTTGCCATTTCCATAAAGGATATAATTGACAATTCGGAGTTGCACATTATCCCTTTCCTGCAATGGATCCGGTGGAAAAAGGGTTGCTAAATTTATACCGTCCATTATTTCATATGTGACGACAGGTCGAACTAAAACAAAAAACCTTTTCTTACTAGGTGTAATCCGTTGGACATAGATCCAATTTTTAACTTTTTTAGATTCCTTGGAATTTCTTTTTCCTGTTCCTGGTGGTATCAAAACGCCGGTATGTCTGGATATCTTATCTGTCTCTCCAGGAAAATGGATATCTCCAGAAAAGATTTTAAGTTCAATTCGTTTTTTTTTTCTCTCCACCCGGACCAACCCACCGACTCGGCTTCTTAGATTTAAGGTGATTTGTGTATCTACCCCAACGATACTATTGTTCCGTACCATTATGGAAGAAGATCCGGGCAAGATATGCACCTCTTCAGGAATGAAAAAAAATCGATCTACTTTCATTTGGTATTTTGACCTAAATTCCTTGACTCCTCGATACTCAATCAAATCCTCTTTTTTGATGACTGAATGCGTTTCTATAGTCCCATATTTAATAATGCCCGAACTCTTTCTTCTGTATCGAGGATCATCGAAATAAGCAAGAATACTATTTCGACGGAAAATACCATTTACGGGGATTTCAATCGAGATACCTGAACAGGGCATTAGTTCATTCTCGAGTTCTTGAATCGAGTGTAGTGGAATGATGAATTTATTTCTTCGCCTTTTTGACAATAAATCAGAATTCTCGTGGAGAATAGGCGAATATACGAGATTATACTGACCAGTACATATGATTCGATTAAGGTCTGAATAATCAGGAATCCTATCTTCTTTTTTACCATAAAAATCCGAACTAAATAATTTCTGCCTCGCCTGATCATTGGTTACTGAGAGGTTAGAAGTATATCTTCGCTTGCCAGAAAGAGAATGCGCATTCATTTGATCCTGATCCTTGTGGATCGAAAGGTAGACTAGACTGGACCTGCACGGCCCTCCTAATAATATCCATAAATGACTTGTTTTTGGTAATAGATGAACATTACCGTATGTAAATTCGGGTGCATGATAGACATCGGTACTCCAGTGCATTTCTCCGTCTGAATCAGAATAAATATGTTTTCGAACCTTCTCTTTAAAATTCAAAGTGGATATTCCTGCGCGAATCTCAGCAATTACTTGTTCTGATTCTACATATTGATCGTTTTGAACTAAAAGCAAACTTTTGGGTGGAATATTCACATTATGTAGAATATCTTCACTCTCAATAGTTACATACAAGTCTATAGAACATAGAAAGGCGGGATGCCCATGACGTGTACGTGTCGGATGAACCAAATCCTCATTGAATTTTATTTTTCCATTAGATGGGGCTCGCACATGTTCTGCAGTACCCCCCGTGAATACTCCTCCGGTATGAAAAGTTCTTAACGTTAATTGAGTACCCGGTTCTCCAATCGATTGACCTGCAATAATACCTACAGCTTCTCCCAATTCAACCAGGTCGCCATGAGTAGGACTCCGGCCATAACATAATCGACAAATCCAAGATGTACTCCTACAAGTAAAGGGAGTTCGAATAGAGATTGGTTGTGCCCGAAAGGTTATGAATCGATTTACAAGCCCAATGCCAATGTCTTGATTTCTAGTGGCAATACATCGCGGACCCATGTATATATCATCTGCTAATACACGGCCAATTAATGTTTGACTAAAAATCCTTTCCGGCATCATCCCATTCCGAGGACTCACAGAAATACCCCGGGCGGTGCCACAATCCGTTCGACGTACAACAATGTGTTGAACTACTTCAACAAGTCTGCGAGTGAGATATCCAGCGTCTGATGTTCGTACAGCAGTATCCACAACTCCTTTCCGGGCTCCGTAGCAAGAAATGATGTATTCTGTTAAAGAGAGTCCTTCGCGCAAATTGCTTTGAATAGGTAAATCAATCATTTGTCCTTGAGGATCCGACATTAATCCTCTCATACCTACTAATTGATGTACCTGAGATGCATTTCCTCTAGCTCCCGAGAACGACATTATATGAACTGGATTAAAAGGGTCAGTCATCCTAAAATTCGGATTCATTTCTTGTCGCAAATATTCACTTGTAGCATACCATATTTCAATGGATTGACGTAATTTTTCTACCGCGTGTACATTCCCATAATGATGGTGTTTTTCCAAAATCAAACTTTGTTGTTCAGCATCTTGAACTAGCCATCCCTTAGAAGGTATTGTTAAAAGATCATCAATTCCTAATGAAATGGATGTAGCAGTAGCTTGTTGGAACCCCAGAGTTTTTACTTGATCCAGGATATGTGATGTATATGCCATTCCGAAGTGCTCTATTAATCTACTAATAAGTCGTTTCATGGCAGTTCCGTCTATCGCTTTATTGTGAAAGACCAGATTGGCCCGTTCTGCCATAAGTACCTCCATATTCCGCTGAGTAGGATTCGACAATGGGTTTGAGTCGGTGATTGTAAAACTTCCTTTTATCGATCTTGATTCGCGTATAAATTCCGGAACTATGGACCTAGCTGAACCGGAGAGCCCCGAAGTCCCACGGTATCATAGAATTACGTTAGGTACCATATGAGTAGGCCCGAGAAAACCCCTGTATAGCTTCTTCGATTTCTCGATAAAGAGCAATATGACCAACAGTGGTTCTAATGTATATAAAAAGGATTTGTTTTTTTAGACTTCTTACTATTAGATAGTGTCCATAAATCTCATAAAAAGTACCTAAAGATTCATAGTGAACTTCGATGGGAGTTTCTCTTGAAGCAATAACGCGTTGATCTAGTCGCCACCGGAGCCACAAAGGACTATCTAAATTGATTCGTTTCTGCCGATAAGCCCCAATTGCATCATAGGAATTAGAAAAAAAGGGTTCTTTCGTATACTTATAGTAACTATTGTCACTTCTTTTTTTATTTTGATAGTTTCTGCGATTACATGGATTATATCTATTTACACAAATACCTCGATGATTTCCGCTCGTTAATACATAGAGTCCAATAAGCATATCTTGCGTTGGTACAGAAATGGGATCCCCAATAGCCGGAGACAAAAGATTCATATGAGAAAACATAAGTAAACGGGCCTCTACTTGAGCCTCCAAGGATAAAGGTACATGAACAGCCATTTGATCTCCATCAAAATCGGCATTGAATCCCTTGCAAACTAATGGATGTAAACAAATAGCGCGCCCCTCCACTAAAACGGGCTGGAATGCCTGTATGCCTAATCTATGCAGAGTGGGTGCTCTATTCAGCAATACAGGATGTCCCTGCATAACTTCTTGAAGGATTTCCCATACAATCGGCTCTTTTTCTCTAATTTTACTCTTAGCAACTCCTATGTTCGAAGCAAGATGTTGTCTAATTAGACCACGAATTACAAATGTCTGGAAAAGTTCTATTGCTATTTCACGAGGCAATCCACATCGATGTAATGAAAGTGAAGGACCCACGACAATGACAGAACGTCCTGAATAATCGACTCGTTTGCCAAGCAGAGTCTCACGAAATCTTCCCTCTTTGCCTTCAATTACATCAGAAAATGACTTGTAAACTTTATTATGACCGTCCCTCATTGGTTGTCCCCGGATTCCATTATCAAGAAGTGTATCCACGGCTTCTTGTACTAATTTCTCCTGACACATTACTAATTCTCCTGGCGTAGATCTACTTGTTGTTAATAGATCGGTAAGGGTATTGTTCCGATAGATAACTCTTCTATAGAGTTCATTAATATCTGAGCTCATTAATTTACCCCCATCTATCTGAATGATCGGTCTCAACTCAGGAGGAAGAACTGGTAATAGACACAAAACCATCCATTCTGGCTCTATATTTGTTCGAATAAAATGCTTAGCCAATTCCACGCGTCTAACCAAAAAGTCCTTTCTTCTTCCAACTTTTCGATCTTCCCATTCATTCCCTGTGTGCCCTTCTTCCCCCAATTCTTCCCATTCTACCAACGAATTCTCTATAATAATTCGTAAATCTAGATCGGCTAATTGTTCTCGGATAGCACCTGCGCCAGTAGAGATTTCTCGATTGCGAAATGTATCGAAACCCCGGGTAGTAAAAAAAAGTGGGATGCTGTATTTCCAAGATTGGATTTCATATTCGAATAAACCTCGTAATCGTAAGAAAGTGGGCTTTTTAGTTATGGGCCTAGCAAAAGAAAAATTGGGATAGGATTCTATAGGATCTCCCCCCCTTCAAAATCGGACGTGAAAGTTTCCTTTCATCCGGCTCAAGTAGGTACACCAAATAAGGAAAGGAGTTCTCGTTTTCAAACTCTAGAAAATCCCAAAATAAAAAGGTCTACTCCTTACTCAAGTTCCCAGTGAAGACGAAACAAGATTTCAGTGATTCCGTCTTCTATTAATTCTTTATTCAAATTCAATTCCAACAAATAAAATAAAAAATTCTTGAGTAGTCTACTTCCCTTTGAATGATAAATCCCTTAACTCTTAATAATTAAAGGAATACCTTGGAACCCATAAGGGATTTACTTGTCTATATATTGTTCTATTCGATCTTTTAGGTCCCGACTTCACCTCGATGGTTAGGCCACCACGCCCTTAAAGTCTATACGCGATAGATAGACTCCTGGAACCATGACATATTTGCTTACTTGAACATAATTTCTTTCCACGAAAAGAAAGGAAATGGTTCATTCCACAAAACAAAAAGCTTTTTTTACGAGGTACAAATAGAAATTCCTCTTTATTTGATTTGTTACGAAATCGACCATAGATCAATTCCCTTTTTATTTGGGAGTATTGACTACACCCCAATTCTGAGCTTCATGTTACTCTTTCCAAGTGACATGTCAGGTCCAGGGCATCCCAATTGGATTGACTGGGATGACAGTTTCTCCTTCCGAGTCTGTAAAATCAGAATTTCGATCAAATCACACATCGCAGTATACTAGGCCTTCTAATTCTTTAAGAGGTTTATCTAAAAGATTCGCAATATAACTAGGAAGACGTTTTAAATACCACACATGGGTTACTGGGCATGCGAGTTTGATATAGCCCATTTGATACCTTCGTATCCGAGAATCAACAAATTCGACTCCGCATTGTTCACAAAATTTCGGGTCTTCTTTTTCATCTCCGATTACTCGATAATTTCCACAAGCACAAATTCCGCTTTTTATAGGACCAAAAATTCTTTCACAAAATAATCCATCTTTTTCCGGTTTATTAGTTTTGTAATGAAAAGTATAGGGTTTTGTTACCTCTCCAACTATCTCTCCATTAGGCAGGATTTTTGTGGCCCAAGCACTTATTTGTTGAGGAGAAACTGATCCAATTCGGAGCTGTTGATGTTTATATCGATCGATCATAGAAGAAAAATTATTATTCATTCCGATTAAGCTTCCTTCCTATTAATCTGGAAGTTCTTCTCAGATACAAGGAAATGATTCAGTTCCAGAGCTAAAGATCGTAGTTCTCGAACGAGCAATCGAAAAGATTCTGGAGCATCTTCGGGATTAGGTATTGTTCCCCCAACGATCGTAGTACCAAGTACTTCCTGGCGAGCTCTAATATGATCCGATTTATAAGTAAGCATCTCTTGTAAAATATGAGCAACCCCAAACCCTTCTAGAGCCCAAACCTCCATTTCTCCTACCCGCTGTCCCCCCTGTTTGGCTCTTCCTCTAAGGGGTTGTTGTGTAACAAGCGCATAATGTCCACTGGAACGCCCATGGATTTTATCATCAACTTGATGAATTAATTTCAAGATATAAGGCTTTCCTATTATAACGGGTTGTTCAAAAGGATTCCCCGTCCTTCCATCAAATATTCTGCTTTTTCCTGGATATTCGGGTTCAAATACCCATGGATTCGCTGTTTGCTTACTGGCTTCATATAATTCAGAAAACACTAGTTTTCTCGAAGCTTCTTGTTCATATCTCTCATCAAAAGGTGCTATTCGATAATGTCTGTCTAGCAGACTCCCTGCTAACCCTAGTGAACATTCAAATATCTGTCCTACATTCATTCGTGAAGGTACTCCTAATGGGTTAAAGACCATATCAACGGATCTTCCATCTTGTAAATAAGGCATATCTTGTCTAGGCAAAATTTTTGAAATGATACCTTTATTTCCGTGTCTTCCAGCTACTTTATCGCCTACTTTGATTTCACGTTTCTGTGAAATATATACATGAATCGTTTCGGGATTATAACTAGAACCACCCCTTTTCTGGATCCACCTCACATCAATAACCCGACCCCTGCCACCTATAGGTAATTTTAGACAAGTTTCTTTTGAAGTAGATACCTGAATACCAAGTATAGCTCGTAACAATCTATCTTCCGGGGCATACGACGATTCTTTCACGACCTGGGGTGTTAATTTACCTACTAAAATATCACCCGTCTCTACCCAAGATCCCAGCATCACAATTCCATTTTTGTCTAAATTGCGGAGTAAATGGGCTTCTAAATGCGGTATTTCATTAGTTACTTTTTCAGGGCCTTGGCTTGTCACATGAGTCTGAATTTCATATTTCCGTATGTGAAAAGAAGTATAAATATCTTCATATACCAAACGCTCGCTAATAAGTACTGCATCTTCAAAATTGTAACCCTCCCACGGCATATAAGCTACTAATACGTTTTTCCCCAAAGCAAGTTCGCCACCAACCGTAGCAGCACCATCCGCTAAAATTTGTCCCTTTTTAATGCATTTACCCCGAGTAACCTGGAGTTTTTGATGCATACAAGTATTTTTATTGGAACGTTGATATATAACTAATGGAATGCTTAGAATATCTCCATTACCTGCTAAAAGAATCTTGTCAGTATTGGTATAAACGACCCTTCCCTCGCGTTCGGCTATAGCAAGAGCCCCCGAATCTAGAGCTGCTTGTCGTTCCAACCCAGTTCCAACAATGCATTTCTCGGAGCGAGAAAGAGGAACTGCTTGACGTTGCATATTAGAACTCATTAAAGCTCGATTCGCATCATTATGTTCGATAAAAGGAATGAGGGAAGCTCCAATAGAAAAATATTGAAAAGGAAAAATACTTCGAAGATGAACCTGTTCCCATGCAATAGTCAAGAATTCTTGACGGTATCGAGCTGGAACAACCTGTTCTTCCTGAATATCCCGATTTAAGGCTAAAGAATTTCCTGCCGCTACCATATAGTATTCATCTCTGCCTGGTGATAAATAAAGCATTCGTACCCCGGTTGACCTCTCAGAAATTTCATAAAAAGGGCTTTCTAGAGATCCCCAATGACCAATCCTCGCATGAATTGCTAAGGATCCAATAAGTCCAACATTGATTCCTTCAGATGTGTCAATTGGGCAAATACGTCCATAGTGACTAGGATGGATATCTCGTATCCGAAAACTAGCAGTGCGACCTGTCAGTCCTCCAGGGCCCAAATAACTTAATTTTCTCCCATGAACTATTTGTGTCAATGGATTAGTTCGATCCAAAACTTGAGATAATGGGTGTAAACCGAAAAAGGATTCATAAGTAGTTGTTAATGGAGTTGAGGTTACCAAATTCTGAGGTGTCGGTATCAATTTATGCCGAATTGCTCCACATATAGTCCCCCGAACCAAATTTTCTAAACGAACCAGAGCCAATCCGAATTGATCTTGTAAAAGATCTGCTACAGAACGAATACGTTTATTTTTCAAATGATTCATATCGTCAAGTGCACCCATTCCAAATTTCAGCCCAATCAAATGATCGGCGGCTGCCAATATATCTCGTGGTAATAAAAATGTATTGTTCTGGGGTATATCAAGGTTCAGTCTTCGGTTCATATTTCGTCGACCAATCCTTCCTAATTCACATCTTTGTTGAAAGAATTTCTTTTGTAATTCCTTACATAAGGATTCAGAAAATACCGGATCGCCACCTACACAAGCAAATTGTTGATAAAACTCCAAAATGGCATTTTCTTTTGACCCAATTTTTTTTCTCTCCTTATCACTCAGAAAAGACAAAAAAATTTCCGGATAGCAAACATTCTCTAGAATTTCTCTTAGATTCAAACCCATAGCTGATGATAGAACTAGAATAGATATTTTTTGTTTCCTACTTACACGAGCCCATATCCTTGCTTTTCTATCAATTTCTAATTCTGATCTTCCTCCCCAATCTGATATTATGGTGCCGGTATAGACCGAAATTCCGTTATGGTCCAATTCTGATCGGTAATAAATACCGGGACTTTGCAATATTTGATTGATCACAATTCTATATATTCCATTGACTATAGAAGTTCCCAGGGAATTCATTAGAGGAATGTTTCCGATAAAAATTGTTTGTTCTTGCATATCCCTACTGTTTTTCCAAATTAATCCCGCGGATACATATAATTCAGAAGAATATGTGAGTGATTCATACACAGCATCTCTTTCCTTTATCAAGGGTTCGACCAATTGATATGTTTCCACAAATAATTGAAATTCAATTTCTTGATCTGTATCTTCAATTTTTGGAAACTTATAAAGTTCTTCCGTCAAACCTTGATCAATGAACCTACAAAATCCTTCAAATTGTATCTGATTAAATCCAGGTATTGTAGATATTCCCTCATTTCCATCCCCGAGCATTTTAAATTTCCCATTTATCAAAAAATACCACTATTGGTTCATTCTTCATCTAATTAGATAGATTAGATAAATGATCTAGCAATGATGGCATTTCTATTTTGTTTACCGAATCACATGAAATTTTACCCAACTCCATATCTGGAATGTATGAAATACGTATGAACGGAGGAAGAAAGAGAATTTTCTACTTAAATTGAATTGAATTGGAATTTATTGGAATTTTCAACAGATACAAATGGAAAGAAATTGATAAAACATCCCTAGAAACAGACTTCTGCTACTTAGACTTATTAATTAAGTTATAGGATTTTGTATAGAATATAAAAACAAAAATGATTCCATTTCTACCATTATTATGATAATACATATTCCAACCTGCTTGAATACCAGAAAAATAAATGGATTGGACATTTGATCTTTTCGCTGAGATAAAGGCATAAAAATCAGAAAGAATATATAGAATTAGAATCGGTTTTTTAGCATTTAACCCCCCTTTATGTTATGGATTTCGTTGTTCAAAACAAAAAATGATTCGCAGAGAAGAGAGAGATTTTGTTTACGGATTTTTGAGTAGAATACGATTGTGAGGTGTACAAGAAAAGAAGGTTTGTATGGCTTAAACACGTGTGGAGATATCTATAATATCCGTCTTTCTTCTCTTTTATTGTTTTATTTATTGTTTTATTGTCGTTCTATGTTCTATTCGGGGCAACACAGGTTGCGCTCTACGAAAACAGAATTTAAATTTTCTATTCAATTCAAAATTCAAATTGAAGTATGATACTTTTCTGATATCTGATAATTCTATATCGGGAACATATATAAATAATATATATCCGTCTAACAATTTCTCTTAGGGGGTTTACATATACTCATAATTGTTGTTATAATTATTATTAATAATTAAAATTGAGATGTTGTTATAATTATTATTAATAATTAAAATTGAGAAGGATTTTTTGATTGAAAAAATCCATACTGAACTGATTAGTTATATATCAAGTTGTATTTTCTTATGTCATTAGGAAAACAAAATTTGGAGATTCAAATCCAAGAATCATTCATGCATTCTAAGTCAATAGTTAATGGTTCCTATTTTCATAAAGTTGAATTTTGGATTTTGCGACTGAAAATCCACATTTGATTTTTCAATAGAAAGGTAAGAGAAAGTTTTGAACATTATGAATTTTGAGATAGACTCAATCGAGAAATTGAAAGGATGAATCAAACCCAATCAAAAGGGAAGAAGGATTAGAATTTCTTTTACTTTTAGGAAAAATTAAGGAAAACAGAACTCAAGGTGCAAGTACAATAAAAAAGCAGTTCAGTAATCCGGGAAAGTTTTCATCTATTTTGTATTTGTAGCATTTTGGCGACATGGCCGAGTGGTAAGGCAGAGGACTGCAAATCCTTTTTTCCCCAGTTCAAATCCGGGTGTCGCCTGATCAACAAAAAACTAGAAATCTCTTCTTTTCTTCTGTTGATATAACCCGCCGAATGATTCCCCAGCAGAAGCAGAGAAAGCAGACTGTTGATACTTGTTTGATTCTAAACATCTGGTCTGGGGGTTTTTCAAAAAAAAAATTCAAATATCCTTGCATATTTAGGCTTAGGCTTCAAGGAAATATTCGAATGCTAGAGGGGCTATCAAGACTTCGCAATTACCTTCTACTACAAATAAAAATTTTATATTATTAATCCATTGTATAATGACTGGACCTTGGATTAGATTGGAGAGCCCGATAGGAAATCTAAATAGTTGTGGAAGGGGGCGGAAGATACTTTATTATATACGAGGAACTCACGAAAATCTCTGAGTGCTCAAGCATCCAATCAAATCAATTGAAATGAGGGTCAACAAAAAAAGAATAGGACCTATTATTCCTACATGTTCCATTAGTAACATTCCCTTGAGATGTTACTGCGGATTTTGCTTGTGTTTAATCTTTCCCGATTAGAAATCATATAGGAATTTCTTATAAAATGAGCGAATTTATTGGATTGGTTTATTAATAGTCTTCGTTCTTTTTGACTCTGCGCCATTGATTCCACTATTATTAGTGAGGAATAATGGAACAATTCCTTTATATTTATAGAGATAGGGGACATAATTCATATGGATATAGTAAGTCTTGCTTGGGCTGCTTTAATGGTAGTCTTTACTTTTTCTCTTTCACTCGTAGTGTGGGGAAGGAGTGGACTCTAGGGGTCCTACTAATTGAGTTAAGGAAGCAAACTGTATCAATATCAATTGCTTTCTAGATCGTTCTGCAACACGTTTGGAACAAAATAAAAATATCTTCATTTTGAAATTCCATTGGACTCGACTGGAGTAATGTATTATAGGAATCATCCTCTTTCAATCAAAGAGCTATTTCAACGATTCCCATGTTTGTAGTTCGAAAGGAAGAGGATCCCAGGAAATTTATTCGAACCTAATTCTTCCTAAATTTTCTATTCCAATCAACGGCCTCTTACTAGGTGATACTGAGGAGGGCCGGACCCTTTTTTTATTTGTTTCTCTCTTTACTGTTCAAAGAAGAAGTAGCTTTGTTAAGTGTATACGCACTTTGTATGAGAAAGAAAGGATATAAACATAGTGATTGTCTAACGAGATACTATGCAGAATAAGATCGTCAGGTGAGTCACATATTGTATTGCGCATTTACCGCTTTCGAATTTTTTAAATTGGATTTATACTTTATCGACTTATTTCATATCATGGTTCAGGCGTTAAAAATCAGTGAGATTTACTCTTCCTTTTCGATGCCCGTGGAACTACTGTCAATGGTTTACTCAATTACTTCTTGGGAATGTTAAAAAAGATTACTACGTGATTTTTTGAATATGCCTATATCTATCGCTTTTCCTTCATTGATTTGATTCTTTCAATAGATACCGAGATTCGGAAATCAAAAATATAGTAATTAAAACTATAAGACATAAGAGTAATTCAGATTGATCAGAACAAATAGATATAGCAAATAAATGGAATTGGATGCTATGTCAATCCCATATATGGAATTGATATTCACATATATCAAGATAATATTGTAGATTGATCTATAGATCCATATCAAATGCAGCCTCTATCTTTATTTTATTCCGGGGGGCCTACAATCTAACTAATAAATAGTATGGTAGAAAGAAATAGATGAATCTTTCTACCATACTATCTATCTATTAGAATACTGCCGATTCTAGTTCACTCATTTCATTTAAGACATGAAATTGGAATCTTTTTCATTTTATTTCGTCAATTTTGGCTAAGAACTCAGAAGTCAAGTTTCATTCAAATTAGTTAATAATTAATCGTTTTGACTGACTGTTTTTACGTAAATGATAAGTAGAAAAGCGGTAGGAACTAGAATAAATAGTGCAGTAGCAATAAATGCAAGAATATTTACTTCCATAATCTCATCGGTTTTTTACTTCGCAATAACTCGGGATTTAATCCCATAGAGATGATAAATCTTTGGCCTGTAAATTCAATGAATGAATATTACCTCTCGATGATCTTGAATCGGATCAATATCATGAATAACAATATCTGAACTATCAAATCAATTCGTCGTCGAGAATTGAATAGTATAACATAGGAAGTTCTTTTATCCATACCGCCCCAAACTTGGATTCCTGACCCAATCCAAAATTCCTTTATTTATTTATCATTTTTTATCATCTGTTCTTTTTTTCTCTCTAATCTATCTAGTTCCTTCTTGTACAATCATCTGATGAAGTCTCATCAAATAGCTCTTCCACTTCTAGTGGTCACATAGTTACAAACCCAAACAAACAATAAAAGCTAAATGTAAAAAGAAAGGAGTTTAGAACGAAACTATTTTTGACTTGGAAGACAAAGAAGTGTGATAAAGATGAGACCGTATAAAATGAATATTCATCAAATTTACTATTTTCCGATTTGTTCTTTCGTCGATGGGGCCTTAAAACAAAATGAAAAATCGGAAAAATGATTCATTCCCCTTTCTAAGAGGAGTAGGATTTTTGGTTGGTCTGTCCTTCCCCCTCCTTTCTTCGTAGATTATTAGCCCCGGGACACCTATACCAAAAGCTCAGTGTGCGATTTGCATGAAATCTATTTTTCAACTTCAAACTAGTAAGTGAGGTTCCATAAATCCGTAGCCAGAAAAATAAATTGTTTTTTTTTTATTTTTTCTGGAAAGTATTTTCTTATATTCAATTTTGTATTGGACAAGAAAGAAATTCCCTTTGTGTATGCGCGCCTCAAAAAGGTATAGTACTAGATTCCATTACATGCATCGGGGGCAATCGAAAAGGCCAGCATTTCTTGGAATACTGACTATAACGCTACCAATAATTGTACTAATCCAACCGCATATGTCTTTCTCCTACCAAAAGGAAAGAAAAAAGAAATAAGGATTTCCCCTTTGCTTTGACAATGAAATTCTGCCCCGGTCCCCTTCATAAAAAGGGAGAGATTTATTGATATATTTATTGGATCCGTCGGGACTGACGGGGCTCGAACCCGCAGCTTCCGCCTTGACAGGGCGGTGCTCTGACCAATTGAACTACAATCCCAGGGAAATACGGGATCTAGCAGAAAATTTGATTCTTTTTTATCTCCGGATCGGGTATTTCTGAAGTACAAAGGGGGTTATATCATCTCATGGCGGATTGGCGAATTATTGGGCCGAGCTGGATTTGAACCAGCGTAGACATATTGCCAACGAATTTACAGTCCGTCCCCATTAACCGCTCGGGCATCGACCCAGGAAGAATCAATTTTAGACTTATTGGTAATCCATGATCAACTTCCTTTCGTAGTACCCTACCCCCAGGGGAATTCGAATCCCCGCTGCCTCCTTGAAAGAGAGATGTCCTAAACCACTAGACGATGGGGGCCTGCTTGACCAACGGCCATCATACTATGATCATAGTATGTATAAGTTTTTGAAATTGTCAATATAATCGAATGATTCTATCCGAGGGATCTTTCCCCCTTTCAGAATTGCATAGAATTATTTTTTATTCGTCATTGATGAATTATTCATTAGAATCGCCATTAGAAATCTAGTAGTAGTATTTTTTTTTTATTTTTGAATTATTTCAATTGAATTTATTTCGATTATTTTAGTTTAGATTATTTAGTATTTCGAATTTTATTTAGAAATTTCTAAATAAAAAAGAAAAAAAAGTAATAAATACAAAAAATAGAAATAATAAGGAAGAGTAGGATTTTTTCAGGGAATGATTGGTCCGTCAGAAAAGAAGAGTAGGATTTTTTCAGGGAATGATTGGTCCGTCAGAAAAGGAAAAAGGTGTGAAATTCGATTTCTTTCACTTTCATTTGATTCATTGTTAAGACGAGATATCCTTATCTCCCTCCCACCAAGACAGGAAATTAACAAACGAGAAATCTAGTAAGCGGGATCAAGCATAAAATTCTTTTTTCTCCAAGAATTTAGTTCAGGAGACAAGTAGAATCTCTTCATTCCATGATTCGATGAAATATCTTGAATTTTATGTTGAATTGCTAGATGTATGTACATGTATCAATCAAGTGAATTTTGTTCTGGTGGGATCAATTCAATAAAAGAAAAAAAGCAATTCGAGTAGGTCTTGAAACAATTCATTGCATTTTCTCCTAGACTTCCTAGGTAAATCCATTTTATTATTCAACAATGAGCCACTAGACACTATGTATCTACTGCACGTACTTAATGCATATATACTTATGTTTATAATATATGTACATATATATATTTTATCCACATAGTGAATAATTCCGGAATTAAATAAAATAAAAAGAAAAAAGGCCCCTTTAACTCAGTGGTAGAGTAACGCCATGGTAAGGCGTAAGTCATCGGTTCAAATCCGATAAGGGGCTTTGTAAAACTCCAATCTAGTATTCATATTTGAGGGGAGAATTGTATTTTTATTTGTAATAAAAAAAGTAACTAACTGGATAATACATTATCATTATACTTAGTTATAAAGTTGAACATTTGTTTAGTCAATTTTCATTATTATGAATTTCTGAATAATGAAAAGTCACTTCTTGAATCACCGAATATTCCTATTTTCCATTATACCAACCAAATCCATTCGAAAGGTTAGAAATCAACAAAAGAAAAAGTAAGTGGACCTGACCTATTGAATCATGACTATATCCGCTATTCTGATATTAAAATTCGATAGAGATGAAATTGGAGCAGTTGATTTTTTTTATTTCATTTTTTTGTTTTGGACTCCACAAGAATTTGTCGATATTTCCGATTAAATCTTCTTGTTACTAGATTTTCTATAGGAAAAATTATAGGAATAAATTGTTATTCCTTTCCTACACAGAGAAACCTTTCTTCCAAGTCAAGCCATTTATTATCTTTCTTTGATTCTAGATCAAAGATTAATTTCATCTATATTATATATTAATTTATATCTAGATTATATATCTATATTATATTAAGTAGATTGTAGATTTCGATGTATATCTATCAGATCGTGGCTTCATGTACCAAATATTTCAATATCGTTGCATCCGGTATTTTTGTTTTGTTCCAACAGTGTGATGAAGAATAGATCCGAGAAAGAGACTTTCATTTCCAGTCTCCTATTTATTTATTTTATTTATTGAATTTGAGATTTCTAAAAGGAAAAATAGTAGATTATCTCTTTTTCTAACAGATAAAAGAATCTAAAAATAAATATTCGATCGAACTGTCTTTTTTCCTTCGATCCGTGGAAAGATATACTCTGGGGTTTTAGATTTATTTATATGAAGTATGAAGGAAGGGGACCGTTTGGTCCTTGAAGAGTTCTTTCAAAACAAGGGATTGATTGAATTATCTTATTAAGACAATTCATGGTTCATATGCTTAGTCAGAAGGAATAATCCAATGGAGTTCATGGATTTACCTAGGTCAGTTTATGGGCTAATCAATAAAGGATTTTTATCTTCGAAACCCATTGGAAAGGGCAGTGCAAGAGAAATCATACAAAAATGATCGAATCTTCGGACGCCCCGAAAAAGATATGAGGTGCTCGGAAATGGTCGAAGTAGTTGAATAGGAGGATCACTATGACTATAGCCATTGGTAAGTTTACCAAAGACGAAAATGATTTATTTGATATTATGGATGACTGGTTACGGAGGGACCGTTTCGTTTTTGTAGGCTGGTCCGGTCTATTGCTCTTTCCTTGTGCCTATTTCGCTGTAGGGGGTTGGTTCACAGGTACAACCTTTGTAACTTCCTGGTATACCCATGGATTGGCCAGTTCTTATTTGGAAGGCTGCAATTTCTTAACTGCCGCGGTTTCTACTCCTGCTAATAGTTTAGCACATTCGTTGTTGTTACTATGGGGTCCTGAAGCACAAGGAGATTTTACTCGTTGGTGTCAATTGGGGGGTCTGTGGACTTTTGTTGCTCTCCATGGAGCTTTTGGCCTAATAGGTTTCATGTTACGTCAATTCGAGCTTGCTCGATCTGTTCAATTGAGACCTTATAATGCAATCGCATTCTCTGGTCCAATTGCTGTTTTTGTTTCTGTATTTCTGATTTATCCACTAGGTCAGTCTGGTTGGTTCTTTGCACCGAGTTTTGGTGTAGCAGCTATATTTCGATTCATCCTATTTTTTCAAGGGTTTCATAATTGGACCTTGAACCCCTTTCATATGATGGGAGTTGCCGGTGTATTGGGCGCTGCTTTGCTATGCGCCATTCATGGTGCTACCGTAGAAAATACTTTATTTGAAGACGGTGATGGTGCAAATACATTCCGTGCTTTTAACCCAACTCAAGCCGAAGAAACTTATTCAATGGTCACCGCTAACCGCTTTTGGTCCCAAATCTTTGGGGTTGCTTTTTCCAATAAACGTTGGTTACATTTCTTTATGTTATTTGTACCAGTAACCGGTTTATGGATGAGTGCTCTTGGAGTAGTCGGTCTAGCCCTGAACCTACGTGCCTATGACTTCGTTTCTCAGGAAATTCGCGCAGCGGAAGATCCTGAATTTGAGACTTTCTACACCAAAAATATTCTCTTAAACGAAGGTATTCGTGCTTGGATGGCGGCTCAAGATCAGCCTCATGAAAACCTTATATTCCCTGAGGAGGTTCTACCACGTGGAAACGCTCTTTAATGGAACTTTAGCCTTAGCTGGTCGTGACCAAGAAACCACTGGTTTCGCTTGGTGGGCCGGGAATGCCCGACTTATCAATTTATCCGGTAAACTACTAGGGGCTCATGTAGCCCATGCTGGATTAATCGTATTCTGGGCCGGAGCAATGAACCTATTTGAAGTGGCCCATTTCGTACCCGAGAAGCCTATGTATGAACAAGGATTGATTTTACTTCCCCACCTAGCTACTCTAGGTTGGGGGGTAGGCCCTGGGGGAGAAGTTATAGACACCTTTCCATACTTTGTATCTGGAGTACTTCATTTAATTTCTTCTGCAGTATTGGGCTTTGGCGGCATTTATCATGCACTTCTGGGACCTGAGACACTTGAAGAATCTTTTCCCTTCTTTGGTTATGTCTGGAAAGATCGAAATAAAATGACCACAATTTTAGGTATTCACTTAATCTTGTTAGGTATAGGTGCTTTTCTTCTAGTATTCAAGGCTCTTTATTTTGGGGGCGTATATGATACCTGGGCTCCGGGAGGGGGAGATGTAAGAAAAATTACCAACTTGACCCTTAGCCCGAGTATCATATTTGGTTATTTACTAAAATCCCCTTTTGGGGGGGAAGGATGGATTGTTAGTGTGGACGATTTAGAAGATATAATCGGAGGACATGTATGGTTAGGTTCCATTTGTATACTTGGTGGAATCTGGCATATCTTAACCAAACCCTTCGCATGGGCTCGACGCGCACTTGTATGGTCTGGAGAGGCTTACTTATCTTATAGTTTAGGGGCTTTAGCCGTCTTTGGTTTCATTGCTTGTTGTTTTGTCTGGTTCAATAATACCGCTTATCCTAGTGAATTTTACGGACCTACTGGACCAGAAGCTTCTCAAGCTCAAGCATTTACTTTTCTAGTTAGAGACCAACGTCTTGGGGCTAACGTGGGATCCGCTCAAGGACCTACTGGTTTAGGTAAATATCTAATGCGTTCCCCGACCGGAGAAGTCATTTTTGGAGGAGAAACTATGCGTTTTTGGGATCTGCGTGCTCCATGGTTAGAGCCTCTAAGGGGTCCAAATGGGTTAGACTTGAGTAGGTTGAAAAAAGACATACAACCTTGGCAGGAACGGCGTTCCGCGGAATATATGACTCATGCTCCTTTAGGTTCTTTAAATTCCGTGGGTGGTGTAGCTACCGAGATCAATGCAGTCAATTATGTCTCTCCTAGAAGTTGGTTAGCTACCTCTCATTTTGTTCTAGGATTCTTCTTCTTCGTAGGTCATTTGTGGCACGCGGGAAGGGCTCGTGCAGCTGCAGCAGGATTTGAAAAAGGAATTGATCGTGACCTTGAACCTGTTCTTTTCATGACCCCTCTTAATTGAGATGAGACAGGAGATCCAATGCTTGAATGAAGTACAAATCACTTTGATTCAATCATACATCTTGGAATCAGCTTAAGTATTCCTTTTTTCTTTTTTTTTTTTTCAACTCATTTTATCTAATTTATATCTAATCTATTTTTCTGGCTTGGCTAGGTGGGATAGCCGAGCCATTCCCTTTTCTTTCGGATAGCAGATTGGGCAAAACCACTAAAGAAAAAAAAATTTTCAATTAGCAAAAAAGGAGAGAGAGGGATTCGAACCCTCGATAGTTCTTTGTTCAAAACTATACCGGTTTTCAAGACCGGGGCTATCAACCACTCAGCCATCTCTCCGAAAGACTATTTTTATTTTATTCCTCCGAATCGAACATGGCCATAGGGGTGGATACCCCCACTATCTGTAGAAAGATCTCAGGTGCGAATCCACCGGTCGATCTATCTATCCGTATATAGATATATGATCTAGCATGCCCATTTGTGAAATAAAAAATAAAATTTAATTTCCCCCACCCAACTCCATGTACGAATAAAGTGCGAAAGGAGGAGTAGTAATAAGTCATATAGAATCAATGGATTCATGATAAAGTAAAATCCCTCGATGACATATTTTATCACAATTAATATTTTTTGGCTGATAGAGGGATCAAATGGTATATAGTTCATTTGTTGGTAGCTTGGAGGATTAAAAGCATGACTCTTGCTTTCCAATTGGCTGTTTTTGCATTAATTGCTACTTCATTAATCTTATTGATTAGCGTACCCGTTGTATTTGCTTCTCCTGATGGCTGGTCAAGTAACAAAAATGTTGTATTTTCTGGTACATCCTTATGGATTGGATTAGTCTTTCTGGTAGGTATCCTTAATTCTCTCATCTCTTGAACCTATTCGTCGCAGACCCAAAACCAAAATGACCCCCCTAATTTTTCTCGGTTGTGAGACACATTAAATTTGAATCTAAGTCCCCAAAGAAAATGCAAATCAAATAAAGAAAACAAAAAAATTAAAGGGGGGTCAAACTTCTTGAATAAAAAGAATACAATTAAAAAAAAATAATTGGAATCGTTCCGAAGAGAATATGTGTCCCGGCACTGCACAAATAAGATCCGGTTATATATCATATATGTGGGTACATATTGTGTATCAAGAACAAAAAAATGCGGATATGGTCGAATGGTAAAATTTCTCTTTGCCAAGGAGAAGATGCGGGTTCGATTCCCGCTATCCGCCCAAGATCCAAAGATAAAGTAATTTTTTTATTATTTAATTTCATAAATAGCATTAAATATATCCTTAAATTAAGGATTTGGTATAGTTGGCCGTGATAGTATAGTGATTCTACCCCTCCCCTACGTTTTTCTTTTGCCTTCCACCCCCAAAAAGCGAAAGGCGGGAATTAATTACTAGTTACCAGAGTCAACCCTAAAATAGTTTGGCAAAACAAGATGTTGCGGAGACAGGATTTGAACCCGTGACCTCAAGGTTATGAGCCTTGCGAGCTACCAAACTGCTCTACCCCGCGCCGAAGATAAGAACTGAAAACTAATAGATAAACAAGGATTAAATGCGCCCCTCCACCCTATCTGTACAAATAGAATAGCCCATTTATACAGAATGGTAAAGGGGCTTCTATGATCATGGACCATAGAAATAGAAATGAAGCGTTAATCCTTACCAACTTGATCTTGTTGCTCCTGGCAACAAACATGTATGAACCATTTCACGAAGTATGTGTCCGGATAGTCCAAAGTCTCGATAGTTAGCTCTCGGCCTTCCGGTCAAAAAACAACGTCGATGAAGGCGTGTAGGTGCACTATTCCGTGGTAGGGATTGTAACTTTCCATAAATTTCCCATTTGTCACTCAACGACGGAACCTTGCTTATTTCTTTTTTTGAGGATCGACGAATCGAATGATATTTCTGTTCCAATTTTTGCCTCTTCTTCTCCCTCTGAATCAAACTTTTCCTTGCCATAATGGTTGAATTCCTATTAGTATCCATGATACAAGTCGAATCCTAGATGTAGAAATAGAAGAAGGTGGACCCCCTCTCCGTCGAAAGAAATGAGATTATCGCGGATACACACATTAATTAACCAAATTTGCCCGACGTAGAGGCAATCAAGAAAGCCGCATAAGTGAATATATAACCTACAGAAAAGTGAGCTAATCCAACCAATCTTGCTTGTACAATGGAAAGGGCCACTGGTTTATCTCTCCAGCGAATCAAATTGGCCAAAGGTGTGCGTTCATGAGCCCATGCTAAAGTTTCAATCAATTCCTGCCAATATCCACGCCAAGAAATTAAGAACATAAATCCAGTAGCCCAAACAAGATGTCCAAATAAGAACATCCATGCCCAAACCGATAAACTATTCATACCAAAAGGGTTATATCCATTGATAAGTTGTGAAGAGTTTAACCATAAATAATCCCTTAACCAGCCCATCAAATAAGTGGAAGATTCATTAAACTGTGAAACGTTACCCTGCCATAATGTGATGTGCTTCCAATGCCAATAAAAAGTAACCCATCCAATAGTATTTAACATCCAAAAAACTGCCAAATAAAACGCGTCCCATGCCGAAATATCACAAGTACCGCCTCGTCCTGGGCCATCGCACGGAAAACTATAACCGAAATCCTTTTTATCTGGCATTAACTTGGAACCACGTGCATCTAAAGCACCTTTTACTAAGATCAATGTAGTTGTATGTAAACCAAGAGCAATAGCATGATGAACCAAAAAGTCTCCAGGACCTATTGTTAAGAATAATGAATTACTATTTTCATTAACAGCATTTAACCAACCCGGCAACCAGATGCTTCGACCCGCATTGAATGCTGGGCCACTCGTTGAAGATAAAAGTACATCGAACCCATATGAAGTTTTACCATGAGCGGATTGTATCCATTGAGCAAATATGGGTTCAATCAAGATTTGCTTCTCCGGAGTGCCAAAGGCAAGCATGACATCATTATGAACATAAAGTCCCAGGGTATGGAATCCCAGAAAGAGGCTGGCCCAACTTAAATGAGATATGATAGCTTCTTTATGATCTAACATTCTTGCCAATACATTATCTTCATTTTGCTCCGGATTGTAATCTCTAATGAAAAATATAGCTCCATGAGCAAAAGCTCCTGTCATGATGAATCCTGCGATATATTGGTGGTGGGTATATAATGCAGCTTGAGTAGTAAAGTCTTGTGCTATGAATGCATAAGCAGGTAAAGAGTACATGTGTTGAGCTACCAAAGAAGTAATAACCCCTAAAGAAGCTAGAGCAAGGCCTAATTGAAAATGAAGCGAATTGTTGATTGTGTCATAAAGACCCTTATGTCCACGCCCCAATCGCCCCCCCGGAGGAATATGTGCATCTAAAAGATCTTTCATACTGTGCCCAATCCCGAAATTGGTTCTATACATATGACCAGCAACGAGAAAAATAAATGCAATAGCTAAATGGTGATGGGCAATATCAGTCAGCCATAAACTTTGCGTTTGTGGATGGAATCCCCCGAGAAGAGTTAGAATGGCAGTTCCCGCCCCTTGGGCGGTACCAAATAAATGACTACTTGAATCGGGGTTTTGAGCATAAAGATTCCATTGACCTGTAAAAAGTGGGCCTAACCCTTGGGGATGCGGTAATACATCTAAGAAATTATTCCACCGAACGTACTCCCCTCTGGATGCAGGAATAGCAACATGGACTAAATGCCCTGTCCAAGCCAAGGAACTTACGCCAAAGAGTCCTGACAAATGATGATTCAGACGAGATTCGGCATTTTTGAACCAGGAAACGCTCGGTTTCCATTTCGGTTGTAGGTGTAACCAACCTGCTATTAAGGATATGGCAGAAAGAAATAATAGAAAAAGAGCGCCAGTATAAAGATCTTCATTAGTGCGTAAACCGATTGTATACCACCACTGATAAACACCAGAATAAGCGATATTCACTGGGCCAAGAGCACCCCCTCGAGTAAAAGCTTCCACGGCCGGTTGACCAAAATGAGGATCCCAAATTGCATGAGCAATAGGTCTTACATGTAAAGGGTCCTGTACCCACGACTCAAAATTTCCTTGCCAAGCTACATGAAACAGATTTCCGGAAGTCCACAGAAAAATTATTGCTAATTGACCGAAGTGAGAAGCAAAAATATTCTGATAAAGACGTTCCTCAGTAATATCATCATGACTCTCGAAGTCATGTGCGGTAGCAATACCAAACCAAATACGACGAGTAGTGGGGTCCTGAGCTAAGCCTTGGCTAAACCTTGGAAATCGTAATGCCATAATGCTTTTCAAATCCTCCTAGCCATTATCCTACTGCAATAATTCTTGCTAAGAAGAATGCCCATGTTGTGGCAATTCCACCCAGAAGGTAATGGGTTACTCCTACAGCACGTCCTTGTATAATGCTCAAGGCTCTCGGCTGAGTAGCAGGAGCAACTTTTAATTTATTATGAGCCCAAACGATGGATTCAATAAGTTCTTGCCAATAACCACGTCCGCTGAATAGAAACATTAAACTAAAAGCCCAGACAAAATGAGCACCTAGGAAAAAAAGGCCATATGCAGATAATGAAGAACCATAAGACTGAATTACCTGGGATGCCTGTGCCCATAAGAAATCGCGGAGCCACCCATTAATAGTAATAGAACTCTGCGCAAAGTTTCCTCCCGTGATATGAGTTACTACCCCTTGATCACTTACACTGCCCCAAACATCTGACTGCATTTTCCAACTGAAATGGAATATTACTACCGAAATTGAATTGTACATCCAGAATAGTCCTAAGAAGACATGATCCCAGGCCGATACTTGACATGTACCCCCTCTTCCAGGTCCATCACAAGGAAAACGAAAACCAAGATTTGCTTTATCCGGTATCAAACGAGAACTGCGAGCAAATAGAACACCTTTCAAGAGTATCAATACCGTCACATGAATCGTAAATGCATGAATGTGATGTACCAAGAAATCGGCGGTTCCTAATGGAATAGGCAACAAAGCCACCTTGCCACCCACTGCCACTAAATCACCACCCCCCCAAGTTAAACTGGTGCTTGCTGTTGCACCAGGAGCCGTTGCAACAGGTGCTAAAGCATGGGTGTTTTGTATCCATTGAGCAAAAACGGGTTGTAATTGTATAGCGGTATCTGAAAACATATCTTGAGGACGCCCTAAAGCGCTCATGGTATCATTATGAATATACAAACCAAAACTGTGAAAGCCTAGAAATATACATGCCCAGTTGAGATGGGATATGATTGCATCACGATGCCTAAGGACACGATCTAATAGATCGTTGTACCGAGTAGTTGGATCATAATCTCTTACCATAAAAATGGCTGCATGCGCGGCAGCACCAACTATGAGAAATCCACCAATCCACATGTGATGTGTGAACAATGACAGTTGTGTACCATAGTCAGTAGCTAGATACGGATAAGGGGGCATGGAATACATATGATGAGCTACAACAATGGTTAAAGAGCCTAACATAGCTAAGTTAAGAGATAATTGAGCATGCCATGACGTTGTTAGGATCTCATATAGGCCTTTATGGCCCTGACCTGTAAATGGACCTTTATGGGCTTCTAAAATATCTTTTAGTCCATGACCAATACCCCAGTTGGTCCTATACATGTGACCCGCTATCAGGAAAAGAATTGCAATAGCTAAATGGTGATGGGCAATATCAGTCAGCCACAGACCCCCAGTTACTGGATCTAATCCTCCACGAAAAGTAAGAAAGTCCGCATATTTTGACCAATTCAAGGTGAAAAATGGGGTTGCTCCCTCGGCAAAACTGGGATAAAGTTGAGCCAAAAGATCTCGATTCAAGATAAATTCATGAGGAAGTGGTATCTCTTTAGGATCTACTCCAGCGTTTAGAAATTGGTTAATCGGTAAAGATACATGTACTTGATGCCCCGCCCAAGAGAGAGACCCAAGTCCTAGTAGCCCTGCCAAATGGTGATTCAGCATAGATTCTACATCTTGAAACCAAGCCAATTTTGGCGCCGCTTTATGATAATGAAACCAACCAGCAAAAAGCATTAACGCTGCAAAGACCAATGCCCCAATTGCTGTACAATAGAGTTGTAATTCACTAGTTATTCCAGATGCTCGCCAAATCTGAAAAAAACCAGAGGTTATTTGTATTCCTCGGAAACCCCCGCCTACGTCACCATTTAATATTTCTTGGCCCACTATTGGCCAAACCACCTGGGCACTAGGCCCAATGTGAGTTGGATCACTTAGCCACGCTTCATAATTAGAAAAACGAGCACCGTGGAAATACATGCCGCTCAGCCAAAGAAAGATGATGGAGAGTTGACCGAAATGTGCACTAAATACTTTTCGAGAGATCTCCTCCAAATCACTGGTATGGCTATCGAAATCGTGAGCATCAGCATGTAGGTTCCAGATCCAAGTGGTAGTATCAGGCCCTTTAGCTATTGTTCTTGAGAAATGACCCGGTCTGGCCCATTCCTCGAAAGAAGTTTTTACGGGATCCCTATCTACCAAAATTTTAACTTCTGGTTCCGGCGAACGAATAATCATTGAGTCCTCCTCTTTCCGGACAACACATACAAAGAGACCCGCCAACAGTCAAATAATTAGTGAACCTTAGAGATAGAGAGATATTTCTATAATTAGTTCGTTTCTCTTCTATTTTTCTATCTCCCATCTATCTATTTTCTTTAGTTATTTACTAGAGCAATTATGATCTGGAAGTCGATCCGGGGCAAGTGTTCGGATCTATTATGACATAGCCTTGAGGCGCTCAACGGACCTTTTAACCTTTTAAAAACCTTTTTGGGCTTTGGATTGATCCAAAAACGACCTTTTTGTGCAACCTAGTGTATATTCATAGAAGTTATTAGATGGAGCTCTTTAATTTTTTACCTAGAAGATTTTAATTACTCTATTCCAAATCACGCGAGTAGCCATTAGACATTACTAAGAGACATCCCCGGTATATATATATTTAGTGATTCGAGGATTTCTTTTATTAGTTTTAATAATAATAAGAATTTTGTTTAATTTAATATTTAATATAAATATAATAAAAAAAAGAAGTCTATTTTGTACTCTATCTGTGTATCCTTTTTTATTCCTAAAATCCTAAAAAATAGCAGATGAAATAGAAGTGAAATAGAAGGCTTAGAAGGGATATAATGAAATTATGTGATTGGGTCTTCCAAAAGCAAAGGAATGATCCGTTTTTTAGTTAACTGATCTGATGGGTCCAACAAACAATTAATTATAACAAATATCTAAATTCTAAATAAAGGATAATAAATAAACGAGGTCTTCTTTTATTCGAAACGTCTCGTGATCTTCAACCAATTATGCGCTTCAATATAATTACCGGGAGTAAGCGCTATAGCCTGTTTCCAATACTCAGCGGCTTGATCGAACCAAGCCTCTGCAATTTCAGAATCTCCCTGTTGAATGGCCTGTTCTCCCCGGCCGGAATAGGTAGTTCAATTCCTTCCCTTAGAACCGTACTTGAGAATTTCTTACCTCATACGGCTCAGCAGTCAATTCTTTTGGTGTCCCATTTTGATCTATACCATATCTAAAAAAATCTAATCAGATTTCTCATGGATCTATCCCAGTTTTAGGGTTAACCAAAAGAAAAATAGGTTAATTACATGAGTTTCAAACTGAAATTTGGATGAATAATCCGTTTATTTAGTTTTATCTTTTTTCCCACCTTCATAAGAATAAAGCATAGGCATTTCTACTAGTGTTAGAATTTTATGAAAGGTAACTATCTCGGTTTCATAGATAAATTTATATAGAATCTTTGAAAAAGACTTTCTTTCATAAGAAAGAAAATACTTACTATCTTTGGGATCTGATCCTACACCGCTGCTCAAGACTTTAGTGGATCGACTCTATTACATAAGTTAATTCCTAATTTTTATCTCACATCATGAGATAAGTACGCAGTTATTATTGTATCGGCCCAAAACCTCGCTAATTGATCTTTACGGTGCTTCCTCTATCTCTATCAATTAAAGCCTTATATCCATTTTATATCCATAGAAAAAAGTTGCTAGGCATTTTTATTTTTTCCTATTTTGACTTCTATGAAGTTTCTTTCTTTGCTACAGCTGATAAAAATCGTTGTTTTAGACGATGCCTATGTAGAAAGCCTATTTGGTTCTAGTAGTTACTTTACTAGATTTTTCTTTTTTTTTTTCTTTCTATAGTGGAGATAGTCGCACGTAATGACAGATCACGGCCATATTATTAAAAGCTTGTGGTAAGAATGGGTTTCGTTCTAGTGCTCGAAAATAATATTCCAAAGCTTTCGTATGTTCTCCATTACTTGTGTGGATAAGCCCTATATTATAGAGTATATAACTTCGATCATAGGGATCAATTTCTAGTCGCATAGCTTCATAATAATTCTGCAAAGCTTCCGCGTAATTTCCTTCGGATTGAGCCGACATCCGTTACGGTCGTCATTCAATTGAAAGAATCTCCGTTCCAGAACCGTACGTGAGAATTTCACCTCATACGGCTCCTCCCTTATGTGCATAATGAGAATAATACATAGAATCAAAAAAGATTCAACGATGAAAATATTCTCATTATGAACTCAGCAGGGCTAGTGTTTTTACAAGAAATCTCTAGCCAACCTTCCTGCAAGAGATTCTTTCTTAACATCAAGCCTATTGGGAATATATAGAAATGATAAGATAACTCCAACAATTTCTTTGTTTTTAACGCCTCCTAATTTCCAGGAATTAGTCACTTCAATAGCCTTCGATGGTTATACGGGTATCCAAAGGACGAACGAGATGGATGTTTGTTGTCCCAACCATTCTTTTAGTCCCAAGCCCGGGGCTGACTTAGAACAAAGTTTTCGTGTTGTTGATTCCTAGGTGTAGCGCTTCTTCCCCTATGCTGCCTATTAGCGCTAGTAGAGTAGGATTGACCCGTAATACAGAACCTCTAGGCGTAACCTTTCGCTTAATACTAGAATCGAGAATTGAAACATAGCATCTGAGGTTGCATTAATCGAGGATACACGACAGAAGGAATTGTTCTATTTCCAAACTTCACCTTCAAAAAGCGTAGATTTTTTTTTCAAAAATTTTCTCGAATCACGTGTTTTTCTCCTCGTAAGACTGAGAGAAATGAATAAATATGAAATAAAAAAAAAGAATCAAATCGCACCATCCCTGTAATAGGTAAATGCCTCTTTTTCTCCTGAAGTTGTCGGAATTACTCGTAATAAGATATTGGCTACAATTGAAAAGGTCTTATCAATAAAATTTCCATTTATCCGTGATCTAGGCATAGGTAGCAATCCATTCTAGAATTCTTCTCATTACCTCTCGTGGGAAAAAGATCCCACAAAGAAAAGAATTGTATAGTACGAAATAACATAAAAACTTATTTTTTTTTTAAGAAAAAAACAAAAGATATGAATCCTCTATTCCAATTGTTCCTTTTTGACAGGAATCGATAAGAAATAAGAAATATTTCAACGCGATTCGATTTCATACTAATGTAGTAGTATAGGAACTATTCCGATTTCGGTGAAGTTACAAATTAGAAGAACTCGATAAATTTTGATTGAATCATGATACAAATTACAAAGAAGAAAAAAGATCGAATAATCATTCTATGATGAAAATAGAATAACTGCCAATTTTGTGTACATAACGGGTATACACTATACAATCAAATCGAAATTTTTTTATGAATTTCTATTCTAATAGAGGGGTAGGTATTTGTTGTTGAGAACTCCAAAACCGAAAAGGAATTTTAAAAATTTTCTGGTATGGAATCATAGTCTATATAATTAGAATTATGATTTAAGAGTATCCATTAACTATAGTCTAAAAGATATAGACCATCAATCAGTTGATTCGTTCTAATTCATTGAATTAATCCGTTATAAAAATATCAGAAAAAGAAGGGAACGTTGTTTTTGCAAACATGAATTGAATTTTTTTTAACAATTTTTCGTAAAAATTGTATCTTTATCCCGGAGCCTCGAAGGAAAGAAAAATCGTTCTTTGCTTTGACTTTGATGAAAAATTTTCAGTTAAAATGGATTGGTCGTACCTATCCAATAATGGAATATGGATTATGACTGACTCGCTATTCACTCGGTTTTGGGGTCATAATCATTATGTAGGAGAGATGGCCGAGTGGTTCAAGGCGTAGCATTGGAACTGCTATGTAGGCTTTTGTTTACCGAGGGTTCGAATCCCTCTCTTTCCGTACCTTCGCTTAATTCACCAATTTTACTAACAACAAGGGCTCAAATAGCAATGGATACCATTATTCCAACAGCTAGACCCTTCTTTGATCTAAAGATATAGATTCTCAATTCCTAATTGCTTAAAATAGAATACTAAAAAATAACCATAATCAAAATACTGGAAAGAAAAGAGTAGACAAGGAATGAAAAGAAAATAGATCCTTGGTCTATGATACAAAAATGGGGGAAATCCAGATCAAACTCGGATTTATCTTACTTACTTAACCTTGGGTTAATTTACTTCGCCTAAAGGGAAGAAAGTTTTTCGAACCCTTGGTTTTAGTCTGAGGTTTAAGTCTGACGAGAATAATATTCTACGACTAGCAATTCATTTATTTTCAAACCGACCCATTTACTATCTATTATTTGATTGACTAATCCTTTATATTGGAATGGGTGAAGGGTCAAATGATTTGGTAATTCCTCATGAGGGGATGAATCGAGAGAAATTTGAATCAGAGCTCTGGATTTTTGTTCATCCTTTGCCGTAATAATATCTCGGGGTTTGCAGCGATAACTCGGTATATCTACTATACGACCATTAACTAAAATATGTCGATGGTTAACTAATTGACGGGCTGCGGGAATAGTTGAAGCCATACCCAATCGAAAAAGGATATTATCCAAACGCATTTCAAGTAATTGTAGTAAAACTTGACCTGTTGACCCCTTGGCTTTTCTGGCGATACGAACGTATTTAAGTAATTGTCGTTCTGTAAGACCATAATGAAAACGCAATTTTTGTTTTTCTTCTAGACGAATACGATATTGAGATTTTTTTACGGAACGAGATTGGTTTCTAAGATCACTTCCGGTCCTAGGCTTTTTATTAGTTAGTCCTGGTAAAGCCCCCAGGCGTCGTATTTTTTTGAAACGAGGTCCTCGGTAACGCGACATAAAGACTCCTTTTTATTTAGTATTTCGAATTAATTCTTATTTCTATTTATTTTTTATTGAATTTTATTTTACAGAATAAACCTAAACTAAAACTAAACTGAACTAAATGAAGCGAAGTTTACTGAAATAGTGTACTTGTACTATTACTATTTACTATAAATACTATAAAGAAGAATGGGATGAATTGGATAAATATACAGAACTCCTTCTATTATATATATAATCCTTTCCTGACATAATTGGAAGTTCCTATAATAAATTGATAGCTTTTGGAAAAGGAGGAAGGCGCTATTTCAATATTCTTTGATTTCAAAGGAACATTATCAATCATCTAAAAAATGGAATAAAAAAAAGAATAGGGAAAAGCCGGCTATCGGAATCGAACCGATGACCATCGCATTACAAATGCGATGCTCTAACCTCTGAGCTAAGCGGGCCCACATCACAGAAATCTTATATGCATAGTAATTGACTAAACTACTACTACTGGAATTGGAATCTTAGTGATTAACTATTCAATATTATATTGAATATTCTAGAGCATAAGGATTAATATAGCGATCTAGAATTTCGATTTATCACAATTCTAATAACAATTCTAATACTAATATTATTAAATAGTGATTGTAAATATTGTTAATTTTCTTTTATTTTAATTTTCAATTTGAATGGTAAATATTCTTTTTCATTTCTTTTTTTGGCATTTGAAATACTTTTTATTACAGTTCTATATTTGATTCTATATCATATATCTCTCATTCTATATTTATTTCAAATTCGAATTGTTTAATGGAATGGTTAGTTATAACTAATGAGACATTCCTCCGCTTTCAGGCGAAAGTGAAGATAAAAAACAAGAATCGATCGTTCAAGTATTCCAAATTGAATGGCAAAATGACAGGAAGAGAGACATATAGATGGGGTATATATCCATCTATATTGAATTGCGGATTCCGAAATGATAAAATCATTTTTGATTGGACAAAAAAAGGTCTCCTATAGAAGATAGTTAAGAAAATCAAAGAGGAGAAAACACGTTTTCGAGATAGGAATCGGTATCTAATGAATTCAATGGTTCCAGTATAAATGAAAGAAAAAGGAATGACATCACAACGAGATCCTAATCTCAAAACAAAAAGAAAGGGGGATATGGCGAAATTGGTAGACGCTACGGACTTAATTGGATTGAGCCTTGGTATGGAAACTTACTAAGTGATCACTTTCAAATTCAGAGAAACCCTGGAATTAACAAAAATGGGCAATCCTGAGCCAAATCCTGTTTTCTGAAAACAAACAAAGGTTCAGAAAAAAAGGATAGGTGCAGAGACTCAATGGAAGCTATTCTAACAAATGGAGTTAAATGCGTTGGTAGAGGAATCTTTACATCGAAACTTCATAAAGAAAAAGAATGAAGTGAAGGATAAACGTATATACATACGTATTGAATACTATATCAAATGATTAATGACGACCCGAATCCGTATTTTTTCTATAAAAAATAGAAGAATTGGTGTGAATCGATTCTACATTGAAGAAAGAATCGAATATTCATTGATCAAATCATTCACTCCATAGTCTGATAGATCTTTTGAAGAACTGATTAATCGGACGAGAATAAAGATAGAGTCCCGTTCTACATGTCAATACCGGCAACAATGAAATTTATAGTAAGAGGAAAATCCGTCGACTTTAAAAATCGTGAGGGTTCAAGTCCCTCTATCCCCAAAAAGACTATTTCACTCCCCAACTATTTATCCGACCCCCTTTCCTTAGCGGTTCCAAATTCCTTATCTTTCTCATTCACTCTATTATTTTATTTTAGCAATGGATTTTAGCGTAAATGGCTTTCTCTTATCACAAGCCTTGTGATATATATGATACACATAGAAATGAGCATCTTTGAGCATGGAAGCCCTAGTTGAATGATTCCCGACCAATACAATATCATTACCCATACTGAAACTTACAAAGTCATCTTTTTGAAGATCGAAGAAATTCCCCGGCTTTAATAAAATTTTTTAATCGACTTTTGTCCTTTTAATTGACAAAGACCTATTGACAAAGACCCAGTTCTATGATAAGATAAGAATGAATACCAAGCAGAGGGCTGAAAATCCTCATGTTACGGGTTCTAATATAGATTGGGGTTGGTAGACCAGGGGACTGAAAATCCTCGTGTTCCCAGCCCCAATCTGGATTGGGAATAGCCGGGATAGCTCAGTTGGTAGAGCAGAGGACTGAAAATCCTCGTGTCACCAGTTCAAATCTGGTTCCTGGCACATGATTAATTTGTATGGGTCTCTCTTCCCTAGAATTAATTTCTAATTAATTGATATGAATCAACATACATATTCTTTTAGAGTCTAGATTAGAATAATTGCTTTATCCAGTTTGGCGAGATATACCCCATCTATGTTCTAGATGGGTAGAGTTTCTTAGATAAAGTATCTAAAAGAATTGGATTCTATCTCCTCTTTTTTTCTCCTCTCGTTCCAACGAATTTGAATACGTAATATATATTCGAAAGGTAAAATTGGTTAATTGTTGAAAGGCTCAAAAGTAGAATCCGAATCTAGGGGGGTTGAAATAGACAAGATTCAGCTCAGATCCAAAGAAATAGAATCCGATATTCTCTCAGTTCTTTGTCTTTTCTTTCATATTCGATTTCTTCATTCCGGATTTCTCCATTCCTTCCTATATGCCTTTCTAGAACCCGTCTAAGTAATGTGCGCAGTACAAAGTTCATGATGCAGAACTCATTTGGTTCATCCTATTGGTATGACCCATCCGAAATAAGTATCTTCCAAATAAACGTGAGAATTCCAATGAATCCCTAATTGTCTTTTTTTGTTAGCCTATCGATAATTCCCTAAATTAGACCTGCTTAATCTAGAACGTGCAATCCTTGAATATCTGAAATTGTCTAAGTGGAAATAGCTTTCTTATCATTCAATGAGCATCTTGTATTTCATAAAAATTGGGGGTAATATAATCCTTACGTAAGGGCCATCCTATCCAACTTTCAGGCATTAAGATACGTTTCAAGCGTGGATGATTATCATAAGAGATTCCCAACATATCATATGATTCTCGTTCTTGAAAATCCACGCTTTTCCAAACCCAGAAAACAGACGGAATTCTAGGATTCCTCCTGGAGGCAAATACTTTTATGCATACCTCTTCTGGTTGATCCACACCATCCTCTATTCTCGTAAGATGATACACACTAGCTAACAGCCCGCCAGGCGCTACATCATAGGCACATTGAGAGCGGAGATAATTGTACCCATATACATAAAAAATGACAGCAATGGAATGCCAATCCTCGGGCTTTATTTGTAAAGTCTCTATTCCTTGGTAATCAAAGCCCAAAGATCTATGAATTAGCCCATGCTTGACTAGCCAAGCAGACAAACGACCCTGCATCTTTTTTATCTCTCCCGCATTTTTATTTGTATAAGTATTTCACATTTACGATTAAATTTATGAAAATTGACCGACCACTTCTTATTCTGGACAAAGGAATTCTGTCTAATTCACTAATTCGGGGGAAGATACTGAATTTTTGTATTTGAAAAAGATTTCCGTAGGGATCTCTGAAGTAGATGGTGGTTGATAAAGAACTCTTTGATCATAATTTCCCGTATGAATACTGCGTCGAACATGAAACTTGTGATTGGTAGTAAAACACCGATTCGCTCGTTGAGACCTAATTCGATCTTCATAGAGTTCTCGAGATATTTTCTTACGAAGTTTTGTTATAGCATCTATAACCGCTTCCGGTTTAGGTGGGCAACCTGGCAAATATACATCTACAGGAATTAGCTTATCGACTCCCCGAACAGTACTATAAGAATCGGTACTGAACATCCCGCCTGTAATTGTACAGGCTCCCATAGCAATAACATATTTTGGTTCAGGCATTTGCTCATATAATCTCACTAAAGAGGGGGCCATTTTCATTGTTACTGTTCCGGCTGTTAAAATTAGATCCGCTTGTCTAGGACTCGATCTTGGTACTAGTCCATAACGATCAAAGTCGAAGCGTGAGCCTATTAATGAAGCAAATTCAATGAAGCAACAACTGGTACCATAGAGAAGCGGCCATAAACTAGAGAGTCTTGACCAATTTGAAAGATCATTTAATGTAGTTGAAATAACTGAATTTGGAGCTGTTCGATCAAGTAAAGGAAACTGAATGGAATTCATAACTGTCTCAATCTTATTTTTTCCGTTTTTCTTTTTATTGTCTGAATATTCAGGAGCTAAGACCATTCCAATGCCCCCTTTCGCCATGCATAAACTAAACCAATAATTAAGATAAGCACGAAAATGAAAGCTTCTATAAATACAGATACACCCAATACGTCAAAACTCATTGCCCATGGATAAAGAAAAACCGTTTCAACATCAAAAACAACAAAAACTAGAGCAAACATATAATACCGGATTCTAAATTGTAACCAAGCATCGCCCATTGGTTCTATACCCGACTCATAAGTAGAAAGTTTCTCCGGCCCTTTGCTAATCGGGGCTAACACTCCGGAAATGAAAAATGCCAAAATAGGAACAAGGATGGATATTATTAGAAATGCCCAAAAAAAATCATATTCGTAAAGCAGAAACATAAACGCACCCCTATGAACGTGGAAAATATACCGGATTCTATTGGTCGATTCGAATTGGAATTGTCAAGTCATCCATAACTATTTAGAACTATTTAGTCAAAACAAGAATTCATTTTGGTCGAACCGCCTAGTTTGCTTTGTTTATTGGTTTATTGTAGGGCATATCTCATTGCAAGATTCATCGACTTGGAATCCGATTTTATTTCCATTATACTTATTTCCATTTTATTTAGTTAGTAGAACCTTCTAACTATATATTACTCTTATACAAATTCTCCTGTTTCTCTTGTTTTTTTCTCTAAAGACGGGGAATTCTAAATTAATTACTTATCTTATTTCTTCTTTAATTAGAAATTCTTTAAAGATTTCTATTTTTTTCTATAAATAGAATCAGGAGGTCTTTATTTTCATTTTTTTTTTTCTTAGTGATTTAGAATAGAACAAGTAATCAAATAGAAGAGAATGTATAGGAATTTCCATCTCAAGATTTAGAAGATCCTGTGTTGATATATTCCTTTTATTATTATTTTATTATTATTTAATAATAGTATTAGGATTCGAATCCAGGTGGAGGGGTTTTTCTTGGTTGAATACAGAAAAAGAAGACTATCTTTTTTGTGTTGTGCTTCGCTAGGTCGAGGTAAGTAAGGTATACGAAGGAAAAGCCTATTTGACAATGAAAGTGACCAAATCGTTTTTCAAAAAACTTTAGCTTGTACACAAATACAGCAGGCCCTTCCTAAATCCATGTGAATTCCTCTTCGTAGTTTTTCATTTCACCAGGCCCGTGAAATGATTTGACTTCCAAAATTCAATAAGATTGGGGATATCAAAAGAAAGGGAGTCTCACAAATTCTTTTATTGTGGATATGAATATGTAATTCGCCTCCGAAGATTAATGACGAAAGGTTGGTTTGTTTATCTGCAATTGAAAAAATCAATATCGATTGGATCCATTGATATGCGTTTTTTCTTTCATCTGCTTAAACGATTGCCGTGAGTAAACTTATAGGAATAATTGGATTTCACTTAGTTACAAGACTTAGTTACAAGCAAGAAATAATAATGAAGAAATGAAAATTATACAATTTTTTTTTGCATTTTTCATTTTTACATTTTTATAGGGCTATACGGACTCGAACCGTAGACCTTCTCGGTAAAACAGATCAAACTTATTATTATTAAAATGATCTGAACTGTTTCAAAAACCCAACATGCATTTTTTTTGCATTGGGCTCTTTCATTAACTGATATTTATATCAGTTAGTCTGCCATTTTTTTTCTTGACAGAAAAAAAGATAAGGAAATGGCTCCATGTGCTCTGATTCATTATTTGGGAGCATTACCAAAGTGTTTCAAAGGTGGGATTATCTTGACGTAGGTCTGTCTCTGGCCTAGATCAACCTAAGTTAAATGAAGTCTCTATCGTTCTGCTTAAAAAATCAAATATGAAACTTCATACACCTTAAAGTTCATATGACGAAAAGAGATTTTTTTGAGGTCCTTATACTCATTATGCCTAGCATTGAATAGACTGGGTATTCACCTTATCAAGATCTCAAATCAATGATGGGGTCTGTTTGGCACCTCCTAAATGGGCGTCCAAATTGGACCGAACCCTTTGTCAGGCTATGGTTCCCTCAAAGTTATGGAGTAAGACATCGATTTCTCAACAAGATCAATTTTTCTGATTGTATGATGAACTCCCTTGAAAAACATTGGCGCGCGTGTAAACGAGTTGCTCTACCAACTGAGCTATAGCCCTTAGTGCTCTTAGTGCTTGTGATACATATTTTATCATGTAGATAAATTCTTGTCAAGATAAATATTCCATGATCCAACATCAACAATCTTTGATCTCTTTGAGTGGTATTCCTTAGATTAGTATTGCTTATAAGTAATATGATATTTATAATCCATCGACAGGATGGGTTTCATTTGGTTCTCTTTGGGATGATAAATGACCTACTTAACTCAGTGGTTAGAGTACTGCTTTCATACGGCGGGAGTCATTGGTTCAAATCCAATAGTAGGTAAAACTTATTAGATACCATTGACTCTGGTATCTAATAAGGTTTACGACCCACCTTTAGTGATATTTTTTTTTTAATTTTGTATCTTTTCTATTTCATTTTTTAATTTTAATTTTTTCATCAGAATTGGATTCTGTTTGATTGTATTTGATTGTATTCACCCGACAGAATCTAAATAGGATTAGAAAGAGAACTTCTTTTTATTATTCGAACGTACCAACTAGTTATGAAATCGGATTGATAGCCTCCACCCGTGTTCTAGCTCGTCGGAGAGCTAGATTTGCCTCAATTTTTTGTCTCCTTCCTTCAGCCTTTTTCACATTAGCTTCCGCTATTTCAAGAGTTTGCTGAGCTTCTTGTGGATCAATGTCACTACCCTTCTCCGCATCATTTACTAAAACAGTGATCTCATTATTGCCTATTCTAGCAAAACCACCCATCAGAGCCATCGTTAACCATTGGTCGTTAAGGCGTATTCTCAAAATCCCTATATCTACAGCTGTGGCAATAGGGGCGTGATTTGGTAATATGCCAATTTGACCACTATTAGTAGATAAAACGATTTCTTCCACTTCTGAATCCCAAACAATTCGATTAGGGGTCAGTACACTAAGATTTAAGGTCATTTCTTCAAATTGCTCTCCATTTCTAAGTTCATAGCCTTCGCGGTAGCTTCATCGATATTACCTACCAAATAAAAAGCCTGTTCAGGAAGACCATCTAATTCTCCGGAAAGGATCAATTGAAATCCTCGAATTGTTTCTGCTAGACCAACATATTTCCCTGGAGAACCGGTAAATACTTCTGCTACGAAAAAGGGTTGTGATAAGAAACGCTCAATTTTTCGCGCTCTTGCTACGAGTAAACGATCCTCTTCGGATAATTCGTCCAATCCAAGGATAGCTATAATGTCCTGAAGTTCTTTGTAACGTTGTAAAGTTTGCTTAACTCTTTGGGCGGTTTCGTAATGTTCCTCACCAACGATCCGAGGTTGAAGCATGGTTGACGTTGAATCTAAAGGATCTACTGCTGGATAAATACCTTTGGCAGCCAATCCTCTTGATAGTACGGTAGTAGCATCTAAATGTGCAAATGTCGTAGCAGGAGCAGGGTCGGTCAAATCGTCTGCGGGTACATAAACTGCTTGAATAGAGGTTATGGACCCTTCTTTGGTAGAAGTAATTCTTTCTTGTAAAGAACCCATTTCAGTACTTAGGGTCGGTTGATAACCCACAGCGGAAGGCATTCTACCCAATAAGGCCGATACTTCGGATCCTGCTTGGACGAAGCGGAAGATATTGTCAATAAATAGAAGTACGTCTTGCTCATTAACATCTCGGAAATATTCCGCCATAGTTAGGGCAGTCAAACCAACTCTCATACGAGCTCCCGGCGGTTCATTCATCTGACCGTAAACTAGGGCCACTTTTGATTCTGCAATATTTTCTTCATTAATCACTCCAGATTCTTTCATTTCCATGTAAAGATCATTTCCTTCCCGAGTACGTTCACCCACTCCGCCAAATACGGATACGCCCCCGTGAGCTTTAGCAATATTGTTAATCAATTCCATAATGAGTACTGTTTTACCCACTCCAGCTCCCCCGAATAGTCCGATTTTTCCTCCACGGCGATAAGGGGCTAAAAGATCTACTACTTTAATTCCTGTTTCAAAAATAGATAATTTTGTATCCAACTGTATAAAGGCGGGCGCGGATCTATGAATAGGAGACGTTGTACTAGTATCTACAGGCCCTAAATTATCAACGGGCTCTCCGAGCACGTTAAAAATTCGTCCCAGAGTCGCTCCCCCGACCGGAACACTTATAGGAGCTCCTGTGTCAATCACTTCCATTCCTCTCGTTAGACCGTCTGTAGCACTCATAGCTACAGCCCTAACTCGATTATTTCCTAATAATTGCTGTACCTCACAAGCCACATTAATTGGTTGACCAACACTATCTCGACCTTGAACTACCAGAGCGTTATAAATATTCGGCATCTTGCCCGGGGGAAAGGCTACATCTAGTACCGGACCGATGATTTGGACGACACGCCCCAGGTTTTTTTTTTCAAGCGTGGAAACCCCAGAACCAGAAGTAGTAGGATTGATTCTCATAATAATAAAATAAATATGTCGAAATGTTTTTTAAAAAATTATCGAATTCAAAATAAATGTCCGCTAGCACGTCGATCGGTTAATTCAATAAAATGGGAATTAGCACTTGATTTCGTTAGCACCATGCAATTGAACCAATTCAATTGTTTACTTATTCAATGAGACTGAGTTAATTTGTAAGCTCACCCAACCTATTTTAATTTAAAAATCTCAAGTGGATGAATCAGAATCTTGAGAAAGTCTTTCATTTGTCTATCATTATAGACAATCCCATCCATATTATCTATTCTATGGAATTCGAACCTGAACTTTATTTTCTATTTCTATTACGATTCATTATTTGTATCTAATGGGCTCCTCTTCTTATTGATTTTTTATTTAAATTTCAGCATATCGATTTATGCCTAGCCTATTCTTTTCTTTGCGTTTTTCTTTCTTTTTTATACCTTTCATAGATTCATAGAGGAATTCCATATATTTTCACATTTAGGATTTACATATACAACATATACCACTGTCAAGGGGGAAGTTCTTATTATTTAGGTTAGTTAGGTAGTTCCATTTCAAAAAAAAAAAGGTAAAAAATAAAAATTGGGTTGCGCTATATATATGAAAGAGTATACAATAATGATGTATTTGGCAAATCAAATACCATGGTCTAATAATCAACCATTCTGATTAATTGATAATATTAGTATTAGTTGGAAATTTTGTGAAAGATTCCTGTGAAAAGTTTCATTAATGCGGAATTCGTGTCGAGTAGACCTTGTTGTTGTGAGAATTCTTAATTCATGAGTTGTAGGGAGGGATTTATGTCACCACAAACAGAGACTAAAGCAAGTGTTGGATTCAAAGCTGGTGTTAAAGAGTACAAATTGACTTATTATACTCCTGAGTACCAAACCAAGGATACTGATATATTGGCAGCATTCCGAGTAACTCCTCAACCTGGAGTTCCACCTGAAGAAGCAGGGGCCGCGGTAGCTGCCGAATCTTCTACTGGTACATGGACAACTGTATGGACCGATGGACTTACCAGTCTTGATCGTTACAAAGGGCGATGCTACCGCATCGAGCGTGTTGTTGGAGAAAAAGATCAATTTATTGCTTATGTAGCTTACCCTTTAGACCTTTTTGAAGAAGGTTCCGTTACCAACATGTTTACTTCCATTGTAGGTAATGTATTTGGGTTTAAAGCCCTGCGCGCTCTACGTCTGGAAGATCTGCGAATCCCTCCTGCTTATGTTAAAACTTTCCAAGGTCCGCCTCATGGGATCCAAGTTGAAAGAGATAAATTGAACAAGTATGGTCGTCCCCTGTTGGGATGTACTATTAAACCTAAATTGGGGTTATCTGCTAAAAACTACGGTAGAGCTGTTTATGAATGTCTTCGCGGTGGACTTGATTTTACCAAAGATGATGAGAACGTGAACTCACAACCATTTATGCGTTGGAGAGATCGTTTCTGCTTTTGTGCCGAAGCACTTTATAAAGCACAGGCTGAAACAGGTGAAATCAAAGGGCATTACTTGAATGCTACTGCAGGTACATGCGAAGAAATGATCAAAAGAGCTGTATTTGCTAGAGAATTGGGCGTTCCGATCGTAATGCATGACTACTTAACGGGGGGATTCACCGCAAATACTACCTTGGCTCATTATTGCCGAGATAATGGTCTACTTCTTCACATCCACCGTGCAATGCATGCGGTTATTGATAGACAGAAGAATCATGGTATCCACTTCCGGGTATTAGCAAAAGCGTTACGTATGTCTGGTGGAGATCATATTCACTCTGGTACCGTAGTAGGTAAACTTGAAGGTGAAAGAGACATAACTTTGGGCTTTGTTGATTTACTGCGTGATGATTTTGTTGAACAAGATCGAAGTCGCGGTATTTATTTCACTCAAGATTGGGTCTCTTTACCAGGTGTTATACCTGTGGCTTCAGGAGGTATTCATGTTTGGCATATGCCTGCTCTGACCGAGATCTTTGGGGATGATTCCGTACTACAGTTCGGTGGAGGAACTTTAGGACACCCTTGGGGTAATGCGCCAGGTGCCGTAGCTAATCGAGTAGCTCTAGAAGCATGTGTAAAAGCTCGTAATGAAGGACGTGATCTTGCTCAGGAAGGTAATCAGATTATTCGCGAGGCTTCCAAATGGAGCCCGGAACTAGCTGCTGCTTGTGAGGTATGGAAAGAGATCGTATTTAATTTTGCAGCAGTGGACGTTTTGGATAAGTAAAAACAGTAGACATTAGTAGATAAATTAGCAGGAAATAAAGAAGGATAAGGAGAAAGAACTCAAGTAATTATCCTTCGTTCTCTTAATTGAATTGCAATTAAACTCGGCCCAATCTTTTACTAAAAGGATTGAGCCGAATACAACAAAGATTCTATTACATATATTTTGACTAAGTATATACTTACCTAGATATACAAGATTTGAAATACAAAATCTAGAAAACTAAATCAAAATCTAAGACTCAAATCTTTCTATTGTTGTCTTGGATCCACAATTAATCCTACGGATCTTTAGGATTGGTATATTCTTTTCTATCCTGTAGTTTCCCTGAATCAAGCCAAGTATCACAACTCTTTCTACCCATCCTGTATATTGTCCCCTTTGTTCCGTGTTGAAATAGAACCTTAATTTATTACTTATTATTTTATTAGATTTATTATTAGATTTTAGATTGTTAGATTAGTTAGTGATTAGATATTAGACGAGATTTTACGAATTTTTTTTTTCTTTATAGGAGAGGACAAATCTCTTTTTTTTTCGATGCGAATTTGACACGACATAGGAGAAGCCGCCCTTTATCAAAAATTATATTATTATATTATATTATTTTTAATAAATAATAAAAGGGGGTTCCAACATATTAATATATAGTGAAGTGTTCCCCCAGATTCAGAACTTTTTTTCAATACTCACAATCCAATCCTTATTAGTTAATAATCCTAGTGATTGGATTTCTATGCTTAGTCTGATAGGAAATAAGATATTCAAATAAATAATTTTATAGCGAATGACTATTCATCTATTGTATTTTCATGCAAATAGGGGGCAAGAAAACTCTATGGAAAGATGGTGGTTTAATTCGATATTGTTTAAGAAGGAGTTCGAACGCAGGTGTGGGCTAAATAAATCAATGGGCAGTCTTGGTCCTATTGAAAATACCAGTGAAGATCCAAATCGAAAAGTGAAAAACATTCATAGTTGGAGGAATCGGGACAATTCTAGTTGCAGTAATGTTGATTATTTATTCGGCGTTAAAGACATTCGGAATTTCATCTCTGATGACACTTTTTTAGTTAGTGATAGGAATGGAGACAGTTATTCCATCTATTTTGATATTGAAAATCAGATTTTTGAGATTGACAACGATCATTCTTTTCTGAGTGAACTAGAAAGTTCTTTTTATAGTTATCGAAACTCGAGTTATCTGAATAATGGATTTAGGGGCGAAGATCCCTACTATAATTCTTACATGTACGATACTCAATATAGTTGGAATAATCACATTAATAGTTGCATTGATAATTATCTTCAGTCTCAAATCTGTATAGATACTTCCATTATAAGTGGTAGTGAGAATTACGGTGACAGTTACATTTATAGGGCCCTTTGTGGTGGTGAAAGTCGAAATAGTAGTGAAAACGAGGGTTCCAGTAGACAAACTCGCACAAAGGGCAGTGATTTAACTATAAGAGAAAGTTCTAATGATCTCGAGGTAACTCAAAAATACAGGCATTTGTGGGTTCAATGCGAAAATTGTTATGGATTAAATTATAAGAAATTTTTTAAATCAAAAATGAATATTTGTGAACAATGTGGATATCATTTGAAAATGAGTAGTTCGGATAGAATTGAACTTTTGATCGATCCGGGTACTTGGGATCCTATGGATGAAGACATGGTCTCTCTGGATCCCATTGAATTTCATTCGGAGGAGGAGCCTTATAAAGATCGTATTGATTCTTATCAAAGAAAGACAGGATTAACCGAGGCTGTTCAAACAGGCATAGGCCAACTAAACGGCATTCCCGTAGCAATTGGGGTTATGGATTTTCAGTTTATGGGGGGTAGTATGGGATCCGTAGTCGGAGAGAAAATCACCCGTTTGATTGAACACGCTGCCAATCAAATTTTACCTCTTATTATAGTGTGTGCTTCTGGGGGGGCGCGCATGCAGGAAGGAAGTTTGAGCTTGATGCAAATGGCTAAAATATCGTCTGCTTTATATGATTATCAATTAAATAAAAAATTATTTTATGTATCAATCCTTACATCTCCGACAACTGGTGGAGTGACAGCTAGTTTTGGTATGTTGGGGGATATCATTATTGCCGAACCCAATGCCTACATTGCATTTGCAGGTAAAAGAGTAATTGAACAAACATTGAATAAAACAGTACCCGAAGGTTCACAAGCAGCTGAATACTTATTCCAGAAGGGTTTATTCGACCTAATTGTACCACGTAATCTTTTAAAAAGCGTTCTGAGTGAGTTATTTAAGCTCCACGCCTTTTTTCCTTTGAATCAAAAGTCAAGCAAAATCAAGTAGAGCACTAAGTTCAATTATTTTATTTGTGTTTGTAGCAAAAAAAGTAGTTAGTTTATCGGAATCAAAGTAAATAAGATAATAATGGCCTTTTCTTTGGTGATAGAAGATCTAATTGTAGAAAGAATCAAAACTAAAGTTGAGGATAACTCTTTTTTTGACCTATATTCCTGATTACGAATCAAGAAGCCTTTATCACCAAGAGCAAGAGTGAGTTCTTCCTTTCGTGAAATTAGGAAAATAAAACGAATTTCTTCTTGTCTTAGGTATATAATTTGAAATTTAAATATAGATAATAGAGTTTTGTATCTTTCTCTATCTCCCGAAAAACCATTTTAGCTAAAAATTCATGTTGGGTCGGATTCGAACGAATCTTTCGATAATCTGTAAAAAACTCTTTATCTATTTTTAGAAAATTAGAAGACAAGAACAAAAGAAATGAAGAAAAATCATAAAGTTTATTATCATACATATCTTTCTCATGTAGGAGATGAATAAGTCCATTTATTTAGTTCTACAGTTCTACATTCTTTGCACTTATTCTTATTATACGTACTCAGTTAGGTTTAGATATATAGATACTTAGATCTATACTAAGAATTTGAAATTCTTCAAATTCTATTAATAATAAATATTATCTAATTAGAATTCTTAGAATTCAAATTCTTAATTTAATTATAATTATTACAAGATATCTTTATTTATATAATAACATAATAAGAGATACAAATAGTAAATCGAGGTACCCCTTCTATGACAAATTTGAACCTTCCATCTATTTTTGTGCCGTTAGTAGGCCTAGTCTTTCCGGCATTTGCAATGGCTTCTTTATTTCTTCATGTTCAAAAAAACAAGATTGTTTAGATCCGCTGGGACCCAATCTCATCCATTTTTTTTGAAAACGTGGACTTGTATCATAACACGGATATCTATTTATTGGAATATAGTATAACATGTGATTTCCACCGAACATAAAGGAAAAAACTCTTATGCCTGCAGAAACATGATATATGGATATATCAATTCTAGTAATTTTCAAATAGATCAGGATCGCTGGATGGCTGAAATGTAGTCGGTGAATCTCTATGTATATCGATATGTATAGTGGGATCGTATTAAATAAAGAGTATGTTATTATTTTAGATTTAACCAATTTGATGAATTACTCCTAAAGGTTGACATCAAACTAGTGCTAGTTCACCTCAAACTAGTGCTAGTTGATGAGAGTTACTTCGGAAACAAAAAAGTAAAGTCAAATTTCTCTGGGGTATTATCTCAATTCCAATAAAATGCAATCGGGTAAAGTATGACTTGGCGATCAGAACATATATGGATAGAACTTATAACGGGGTCTCGAAAAATAAGTAATTTCTGCTGGGCCTTTATCCTTTTTTTAGGTTCATTAGGCTTCTTATTAGTTGGAACTTCCAGTTATCTTGGTAGAAATTTGATATCTTTTTTTCCGCCTCAGCAAATCATTTTTTTTCCACAAGGAATCGTGATGTCTTTCTACGGAATTGCGGGTCTCTTTATTAGCTCTTATTTGTGGTGCACAATTTCCTGGAATGTAGGTAGTGGTTATGATCGATTCGATAGAAAGGAAGGAATAGTCTGTATTTTTCGTTGGGGATTTCCGGGAAAAAATCGTCGCATATTCCTCCGATTCCTTATAAAAGATATTCAGTCCGTTAGAATAGAAGTTAAAGAGGGTATTTATGCTCGTCGTGTTCTTTATATGGACATTCGAGGCCAGGGGTCCATTCCCTTGACCCGTACTGATGAGAATTTGACTCCACGAGAAATTGAACAAAAGGCTGCTGAATTAGCCTATTTCTTGCGTGTACCAATTGAAGTATTTTGATAAATTGAGAATCAGAACGTTCATTCAATTAAAGAAAACGTATATGAAAGAACCATAAAATGAAACTCTTTTTATGGTCTTTATGCGTATGTAAACCCACGCAATTCAATAACAAATAACAAATCGAAATAATAGATTCATCTCAGATGGCAAACCATTTCGAAATCAAGAAATTTTTTTTTAGTTTTTTAGTTCAATATTTGTTGGAATTGACACTTTAGATCCAGATAGATCGTATCTTGTAAATTGGAAATTCTTTCTTTTGTATTCTTTAAATGACCAACAATTGGATTTCTTAATTAAATAATGAGAACTAGCCAATTTATCCTTTGCCAGTCATTTTTTTTTTATCATCGTAATATCTTTCCCTCAATTATTCTATTCCTGACTGTGGGTAATCAGTGAAATTTTTTCGAAATATTGGATATTTTGATAGCAAAGGAGTTCTTTCGTCTCAAAATCTGAATAATATTCATTACTTAAAGTGGTTCTTTCGATCATTCATCGAAAGGAGACACTTGATTTCAAATTTGACCAATTGAGCTATCAGGAAACAATATTCTTAATTTCTTCATTCGAAGTGAATTCTTAGCCTATTTCTGTATTCTTTCTAGATTCAAAGACTAACCACAAAATCACAAAGAAAATAGATTCATAAGTTCGATACCTTGTATAAAACTCATGTGTGTAAGAAATATTCGATCGCATAGAGTGTACGAATGGGTTGATTAACAATTCACAGATGAAAAAATGGCAAAAAAGAAAGCATTCACTCCTCTTTTCTATCTTGCATCTATAGTATTTTTGCCCTGGTGGATTTCTTTCTCAGTTAATAAATGTCTGGAATCTTGGGTTACTAATTGGTGGAATACTGGGCAATCCGAAATTTTATTCAATAATATTCAAGAAAAGAGTCTTCTAGAAAAATTCATAGAATTAGAGGAACTCCTCTTCTTGGACGAAATGATCAAGGAATACTCGGAAACACATCTCGAAGAGTTTGGGATAGGAATCCATAAAGAAACGATCCAATTAATCAAGATACAAAATGAGAATCGTATCCATATGATTTTGCACTTCTCGACAAATATCATCTGTTTTATTATTCTAAGCGGGTATTCAATTTTGGGTAATGAAAAACTTGTTATTCTTAACTCTTGGGCTCAGGAATTCCTATATAACTTAAGTGACACAGTAAAAGCTTTTTCTATTCTTTTATTAACTGATTTATGTATCGGATTCCATTCACCTCACGGTTGGGAATTAATTATTGTCTCTATCTATAAAGATTTTGGATTTGTTCATAATGATCAAATTATAGCTGCTCTTGTTTCCACCTTTCCAGTCATTCTCGATACAATTTTTAAATATTGGATTTTCCGTTATTTAAATCGTCTGTCTCCGTCACTTGTAGTTATTTATCATTCAATGAATGACTGATAAAGGATCCATTGATATTAATCTAATCCAATTAGAATGCTTGGTACTTTGTAGTTGTACATAAGCAAAGTATTGAAAATCGTATTTACTGTTTCTAACCATCGGGAAGATTCATCCTATATTATTCCTAGATTATTCCAGCAAATAGCAGAATCGTGGCTAGGGAACTATACTAGCGACCTACCCAATTTATTGTAGAAATTTTCGCGATCAATGATTGGACCATGCAAACTAGAAATGCTTTTTCTTGGCTAAAGAAACAGATTACTCGATCTATTTCCGTATCGCTCATGATATATATCTTAACTCGGACATCCATTTCAAGTGCATATCCCATTTTTGCACAGCAGGGTTATGAAAATCCACGAGAAGCGACTGGGCGTATTGTATGTGCCAATTGCCATTTAGCTAATAAGCCCGTGGAGATTGAGGTTCCACAAGCGGTACTTCCTGATACTGTATTTGAAGCAGTTGTTCGAATTCCTTATGATATGCAACTGAAACAGGTTCTTGCTAATGGTAAAAAAGGGGGGTTGAACGTGGGGGCTGTTCTTATTTTACCAGAGGGGTTTGAATTAGCTCCTCCCGATCGTATTTCTCCCGAGATGAAAGAAAAGATTGGCAATTTGTCTTTTCAGAGCTATGGCCCCAATAAAAAAAATATTCTTGTGGTAGGCCCTGTCCCTGGTAAAAAATATAGTGAAATAACCTTCCCTATTCTTTCCCCGGACCCTGCTACTAAGAAGGATGTTCACTTCTTAAAATATCCTATATACGTAGGCGGGAACAGGGGAAGGGGTCAGATTTATCCCGACGGCAGCAAGAGTAACAATACAGTTTATAATGCTACAGCAGCAGGTATAGTAAGCAAAATCATACGAAAAGAAAAAGGGGGATATGAGATAACCATAACGGATGCGTCGGAGGGACGTCAAGTGGTTGATATTATCCCTCCCGGACCAGAACTTCTTGTTTCCGAGGGCGAATCTATCAAATTTGATCAACCATTAACGAGTAATCCTAATGTAGGCGGATTTGGTCAGGGAGATGCAGAAATAGTACTTCAAGATCCATTACGTGTCCAAGGACTTTTGTTCTTCTTGGCATCTGTTATTTTGGCACAAATCTTTTTGGTTCTTAAAAAGAAACAGTTCGAGAAGGTTCAATTGGCCGAAATGAATTTCTAGATTCGCAGATTTATCGATATCAAGTTCGTAAAAAGAACCAAATTCTTGTTGGCGATTATTTATGATCAAAAAAATGAAATTATGAAAACTCCTTTGTCTTATTTATACTCTTCTTCAAAATCTACATACTATGTGGTACAAGGGATTCCCAGCATCTCGTAGAAAAAGAGTATGTAATGTAGAATTTGAAGAAGAGTATTTGACTTTCATTATTTTGATTTAGTTTTTTTTTTAATTGGAGTAGTGTGACTATGTTACTATTGACAGATTTCACTGCCATAAGACGTATCAATAGTTTTCTATTCTAAATAGAAAGAAAGTCAAATTTGTCTAAATACTAGACATAAGGAAGCGGGGGATAAATGCGGGGAAGAAAAAATTCTAGGAGGGATTATTTGTCTTCCTAGTCTTCGACACAAGAAAGGGGTGTAGAAAAATCCTTTTTTCTTGTGTCGAAACGAAAGAGTAATGATTCTTGATCCTGTTTGTTAAAAATTCCTAGTCTTGGTTTCGATTTTTCCAGATGTATCAGAAACCCTTTACCCTACACCCGCCCCCTTACGTATAATATACGAAGTGGTGGACAAAAAAAAAGAGAGGAAATTTTATTAATTAAATAAAACTTCTTCAATCAACCTTTCTTATACAAAATTTGATGATGAAATAGGAAAACAATAAAAAATAAATAGAGTAATGTAATATAGAGAGTAAGGTTCTACATTAGATTAGTATAGAAAGGATTTGCACGCTATCTAATATATTATAGCAGCCAAGAAATTGAGTGATTCCTTCTTTCTTCCAACTTTGAAAGTACCGATAGATACTATCATATAAAAAGAAGAGGTGGTTTGAATAAATCAATGAAGTTAATTTTTAAAAAACATGATCAGAAAAATGAGAAAAATGGAGTTTTTGAAAAGAAAAAGAAATCCATTTTATCATTTAGACGAAAAAAAAAAATATTATGATTCTTAAGAACTCAACGGGATTCCCTTCTTTGTTTGTTTGATTCGAAGGGGAAGGGCCCGTTGAGTTCTTACGCTTTCATGTTGACAACTCAATTCATTCGATTACTACAGGGATGAACCCAACCCGGAATATGAACCATAAAAGAAAATACCTATTAAACCGATTACAAGAATACCAGCTACAGTACCTATTATCCAAAGAGGAATCCTTCCAGTAGTATCGGCCATTTACCCCACTTCCCTCCAGATTTCATCAAGTGGTCATGCTAGAGACATAAACAGTCATGGATAATTAAATTATGAGATCCTTCCGAATGAGCTAAGAGAATCTTATTTATTCTCTTTCTTTTTCTTAATTGAAGAAATAATTGGAAAATAAAACAGCAAGTACAAAAATGAGTAATAACCCCCAGTAGAGACTGGTACGATTCAATTCAACATTTTGTTCGTTCGGGTTTGATTGTGTCGTAGCTCTATAATTCGGATTAAGTTTATCGTTGGATGAACTGCATTGCTGATATTGATCCCAAAAAAAAGACGGTAGGTACAGCTAGGCCGTGAACAGCCAACCATCGTACTGTAAAAATTGGATAGGTTCGATCTATAGTCATTAGGGCCTCCTAAAACGATCTACTAAATTCATCGAGTTGTTCCAAAGGATCAAAACGGCCAGTTATTAATGGAATTCCTTGTCGGCTCTCTGTAAAATACTCGTTTGGCCGAGGGCTTCCAAACACATCGTAAGCTAAACCGGTGCTGACAAATAACCAACCCGCAATGAATAGGGAAGGTATAGTAATGCTATGAATGACCCAGTATCGAATACTGGTAATAATATCAGCAAACGAACGTTCTCCTGTGCTTCCAGACATGCTGAGCTCCACATATTCTTGTACAGTCAAAGAAGATCGATTCCGTAAAAGATGAGATCAGTAAATGACAATTCACTGAAATTTCATCTTTGTGAGATCGTCAATATTGTACCGAGGGCGTCTTTAGAGTATACCGAATCAGTATAGCTATCCTTCTTCTGACACAGCAACGCAATTTGAATTAGTATCAAAAGTAAGTACGAAATAATTTATTTTTTCCTTTACTTGTTGATGTAAAATCATCTTCCATTCAATAGAAAATTCTTTCAATTCAACGAAAGAGATTCTCATATTCCCACAATTTAAGTAGATGCGAGATATAGAAATTATCTTTTCGTAGTTGTGGAAGCCGTTTTGTTGTTGGAATCCTTTTTTTAAAGAAGAAGTTAATGGTCGAGTAAGAAATAAGAGTAGTAGATCATATTCGATGAAAGAAAAAATAGAATAATTGGAATCCATAGTTGTGATGCATTGTTGTGGATCTCGATCCAAAGGTTCTTTCTTGATCTAGCTACAAGTTTGGGGCGGTATGGAAAGATAAAATGTGGAACCTAATAGAAATTACTAGTTTTAGAATCTAGTTGGACAAAAAAAAGATTTTTTCAAGCGATTGTGTGATAACTTTTTCTTCTTCTCCATCATTCAAGATATTATGTGAATTAATATATTACTGAATCTAATGAGTTAAACTTAAATTAAAGTAAAAAGAAAAAGTTTTATAAGGTAACTGTTCGCTTTAAAATCGAAAATGGATTCGATACAATTCAACAGAATTTAAGAAATGATCAAATTAGAAAATCATTTATATTTTGATTCTATAAAAATTAAAGTTTCATTTTTGAATGAAGTTAGACGATACAGCTCTTATTAGTTTAATAGTTTACCCAAGAGTTACTCAATGAATCGGTTGATTGGAATTGCGGGATGGATAGATGTTACAGATGATGAATCGATTTCTTTTATATGTTTGGCACTTTATCTTTGTTAGTGCTGTCTGCCTATAATGATAGATGAATCAAAAACTTTTCATTCAACTTATTCTTTCAATTGAGATTTTTGTCTACCCTCCTATTTTATTTTGCAAAATTTGAAACTTAGGTAAGTGCTTTTTAAACATATGTATAAAAAGAACATATTTCATTTAATTTAGCCCCTTCATGCTTACTATAACTAGTTATTTCGGTTTTCTATTAGCGGCTTTAACTATAACCTCAGCTATATTTATTGGTCTGAGCAAGATACGACTTATTTAAACTGAATATTTAAAATGAACAATTCATAAAAAGAAATCCTTCTGTGGGATTACGTGTATTCTATATTTACTTACGTTACCAATTGTCAACTCTTGTTCATTGTCATTGAGATTCATGTCAATTCGGATTAATATTTAGGTATCGATATTACCTCTTTTTTTTCTCCTTTCAAACAAAAAAAAATGATTGAAGTTTTTCTATTTGGAATTGTGTTAGGTCTAATTCCTATTACTTTGGCTGGATTATTCGTAACTGCGTATTTACAATATAGGCGTGGTGATCAGTTGGACCTTTGATTAATTAACATCTCTTTTTGATTGACCTCCTCCTTTCTTTAATTCACAGGCACAGGAGGTCAAATTCCGATTGTTGTGAAAGTTACTGAAAGAATTTTTTTTATTCTAATTCGATCTAAGAAGAAAAAAATCACGCTCTGTAGGATTTGAACCTACGACATCGGGTTTTGGAGACCCGCGTTCTACCGAACTGAACTAAGAGCGCTTTCTTATCAGAATAGATAAGACTGTAAACAAGATTCTTTTCATAACCCCAATACATTTTGTATGCATATACTAGAATAGCATGATAAAAATAAAAGATTATGTCCAATTTGAAGCGATCTCAATTGATCCCTCGTTACTGCTCAAAGGAGCAGTAATAGGTAGGGATGACAGGATTTGAACCCGTGACATTTTGTACCCAAAACAAACGCGCTACCAAGCTGCGCCACATCCCTTCAATTGTTCCACAGTGTAATTGTAGAGAATTCCTGTCTTGTTTTCCACATGGTTATTTCCTCCATTGATATATACTTTCTGCTCATTTCGTCTTTTTGGTCTCATTTAACATATAATTTAACATATAATAGTAAAGAGAAAAGACTTCTCTTATAGATTATATAGAAAATACTTATATACAATTATATACAAAATATATAAATACAGAACCCGTCGTAAAAATAAATTAGTATTTTTCGGAAATTCTCGGTAAGAAAGAAGGGGATGGATTTTTTTCTGTTTTAAGAAAAGGAAAATCTTATTTCCCGAATCATTGTACATTTCAATTTGAATTAGGAATTCTGTGTCCAACTCTAAGCAGCCCTTAACTACATATGCATCTGATCATATATGTATTATCTATTCCAACAAATAATACAAAAGAAGGAGGTTTTTCAATGCGAGATCTAAAAACATATCTCTCTGTGGCACCAGTACTAAGTACGCTATGGTTCGGGGCTTTAGCAGGTCTATTGATAGAGATTAATCGTTTTTTCCCGGATGCGTTGACATTCCCCTTTTTTTAATTCTAGTTATTGTTATTGTCATGGGAAGGAATGAAGAAAATTAGAGATCCAATCAAATATTGGTGATGAATCCCTCTCCCCCTCTTTTCTCTTTTTTCCCTTGTTAGAATAAGGGAGGAAAGAGAAAGAATAAAAAAAGTGGATTCAACATTCGGGCTCAAGTTCGAATTAACTGAATATTAATCATAGAGGAATGGGGGTCTAGGGCAAGAGTATTATACAAGATACTTAAATGATTACTTCAATTTGAAATATACTTTAGAAAAATCGTTGTATTTTACTATGACTTTGCTTTACTATTACTTTATTTTCTTGATTTTAATCTTTTACTTTTAGAATTGGATTTTAAGTTAGTAACTTCTATTTTATCCTTTCTTCGTTTTGAATCGAAAATAGAAGAGTTGAGTAAATCAAAAATCCAAAGGAGGTTCATGGCCAAGGGGAAAGATGTCCGAGTAACGGTGATTTTGGAATGTACTGGTTGTGTCCGAAACAGTGTTGATAAGGTATCAAGAGGTATTTCCAGATATATTACTCAAAAGAACCGGCACAATACGCCTAATCGATTAGAATTGAAAAAATTCTGTCCCTATTGTTACAAGCATACGATTCATGGGGAGATAAAGAAATAGAGCGAACCAAGTACCTGTGTCTTACCCTTTCAAGGAAGGGGAAAAAATGACATTATATATATAACATATTTAAATAGAAAATAAACAAATCCTATTTTTAAAAAATCCTATTTTGGGTGGATTTTAAATGAATTAGAATTAAGAAATAGGATTTTAGGGATAAGGAATAAATTAAACAAACAAACCATGGATAAATCCAAGCGACCTTTTCTTAAATTCAAGCGATCTTTTCGTAGGCGTTTGCCCCCGATTCAATCGGGGGATCGAATTGATTATAGAAACATGAGTTTAATTAGTCGATTTATTAGTGAACAAGGAAAAATATTATCAAGACGCGTGAATAGATTGACCTTGAAACAACAACGATTAATTACTCTTGCTATAAAACAAGCTCGTATTTTATCTTTGTTACCTTTTCTCAATAATGAGAAACAATTTGAAAGAACCGAGTCGACCGCTAGAACTACTGGTTTTAAAGCCCGAAATAAATAGGCTTACTTTTTCTTCACTTGAATCATAATTACAAGAATCTAGATTTGAGTGAATCTAGATTTGAGTATCGTGTCGTAAGAAAAAAATGAATCGGAAAAAAAGAAATCTGTTTTTATTGAATTGAACGTGTTCATTCATTTTGACTACTTTAGCATATTTTCTCATACTAATTTCTACTCTACCTTCCCGGAGAATCAACTCCGGGGAACTCCATTTATTATTCTGTCTATTCTTCTGGCGGATACTGTCCAATCTACTATCTTTATGATTTCGTCCGAAATCATATAAAGACAATTCCTATTTGATATAGCTATTTGTGCAAGTATTTTACGGTTAAGAAGCAACTGTTTCTTGTACAGATCGTGTATTAATCTACTATAACTATAGGGTAATACTTCCCTTCTATTATAACTATAGGATATTCCCCTTTCGCGAATTACTGCGTTTATCCGAGTGATCCACAAACGACGAAAATCTCTCTTTTTCCTATCCCTATCCCGATGAGCCGAAACTAAAGCTCTTATTTTCTGTTGAGTAATAGTTCTAGTAAGCCTTGAATGAGCCCCTCGAAAGCTTGATGCAAATAAACGAATTTTTGTTCTACGTCTCCGAGCTATATATCCCCGTTTAATTCTGGTCATTGAATAAATGAAACTTTGACGAATAACTAATTGATTGCCTTTCTTTCAGTTATTCTTTTCCCCCTTTCTAGTCTATTAATAACAAAACGGATTTTTCCAATGTATAAAATCAAAATTCCAATGGCTTTGGCTACTCTAACCTTCCCGACCACGATTTTTTATTTTTTTTTTAGGTATTTCACTGCGAAATAAGAAAGAAATAAGAAATTGTATTTTCCTAGGTATCACAAAAATCTAGTAAATAAAAGAAATAAAAAAAGAAATAGTGGGTTCCTTCGTTTCTATGGTTACTTCTTAAACGGTGAGGTCTTCTCTATACACCGGAGCCTTTACTTTATACTTTAATTTAATATTTAATCAACTAATTGATGTTATTGGGAACTTGTATAGTTCACACGCTTTGGCTCTACCCATGAATTATCCAGTAATAGGTCTTTCACAATCAGATCTACCTATACAGTAACGGTATTTAATTATGAAAGTTTGCTGGGTAGCTGACCCTCTTAGTCCGTTCTTGCCAGATTGGGAGCCTACCTAATATTTATGTTTTATGCTTTTAAAATAAGATTTCCTCCGCTTAATGGATAACCATTTGTTACCAATGGAGAATTTCTTATCATCTTAAATTCAGGTGATTGGATTTACACCAACGGAAACCATAAACTTAATACACAATAGAGGGATATGATAGAGTTTTTTTTTAATAATGAATGGAGTTCCTTTTTCCATCCTATCCCATTCACCGGTACTGATCGTTGATACTGTAAAAGTAGTTTTCTTGCTTTTGTGCCAGCTCATGATCTAAACGAGTCGCACATACACCCTAGTACATGTTCCTCGACGCTGAGGGCACCCCCGAAGAGCGGGGGATTTCGTGACATTTCTGATTGGCTGTCTTGTATTTCTAATAAGTTGTTTAATAGTTGGCATGTTGAATCGTATACATAATATGATGGGTTGGTTTAGATTGATCCTAACCGAATGATGATGAATTACTTCTATTTAATTCTATTTAATAGAATATTAAATTCGAAGATAAAATCTCAAATCACAGATTTGCGCGAAATCCATGTTATTTTCATTGAACTGCTACAAGATCAACAATTCCATAAGCTTGGGCTTCTGTTGCTGACATAAAAATATCTCTTTCCAGATCTTCGGATACAACCCATAAGGGGTTGCCCGTTCTTTGTGCATAAACCCTTGTGAGGGTTTCACGCAGTTTCAGCAGTTCTTCCGCTTCCAGGACAAATTCGCCTACTTGTGCCATATAAAAACCACTAGCAGGTTGATGCATCATTACCCTGATGATATAACAAAATAAAAGCTTCCCCTATCTCGCATGATAAAGCAAAGAGAAAAGAAAGATAAAGAATAGAAAAAAGATAGAATTGAACAACCGTACAGGCATCTTTTGTGCATACGGCTCTACAAGAAAATTGACCCCCCTCCTTTCTATTGAAGAAAGAAAAAAATAGAATCTATCAGACTCAGATCAGATGGGTAAATAATCAAATTGCCATCCTTCCTTTCGGAGGAGTTAAAAAATACTATGATGGCTCCGTTGCTTTATATGTTTCTTTTTTCTTTTTTTGTCTGTGATTCAGCAATCCCAAAGTTTCTTTTTAATCCGATCAAATAAGGAAAAAATCTTTTTTTTTTTTTCGTACTCTTTCATAACATAAATATTGTTAAGAACTCTCCGGCATGAAAACAAAAAAGTTTGTGACGCTAAACTGAACTCCCGATAGATAAGAGAAAATCGGAAATACCCCTTATCTCATACTACTCTCTCGATACAGAATCTAATGTTTTGAAAAAAAAAAACAATACAAAAATTTCTCATATCGAATTCGAAGTGCCATGCTATTATTACTTAGTATTCATATGGCGAAGGCATAGTCTTCTTTTTTCTCTCAAATAAAAACCTCATTGGCGCCAAGCGTGAGGGAATGCTATACGTTTGGTAATTTCTCCTCCGACCAGGATAAAAGATGCCATTGAAGCGGCTAATCCTACGCATACTGTATGGATCTCTGGTAGCACAATTTGCATAGTATCATAAAGGGCAATCCCAGGTATTACCCAGCCCCCAGGAGAGTTTATAAACAAATGCATCTCTTTGGCATCATCCTCCATACTGAGAAATACCAGAAGACCAATAAGTTGATTCGAAAGCTCGCTAGTAATCCCTTGGCTTAAAAAAAGTAATCTTTCTCGATAAAGTCGGTTGATTAGGGTAAAATTGTATCCCTTAGGAACCGTACATGCGTCTTTTGATGCATACGGTTCAAAAAAATTGTGAATCAATGTATAGATTCCAGCCCTCTTTCTTTTTTTCTAGAAAGGTTCTTTCTTACTTCTAACGAAAGGGCTTTTCTTCGATTTTTCAATAAAGACGAGTTTTGACTCCTTTTTTATATTTTCGATTTTCCATTATAAAATTATAAGTTATAAGAAAGGGTCATTAAACTTATCGAATTAACTTCTCATTGATGTATTCTTTCATCGAGATTTAATTCAAACCGCGATGGTATTTTCTTGTTCCTGAATGGGTCTGTTTCATCTTTTTAGGTTTATGCTCTACTCCGGGTAAAGATCCGCCCGATTTGGATTTGTACATATAGGACAAATGCTCCCATTACCATTTCTTTTTGTATTTCTTTTTTTTTTTTTTCAATTCATTTTATACAAGTATTTATTAGAGTTGAGATAACTTTGCTTGACAATTAGGATCTCTTTACAAAGAAAAAATATGAATAGCAATCATAGATATCTTACCAATCCAATTGGGTTTTTTCTAAACGGAGCCTGGATACTTCATTTTTTTAGTCCAACCAAGCCAACCATAAATTATTCTAATTGATAATAGTAATATGAATCCCCTCAAAAATGGATCTAATTGCACTTCACGCTCCAAATTTTTGATGATTCAATTTATCTTTCTTGGGCGAAACGGGGGATATCTCGATCGGAGGAGAGAACGGGGAAATACCATGTGACCCAATATATCTGACAAGTCGCACTATATGTCAATCCACAATCCATCATCCTCTCCAGAAAATCGGAAAGGAACTTTTGGAACACCAATAGGCATTAAATGAAAGAAAGAACTAAATACTATATTTCACTTTGAGGTGGAAACGTAACAATTTTTTTTATTGTCTTTATAATATTCATATTGGTTTTTATCGTATTTATTTTATCCATAGATTCTAAAAATTCATAAAGAAAGACAGAATGAATAAACTCAAATTATTACGAATAGGTCTTTCTAATGATAAATAAGTATGGCCCCATTCGCTCATAGAAAATGGGATCAACCCCCCCATTGCGTATTGGTACTTATCGAGTATAGAATAAATCTGCTTCTCTTTGTTCCTACGAACAGAATTGTTCCATTATTACCAACAGAATAGAACACCCTTGTTCGGAAATAATCGACTGAACAAGAGTGGTCCATAGGATAGTCATATTATAGTCTTTTCCAATGCAATAAAGTTACGTAGTGTCTATTTATCTTTGATATAAGGGGTATTTCCATGGGTTTGCCTTGGTATCGTGTTCATACCGTTGTATTGAATGATCCCGGTCGGTTGCTTTCTGTTCATATAATGCATACAGCTCTGGTTGCTGGTTGGGCCGGTTCGATGGCTCTGTATGAATTAGCGGTTTTTGATCCTTCTGATCCTGTTCTTGATCCAATGTGGAGACAGGGTATGTTCGTTATACCCTTCATGACTCGTTTAGGAATAACCAATTCATGGGGCGGTTGGAGTATCACAGGGGGGACTGTAACGAATCCGGGTATTTGGAGTTACGAAGGTGTAGCGGGAGCACATATTGTGTTTTCTGGCTTATGCTTTTTGGCAGCTATCTGGCATTGGGTGTATTGGGATCTAGAAATATTTTGTGATGAACGTACAGGAAAACCCTCTTTGGATTTGCCAAAGATCTTTGGAATTCATTTATTTCTCTCAGGGGTGGCTTGCTTTGGTTTTGGTGCATTTCATGTAACAGGCTTGTATGGTCCCGGAATATGGGTGTCCGATCCTTATGGACTAACGGGAAAAGTACAACCTGTAAATCCAGCGTGGGGCGTGGAAGGTTTTGATCCTTTTGTTCCAGGAGGAATAGCCTCTCATCATATTGCAGCAGGAACATTGGGCATATTAGCGGGCCTATTCCATCTTAGCGTCCGTCCGCCACAACGTCTATACAAAGGATTGCGTATGGGAAATATTGAAACCGTCCTTTCCAGTAGTATCGCTGCTGTCTTTTTTGCAGCTTTTGTTGTTGCCGGAACTATGTGGTATGGTTCGGCAACTACCCCGATTGAATTATTTGGGCCCACTCGTTATCAATGGGATCAGGGGTACTTCCAGCAAGAAATATATCGAAGAGTTAGTGCTGGGCTAGCAGAAAATCAAAGTTTATCAGAAGCCTGGTCTAAAATTCCTGAAAAATTAGCTTTTTATGATTACATCGGCAATAATCCGGCAAAAGGAGGATTATTCAGAGCAGGTTCAATGGATAACGGAGATGGAATAGCGGTTGGATGGTTAGGACACCCTATCTTTAGAGATAAAGAAGGGCGTGAACTTTTTGTACGTCGTATGCCTACTTTTTTTGAAACATTTCCGGTCGTTTTGGTAGACGGCGATGGAATTGTTAGAGCCGATGTTCCTTTTAGAAGGGCAGAATCGAAGTATAGTGTTGAACAAGTAGGTGTAACTGTTGAGTTCTACGGCGGTGAACTCAACGGCGTCAGTTATAGTGATCCTGCTACTGTGAAAAAATATGCTAGACGTGCTCAATTGGGTGAAATTTTCGAATTAGATCGTGCTACTTTGAAATCCGATGGTGTTTTTCGTAGCAGTCCAAGGGGTTGGTTTACTTTTGGGCATGCTTCGTTTGCTTTGCTCTTCTTCTTCGGACACATTTGGCATGGTGCTAGAACCTTGTTCAGAGATGTTTTTGCTGGTATTGACCCAGATTTAGATGCTCAAGTCGAATTTGGAGCATTCCAAAAACTTGGAGATCCAACTACAAAAAGACAGGCAGCCTGATACAACATTGCTTTGGTATCTTTCTTTCGCCCTTATTTTCTTTCTTTTACTTTTATTGATATTGACATAGGGTACCAGAGAAATCTTTATTTGAATCAACTTCGTTTTTACTCTTGTTCGTTCTTTATCTGGAAGATGATAAAAAAAAAAGAAAATAAAACGAAACAAACAGGTATGAAAGCTATAATTGTAAACCACGATCGAATCTATGGAAGCATTGGTTTATACATTCCTCTTAGTCTCGACTCTAGGGATAATTTTTTTCGCTATCTTTTTTCGAGAACCGCCTAAAGTTCCAACTAAAAAGAACTAAAAAGGTGAAATAATTTTTCTATTTCAGTTGAAGTACTGAGCCTCCCGATATCGGGAGGCTCAGTACTTCAACTAGTCTCCATGTTCCTCGAATGGATCTCTTAGTTGTTGAGAAGGTTGCCCAAAAGCGGTATATAAGGCGTACCCAGTAAAACTTACAAGTAAACCAGATATAAAGATGGCGACTAGGGTTGCTGTTTCCATTCTTATCATATTTATATAATTTCAAGACCCCAATGGATCTATGATAGGATCGTTTATTTACAACGGAATGGTATACAAAGTCAACAGATCTCAATGAATACAATAGGATTTATGGCTACACAAACTGTTGAGAACAGTTCTAAATCTGGTCCAAGACGAACTACAGTAGGAAGTTTATTAAAACCATTGAATTCGGAATATGGTAAAGTAGCTCCTGGGTGGGGAACTACTCCTTTGATGGGTGTCGCAATGGCCTTATTTGCGGTATTTCTATCTATTATTTTGGAGATTTATAATTCTTCTGTTTTATTGGATGGAATTTCAATGAATTAGATCTATAAGAACCGCAAAGTCCTTGCTTTTGAGTCCAAAATGAATCATTTAGAGCTCCGATTTCTAGTACATTCTATTTTCTTTTGGTAGTTCGATCGTGGAATTTCTTTGTTTCTGTATTTCCGGAGTATGAGTGTGTGACTTGTTATAATTGATCCTATTGATAGTACAGAGAATGGGTCTGTCATCTTGATAGAGATGGTTCTACTTCGTCAGATATTTATTCTAATATTTGGAACACGAAATAGATTAAGAAATATTTGAACTATGATTCATACTTAATATTCAGACCTCGTGTCCGGGCTCCAAAAAATTTTCAAACAAAGAATTCTAATTTATAAATCGAAAGATTCTTTTCTTTCAACCCCTATTTATATTTTGACCAAAAGCAAAACCTTTCTTTGAATTTTTAGTCATTCTATTTATTCAGGGAATAAGTGATGATCCGAGGATTCTTACTCAGGGAATCCTTGATTTGATTTAGGTTAGGTTTTTTTATTGAATCATCGCGGTTCTAGTATGAATCTGAGGTTTTAATCGATTCATAGGGTCTTAACAAGAGAATTCCTATCAATAATAAAGAAAACAAATAATAAAAGCCATATTCCACAAAAACAAATTCTAGAAAGAAATAGGGAAAAAGAGAATTCAAGAGGCCCATAAGTATCAAAATAAAGATAAAGACGACTGCGCCAACTTGATATTTTGGTATTATCGCCACAAAGAAGAGCTTTCGGATTTTCCAGAGAAGATGGGATCAGAACTTAATAAATTTAAAACTTTCTATTCCATATCCGTTGCAACTAGTATTTGGGTGTTTTTGCTTGAGCTGTACGAGATGAAAGTCTCATATACGGTTCTCAGAGGGGGAGTTCCGCCTATCTCAATAAAGTATATGATTGGTTCGAAGAACGTCTCGAGATTCAAGCAATTGCAGATGATATAACTAGTAAATACGTTCCTCCCCACGTCAATATATTTTATTGTTTAGGGGGAATTACGCTTACTTGTTTTTTAGTACAAGTAGCTACTGGGTTTGCTATGACTTTTTACTATCGTCCGACCGTTACTGAGGCTTTTGCTTCTGTTCAATACATAATGACTGAAGCCAACTTTGGTTGGTTAATCCGATCAGTTCATCGATGGTCGGCAAGTATGATGGTCCTAATGATGATCCTGCATGTATTTCGTGTGTATCTCACCGGCGGATTTAAAAAACCTCGCGAATTGACTTGGGTTACAGGTGTGGTTCTGGCTGTATTAACCGCATCTTTTGGCGTAACTGGTTATTCCTTACCTTGGGACCAAATTGGTTATTGGGCAGTGAAAATAGTAACAGGTGTCCCTGACGCTATTCCTGTAATAGGATCACCTTTGGTCGAATTATTGCGCGGAAGCGCTAGTGTGGGACAATCTACTTTGACTCGTTTTTATAGTTTACACACTTTTGTATTGCCGCTTCTTACTGCCGTATTTATGTTAATGCACTTTCTAATGATACGTAAACAAGGTATTTCTGGGCCTTTATAGATAGAGAAAAGAAAAATATATCCTAAATATTTGTAATCAATCATTTATCACTTGGTGGAGGAATATATAGTATTTCATTGCTACAAGTATGGATTATTGAAAATAATAAGACATGGATTTGGATATTTCCCTTTAACTATTCATGTCAACTAAACGGGGGGGTTGAAGGGAATTTTGTGAAGAGAAAATGGATTATGGGAGTGTGTGACTTGAACTATTGATTGGTCTGTGTAGATATATGCCTGCCACATGGGAATTCACAACCAAATGTGTCTTTGTTCCAATCGCCGTGTAAGCCCTATACAGAGGATAGGCTGGTTCGCTTAAAGAGAATCTTTTCTATGATCAGGTCCGGATCATGTTGTACATGAGCAGGCTCCGTAAGATCCAGTATAAGTGAACTAGATAAAACGGAATCAAGATTCCGTTTTATCTAGTTCACTTATAAGATTTAATAGTATGTAAATGTATTCATTTCCTCTGCATTGACACGATCAATACTACTATCGGAGTGAAACAAGGGATCTAAAGAAGAAGAGAGGCTAGACTATATTAGTAACAAGCAAACCTTGTATGTCTATCTCCAAGCATTTTGGAGATAAATACCAATTAGAAGGTCTGAGACGACCCAGAAAGCACTTGATCATATCATGATCTGATTTGTAAGCCTACTCGGGTCTTGAGTATTTACTTGTAAGAACGGATTTCTTTGTTTTGTAATGGATAGTTGCAACTCCATAAAAAAGAATTCAGTCAAATTTTTCTTACATTGAACCATTCCTATATCATATATGTGTATGTGTAAATACAGATACCATATATATATTTTATATGGTATATGGATATATGGATTCATTTGGTTCTTTTTATTCTTGCTCGAGCTGGATGATTAAAAATTATCATGTCCAGTTCCCTCGGGGGATGGATCTATAAGAATTCACCTATCCCAATAACAAAAAAACCTGACTTGAATGATCCTGTATTAAGAGCTAAATTGGCTAAAGGTATGGGTCATAATTATTATGGAGAGCCCGCATGGCCCAATGATCTTTTATATATTTTTCCAGTAGTAATTCTAGGTACTATTGCATGTAATGTAGGCTTAGCCGTTTTAGAACCATCAATGATTGGTGAACCGGCAGATCCATTTGCAACCCCTTTGGAAATCTTACCTGAATGGTATTTCTTTCCTGTATTTCAAATACTTCGTACAGTGCCCAATAAATTATTGGGGGTTCTTTTAATGGTTTCAGTACCTGCGGGATTATTAACAGTACCTTTTTTAGAGAATGTTAATAAATTCCAAAATCCATTTCGCCGTCCAGTAGCGACGACTGTCTTTTTGATTGGTACCGCAGTCGCCCTTTGGTTGGGCATTGGTGCAACATTACCTATTGATAAATCCCTAACTTTAGGTCTTTTTTAAATTTTTTAATTGATTCAATTGTGAAATAACACGACATGCGTATCTAGGGAATAGTTTCTTCAAAGCGAATTCTCCCTAGATACATCTATTCAATTAAATTCTGAATTTATTTCTAATATATGATATATTAATTGTGCTAAAGATTTTCAATCTATTTTCACTAAGTAAGTCCAATAGATTTAAAACTTATTTTTTGCTAAATCAATTACGAAATATTTTTCTAAAATGCCCAATATCTGTTTTATATCTTCGCTACGAAAATGTTCAATTTTCATAAGATCTTCTTGGCTGTTATTCAAAAGGTCCAATAATGTATATATATTGGACATTTTGAGGCAATTATAGATCCTGGAAGGCAATTCTGATTGGTCAATAAAAATCGATTTCAATGCTATTTTTTTTTTTTTTTTTATGAGTTTAGCCAATTTATCATGAAAGGTAAAAGGGGATAAAGGAACCGTGTGTTGATTGTCCTGTAAATATAAGTTGTCTTCCTCCATATGTAAAAAGGGAATAAATAAATCAATTAAATTTCGGGATGCTTCATGAAGTGCTTCTTTCGGAGTTAAACTTCCGTTTGTCCATATTTCGATAAAAAGTATCTCTTGTTTTTCATTCCCATTCCCATAAGAATGAATACTATGATTCGCGTTTCGAACAGGCATGAATACAGCATCTATAGGATAACTTCCATCTTGAAAGTTATGTGGCGTTTTTATAAGATATCCACGATTTCTCTCTATTTGTAATCCAATACAAAAATCAATTGGTTCCGTTAAACTAGCTATATGTTGTGTATTATCAACGGTTTCTACATAAGGCGGCAAGATGATATCTTGAGCAGTTACATATCCAGGACCCTTGACACAAATAGACGCGTCAGAAGTTCCATATAGATTACTTCTCAATACAATTTCTTTCAAATTCATTAAAATTTCATGTACCGATTCTTGAATGCCCGTTATGGTAGAATATTCATGTGGGACTTTCTCAGATTTTACACGTGTGATACATGTTCCTTCTATTTCTCCAAGTAAAGCTCTTCGCATCGCAATGCCTATTGTGTCGGCTTGGCCTTTCATAAGTGGAGACAGAATAAAGCGTCCATAATAAAGGCGTTTACTGTCTGTTCTTGATTCAACACACTTCCACTGTAGTGTCCGAGTAGATACTGTTACTTTCTCTCGAACCATAGTACTATTATTTGATTAGATCATCGAATCTTTTATTTCTCTTGAGATTTCTTCAATGTTCAGTTCTACACACGTCTTTTTTTCGGAGGTCTACAGCCATTATGTGGCATAGGAGTTACATCCCGTACGAAAGTTAATAGTATACCACTTCGACGAATAGCTCGTAATGCTGCATCTCTTCCGAGACCGGGACCTTTTATCATGACTTCTGCTCGTTGCATACCTTGATCCACTACTGTACGGATAGCGTTTGCTGCTGCGGTTTGAGCAGCAAACGGTGTTCCTCTTCTCGTACCTTTGAATCCAGAAGTACCAGCGGAGGACCAAGAAACTACTCGACCCCGTACATCTGTAACAGTGACAATGGTATTATTGAAACTTGCTTGAACATGAATAACTCCCTTTGGTATTCTACGTGTACCCTTACGTGAACCAATACGTCCATTCCTACGCGAACTAATTTTCGGTGTAGCTTTTGCCATATTTTATCATCTCGTAAATATGAGTCAGAGATATATGGATATATCCATTTCATGTCAAAACAGATTCTTTATTTGTACATCGGCTCTTCTGGCAAGTCTGATTATCCCTGTCTTTGTTTATGTCTCGGGTTGGAACAAATTACTATAATTCGTCCCCGCCTACGGATTAGTCGACATTTTTCACAAATTTTACGAACGGAAGCTCTTATTTTCATATTTCTCATTCCTTACCTTAATTCTGAATCTATTTCTTGGAAGAAAATAAGTTTCTTGAAATTTTTCATCTCGAATTATATTCCCACGAAAGGAATGGTGAAGTTGAAAACCTAATCCTTCAAATCTTTGTTGTGTAGTCGATAAATTATACGCCCTTTGGTTAAATCATAAGGACTTACTTCAATTTTTACTCTATCTCCTGGCAGTATCCGTATAAAACTATGTCGGATCTTTCCTGAAACAGAATTTAGAATCAGATCTAAACGAACCCGGAACAGACCGTTGGTAAGCGATTCAGTAATTAAAGCTTCATGACTCCATTTTGGTTCTTAAAGTTCCCTTGAGGTATCAACTAATGAGAAAGATATTAGACAACCCCCCCCTTTTTTCTTTTCTTTTTCACAAATAGGAAGTTTCGAATCCAATTTGGATATTATAAAGGATTACCAGATATAACACAAAATTTCTCCACCTATTCCTTCTAGTCGAGCCTCTCGGTCTGTCATTATACCTCGAGAAGTAGAAAGAATTACAATCCCCATTCCACCTAAAATTCGCGGAATTCGTTGATAATTAGAATAGATTCGTAGACCAGGTCGACTAATTCGTTTTAAATTTAAAATCTTTCTATAGGGTCTTTTCCTATTCCTTCTATGTCGCAGGGTTAAAACTAAAAAATATTTGTTGTTTTCTCGATGTTTCCTCACGTTTTCGATAAAACCCTCTCGTAAAAGTATTTGAACAATATTTTCGGTAATATTAGTAGATGCTATTCGAACCACCCTTTTTCGATCCATATCAGCATTTCGTATAGAAGTTATTATCTCAGCAATAGTGTCCCTGCCCATGATGAACTAAAATTATTGGGGTCTCCAAATTTGATATAATCAACGTGTTTTTTACTTATTTATTTTTGAATATGATATGAATTATTAAAGATATATGCGTGAGACACAATCTACTAATTAATTTAATCTATTTCTTTCAAATACCCCAATAGAAACAGATCACAATTTAATTTTATAATACCTCGGGAGCTAATGAAACTATTTTAGTAAAATTTAATTCTCTCAATTCCCGGGCGATTGCACCAAAAATTCGAGTTCCTTTTGGATTTCCTTCTTGATCAATAACAACTGCAGCATTGTCATCATATCGTATTATCATCCCGTTGTCACGTTTGAGTTCTTTACAGGTACGCACAATTACAGCTCTGACTACTTCTGATCTTTCTAGGGGCATATTTGGTACTGCTTCTTTGATCACAGCAACAATAACGTCACCAATATGAGCATATCGACGATTGCTAGCTCCTATGATTCGAATACACATCAATTCTCGAGCCCCGCTATTATCCGCTACATTTAAATGGGTCTGAGGTTGAATCATTTTTTTAATCCGTTCTTTGAATGCAAAGGGCGAAGAAAAAAAGAAATATTTTTGTCCAAAAAAAAAAGAAACATGCGGTTTTGTTTCATATCTAAGAGCCCTTTCTACATTTTTTTATATTACATTACGAAATAATGAATTGAGTTCGTATAGGCATTTTGGATGCTGCTAGTGAAATAGCCCTTCTGGCTATATTTTCTGTTACTCCACCCATTTCATAAAGTATTCGCCCCGGTTTAACAACAGCTACCCAATATTCAGGGGATCCTTTTCCTGAACCCATACGTGTTTCTGCGGGTCTTAGTGTAACTGGTTTGTCTGGAAATATACGTACCCATATTTTTCCACCACGACGTGCATTTCGTGTCATTGCTCGTCGGCCTGCTTCTATTTGTCGAGATGTAATCCAAGCAGGTTCAAGTGCCTGAAGAGCATATTTACCGAAAGAAATATGATTACCTCGATAAGATATTCCCTTCATTCTTCCTCTATGTTGTTTACGGAATCTGGTTCTTTTGGGGTTATAGTTGATGGTTGTTTCTGAATTCCATCTCTACTACAGAACCGGACGTGAGAGTTTCTTCTCATCCAGCTCCTCGCGAATAAAAGGATTCCAAAAAATTAAATTTGAATTAAGCTAGAATAGTCAATCTTAAGTTAAGATATATATGTATTTACTGAGTAATACCTTGAACTTGAACGTGGGCTTCTTTGAGATTTCATTAAATCTATTAGTAATTTGTATATCTTGTTTGAATAGATAACTAATTTGAATAGATAACTAAACTTTTGAGTTTTCTAAATATAAATATAAAAAAATTGTATTATTATACCAAATCCTTATTTTGTCCTTTATTGTATTGTCCTAAATTTTGCAATAAAAAAAGTTTTCGCGGGCGAATATTTACTCTTTCAATCCCTATTTAATTTGTAGGGTTAACTCGTGACTTCTCAGATCTCAGAATACATGAATTAATCTCTGGTTCGTTCCGCCATCCCGACCAGTGAATCATTAAGATTCCTTTTTCAATAGAATCTTTTGCATTCACAAGTTCCGTCGTTCCCATCACTTCTTATTTAATGGTTAGGTCCGAATTCTACAATGGAGCTCAGAATGAAATTTGTTCTTGAGTCAATCTTCTCAGTCTTTATTGGCTCGAAGCTCTTGATTTTTTGTTCTATTTCTATAAGAAGATTCTTTTTATTATGGTATGAATGCGTATTGATGCTTTATTACACTGCCTTTTATGAGATTACTCATAGACCTTACATATTGAAATTTTATATCATTGGTATTCTTTTTCTCTCTTTCTCTCATCCTTCCATTTATCCACATCTTTTTTGTCTATTTTGCTTTACAACTTAGAATCAGATTTCTTTTTTTGTTTATGCAAAAGATTTCAGTTGCTACAAAGATATGACCTATATATCATATCTTAACTGGTTCTTTAGATCCAGATAATGCGAAGTGATGGGTTGGTTATTAGTTCTATAGTTTTTAGTCCATACTATGTGGGCTGGTCTTTTTTAATCCTAACCCTAAAAAAACCAACGAGTCACACACTAAGCATAGCAATTATATCAAATGGTCAATCGAATTTTTATTCAATCTTATAGAATTAAGAATTAGAAATGTTTCCCTTGATTGATTAGAAAAAGAATGAATTGGTCTTTTTTTGTTCAATCACAAGTAGTAAAATTATTCCTCGTCTAGAAATATCCAAATTTTGATGCCCAATACTCCATAGATAGTTCGAACTGTATAAGAGCAATAATCAATTTTAGCTCGAATCGTTTGTAGGGGAACCCTACCTTCTCTGATCCATTCGACACGTGCAATTTCTTTTCCGTCGATACGCCCCGCAATTTGTATTTGAATTCCTTTTGTATCTGCTTGTTCTGTTAATTCAATAGCCTTTTTCATTGCTTTTCGAAATGAAACTCTATTCTTTAATTGTCCAGCTATAAATTCTGCAAGAATATTAGGGTTTCCGTAAGGTTTTGCAATTCTTGTGACAGCAATGTTCAGTTTTCGGTTTACACAATTAAATTCTTTTTGTAAGGCCATTTGTAATTCTTCGATTCCGCGCGGTCGACTTTCTATTAATAATTTTGGGAATCCCATAAAGATTATGACCTGGATCAGATCGATTCTTTTTTTAATCTCTATACGTGCAATTCCCTCGGCGCCAGAGGACGTTCTCATATTCTTTTGTACATAATTCTTGATACAATCTCTTATTTTTTGATCTTCTTGTAAACCTTCAGAATAATTTTTTGGTTGTGAAAACCAAAGGGAATGATGACCTTGGGTTGTACCCAGTCTGAAACCAAGTGGATTTATTTTTTGTCCCATAATCCCCCACTATTATTATACATATCACGATACGTCATATCTGTAGATGTTTTTTTCCATCTCGTTTTTTTTAACGAATACATCTCGACATATTCATCATCTAAAGATATATCTTTCATTACAATAGTTATATGACAGGTAGATCTTTTTATCGGAAAACTACGTCCTCGAGCTCGAGGTTTCAATTTCTTCACAGTAGTACCTCCATTGACTTCGGCTTTACTAATGACTAAATTGGTTTCGCTGGAACCCATATTGTAACTAGCATTTGCTGCTGCAGAATAAACCAATTTCAAAATGGGATAACATGCTCGATAGGGCATGAGTTCTAGTATCATAAGCGTTTCCTCATAGGAACGTCCGCGAATTTGATCAATTACTCTTCGTGCTTTGTCAGCAGACATAGATATATGTTGACCTAAAGCATATACTTCTGTTTTTTTCTTCTTTAGCATAAGGTTTGCCTCCTACTACTGAATCATAAGCATCTATATTTTTTTATTAATATTAACGACGAGATCTATTATCGCTTTTTGCATGTCCTCTAAAATTTAATGTAGGTGCAAATTCTCCCAATTTGTGGCCTACCATACTATCCGTTATATAAATAGGCAAATGCTCTTTTCCATTATGGATAGCAATAGTATGACCGATCATTGTGGGTATAATGGTAGATGCCCGGGACCAAGTTACTATTATTTCTTTTTCTGCTTTTGTGTTAAGCTTATCAATTTTTTTTAATAAATGATTGGCTACAAAGGGATTTTTTTTTAGTGAACGTGTCACAAGCTTACTCCTATTTTTTTTTTTTTGTAAAGTTTTTGTAAAAACGAAGAATTAAATTAGATTTTCTCTCCTATTTACTACGGCGACGAAGAATCAAATTATCACTATATTTATTCCTTTTTCTACTTCTTCTTCCAAGTGCAGGATAACCCCAAGGGGTTGTGGGTTTTTTTCTACCAATTGGGGCTCTCCCTTCACCACCCCCATGGGGATGGTCTACAGGGTTCATAACTACTCCTCTTACTACAGGACGCTTACCTAGCCAACGCTTAGATCCGGCTCTACCCAAACTTTTCTGGTTCACCCCAACATTCCCCACTTGTCCGACTGTTGCTGAGCAGTTTTTGGATATCAAACGGACCTCCCCAGAAGGTAATTTTAATGTGGCCGATTTCCCCTCTTTTGCAATCAGTTTCGCTACAGCACCCGCTGCTCTAGCTAATTGTCCACCCTTTCCAAGTGTGATTTCTATGTTATGTATGGCCGTGCCTAAGGGCATATCGGTTGAAGTAGATTCTTCTTTTGATCAATCAAAACCCCTTCCCAAACTGTACAAGCTTCTTCCAAAGCATACGGCTTTCTGGATGTAGATGATGATATCTATACATATGGATCTTATATATATCGTAGAATGAAGTACCACATGGATGGATATATATATGAATCCAAATCTGCCGAATCACTCATGTTATGATCTTCTACATCCTGGGTCTTCCCGTTCCGTCATCTGGCTTATGTTCTTCATGTAGCATTCAGACCGAATGACTCTATGAAATTACGTCGATACTTCCACATATTATGGGTAACGTAGGAGACATCTCTATTTTTCCCCCGGGGAATCTTTAGAATTCCCACTGCTTAACTTTCAATTCGCCTCTGACCATCAAATGAAATGTGAATAACCCGTCCTCCTCTCTTTGAAAGAAGGGGCGCTTCCGGTTCTGTCGGTGCTTGAAACAATTTTGTCTTCTCCATATTACTATATCTCTAGAGTCAATAATTTTATATGAGGAACTACTGAACTCAATCACTTGCTGCCGTTACTCTTCAGTTTTCTGTTGAGGTCTATCCTGCAGAGGTACTCAAATTGGATCAGTGATCGATTTCTAGGTTTCGTCGTAAACCTAATTGGTTATTTCCAATTACGTAAATCAATAGTTCAAACCGCACTCAAAGGTAGGGCATTTCCCATTTTTATAGGAACTTCTGTACCAGAAACAATGGTATCTCCAATTATAGCCCCTCTGGGATGTAAAATATATCTCTTCTCACCATCCCCATAGTGTATGAGACAAATGTATGCATTTCGATTAGGGTCGTATTCTATGGTTACGATTCTACCATATATGTCTTTTTCATTCCGTCGAAAATCGATTTTACGGTATAGACGCTTATGACCTCCCCCTCTATGCCTTGCGGTAATGATTCCTCTGGCATTACGACCTTTACCACAACGACGCTGTCCATAGATCAAATTATTTCGTGGATTGGATTTCACTTGACTGTCTACGGTTCCATTGCGTGTGCTCGGGGTAGAAGTTTTGTATAAATGTATCGCCATGCTATTAAGTATTTTTATTTAAGTTCTTTTCTTTCTAAGAGGTGGAATAGAATAACCCGGTTGAAGCGTAATGATCATACGTCTGTAATGCATTGTATGTCCCATAATAGGTCCCATTCTTCTACTCTTTCCCGGAAGTCGATGACTATTCATAGCTATTACCTTGACACCAAAGAAGAGTTCGACCCAATGCTTTATTTCTGTCCTAGTTGATCCTGATTCGACATTAGAAGTATATTGATTTTTCCCCAATAACCGAATACTTTTGTCTGTAAATACTGCATATTTGATTCCATCCATAAATCGATTTTCTTCCCTATGAGTTATAGTCTCAGTAAGAATGCTAGTTCTTACTGTTCATATATTATGATATGAATATACCACATCAATTCGTTATGTATGGATGATGAGATTCCATTGATACAGAGCCAATTCCAATAGACTTATTGGAGGGTCCCATTGGCGTGCATCCAGTAGGAATTGAACCTACGAATTCGCCAATTATGAGTTGGGCGCTTTAACCATTCAGCCATGGATGCTTAGCGGGGATCCTCGTACATGGTGAATAACCAAATTCCAATTGAAATGAAATCTTTAGGATAAATCAATGCAATTTAGGAGGAATCAATGAGAGGACATCAATTCAAATCCTGGATTTTCGAATTGAGAGAGATCAAGAATTCTCACCATTTCTTAGATTCATGGACCCAATTCAATTCAGTGGGATCCTTCATTCACATTTTTTTCCACCAAGAACGTTTTCTAAAACTCTTTGACCCCCGAATTTGGAGTATCCTACTTTCACGCAATTCACAGGGTTCAACAAGCAATCGATATTTCACGATCAAGGGTGTAATACTCTTTGTAGTAGCGGTCCTTATATATCGTATTAACAATCGAAATATGGTCGAAAGAAAAAATCTCTATTTGATAGGGCTTCTTCCTATACCTATGAATTCCATTGGACCCAGAAATGATACATTGGAAGAATCCGTTGGGTCTTCCAATATCAATAGGTTGATTGTTTCGCTCCTGTATCTTCCCAAAGGAAAAAAGATCTCTGAGAGTTGTTTCCTGAATCCGAAAGAGAGTACTTGGGTTCTCCCAATAACTAAAAAGTGTAGCATGCCTGAATCTAACTGGGGTTCGCGTTGGTGGAGGAACTGGATCGGAAAAAAGAGGGATTCTAGTTGTAAGATATCTAATGAAACCGTCGCTGGAATTGAGATCTTATTCAAAGAGAAAGATCTCAAATATCTGGAGTTTCTTTTTGTATATTATATGGATGATCCGATCCGCAAGGACCATGATTGGGAATTGTTTGATCGTCTTTCTCTGAGGAAGAGTCGAAATAGAATCAACTTGAATTCGGGACCGCTATTCGAAATCTTAGTGAAACACTGGATTTCTTATCTCATGTCTGCTTTTCGTGAAAAAATACCAATTGAAGTGGAGGGTTTCTTCAAACAACAAGGGGCTGGGTCAACTATTCAATCAAATGATATTGAGCATGTTTCCCATCTCTTCTCGAGAAACAAGTGGGCTATTTCTTTGCAAAACTGTGCTCAATTTCATATGTGGCAATTCCGCCAAGATCTCTTCGTTAGTTGGGGGAAGAATCCGCCCGAATCGGATTTTTTGAGGAACGTATCGAGAGAGAATTGGATTTGGTTAGACAATGTGTGGTTGGTAAACAAGGATCGGTTTTTTAGCAAGGTACAGAATGTGTCGTCAAATATTCAATATGATTCCACAAGATCTAGTTTCGTTCAAGTAACGGATTCTAGCCAACTGAAAGGATCTTCTGATCAATCCAGAGATCATTTGGATTCCATTAGTAATGAGGATTCGGAATATCACACATTGATTAATCAAAGAGAGATTCAACAACGAAAAGAAAGATCGATTCTTTGGGATCCTTCCTTTCTTCAAACGGAACGAAAAGAGATAGAATCAGGCCGATTCCCGAAATGCCTTTCTGGATATTCCTCAATGTCCCGGCTATTCACGGAACGTGAGAAGCAGATGATTAATCATCTGCTTCCGGAAGAAATCGAAGAATTTCTTGGGAATCCTACAAGATCCGTTCGTTCTTTTTTCTCTGATAGATGGTCAGAACTTCATCTGGGTTCGAATCCTACTGAGAGGTCCACTAGAGATCAGAAATTGTTGAAGAAACAACAAGATCTTTCTTTTGTCCCTTCCAGGCGATCGGAAAATAAAGAAATGGTTAATATATTCAAGATAATTACGTATTTACAAAATACCGTCTCAATTCATCCTATTTCATCAGATCCGGGATGTGATATGGTTCCGAAGGATGAACCGGATATGGACAGTTCCAATAAGATTTCATTCTTGAACAAAAATCCATTTTTTGATTTATTTCATCTATTCCATGACCGGAACAGGGGAGGATACACGTTACACTATGATTTTGAATCAGAAGAGAGATTTCAAGAAATGGCAGATCTATTCACTCTATCAATAACCGAGCCGGATCTGGTGTATCATAAGGGATTTGCCTTTTCTATTGATTCCTGCGGATTGGATCAAAAACAATTCTTGAATGAGGCCAGGGATGAATCGAAAAAGAAATCTTTATTGGTTCTACCTCCTATTTTTTATGAAGAGAATGAATCTTTTTCTCGAAGGATCAGAAAAAAATGGGTCCGGATCTCCTGCGGGAATGATTTGGAAGATCCAAAACCAAAAATAGTGGTATTTGCTAGCAACAACATAATGGAGGCAGTCACTCAATATAGATTGATCCGAAATCTGATTCAAATCCAATATAGTACCTATGGGTACATAAGAAATGTATTGAATCGATTCTTTTTAATGAATAGATCCGATCGCAACTTCGAATATGGAATTCAAAGGGATCAAATAGGAAAGGATACTCTGAATCATAGAACTATAATGAAATATACGATCAACCAATATTTATCGAATTTGAAAAAGAGTCAGAAGAAATGGTTCGAGCCTCTTATTTTGATTTCTCGAACCGAGAGATCCATGAATCGGGATCCTGATGCATATAGATACAAATGGTCCAATGGGAGCAAGAATTTCCAGGAACATTTGGAACAGTCCGTTTCGGAGCAGAAGAGCCGTTTTCAAGTAGTGTTCGATCGATTACGTATTAATCAATATTCGATTGATTGGTCTGAGGTTATCGACAAAAAAGATTTGTCTAAGCCACTTCGTTTCTTTTTGTCCAAGTCACTTCTTTTTTTGTCCAAGTTGCTTTTATTTTTGTCTAACTCACTTCCTTTTTTCTGTGTGAGTTTCGGAAATATCCCCATTCATAGGTCCGAGATCTACATCTATGAATTGAAAGGTCCGAATGATCAACTCTGCAATCAGTTGTTAGAATCAATAGGTCTTCAAATTGTTCATTTGAAAAAATTGAAACCCTTCTTATTGGACGATCATGATACTTCCCAAAAATCGAAATTCTTGATCAATGGAGGAACAATATCACCATTTTTGTTCAATAAGATACCAAAGTGGATGATTGACTCATTCCATACTAGAAATAATCGCAGGAAATCCTTTGATAACCCGGATTCCTATTTCTCAATGATATTCCACGATCAAGACAATTGGCTGAATCCCGTGAAACCATTTCATAGAAGTTCATTGATATCTTCTTTTTATAAAGCAAATCGACTTCGATTCTTGAATACTCCACAGCACTTCTGCTTCTATTGGAACACAAGATTCCCCTTTTCTGTGGAAAAGGCCCGTATCAATAATTCTGATTTTACGTATGGACAATTCCTCAATATCTTGTTCATTCGCAACAAAATATTTTCTTTGTGCGTCGGTAAAAAAAAACATGCTTTTTGGGGGAGAGATACTATTTCACCAATCGAGTCACAGGTATCTAACATATTCATACCTAACGATTTTCCACAAAGTGGTGACGAAACGTATAACTTGTACAAATCTTTCCATTTTCCAAGTCGATCCGATCCATTCGTTCGTAGAGCTATTTACTCGATCGCAGACATTTCTGGAACACCTCTAACAGAGGGGCAAATAGTCAATTTTGAAAGAACTTATTGTCAACCTCTTTCAGATATGAATCTATCTGATTCAGAAGGGAAGAACTTGCATCAGTATCTCAATTTCAATTCAAACATGGGTTTGATTCACACTCCATGTTCTGAGAAAGATTTATCATCCGAAAAGAGGAAAAAACGGAGTCTTTGTCTAAAGAAATGCGTTGAGAAAGGGCAGATGTATAGAACCTTTCAACGAGATAGTGCTTTTTCAACTCTCTCAAAATGGAATCTATTCCAAACATATATGCCATGGTTCCTTACTTCGACAGGGTACAAATATCTAAATTTGATATTTTTAGATACTTTTTCAGACCTATTGCCAATACTAAGTAGCAGTCAAAAATTTGTATCCATTTTTCCTGATATTATGCATGGATCAGGTATATCATGGCGAATTCTTCAGAAAAAATTGTATCTTCCACAATGGAATCTGATAAGTGAGATCTCGAGTAAGTGTTTACATAATCTTCTTCTGTCCGAAGAAATGATTCATCGAAATAATGAGTCACCATTGATATCGACACATCTGAGATCGCCAAATGCTCGGGAGTTCCTCTATTCAATCCTTTTCCTTCTTCTTGTTGCTGGATATCTCGTTCGTACACATCTTCTCTTTGTTTCCCGGGCCTCTAGTGAGTTACAGACAGAGTTCGAAAAGGTCAAATCTTTGATGATTCCATCATCTATGATTGAGTTGCGAAAACTTCTGGATAGGTATCCTACATCTGAACCGAATTCTTTCTGGTTAAAGAATCTCTTTCTAGTTGCTCTGGAACAATTAGGAGATTCTCTAGAAGAAATACGGGGTTCTGCTTCTGGCGGCAACATGCTTGGTCCCGCTTATGGGGTCAAATCAATACGTTCTAAGAAGAAAGATTGGAATATCAATCTCATCGAGATCATCGATCTCATACCAAATCCCATCAATCGAATCACTTTTTCGAGAAATACGAGACATCTAAGTCATACAAGTAAAGAGATCTATTCATTGATAAGAAAAAGAAAAAACGTGAACGGGGATTGGATTGATGAGAAAATAGAATCCTGGGTCGCGAACAGTGATTCGATTGATGATGAAGAAAGAGAATTCTTGGTTCAGTTCTCCACCTTAACGACAGAAAATAGGATTGATCAAATTCTATTGAGTCTGACTCATAGTGATCATTTATCAAAGAATGATTCTGGTTATCAAATGATTGAACAACCGGGAGCAATTTACTTACGATACTTAGTTGACATTCATAAAAAGCATCTAATGAATTATGAGTTCAATCCATCCTGTTTAGCAGAAAGACGGATATTCCTTGCTCATTATCAGACAATCACTTATTCACAAACTTCGTGTGGGGAAAATAGTTTTCATTTCCCATCTCATGGAAAACCCTTTTCGCTCCGCTTAGCCTTATCCCCCTCTAGGGGTATTTTAGTGATAGGTTCTATAGGAACTGGACGATCCTATTTGGTCAAATACCTAGCGACAAACTCCTATGTTCCTTTCATTACGGTATTTCTGAACAAGTTCCTGGATAACAAGCCTAAAGGTTTTCTTCTTGATGAGATCGATATTGATGATAGTGACGATATTGATGATAGTGACAATCTTGATGCTAGTGACGATATCGATCGTGACCTTGATACGGAGCTGGAACTGCTAACTAGGATGAATGGGCTAACTGTGGATATGATGCCGGAAATAGACCGATTTTATATCACCCTTCAATTCGAATTAGCAAAAGCAATGTCTCCTTGCATAATATGGATTCCAAACATTCATGATCTGGATGTGAATGAGTCGAATGACTTATCCCTCGGTCTATTAGTGAACCATCTCTCCAGGGATTGTGAAAGATGTTCTACTAGAAATATTCTTGTTATTGCTTCGACTCATATTCCCCAAAAAGTGGATCCCGCTCTAATAGCTCCGAATAAATTAAATACGTGCATTAAGATACGAAGGCTTCTTATTCCACAACAACGAAAGCACTTTTTCACTCTTTCATATACTAGGGGATTTCACTTGGAAAAGAAAATGTTCCATACTAACGGATTCGGGTCCATAACCATGGGTTCCAATGCACGAGATCTTGTAGCACTTACCAATGAGGTCCTATCGATTAGTATTACACAGAAGAAATCAATTATAGACACTAATACAATTAGATCCGCTCTTCATAGACAAACTTGGGATTTGCGATCCCAGGTAAGATCGGTTCAGGATCATGGGATCCTTTTCTATCAGATAGGAAGGGCTGTAGCACAAAATGTACTTCTAAGTAATTGCCCCATAGATCCTATATCTATCTATATGAAGAAGAAATCATGTAACGAAGGGGATTCTTATTTGTACAAATGGTACTTCGAGCTTGGAACGAGCATGAAGAGATTAACGATACTTCTTTATCTTTTGAGTTGTTCTGCCGGATCGGTCGCTCAAGATCTTTGGTCTTTATCCGGACCCGATGAAAAAAATGGGATCACTTCTTATGGACTCGTTGAGAATGATTCTGATCTAGTTCATGGCCTATTAGAAGTAGAAGGCGCTCTGGTGGGATCTTCACGGACAGAAAAAGATTGCAGTCAGTTTGATAATGATCGAGTGACATTGCTTCTTCGGCCCGAACCGAGGAATCCCTTAGATATGATGCAAAAGGGCTCTTGGTCTATCCTTGATCAGAGATTTCTCTATGAAAAATATGAATCGGAGTTTGAAGAAGGGGAGGGAGAAGGAGCCCTTGACCCGCAGGAGGATTTATTCAATCACATAGTTTGGGCTCCTAGAATATGGCGCCCTTGGGGCTTTCTATTTGATTGTATCGAAAGGCCCAATGAATTGGGATTTCCCTATTGGTCCAGGTCATTTCGGGGCAAGCGGATCATTTATGATGAAGAGGATGAGCTTCAAGAGAATGATTCGGGGTTCTTGCAGAGTGGAACCATGCAGTACCAGACACGAGATAGATCTTCCAAAGAACAAGGCCTTTTTCGAATAAGCCAATTCATTTGGGACCCTGCAGATCCACTCTTTTTCCTATTCAAAGATCAGCCCCCTGGCTCTGTGTTTTCACATCGAGAATTATTTGCAGATGAAGAGATGTCAAAGGGGCTTCTTACTTCCCAAACGGATCCTCCTACATCTATATATAAACGCTGGTTTATCAAGAATACGCAAGAAAAGCACTTCGAATTGTTGATTAATCGTCAGAGATGGCTTAGAACCAATAGTTCATTATCTAATGGATCTTTCCGTTCTAATACTCTATCCGAGAGTTATCAGTATTTATCAAATCTGTTCCTATCTAACGGAACGCTATTGGATCAAATGACAAAGACATTGTTGAGAAAAAGATGGCTTTTCCCGGATGAAATGAAAATTGGATTCATGTAACAGGAGAAAGATTTCCCATTCCTTAGCCGGAAAGATATGTGGCCATGAAAGAGGGATTAAGTGGAACAGAATTGACTGGGTGGTAGAGTCGTGGAAACGCTTGTTTCTTCCATATTTTGGACCTTAGCTCCATGGAAGAATATGTTACTGCTGAAACACGGAAGAATTGAAATCTTAGATCAAAACACTATGTATGGATGGTATGAACTGCCTAAACAAGAATTCTTGAACAGCAAACAACCAGTTCAGATATTCACGACCAAGAAGTACTGGATTCTCTTTCGGATAGGCCCTGAAAGGAGAAGGAAGGCTGGAATGCCAACAGGCGTCTATTATATTGAATTTACCCGATAGTCCCCATTTTGGGAACGTCCAGTGCCAAAGTCACTGAATGGGTAAGTCGCCAATCCCTGGACTATGTAATGTACTTTATCTGCTGGGTTACGGGCGGGCATTTTACCAGAGGTTTCTAATCTACCCTTGTGTGATTCCTGTTGAAGCATATACTCGGGGGGTGGGTGCAGGGCGGACGATTTTAAAGCGGACTCCCCATTCATTAGATAGAGAAGATCACCAAGATTTCGCGATCCGCTGCCGAATTTATTCCAATTCCAAGAGCTCGGATCGAATCGGTATATCAATACCGATTCGATCCGAGCTCTCTTATTGAGAATGCTCATTCAATGAGCATTCTCAATATTATGCCTTGAAGAGGACTCGAACCTCCACGCTCTTTAGCACGAGATTTTGAGTCTCGCGTGTCTACCATTTCACCACCAAGGCATCTTGAAAGTGAATCGTATTCCATGAATATGATATCTATCTAGTGTGATGTATGGAATATATGACAAAGGTGGATCTATTGATCGGTCATGTCATATAGGCCCGAGTTGGACATCCAATTGCTTCGATTTGAATTATCCGGAGAATGCAATGCCTGATATATATCAAAAAGATGGACAATCAAACCTATTTCTCGATTCACTCAAAGAGGTGAATAGGGTCCCAATAGAGATATGTAAAAAGCAGGTCCGATTACGCGTATTCCTAATCCTAAATGGAATGTAACGATGTAGGGATCCATATGTAAACATAGTATCTATTTAGATAGGCCGGCCCGAATGGCCCCTTCTCATAATGAGAATGTATATAACCCTATTCCGGCCTGGTCCGGTATGGAATGAACTTATAATCATGGAATCGACTCGATCATCAGATTATAAGTTCATAACCCTAGCCCATTCCCATTTTGGGCGGAACAGATCTACTAATTCTTTGATTCCAGTTAGTAAGAGGGATCTTGAACTAAGAAATAGACCCTAGAAGCTAAAAAAGGCTATCCTGAGCAATTGCAATAATCGGGTTCATTGATATTCCTGGTATAGTAGATGCTATCACACATACAATCATACTCAATTCGATGGAATTGTTTGATCTTAAAGGGGATCTTCTATAATTTCGCACGTGAGGGGTTATTTCTTGGTTTCGTCCAGTCATTAATAACTTGATTATTTTTAGATAATAGTAGATAGAAACAACGCTTGTAAGGAGTCCTATTAAAACCAAGAAATATAGGCCTGCCTGCCATCCACACCAGAATAAATAGAGTTTTCCGAAAAAACCTGCTAGTGGAGGAAGACCTCCTAGGGATAAGAGACATAGGGCTAAAGAGAGAGCCAAAAAAGGATCTTTTGTGTATAATCCTGCATAATCTCGAATGTTATCAGTTCCGGTACGTAGACCAAATAATACAATGCAAGCAAAAGTTCCTAGATTCATGGAGATATAGAACAGCATATAAGTTATCATGCTTGCATATCCATCATTTGAGTCTCCAACAATTATTCCAATAATTACATATCCGATTTGGCCTATGGACGAATATGCAAGCATACGTTTCATGCTTGTTTGAGTAATAGCAATGAGATTTCCCAATATCATGCTAAGAATAGCTAGGATTTCCAGAAGAAGATGCCATTCGTTTGATGAGAAATAAAAAGGAATATCGAAAATTCGAGTGGCTGAAGCTGAAGCAGCTACTTTCGAAGTAACAGAAAGAAAAGCAACGACTGGAGTGGGAGAGTCAGAGTCGAAAAGAGGATTCCTCACTTCTTTCTCTCATTCAAAACCGTGCATGAGACTTTCATCTCACACGGCTCCTAAGTGATAAAAGAAAGAAGAACCCATTTTCTTTCTTTTTTGATTACCTTCCTCGCGTATGTATAAGACCGAATCCATTCGATTTCTAAAAAGGATTACTAATCCTTAACTTTTCGAGGAATCCTTCATCAGTGGTTGTGAATGACTGATTTTTGCAATCTTTTCGACCTTGGTTTCGTAGGAGCAAGTCAGAAAGATTGAGAAATAGAACCATCTGATTTAATTCGTTCTCAATAGCCACGAGATGATCATCTTAGGGTGATCCTTTTGTCGACGGATGCTCTTATTACACTCGTAGTCTCTGAAGGATGAGAACCAACTATGTAGCATCTACATCGAGAATTCAAGTATTGTATACGTCATTAGTCCGATCCTTTGTAGGAACTACCCGTAATAACGAACTTGCAAAATGGATCTGTTTATCATAAAGAGATTCGTCGTTCCTGACCCTGCTTCACCTTAATTGTTATTTGAACAAGTAAAAGTTCTGTCTTGGTCCGAGTGGGGATAGCATTTCTCTTCTGCATGTCCATGGAGTTTTGAAAAATCCAAACATCTCAGAGATAGATAGAGAGGTAGGAATTTCTCGAACGAACCGCACTCCTTCGTATACGTCAGGAGTCCATTGATGAGAAGGGGCTGGGGAAAGCTTGAACCCAATTCCTACGGTAATGAATATGAGCGCAATTGAAATTCCTGGGGAGTTATACATTTGTGTATTGATAAGACCGTTTACTATTTCTTGAAGCTCAATCTCTCCCCCGGATGAACCATATAGCCAAGAGAAACCATGAACCAGAATAGAAGAGCTTGCCCCACCCATGAGTAAATATTTCATAGTAGCCTCATTAGACCGTACATCTTTCTTGGTATATCCAGATAATAGGTAGGAGCATAAACTGAAACATTCTGGGGCTACAAAGATAGTTATTAAATCGTTAGCACCGCATAAAAACATTCCCCCTAGAGTAGCTGTTAATACGAATAAGAGAAACTCTGTTATAGCCATTTCTGTACATTCAATGTACTCTACGGATAGAGGAATACATAGAGTTGAACATAGTAAAATAAGAAATTGAAAGATTTCGTTGAAATTGTTCGTTTGGAAATTTCCCGAAAAGCTAATCATAGGTTCTTCTCTCCATCGGAACAATAGGGCCGTTATGCTCATTACTAAACTTGTTGAAGAGATGAAATATAACCAAGGTATATCTTTTTGATCAGAGGTTGAATCGATCATCAGAAGAAGAATTAGGCCAAAAATTAGGATACATTCTGGGAAAATCAAACTTCCATCGAAGAGAAGCAAATGAAAGGCTTTCATAAAAATTCTCGTAGAATCGAGAATGAAGTTTTCATTCTGTACATGCCAGATCATGAATTAGTAACTGCTTCCAATTTCCAAAAAAAAAATCCCAATTGTGTCGAACTTTCCATTTTTGGAATAGTTACGGAATCTCCATGAATAGGATCAAACCTTATTCCATGGTATTTACATGAGGTTCCTCTTTAAGAAAGTCCCCGAGAGGGCTTAGTTGATCCATGATTTATGTTTCATCTTTCGTTTCCTTTTCGTTTGTTTCGAGAAATCTATCGATCAATTCCGATTCTTTCTTTTTCTCTTGATTCTTTTCCGATCGAGATGTATAGATCCTGTTCATGGATTAACGAAAATGTGCAAAAGCTCTATTTGCCTCTGCCATTCTATGAGTCTCTTCCTTTTTGCGTATGGCATCGCCACTCCCTTTGGCAGCATCCACTAATTCGGAACTTAATTTGAAAGCCATATTTCGACCCGGACGTTTTCGGGATGCCGCTAATAACCAACGAATGGCAAGTGCTTTTCCTTGTGTGGATCCTATTTCAATGGGAACTTGATGAGTCGATCCACCTACACGTCTTGCTTTTACTGTTATATCGGGAGTTACTCCACGTATTGCTTGACGTAAAACGGATAGTGGATTTGTTTCTGTCTTTTGTTGAATCTTTTTCACGGCTCGATAGATAATTTGATAAGCCAATGATTTTTTTCCGTGTTTCAGAATACGGTTAACCAACATGTTAACTAATCGATTACGATAAATTGGATCGGATTTTGCTGTTTTTTTTTCTGCAGTACCTCGACGTGACATGAGCGTGAAAGGGGTTCAAGAATCAGTTTTCTTTTTATAAGGGCTAAAATCACTTATTTTGGCTTTTTTACCCCATATTGTAGGGTGGATCTCGAAAGATATGAAAGATCTCCCTCCAAGCCGTACATACGACTTTCATCGAATACGGCTTTCCGCAGAATTCTATATGTATCTATGAGATCGAGTATGGAATTCTGTTTACTCACTTTAAATTGAGTATCCGTTTCCCTCCCTTTCCTGCTAGGATTGGAAATCCTGTATTTTACATATCCATACGATTGAGTCCTTGGGTTTCCGAAATAGTGTAAAAAGAAGTGCTTCGAATCATTGCTATTTGACTCGGACCTGTTCTAAAAAAGTCGAGGTATTTCGAATTGTTTGTTGACACGGACAAAGTCAGGGAAAACCTCTGAAATTATTTCAATATTGAACCTTGGACATATAAGAGTTCCGAATCGAATCTCTTTAGAAAGAAGATCTTTTGTCTCATGGTAGCCTGCTCCAGTCCCCTTACGAAACTTTCGTTATTGGGTTAGCCATACACTTCACATGTTTCTAGCGATTCACATGGCATCATCAAATGATACAAGTCTTGGATAAGAATCTACAACGCACTAGAACGCCCTTGTTGACGATCCTTTACTCCGACAGCATCTAGGGTTCCTCGAACAATGTGATATCTCACACCGGGTAAATCCTTAACCCTTCCCCCTCTTACTAAGACTACAGAATGTTCTTGTGAATTATGGCCAATACCGGGTATATAAGCAGTGATTTCAAATCCAGAGGTTAATCGTACTCTGGCAACTTTACGTAAGGCAGAGTTTGGTTTTTTTGGGGTGATAGTGGAAAAGTTGACAGATAAGTCACCCTTACTGCCACTCTACAGAACCGTACATGAGATTTTCACCTCATACGGCTCCTCGTTCAATTCTTTCGAATTCATTGGATCCTTTTCCGCGTTCGAGAATCCCCCCCTTCTTCCACTCCGCCCCGAAGAGTAACTAGGACCAATTTAGTCACGTTTTCATGTTCCAATTGAACACTGTCCATTTTTGATTATTCTCAAAGGATAAGATTATTCTCTTTACCAAACATATGCGGATCCAATCACGATCTTATATATAAGAAGAACAAAAGATCTTTCTTGATCAATCCCTTTGCCCCTCATTCTTCAAGAATAAGGAAGATCCTTTTCAAGTTTAAATTTGTTCATTTGGAATCTGGGTTCTTCTACTTCATATTTATTTAATATGAATATTTTCCCTCTCTTTTTTTTATATCATTCCTTAAGTCCCATAGGTTTGATCCTGTAGAATTTGACCCATTTTCTCATTGAACGAAAGGTACGAAATAAATCAGATTGATAAAAGTACCATGTGAAATCTTCGGTTTTTCCCCTTCCTCGATCCCTATCCCATAGGTACAGTGTTTGAATCAATAGAGAACCCTTTCTTCTGTATGAATCGATATTATTCCAAATCCTTCCCGATACCTCCCAAGGAAAATCTCGAATTTGGATCCCAAATTGACGGGTTAGTGTGAGCTTATCCATGCGGTTATGCACTCTTTGAATAGGAATCCGTTTTCTGAAAGATCCTGGCTTTCGTACTTTGGTGGGTCTCCGAGATCCTTTCGATGACCTATGTTGAAGGGATATCTATCTAATCCGATCGATTGCGTAAAGCCCGCGGTAGCAACGGAACCGGGGAAAGTATACAGAAAAGTTCTTTTCTATTATATTAGTATTTTCTATTATATTATATTAGATATATTAGACTATTATATTAGATTAGTATTAGTTAGTGATCCCGACTTAGTGAGTCCTTTCTTCCGTGATGAACTGTTGGCACCAGTCCTACATTTTGTCTCTGTGGACCGAGGAGAAAAGGGGCTCGGCGGGAAGAGGAGTGTACCATGAGAGAAGCAAGGAGGTCAACCTCTTTCAAATATACAACATGGATTCTGGCAATGTAGTTGGACTCTCATGTCGATCCGAATGAATCATCCTTTCCACGGAGGTAAATCTTTGCCTGCTAGGCAAGAGGATAGCAAGTTCCAAATTCTGTCTCGGTAGGACATGTATTTCTATTACTATGAAATTCATAAATATAAATGAAGTAGTTAATGGTAGGGTTACCATTATCCTTTTTGTAGTGACGAATCTTGTATGTGTTCCTAAGAAAAGGAATTTGTCCATTTTTCGGGGTCTCAAAGGGGCGTGGAAACGCATAAGAACTCTTGAATGGAAAAGAGATGTAACTCCAGTTCCTTCGGAATCGGTAGTCAATCCTATTTCCGATAGGGGCAGTTGACAATTGAATCCGATTTTGACCATTATTTTCATATCCGTAATAGTGCGAAAAGAAGGCCCGGCTCCAAGTTGTTCAAGAATAGTGGCGTTGAGTTTCTCGACCCTTTGACTTAGGATTAGTCAGTTCTATTTCTCGATGGGGCGGGGAAGGGATATAACTCAGCGGTAGAGTGTCACCTTGACGTGGTGGAAGTCATCAGTTCGAGCCTGATTATCCCTAAGCCCAATGTGAGTTTTTCTAGTTGGATTTGCTCCCCCGCCGTCGTTCAATGAGAATGGATAAGAGGCTCGTGGGATTGACGTGAGGGGGCAGGGATGGCTATATTTCTGGGAGCGAACTCCGGGCGAATATGAAGCGCATGGATACAAGTTATGCCTTGGAATGAAAGACAATTCCGAATCCGCTTTGTCTACGAACAAGGAAGCTATAAGTAATGCAACTATGAATCTCATGGAGAGTTCGATCCTGGCTCAGGATGAACGCTGGCGGCATGCTTAACACATGCAAGTCGGACGGGAAACACGGGAAACGGTGTTTCCAGTGGCGGACGGGTGAGTAACGCGTAAGAACCTGCCCTTGGGAGGGGGACAACAGCTGGAAACGGCTGCTAATACCCCGTAGGCTGAGGAGCAAAAGGAGGAATCCGCCCGAGGAGGGGCTCGCGTCTGATTAGCTAGTTGGTGAGGCAATAGCTTACCAAGGCGATGATCAGTAGCTGGTCCGAGAGGATGATCAGCCACACTGGGACTGAGACACGGCCCAGACTCCTACGGGAGGCAGCAGTGGGGAATTTTCCGCAATGGGCGAAAGCCTGACGGAGCAATGCCGCGTGGAGGTAGAAGGCCCACGGGTCGTGAACTTCTTTTCCCGGAGAAGAAGCAATGACGGTATCTGGGGAATAAGCATCGGCTAACTCTGTGCCAGCAGCCGCGGTAATACAGAGGATGCAAGCGTTATCCGGAATGATTGGGCGTAAAGCGTCTGTAGGTGGCTTTTTAAGTCCGCCGTCAAATCCCAGGGCTCAACCCTGGACAGGCGGTGGAAACTACCAAGCTGGAGTACGGTAGGGGCAGAGGGAATTTCCGGTGGAGCGGTGAAATGCGTAGAGATCGGAAAGAACACCAACGGCGAAAGCACTCTGCTGGGCCGACACTGACACTGAGAGACGAAAGCTAGGGGAGCGAATGGGATTAGATACCCCAGTAGTCCTAGCCGTAAACGATGGATACTAGGCGCTGTGCGTATCGACCCGTGCAGTGCTGTAGCTAACGCGTTAAGTATCCCGCCTGGGGAGTACGTTCGCAAGAATGAAACTCAAAGGAATTGACGGGGGCCCGCACAAGCGGTGGAGCATGTGGTTTAATTCGATGCAAAGCGAAGAACCTTACCAGGGCTTGACATGCCGCGAATCCTCTTGAAAGAGAGGGGTGCCTTCGGGAACGCGGACACAGGTGGTGCATGGCTGTCGTCAGCTCGTGCCGTAAGGTGTTGGGTTAAGTCCCGCAACGAGCGCAACCCTCGTGTTTAGTTGCCATCGTTGAGTTTGGAACCCTGAACAGACTGCCGGTGATAAGCCGGAGGAAGGTGAGGATGACGTCAAGTCATCATGCCCCTTATGCCCTGGGCGACACACGTGCTACAATGGCCGGGACAAAGGGTCGCGATCCCGCGAGGGTGAGCTAACCCCAAAAACCCGTCCTCAGTTCGGATTGCAGGCTGCAACTCGCCTGCATGAAGCCGGAATCGCTAGTAATCGCCGGTCAGCCATACGGCGGTGAATTCGTTCCCGGGCCTTGTACACACCGCCCGTCACACTATGGGAGCTGGCCATGCCCGAAGTCGTTACCTTAACCGCAAGGAGGGGGATGCCGAAGGCAGGGCTAGTGACTGGAGTGAAGTCGTAACAAGGTAGCCGTACTGGAAGGTGCGGCTGGATCACCTCCTTTTCAGGGAGAGCTAATGCTTGTTGGGTATTTTGGTTTGACACTGCTTCACACCCCCAAAAAAAAGAAGGGAGCTACGTCTGAGTTAAACTTGGAGATGGAAGTCTTCTTTCCTTTCTCGACGGTGAAGTAAGACCAAGCTCATGAGCTTATTATCCTAGGTCGGAACAAGTTGATAGGACCCCCTTTTTTACGTCCCCATGTTCCCCCCGTGTGGCGACATGGGGGCGAAAAAAGGAAAGAGAGGGATGGGGTTTCTCTCGCTTTTGGCATAGCGGGCCCCCAGTGGGAGGCTCGCACGACGGGCTATTAGCTCAGTGGTAGAGCGCGCCCCTGATAATTGCGTCGTTGTGCCTGGGCTGTGAGGGCTCTCAGCCACATGGATAGTTCAATGTGCTCATCGGCGCCTGACCCTGAGATGTGGATCATCCAAGGCACATTAGCATGGCGTACTCCTCCTGTTCGAACCGGGGTTTGAAACCAAACTCCTCCTCAGGAGGATAGATGGGGCGATTCGGGTGAGATCCAATGTAGATCCAACTTTCGATTCACTCGTGGGATCCGGGCGGTCCGGGGGGGACCACCACGGCTCCTCTCTTCTCGAGAATCCATACATCCCTTATCAGTGTATGGACAGCTATCTCTCGAGCACAGGTTTAGGTTCGGCCTCAATGGGAAAATAAAATGGAGCACCTAACAACGCATCTTCACAGACCAAGAACTACGAGATCACCCCTTTCATTCTGGGGTGACGGAGGGATCGTACCATTCGAGCCGTTTTTTTCTTGACTCGAAATCGAAATGGGAGCAGGTTTGAAAAAGGATCTTAGAGTGTCTAGGGTTGGGCCAGGAGGGTCTCTTAACGCCTTCTTTTTTTTCTTCTCATCGGAGTTATTTCACAAAGACTTGCCAGGGTAAGGAAGAAGGGGGGAACAAGCACACTTGGAGAGCGCAGTACAACGGAGAGTTGTATGCTGCGTTCGGGAAGGATGAATCGCTCCCGAAAAGGAATCTATTGATTCTCTCCCAATTGGTTGGACCGTAGGTGCGATGATTTACTTCACGGGCGAGGTCTCTGGTTCAAGTCCAGGATGGCCCAGCTGCGCCAGGGAAAAGAATAGAAGAAGCATCTGACTACTTCATGCATGCTCCACTTGGCTCGGGGGGATATAGCTCAGTTGGTAGAGCTCCGCTCTTGCAATTGGGTCGTTGCGATTACGGGTTGGATGTCTAATTGTCCAGGCGGTAATGATAGTATCTTGTACCTGAACCGGTGGCTCACTTTTTCTAAGTAATGGGGAAGAGGACCGAAACGTGCCACTGAAAGACTCTACTGAGACAAAGATGGGCTGTCAAGAACGTAGAGGAGGTAGGATGGGCAGTTGGTCAGATCTAGTATGGATCGTACATGGACGGTAGTTGGAGTCGGCGGCTCTCCCAGGGTTCCCTCATCTGAGATCTCTGGGGAAGAGGATCAAGTTGGCCCTTGCGAACAGCTTGATGCACTATCTCCCTTCAACCCTTTGAGCGAAATGCGGCAAAAGAAAAGGAAGGAAAATCCATGGACCGACCCCATCATCTCCACCCCGTAGGAACTACGAGATCACCCCAAGGACGCCTTCGGCATCCAGGGGTCACGGACCGACCATAGAACCCTGTTCAATAAGTGGAACGCATTAGCTGTCCGCTCTCAGGTTGGGCAGTCAGGGTCGGAGAAGGGCAATGACTCATTCTTAAAACCAGCGTTCTTAAGACCAAAGAGTCGGGCGGAAAGGGGGGAAAGCCCTCCGTTCCTGGTTCTCCTGTAGTTGGATCCTCCGGAACCACAAGAATCCTTAGTTAGAATGGGATTCCAACTCAGCACCTTTTGAGTGAGATTTTGAGAAGAGTTGCTCTTTGGAGAGCACAGTACGATGAAAGTTGTAAGCTGTGTTCGGGGGGGAGTTATTGTCTATCGTTGGCCTCTATGGTAGAATCAGTCGGGGGACCTGAGAGGCGGTGGTTTACCCTGCGGCGGATGTCAGCGGTTCGAGTCCGCTTATCTCCAACTCGTGAACTTAGCCGATACAAAGCTTTATGATAGCACCCAATTTTTCCGATTCGGCGGTTCGATCTATGATTTATCATTCATGGACGTTGATAAGATCCATCCATTTAGCAGCACCTTAGGATGGCATAGCCTTAAAAGTGAAGGGCGAGGTTCAAACGAGGAAAGGCTTACGGTGGATACCTAGGCACCCAGAGACGAGGAAGGGCGTAGTAATCGACGAAATGCTTCGGGGAGTTGAAAATAAGCATAGATCCGGAGATTCCCGAATAGGGCAACCTTTCGAACTGCTGCTGAATCCATGGGCAGGCAAGAGACAACCTGGCGAACTGAAACATCTTAGTAGCCAGAGGAAAAGAAAGCAAAAGCGATTCCCGTAGTAGCGGCGAGCGAAATGGGAGCAGCCTAAACCGTGAAAACGGGGTTGTGGGAGAGCAATACAAGCGTCGTGCTGCTAGGCGAAGCAGCCTGAATGCTGCACCCTAGATGGCGAAAGTCCAGTAGCCGAAAGCATCACTAGCTTACGCTCTGACCCGAGTAGCATGGGGCACGTGGAATCCCGTGTGAATCAGCAAGGACCACCTTGCAAGGCTAAATACTCCTGGGTGACCGATAGCGAAGTAGTACCGTGAGGGAAGGGTGAAAAGAACCCCCATCGGGGAGTGAAATAGAACATGAAACCGTAAGCTCCCAAGCAGTGGGAGGAGCCAGGGCTCTGACCGCGTGCCTGTTGAAGAATGAGCCGGCGACTCATAGGCAGTGGCTTGGTTAAGGGAACCCACCGGAGCCGTAGCGAAAGCGAGTCTTCATAGGGCAATTGTCACTGCTTATGGACCCGAACCTGGGTGATCTATCCATGACCAGGATGAAGCTTGGGTGAAACTAAGTGGAGGTCCGAACCGACTGATGTTGAAGAATCAGCGGATGAGTTGTGGTTAGGGGTGAAATGCCACTCGAACCCAGAGCTAGCTGGTTCTCCCCGAAATGCGTTGAGGCGCAGCAGTTGACTGGACATCTAGGGGTAAAGCACTGTTTCGGTGCGGGCCGCGAGAGCGGTACCAAATCGAGGCAAACTCTGAATACTAGATATGACCTCAAAATAACAGGGGTCAAGGTCGGCTAGTGAGACGATGGGGGATAAGCTTCATCGTCGAGAGGGAAACAGCCCGGATCACCAGCTAAGGCCCCTAAATGATCGCTCAGTGATAAAGGAGGTAGGGGTGCAGAGACAGCCAGGAGGTTTGCCTAGAAGCAGCCACCCTTGAAAGAGTGCGTAATAGCTCACTGATCGAGCGCTCTTGCGCCGAAGATGAACGGGGCTAAGCGATCTGCCGAAGCTGTGGGATGTAAAAATACATCGGTAGGGGAGCGTTCCGCCTTAGAGAGAAGCCTCCGCGCGAGCGGTGGTGGACGAAGCGGAAGCGAGAATGTCGGCTTGAGTAACGCAAACATTGGTGAGAATCCAATGCCCCGAAAACCTAAGGGTTCCTCCGCAAGGTTCGTCCACGGAGGGTGAGTCAGGGCCTAAGATCAGGCCGAAAGGCGTAGTCGATGGACAACAGGTGAATATTCCTGTACTACCCCTTGTTGGTCCCGAGGGACGGAGGAGGCTAGGTTAGCCGAAAGATGGTTATCGGTTCAAGAACGTAAGGTGTCCCTGCTTTTTCAGGGTAAGAAGGGGTAGAGAAAATGCCTCGAGCCAATGTTCGAATACCAGGCGCTACGGCGCTGAAGTAACCCATGCCATACTCCCAGGAAAAGCTCGAACGACTTTGAGCAAGAGGGTACCTGTACCCGAAACCGACACAGGTGGGTAGGTAGAGAATACCTAGGGGCGCGAGACAACTCTCTCTAAGGAACTCGGCAAAATAGCCCCGTAACTTCGGGAGAAGGGGTGCCTCTTCACAAAGGGGGTCGCAGTGACCAGGCCCGGGCGACTGTTTACCAAAAACACAGGTCTCCGCAAAGTCGTAAGACCATGTATGGGGGCTGACGCCTGCCCAGTGCCGGAAGGTCAAGGAAGTTGGTGACCTGATGACAGGGGAGCCGGCGACCGAAGCCCCGGTGAACGGCGGCCGTAACTATAACGGTCCTAAGGTAGCGAAATTCCTTGTCGGGTAAGTTCCGACCCGCACGAAAGGCGTAACGATCTGGGCACTGTCTCGGAGAGAGGCTCGGTGAAATAGACATGTCTGTGAAGATGCGGACTACCTGCACCTGGACAGAAAGACCCTATGAAGCTTCACTGTTCCCTGGGATTGGCTTTGGGCCTTTCCTGCGCAGCTTAGGTGGAAGGCGAAGAAGGCCTCCTTCCGGGGGGGCCCGAGCCATCAGTGAGATACCACTCTGGAAGGGCTAGAATTCTAACCTTGTGTCAGGACCTACGGGCCAAGGGACAGTCTCAGGTAGACAGTTTCTATGGGGCGTAGGCCTCCCAAAAGGTAACGGAGGCGTGCAAAGGTTTCCTCGGGCCGGACGGAGATTGGCCCTCGAGTGCAAAGGCAGAAGGGAGCTTGACTGCAAGACCCACCCGTCGAGCAGGGACGAAAGTCGGCCTTAGTGATCCGACGGTGCCGAGTGGAAGGGCCGTCGCTCAACGGATAAAAGTTACTCTAGGGATAACAGGCTGATCTTCCCCAAGAGCTCACATCGACGGGAAGGTTTGGCACCTCGATGTCGGCTCTTCGCCACCTGGGGCTGTAGTATGTTCCAAGGGTTGGGCTGTTCGCCCATTAAAGCGGTACGTGAGCTGGGTTCAGAACGTCGTGAGACAGTTCGGTCCATATCCGGTGTGGGCGTTAGAGCATTGAGAGGACCTTTCCCTAGTACGAGAGGACCGGGAAGGACGCACCTCTGGTGTACCAGTTATCGTGCCCACGGTAAACGCTGGGTAGCCAAGTGCGGAGCGGATAACTGCTGAAAGCATCTAAGTAGTAAGCCCACCCCAAGATGAGTGCTCTCCTATTCCGACTTCCCCAGAGCTTCCGGTAGCACAGCCGAGACAGCGACGGGTTCTCTGCCCCTGCGGGGATGGAGCGACAGAAGTTTTTTTGAGAATTCAAGAGAAGGTCACGGCGAGACGAGCCGTTTATCATTACGATAGGTGTCAAGTGGAAGTGCAGTGATGTATGCAGCTGAGGCATCCTAACAGACCGGTAGACTTGAACCTTGTTCCTACATGACCTGATCAATTCGATCAGGCACTCGCCATCTATTTTCATTGTTCAAATCTTTGACAACACGAAAAAACCATTGTTCAACTCTTTGACAACATGAAAAAACCAAAAGCTCTGTCCTCCCTCTCTATCTATCCAAGGGATGGAAGGGCAGAGGCCTTTGGTGTCCCCTCCAGTCAAGAATTGGGGCCTCACAATCACTAGCCAATATGCTTTTCTCTCATGCCTTTCTTCGTTCATGGTTCGATATTCTGGTGTCCTAGGCGTAGAGGAACCACACCAATCCATCCCGAACTTGGTGGTTAAACTCTACTGCGGTGACGATACTGTAGGGGAGGTCCTGCGGAAAAATAGCTCGACGCCAGGATGATAAAAAGCTTAACACCTCTCATTCTTATTACTTTTTCAATATGAAAACGAAAAAAAAAAAAAAAAATGAAAAATAAAAAGGTCGTTTTATTCAAAACCCCAATTGTGACATCCCTTCTCTCCCACTTCACACCTCGGAACGCACCCTTCTTATAGAGATAAACGCGCTTTCACATCTTCTTAACCCGAAATGGCTGGGGAGAGGAAAGGTTCCTTTTTTTGAGGGTACTCCCGGGAACAGATCCAGTGGAGACGGGGTGGGGCCTGTAGCTCAGAGGATTAGAGCACGTGGCTACGAACCACGGTGTCGGGGGTTCGAATCCCTCCTCGCCCACAACCGGCCCAAAAGGGAAGTACCTTTCCCTCTGGGGGTAGGAAAATCATGATCGGGATAGCGAACCAAAAGCTATGGAACTTGGGTGTGGGTCTTTTGTCGAAATGGAATGGCTTTTCTTTTTATCTTTTTATTTATCGTGAATGGGGGAATCATTACACATAGTATGCCCGATCGGCGTATTTTTTTGTTTTACGCCCCGTAACTCTTCCTCAGCCAGGCTTGGGCAGAATAGCAGAGCAAGTATTAGTAGCATAACAAAAAAGCCTTCCTCGTCATTAATATCTTTGCTCGCGGCAATTGTGACCTCTCGGGAGAATCGATGACTGCATCAAAGATGCAGTGCTAGTACATCTGAGACTTATTAATTGGCTAGTTGTAAATAGCCCCAGGGCTATGGAACAAAGGATTATCTCGGACCTAGACCGAGGTATTGATGGTGATTTTCTAATCTCGCAGAACAGAATGTGATACGATGAGATAGAATGCAATAGAAACAAAGACAGGGAACGGGTTACCTACTCTTAACGGGCAAAGCGAGCCCCTTTATTCTGAATTAAAGAATTCAGAATCAATCAAATCTCCCCAAGTAGGATTCGAACCTACGACCAATCGGTTAACAGCCGACCGCTCTACCACTGAGCTACTGAGGAACAACAGGAGATTCGATCTCATAGAGTTCAATTCCCGTTCCCAACCCATGACCAATATGAGCTCGAAGCTTCCTTCGTAACTCCCGGAACTTCTTCGTAGTGGCTCCCTTACATGCCTCATTTCAGAGGGAACCTCAAAGTGGCTCTATTTCATTATATTCCATCCATATCCCAATTCCATTCATTTAATATCCCTTTGGTGTCATTGACATAACAGATGTCGTTTCTAGTCTATCTCTTTCTATTTCTTTTCTATATATGGAAAGTTAAAAAATCATCATATAATAATCCAGAAATTGCAATAGAAAAGAAATAAGGGAGGTTTGTGATGATTTTTCAATCTTTTCTACTAGGTAATCTAGTATCCTTATGCATGAAGATAATCAATTCGGTCGTTGTGGTCGGACTCTATTATGGATTTCTGACCACATTCTCCATAGGGCCCTCTTATCTCTTCCTTCTCCGAGCTCTGGTTATGGAAGAAGGAACCGAGAAGAAGGTATCAGCAACAACTGGTTTTATTACGGGACAGCTCATGATGTTCATATCGATCTATTATGCGCCTCTGCATCTAGCATTGGGTAGACCTCATACAATAACTGTCCTAGCTCTACCATATCTTTTGTTTCATTTCTTCTGGAACAATCACAAACACTTTTTTGATTATGGATCTACTACCAGAAATTCAATGCGTAATCTCAGCATTCAATGTGTATTCCTGAATAATCTCATTTTTCAATTATTCAACCATTTCATTTTACCAAGTTCAATGTTAGCCAGATTAGTCAACATTTATCTCTTTCGATGCAACAACAAGATCTTATTTGTAACAAGTGGTTTTGTTGGTTGGTTAATTGGTCACATTTTATTCATGAAATGGCTTGGATTGGTATTAGTCTGGATACGGCAAAATCATTCTATTAGATCGAATAAGTACATTCGATCTAATAAGTACCTTGTGTTAGAATTGAGAAATTCTATGGCTCGGATCTTTAGTATTCTCTTATTTATTACCTGTGTCTACTATTTAGGCAGAATACCCTCACCCATTCTTACTAAGAAACTGAAAGAAGCCTCAAAAACAGAAGAAAGGGTGGAAAGTGAGGAAGAAAGAGATGTAGAAATAGAAACTGCTTCCGAAATGAAGGGGACTAAACAGGAACAAGAGGGATTCACTGAAGAAGATCCTTATCCTTCTCCTTCCCTTTTTTCGGAAGAAGGGTGGGATCCGGACAAAATCGATGAAACGGAAGAAATCCGAGTGAATGGAAAGGACAAAATAAAGGATAAATTCCACTCTCACCTTACAGAGACAGGCTATAACAATATTAATACTAGTAATAGTCCAATTTATGATTATGAGGATTCTTATCTGAATAATAATAACACGGGGAATCCAGAAAATTTAAAATTGCAACTGCTTGATAAAAAAAATGAAAATAAAGAATTTGATTTAAATTAAAAAATTTAAAAAGTCGAAAAAAGTAAGTAATAAACTAATAAAAAAACGGAAACATAAGCTAAATACAAGAAAAGATAAGAAGAGATGCGTCCGCCCCCTATATATTTGATACCTTCTCCTACAATGAAACTAATAATCCCAACCCCGTTAGTCATCCCATCAATTATTCGTCGATCAAAAAAATGAGTAAATTCAGCTAATCCTCTTATCCCACCAACAAAGAATCTTGTATAAAAAGCATCTATGTAAGCACGATTATATGACCAATCATATATGCCATTTATAATTTTGTCCCACAGAATTCTCTTAGGACCCTTTTTAACAAAAGAATTAATTAACTCAAAATTTTTTAAAGAAGAATAAATGGGTTTATATAAAAAGGATGCTATAAATATTCCGAAATAAGCTATACTGACTGAAAGAACTGCATCCTTTAAAAATTCATCCCAATCCATCGAATTATTCGACTTTTGATGCAAAAGATTTATAGATGGAGCTAACCATTTCGATAATATATCCAAATTCCCTCCCTCTTGGTTGAAAGGAATTCCTATAGATCCAACAAACAAAGTAAAGAATCCTAATACAAATATTGGGAATAGCATAGTATTGTCCGATTCATAAGGATAGGAATAAACCGCTTTATGCTCAAAATGAGCAATAGTCATAAAAGGTCGTGTCATCTTTCTTCCATTTTTATCAATTGGATATTTAGTTTTTGAAAAAAAATAAGTACTTTCATTATTATTCATTGTTAATAAACAAGAGTTTTTCTTAACTCCGTTTTTACCCCATAGAGATATTGAATAGAAAGGGGTTTTGTGTTTCCCACCATAATTTTGAAAATGAACGTTTAAATGCCCTTCAAAAGTAAGTAAATAGATCCGAAACATATAAAATGCGGTTAATCCCGCCGTGGCCCAAGCTATTATTGCGAAAATTGGCGAATACAACCAACTATTATTAAGAATTTCATCTTTGGACCAAAAACAAGCAAGAGGTGGAATACCACAAAGAGAAAGTGTACCTAATAAAAATGTGATTTTGGTAATTGGTACATGTTTTCTTAAACCCCCCATAAGACCCATATTCTGGCTTTTAACTGGAGAATATCCAACAATAGTTTCCATTGAATGAATAATGGATCCGGATCCTAAAAATAATAATGCTTTGGAATAAGCATGAGTAATCAAATGAAATAAAGCGCTTCGATAAGACCCCATACCTAGAGCTAACATCATATAACCCAATTGAGACATTGTGGAATAGGCTAAACCTCTCTTAATGTCTTTTTGAGCAAGAGCTAAAGTAGCTCCTAATAATACTGTTATTATTCCTATAACCGAGATCAAATACATTATGTAAGGTATAACTCTGAAAAGAGGAAGAAGTCGAGCTACAAGAAAAATTCCCGCCGCTACCATAGTAGCAGCATGTATAAGAGCCGAAATAGGAGTAGGCCCCTCCATGGCATCAGGTAACCATACATGAAGGGGGAATTGGGCGGATTTAGCAACTGCACCGGCAAATAAGAGAACAGCGCATAAAGTAACAAATATAAAATTGACCTCATTCTTATAAATCAAGTTATTGAATATTTCGAATAAATCCCTAAATTCGAAACTCCCCGTTATCCAATAAAAACCTAAAATTCCTAATAATAAACCAAAATCCCCTACACGATTAGTTACAAACGCTTTTTGACAAGCATTTGCCGCAACAGGTCGTGTAAACCAAAATCCTATTAATAGATAGGAACACAGCCCAACCAATTCCCAAAAAATATAAATTTGTATTAAATTCGAACTAGTAACTAATCCCAACATGGAAGTACTGAAAAAACTCATATAAGCAAAAAATCGCAAATAGCCTTGATCATGAGCCATATAATTATCACTATAAATAAGAACCATAATTCCAACAGTAGTGATTAATATTGACATAATAGAAGTAAGTGGGTCGATCAAGTATCCGAAGTCTAAAGAAAAATCATTATTGATGATCCAAGACCATACATATTGATAAAAAGAACTGCTATTTATTTGCTGAATAGACAGGTAGATTGAAAAAATCATGACTATGCTTAACAATAAAACACTTTGAAAAGCCCACATACGGCGAAAACTTTTTGTTGCCGTTGGAAAAAGAATAAGTCCCGCGCCTATTAACATAGGGACTGGAAGTGGAATGAAAGGTATGATCCACGCATATTTATATGTCTGTTCCATAAAAAAGTTTTTAATTCTTAATTAATTGTTTCCGATTCACCGGATCTTACCTCTTTTGAAAGGAGTCAATAAAAAGTAAAAATATGGACTAACTTAAACTAATTTAAAACTTAAATTGAATTTTCTATTCTTACTTATTCTGAGTCTTTGCTAAATACTTCAACTATTGAAATCAAGAAGTTACAATTGGTCAAATGATATGAAAGGGATTAATTACTAGTCTCCTTTGAAATAGGCCTATTTTTTCTCCAAGTTTGACCAGTGAATCGAACGGGGATTCAAGTTTTTCATTTACTGAAGTAAAAACGGGGTTCTTATCTTTAAACCTTTCGAGGTATTTTATTGCATGTAAATGAAATGTAGAACCATAAATAGAAATCTAATATTTTTTGGATTCTTTATTTTATTTTTGATTTTTATTAAGTTCAACTAATTTCATTTCTACAGAACAGCCGATTAGCAAATTCTATAGGTATAGATTTTATGAATCAAAAAGAATGTGAAATTGTAAAATAAAGATACCAGTCAATAGAGAACCTTTTCTTTTTTACGATTATGAATGTTTTATGGTATGGAATAGAAAAACTTGAAAAAACACATATTGGCCTTCTTTTTTTATTTCCAGTATTATGCAATTTTCACATATCTTTTGCCTATCTCGATAATGTTTTATTTGAGGAGGACACTATTAGCTCGAAAATAAATAGTAATAAAAAGAATTCGTTTTGAACAATAGATGTCTTTCACATCCAGCTATAACAATGAGTAATTTTTTAATTTCTAAATGGCAGTTCCAAAAAAACGCACTTCGACATCAAAAAAGCGTATTCGTAAAAATATTTGGAAAAGGAAGGGATATTGGGTAGCATTAAAGGCTTTTTCGTTAGCGAAATCTCTTTCTACTGGGAATTCAAAAAGTTTTTTTGTACGGCAAACAAAAATAAATAAGTAATAATCTGATTGATATATAAAATAATAGAATTAGTAAATCCTCTATTTACTATTCACTGAATAATATAATAACTTTTTTGTTAACAAAAGAATAAAGATCATTTCTATTCCAAGGTGGGGAGTTTGATTTTCCCCATCGACCTATTTGTTTGCAGAATTAAATTAAAAAAGAAAAAAAAATTCTATATTTTGATTCTATTTCCATATCTATAGAAGAACGTATATAAAGAAGAACGTATATAAAAATCTTTAGTGAAAGTTAAGAACTCATTGAAACTAATTGATTCTATTTTGAAACCTTTGTGTTTTGTCTAACTTTTTATTTTCTCTGAATTATTATATAGACCCCCATGTATATCTTGCCCTTAACCCAATAGATAAAATTTCTTAATGAAATTTTGTATGACTAATTGTCAATTTTGAGCGATGCAAAATTTGGAGCGATGCAAAATAGGTGCTTTTCTTTCTATTTTGTCGTAAAAATCCCTTTTTTGTTTTAGATTGATGAAAAAAAATAAATAAGAAATTGCTGATTAAACAATGAAAACACAAACCTTTTGAACTCTATTCCTTAATTGAGTATAGAACGGTTTAGTTACAAGAGTTCAATTCGAGTAAAGCATAAAATATAGGAAAGTCCCAGGTTAAATAAAAAAAAAACTAAGACTCTAAACTCAAATCTAAAATAATGAACCTTCAACCTCAAATTCCTATTTGAACAACTTTTTATTGTTATTAATCCATTTGAATCATTACTAAAATAAAATAGCTTACTCAATCTCGACGATTGCTTATTCATAGGCTATTATGAGTTCAAGACAGGCAGGCCGCTATGGTGAAATTGGTAGACACGCTGCTCTTAGGAAGCAGTGCTAATGCATCTCGGTTCGAGTCCGAGTGGCGGCATACCGTCTTCTAAAAAGGATAAATAGATCTTATAATGAATTCAATTCCCGATTTCCATTTTATAATTATGTAATTAAGGGACTCTTCTTTTTTAAGATTTTTTATGATATTTTCAACCTTAGAGCATATATTAACTCACATTTCCTTTTCGATCGTTTCAATTGTAATTACAATTCATTTGATAACTTTTTTAGTCGATGAAATCGTAAAACTATACGATTCGTCAGAAAAGGGCATAATAGTTACTTTTTTCTGTATAACAGGATTATTAGTTACTCGTTGGATTTCTTCGGGACATTTCCCGCTAAGCGATTTATATGAATCATTAATTTTCCTTTCATGGAGTTTCTCCCTTATTCATATAATTCCGTATTTCAAAAAAAATCTTTTAATTTTAAGTAAAATAACTGGCCCAAGTGCTATTTTTACCCAAGGCTTTGCTACTTCAGGTATTTTAACTGAAATACACCAATCTGGAATATTAGTACCTGCTCTTCAATCTGAGTGGTTAATAATGCACGTAAGTATGATGATATTGGGCTATGCAGCCCTTTTATGTGGATCATTATTATCAGTAGCACTTCTGGTGATTACATTTCGAAAAAACAGAAAGCTTTTTTATAAGAGCATTTATAAGAGCAATGTTTTTTTAAACGAGTCATTTTTCTTGGGTGAAAATGTTTTAGAAAATACTTCGTTTTTTTCTGCTAAAAATTATTACAGGTCCCAATTGATTCAACAATTGGATTATTGGAGTTATCGGGTTATTAGTTTAGGATTTACTTTTTTAACCATAGGAATCCTTTCGGGAGCGGTATGGGCTAATGAAGCGTGGGGGTCGTATTGGAATTGGGACCCAAAAGAAACTTGGGCATTTATTACTTGGATCGTATTTGCAATTTATTTACATACTCGAACAAATAGAAATTTGCGGGGTGCAAATTCTGCAATTGTAGCGTCTATAGGCTTTCTTATAATTTGGATATGCTATTTTGGGGTCAATCTATTAGGAATAGGTTTACATAGTTATGGTTCTTTTCCATCAACATTTAATTGAATTCAAGACAAGTTATTACAAATATAAGAGCGGACGGCGCATTGTATGAACCAGCATGCGGACCGTGTGAATCAAATATTGTATTGATGATTCACACGGTTTTCTACCATATGTAGTTCAATTTCATTGTTTTTACTTAACTTAAGAGAAGAAAAAAAAAGAAGACTTTTTTTCATTGTCCAAGAATGTTTTTAAAAACAAACATAGGTTTTTTTATTTCAGTCATCCAAATTATCTATAAAAAAAATTAGATAGAATAACTTCGACCTTGTCAACTGCTAATGAAAGAACGAAATCGGGGTATATACCAATACCTATTACGGGTAAAAAGATGGAGATCGAAAGAAATAACTCTCGCGGTCCAGAATCAAAAAAAGAATCCTTCGGGGCATTAAATAGCTTGTATCCATAGAACATCTGGCGTGACATAGATAATGAATAAATAGGAGTTAATATCATTCCAATTGCCATTACAAAAGTAATTAGTAGTTTTGGAATTAAAAGATATTTTTGGCCGGTAATTATTCCAAAAAATACTATCAATTCGGCAACAAAACCACTCATACCTGGTAATGCAAGGGAAGCCATAGAAAAGCTACTAAACATCGTGAACATTTTTGGCATTGGAATAGCTATTCCGCCCATTTCGTCAAGATAAACAAGGCGGATTCTATCATAAGTCGTTCCCGCCAAGAAAAAAAGTGCAGCACCAATAAATCCATGAGAGATTATTTGTAAAAGGGCTCCATTAAGTCCCGTATCGGTTAGAGAACTAATTCCTATAATTATGAAACCCATATGAGAGACAGAGGAATAGGCTATTCTTTTTTTTAAATTCCGTTGGCCAAGAGATGTTGAAGCTGCATAGATTATTTGTATTGTACCTATTATCATCAACCAAGGAGAAAATATAGAATGGGCGTGAGGTAATAATTCCATATTGATTCGAATTAATCCATACGCTCCCATTTTTAATAAGATTCCAGCTAGAAGCATACAAGTACTGTAATGTGCTTCTCCATGGGTATCTGGTAACCATGTGTGTAGGGGGATAATGGGCGATTTGACAGCAAAAGCAATAAAAAATCCAATATAGAAGATTATTTCTAAAACCACAGGATATGACTGATTAACTGATGTTTCAAAATTTAACGTTGGTTCATTAGAACCATATAACGCAACACCCAAAACTCCCATTAAGAGAAAAACGGAACCCCCCGCCGTGTACAAAATAAATTTTGTAGCTGAGTACAGACGTTTCTTTCCTCCCCACATGGCTAGAAGTAGATAAACAGGAATTAATTCTAACTCCCACATGATGAAAAAAAGTAAAAGGTCCCGAGACGAAAATGATCCAATTTGACCACTGTACATTGCTAACATGAGAAAATGGAATAATCGAGAATCTCGAGTAACTGGCCAAGCCGCTAAAGTCGCTAAAGTAGTGATAAATCCTGTTAATAAAATGGGTCCTATAGAAAGTCCATCTATTCCTAATCTCCAATGGAAATCAAAAAAATCGATCCATTTATAATCCTCCACTAGTTGGATTAATGGATCATCCGATTGGAAATGATAACAAAATGCATAAGTCGTTAGAAGGAGTTCTAAAATACATATACATATGGTATACCACCTAATTACCCTATTTCCTTTATGGGGAAGAAAGAAAATTAAAGAACCCGCAAATATCGGAAAAACGACAATTATTGTTAACCAAGGAAAATAATTCGTAGTAAAGACAAGATACACTTGGACCAAAAAAACCCATGCTCAAAATATTTTTATTTTAGAGCACGGGTTTGTCGGTAAAAAAAATTAAATGGATTCAAGTAGAATTTTCTCGAACGTATCAATAAGCTAGACCCATACTGCGAGTTGTTTCATGCCATAAATAAACTCGGACACTCAAGAAATCTGTTGGACAGGCGGATTCACATCTCTTACAACCAACACAGTCCTCGGTTCGTGGAGCAGAAGCAATTTGTTTAGCCTTACAACCGTCCCAAGGTATCATTTCTAATACATCGGTGGGGCAGGCTCGGACACATTGAGTACATCCTATACACGTATCATAAATCTTTACTGAATGTGACATTGGGTCTATACGTTTTTGAATGTTATAAATTTTCGATCTAGTAAACTTAGAAACGAATCATATATTTAGATACCAGACGAATCAGTGAGTTATCATGATTTTCTAATCAACTCCCTTCTGGATTGGTTTATGAGATATGAGAGAGGCCAAAATACTTTGATTTCTTATGTTTTGCAAACAAGATCATACCTTACGTAGCAAACATGCTAATTAAAATCGATTTATCAATATTAGAATCTAGATGATTAATACTAATTATTCAACAAATTTGATTGGTTGATACGAGTTGATTTTCTGTTACGGTAAATTGATGAAACAATAGCCAGTCCAATGGCTGCTTCAGCGGCTGCAATAGCTATAACAAAAATTGAGAAAATGTCTCCTTTTAATTGACGATTATCAAAAAAATCAGAAAATGTTACAAAATTTATATTAACCGCATTCAATATAAGTTCAAGACACATAAGGGCTCTAACCATATTTCGACTTGTGATCAATCCATAGATACCGATAGAAAATAAATAGGCACTCAAAACAAGTACATGCTCGAGAATCATTAAACAACTCCTTATCAATCTCGACACTCCTTTCAATATGAACAACAATTCAACCAATTTAATTGACTAGTATATAACAAGTATGGACCAAAGAAATATATTGGTACTAGATTGACCTAAAGTCTTTCTATTTATACAGCTGGAATTCAAATAGAATTGAAGGAAAATGAATGTGATAAGACAGAACAAAATTTTATTTGAATTCCAAGTTTTAATAGAAATTTTTTATTGACGAGCTACAGCAATTGCACCTATTAAAGCAACTAAAAGGATTATTGAAATAAGTTCAAATGGAAGAAAAAAATCTGTTGATAAATGAATTCCAATTTGTTGACTATTACTTAGAAAATCTTGCTCTATAATCTGGTTTGATCTTGTAGTCCAAATAATCCCGTACCATGACGTATCTGAAATAGTAGTAATTAGTGAAATAAAAAGACTTATACAAACCATCGAAGTAATTCCATCTCCTACGGTCCAAAGATGAAAATCTTTGTAATATTCTGAACCATTCATGAACATCACAGCAAAAATGATTAAAACATTTATAGCTCCTACGTAAATAAGTAGCTGCGCAGCAGCTACAAAATAGGAGTTAGATAGAATATAGAATAACGATGTACAAACAAGAACCAATCCCAAGGAAAAGGCAGAATAAATTGGATTGGGAAGTAATACCACTCCTAGACCGCCTAATATAAGACCCGATCCTAGAAAGACTAAAAGAAAATCATGTATTGGTTCAGATAAATCCATTTTTTATAAAAAATCAAAAACGAAGAATTTCATGACTTTATTGACCTGACCAGGAAAAAAGAAGTTTTTCTATTTTTTATGATATTTTTAAATTGTTAATTGAATGAAATTGTAATGGGTATGGATTGACGTAGATGCTTTTATTTTATTGGACCACTATCAATTCTTTATTCGTCGAAAGAGTAGTTTAAACCTATCTATTTTTGATATCATTTATCTACTTTGAAACCATTACTATTATAATATAGAAATCAGTTTTGTTTTCAATCTAAATTAAGCTAGAAGTCTCATTAAGCAACCACTAGTTTGAATTGACCAAGCAAAAATCTCATTCTTTTAGATCCGAACTAAGCCTTCGTAATTCGTAATTTGTTTTTCGAATCGAATATCGAATTAAGGGTTTATTCGTTGTTTATTTGAGGTAAATTCGAAATTGTTCGAATTGTGTAATCATCAATTACTGACATTGGTAAGCGACCCAAAGCGATTTGATTATAATTCAATTCGTGACGATCATAAGTAGAAAGTTCATATTCTTCTGTCATTGATAAACAATTTGTTGGGCAATACTCAACGCAATTACCACAAAATATACAGATTCCAAAATCAATACTGTAATTAAGCAATCGTTTCTTTCGAATATCAGTTTCCAACTTCCAATCAACAACGGGTAAATCTATAGGACATACACGCACACATACTTCACAAGCAATGCATTTATCAAATTCAAAGTGTATTCGGCCTCGGAAACGTTCCGATGTGATCAATTTTTCGTAGGGGTATTGAATAGTTACAGGTAAACGATTTGCGTGGGACAGGGTAATCATGAAACCTTGGCCGATGTATCTGGCGGCTCGTATTGTTTGTTGACCATAATTTATGAATTCAGTTATCATAGGGAGCATATTTCGAATATCTATAAAAAAGATTTTATGCTTGTTTCTTTCTCTTGTTTGAGAAAAGTCGTGAATCTAGAATATTGCGGTCTTTTACAGTGAAAGAAGTTGGGACGAGGTTGTCAATAATAGATTACCTAGAGAAATAGGTAAAAGAAATTTCCACCCAAGATTTAATAGTTGGTCCATTCTCAGCCTCGGTAAAGTCCATCTTGTTGCAATAGGAATGAACAAAAACAAATAAGTTTTGGCTAATGTGATAAAGATACCAATTAGTGTTCCAAAGACTTTACCCCTTTTATTTATGCCAAATAGCTCAGGAACAAATATGTACGGAATAGAAAGATTCCAACCCCCCAAGTAAAGAACTGTTACAAATAATGAAGAAACTAGTAGATTCAGATATGAAGCAATGTAAAATAAACCAAATTTGATACCTGAATATTCGGTTTGATACCCTGCTACTAATTCTTCTTCTGCTTCTGGTAAATCAAAAGGTAATCTTTCACACTCGGCCAGAGAAGAAATTAGAAAAACGATAAACCCGATGGGTTGACGCCACAAATTCCACCCCCAAAAACCATATTTTGACTGCGCTTCCACTATATCAACTGTACTTGAACTGTTAGATAATCATAGTCGATGATAACATCACTGTGCCCATCGCTATTACAGAACCGTACGTGAGATTTTCACCTCATACGGCTCCTCAGAGGTCACAAATAAATCTAAGGGCCCTTTCCTATTCTTTATCTTGATATGTTTGTCAGATAGAGTCAAAATCTATCCTAAGGTCCCAAATTAGACCAATGGAATTCTGTCTGCTATATTTAAAACTAATAAATAAATGCTTCTGAATTGATCTCATCTTTTAAGTAAGAATTAAAATTTTTCTTTGTTGATTAATAACCTTATCATTAAATAAAATAAAAAAAAAAATGCGCTTTATAGCAATATCACATATACATTTCAACCTCGAATTTTCAATTACGAAAAAAATTAGAGAGTCCATTAGTTCAGGAATCATGACAAAAATTTTATCTCTCTAAATCGAAATCAAAATTGAATTATAGGAAAGAAACAATAAAAACAAAAAAAAGAAAAAAGGAAGAAAAAAAAAAAGACATCCCTCCTTTTTGTTTTTGCAATTAGATTCTTTTCTTTCTATTTCGATTTATTTTATTTCATTCCTATTCTCCTTTCTCAGAAAAAGGGCCTTTAACCAAAGTAAAAGATTACTTCGTTCTTGATAGTTATTTACTTACTCAGTGGATAGGAACGTACTCTGGATCAGAATCATGGGGAGTACTTCTTGATCATTTCTACGAACGTAAAGCCCCAATTCGAATTCCTTTTATGTACAGAAATATCCTCTTGGATAACTTACATAATCTCAATTACTAATCCTTTGTGTATCTTGGTCTTCCTAACCATCCACTCATTTTTGCTTTCAACCTCCCGTTGTGGAAATCCATCTATGGTAATAGACAGTAAAAACTCCATACAGTTGATCTTTTGAACCCGCTTCAAGCTATCATGACAATTCACCAATCTTGGGGTAAACAATCTCTATTGCTTATGTTTACTTTTTTCACCATTTGATTCTTGTACATAGGAAATGAGACTCAACCTTTTTACTGCAAATTTAGAAGCCGTTTTCTTTCACTCATATAACTATCTGGTTTAGTTCATCAACTCAAATGCTGAAGAAAAATGAAAATATATATAGTCAATCAAATCTTTTTATCCTTGTTTCTAGAAAGAAAAGAATTTGGAGAAATTTTAGGTCTCACCGAATCACACGTAGAGATATTGATAACACACATAGAGCTAATGGTATTTCATAACTAATTGATTGGGCAGCTGCCCGTAGACCACCTAAAAAGGAATATTTATTATTTGATCCATATCCCGACATAAGAAGTCCAACGGGAGCAATACTTGAAACGGCAATCCATAAAAAAACACCAATACTAAGATCGGCTAGAACAAGGTGATCACCAAAAGGAATTACTGAATAACTTAGAAAGATAGATATTACTGCTATGGATGGTCCGATACTGAATAAACGATTATCTCCTGTAGATGGAATAAGGTTCTCTTTCAAAAGTAGTTTTGTCCCATCTGCTAGAGCTTGAAGAATTCCTAAAGGGCCGGCATATTCAGGTCCGATACGTTGTTGTATTCCTGCAGATATTTCTCTTTCTAACCAAACAATTACTAGTACACCTATTGTGATTCCTAATACAAGAGTCAAAATAGGGACAAGCATCCATATGATCCCATAGACTTCTTTTAAGGATTCCAATTTGGAAAAAGAATTGATAGTCTCTATTTCTGTTGTATCAATTATCATTTCAACGATCAACTTCTCCCATAATGATATCTATGCTACCTAGTATTGTCATAATATCAGCCAATTTCATTCTTTTAACTAACTGAGGAAGAATTTGCAAATTGATAAAACCTGGTGGGCGAATTTTCCATCTCCAAGGAAAAACGCTCTGATCTCCTATGAGAAAAATTCCCAATTCTCCTTTTGGGGCTTCAACTCTCACATAAAGTTCTTGTTTCGACAATTCAAAAGTTGGAGAAGGTTTTTTACTAATAAACCGATATTCAAAATCATTCCATTCAGGATCTTTTAATCTGCCAAAACGTCGGATTTCTAAATTTTCGTAAGGCCCTCCTGGAATTCCTTCCAGAGCCTGTTGAATAATCTTTATGGATTCTGTCATTTCACCGATTCGTACTAAATAACGAGCTAATGAATCCCCTTCTCGTTGCCATTGAACCTGCCAATCAAATTCGTCGTAAGACTCATAATGATCAATTTTACGAAGATCCCATTCTATTCCGGAAGCTCGTAGCATTGGTCCCGATAAACCCCAATTTAATGCCTCGTCTTCCCCAATAATGCCTATGCCTTCAACTCGTTCTAAAAAAATAGGATTCCGGGTAATAAGTTTTTGATACTCAGCAAGCCCTGTTAAAAAATAATCGCAAAAATCCAAACATTTATCTATCCAGCCATAGGGTAGATCGGCAGCCACTCCTCCAATACGAAAATAATTATGCATCATTCGCATACCGGTGGCAGCTTCGAATAGGTCATATATCAATTCTCTTTCTCGAAAAATATAGAAGAAAGGGGTCTGCGCACCAATATCCGCCATAAAAGGACCGAGCCATAACAAATGAGAAGCTATCCGACTCAACTCCAACATAATGACTCTGATATAGCTAGCCCTTTTAGGTACTTGAATATTGCCTAATTGTTCGGGTCCATTTATGGTTATTGCTTCTGTGAACATAGTAGCTAAATAATCCCAACGTGTTACATAAGGCAAATATTGTATAATTGTTCGGTTTTCTGCAATTTTCTCCATCCCTCTATGTAAATAACCCAATATTGGTTCGCAGTCGACAACATCTTCACCATCTAGAGTAACGATGAGTCGAAGAACACCGTGCATTGATGGGTGCTGAGGCCCCATATTGACTATCATGAGGTCTTTTCTTGTAGTTGGTGCAGTCATAAGTTTTTTACCGATTCATTCTTCCATGAATTACTGAAAGTGAAAAGAAGTTCATCAAAATTTAATCGAAACATATAAGTGAAAATGAAATGACTCTTAAAATTAATCAAATTAACGAGTTTTTATCTCTCGAATGTCCAACTGATTAATTAATTCTTTATAACGTACTCTATTTTTTTTTGCCAAATAAGCTAGCAGTCGTTGACGTTTTCCCAAAATTTTCTTCAAACCTCTCTGAGATAAATAGTCTTTTTTGTGCAATTCTAAATGTGAAGTAAGTCTCCGTATCTTATTGGTGAAATTGAATACTTGAAATTCAACAGATCCTCTCTTTTCTTCTTGAGAAATAACTGAAATGACAGAATTTTTTACCATAAACGAATTTCCCCTTTCTTTATTTTACAGATATGGATTTTATCGAATTTTAGCGATCAGTAATAATAATGCCAGTAATTTGAACGTGTTATATAGACTTAATTTCTTTATGAACCCCTAATTTTATCAATTCCAATAAATTAATCAATTTTTAAATTTGATTCAGATAGGAATCCAAAAAGGTGGTAGGTACGTTTTTTTCATTCACAAAAGCGAATAATTTAAACCTAAAATCCTAAAATGAAGAAGATTCTGTTGATTCATTTCTAGATCCAATCGATACCTTATTGATTTAGTATCGTCTACTCGAATTAGATTCGAATGAGATGTAAGACAAGGCATGTGTGCATTTGTTTGCTTTCAGATACTCTATACGAGACAGGGTATATAGTACTATCAATTAATTTTCAATCGTGGATACATATGTATCCTTAAGATACTGAAACGGCTACCATTATTGGTATCAAACCAATAACGATTCATACAAGCTAAATCTTCTAATCGATAATTAGGCCAAATAAAGAACTTAAATTTAATTAATTCATTTTTATCTTTATAAAGAGGTTTCCTTTCATCCAAAAATTTACTCCAGTTTTTTACATTGGTTTCGTTGCAAAATACTGAATTTCTATCGACGCCATTCCAATTCAAAGAATTAAAAAAACTTCGAATTCTCAATTCTCTACGACGTCTAGACCATAAAATATTTTCAGGAACAAGCAAATCAAAATGATTTTTGTCTGTATTTATTCTTTGAGTTTGAGGTTGCAGAATGAATTCATCAAAATTCTTTTTATCAACATATCTTTGTTCTCGGTATCTTTGATTAGTTTGGTGTTTACTTTTATGAACCAATGAAATACCTATAGTTTGATACATAATAAATTGTCCATTATTTTTTACAGACAACCGAATAGGTTCGATAATAAATACCCCCTTCTTCATCAATTCTGTAAGAGTTAAATTCGCCTGAATCAGCATTATATCCAAACTCATTTCTCTCCTTTGAATTGACGATATAGTAATTTTGGTTGGATTTATCAGTCGAAGCAGGAGACAATATACCTTGATATTTTCGATCATTCTTTGATTCAAAGCATCGTTCCATCTCAATTGAAAAAGCAAATAACGTTTCAAGAACAAATCTAGTTCTGCTTCCGTGTTGCTTTTGTATTGTTTTGTCTTTTTATTTGTGTCTGATTCCGCGTAATCTTTTTCAAGATCGTTTTGATGTTTTGAGAAAACAGGGACCAGATTTCCTTTGTTTTCTATATCTGATCCACGCTCTCTTTTTCCTTGACTTGCGGGTTCTTTTGCTTCTTGAATTCGATTCTTTATTTTTTTATTTGATGGTAGAAAAAAGTTTTGTTTTTGGTTTTTATTTTGACTAACATTTTCATTTGTATTCAAATTTAAAAGAAGTAATTTGCTTGGTATAATCCACGGTTTTATTTTATATACATTATAAAGTAGTACAAATTCTGGGAAGAACCAAAATTCCAGATTCAATATGGGACGATTAAATATTTTTTCATTCATTCCCATCCAATCAAAAAAGACTTTTTTCGAATTTTTTTTAGTTTTTTCTGGATTTTGATGAGTTGTAAGATAAAAAAGGCCTTTTTTATCAATTTTATCAATTATTTGATAATTATTAATACCAATTTTAGTATTTGGATTACTGTTGGTATCGATCTTAACCCAGGCCTCAATATCTCCTTTTTGTCTAACAGAAAAATGGATAATTTTCCAATCAAAATATTTTCTATCGAGCTTTCTTTCTATATCTAGAATATTGCCCTTTCTTAGATAATTATTGATATGAAGATTGCCGGGCATATCAAAAAAGTTGTGTTTGGACGTGTTGGAATTATAAGAAATTTCGAAGTTCTTATTTACTTGAAAGGATAATCTAGAAATAAATGAGTCACTTTTATTTTCATAATTAATCGATTTATATGATAAAAGATCATATCTATAACATTTTTTAAAATTATCTTTTTGGTTTGATAATGAATAGAGTTCAGAATCATTTTCTTTTTTGTAATGAATTAATTGGTCTTTTTCATATGAATTCCATTTGTTTAAGTTTCTATTTTTATTTTGAACCATACAACTTTGATTAACCCTAGTTCGCCATTTTTTTGGCATTAATCTAGACCATCTAATCTGAGATAAATCGTATTGATAATGCCGTCTTAACCAGTTTTTCCATTGATTGATTCTATAACTCTGAAGTTTATTATGTTTTAATTCAGAATGAAATATTCCTAGTGTTCTAAAATAGTCCTTTATTTTAGTCTTAAGGAAAAAAGACGTTCTGTTATATTGAAGAACAGATCTAAATTTAGACAAATTAATAACTTGGGTTTGTGATAATTTGTAAAATACATATGCTTGTGACAAGTAGGATAAATCAAAAAAAATATGTGAATTTTTCTTACTAATATTATAAAGTGACTTTTTTATAGTCGAAATAAAGATAAAGTGAATTTTTTTTTTTTTATTAATTTTTTCTTGATTTATTTCATTATTGGAAATGTATTTCTTAATCAATTTGTTTGTTGATTCAAGAAAGAGTTGTGTATTAATTCTGGGAATATTAATGATAGATAAAAATAGATCGATGTATAATCTTTGAATGAATAATTTTATAAAATAATGGAATTTCCATATTAATCGAGTATTTCTTCTTTTTAATATTTGGAAAATCTTTTTTGGCGATTCGAATTTTTTAATATTATTTGTTTTATTAGGACTAATGTCTATTTCTGGAGTTATTTTCTTTTTCTCTTTTGTAATTCTTTCTATTTGATTTTTTATTGTACTTGTTCTATCAGTCAAATCCTTCATTTTGGTTTCTATCAGTGAAGAATTTGCCCAATTTCCAGATTCAATTTGACTAAATGATTTGTTAATTATTTGATTACTAATTAGATAATCTTTTTCTTTTTTCGTTTCATTCGATTCAGATATTTCTTTGAATCTAAATAATACAATTGGATTTACTTTTAAAAGTTCTTTTTTTTTTTTTTTTAGAAATAGAATACTTTTGATAAGCCATTTTTTGGTTTCTTTTGAAACTCTTCTAAATAATTTTGTTTTTCCTTTTAAAACTTTTAGAGTTATAAAATATTTCTTTTTGAATTTTCCAATTTTTTTTTCGAGTTCCTTAAAAATGGGCTCAAAAAAGGAAGGGCGCTTTCGGGGAGAACCAAAGGGAAGTTCAGCTTCCATTCCCCAAACTGTTAAAAAACAAAAATCATCTTTTTGTTTTTTATTTTTCATTAGCTCTCCACGGGAGGGGTACAGTTTAGATATATGCCAAGGTTTCAGACAAAAAGGAAATAAAATTTTGATCTGAATCCCATCTCTCAACCAATTTTTTGGAAATTCTGTTTCTGATAATTGAACACCATTATAAGTACATTTAATCTGCATTTCGCTATTCCATTCCTGCAAATCTTCAGACCATTCAGGAAGTTGGAAGAATAACATACGCCCAAGATTTTTGGCTATTATCAATGAAGGTAATAGAATATATTTTCGAAGAATTGATTGAGTTATTAACATGTAACCTCTTATTATTTGCGCAAAAGGAATGCTATCCCAGGCTTCTGCTATCGCTATCCGTGCTTTTTCCTTTCTTTTGTTCTCCTCTTTTTTGTCCTTTTCTTTTTTCTCTTCTCTTTTTGTTTGTTCTTCTCTAGACTCTAGAATTTTTAATTCTCCCTCTTTACCTGTCCAATTTCGAAAAATTGGTTTAATCAGTCCCGAGATATCAAAAGAAAAAAGACGGGGGGGGGTTATTCTGTCGAGAAAAAGGGGGGAATGCGCATTTGCTTGAAATAGTTTCCAAATAGCTGTTTTGCGCCTTTGAGCCCGCATAGAGCCTTTAATTATACCTCGACGAAAATCTGATTGTTGCGAATAGCTTATTAAAGCCACTTCCTCGTTGGGTTCAGGATCCTTATTCTCGTTGTTGGCAGTAAAAATAACTACACGTCTGGCTTTTCTTAAACGAATTTGATGATCCATCGATACGCGATCTTTAAATTCACCCAATTGTTGGTCCAATTCGGTGATTAATTTATGTGACCAGCGAGGTATTTTTTTACTGATTTCTTTTATTCCAATCGATTTTTTTCCAGATTTTGTCCCATTAGGATCAATTGCATTGAATACAAATTTTAAAAATTTTGTTCTTTTTTCTGAATTCGCTCTTCCCTGTTCTTGGTCTGAAAATAAAGAAGGGTCTTTCAAATTTAAACTCGATTTTGGTTCGTTACCAAATTCATTGATTAAAGTTAAGAACTCGTCAATTTTTGTTGATAATGGTTTTTTATCAACCGTATCCACTTTTTGTTCAAATTCTTGGTAATCAGTATTCGGAAGAAAGATAGTATGAATCCTATTTAGTCTAACTCTCTCTTTCAAATTTTCTAGCGAAGTATTGTTTATGATTGAAGGTGAAACCCCTTTTTTGATTGTTCCTCGATATAGTCCATTTAACAAAGGATCGTACATTTTAGGCACGTATTCTTTTTTAGTATCATCATTACACAATCTAGTCCTTGTTTCGAGTATATCCAGAGAAAGAGATTTCTTGTCTAGAACTTCAAGTCGATTTAAAAATTCCTTATTCAGATTATTATTTTTTTCTTTGTTGGTAGAAACCCACTGATTGTCCAGTTCATTAGGGAGCGTTTTTTGGAGTGACAATAGGGGTATCTTTCTTTTTATCATTTTCCAAAAAGTTGATAAACTTGGCGGGTATGTAAAAGATATTCTTTGTTTTCCATCACTTTTACATGTGTCAAAAAAATATTGTGACATTTCAGTTCTTACGGCCTGTTCAAATTGATTATTCTTTATGTAGCGAAATGGTCGATTCCATCGATTATAATCGAAAAGAAGACTCACAAGAGGTTTTTGAAACCAGAAGAGGTCTTTATTTTCATTTTTTTTATCAAGCAGTTGCAATTTTAAATTTTCTGGATTCCCCGTGTTATTATTATTCAGATAAGAATCCTCATAATCATAAATTGGACTATTACTAGTATTAATATTGTTATAGCCTGTCTCTGTAAGGTGAGAGTGGAATTTATCCTTTATTTTGTCCTTTCCATTCACTCGGATTTCTTCCGTTTCATCGATTTTGTCCGGATCCCACCCTTCTTCCGAAAAAAGGGAAGGAGAAGGATAAGGATCTTCTTCAGTGAATCCCTCTTGTTCCTGTTTAGTCCCCTTCATTTCGGAAGCAGTTTCTATTTCTACATCTCTTTCTTCCTCACTTTCCACCCTTTCTTCTGTTTTTGAGGCTTCTTTCAGTTTCTTAGTAAGAATGGGTGAGGGTATTCTGCCTAAATAGTAGACACAGGTAATAAATAAGAGAATACTAAAGATCCGAGCCATAGAATTTCTCAATTCTAACACAAGGTACTTATTAGATCGAATGTACTTATTCGATCTAATAGAATGATTTTGCCGTATCCAGACTAATACCAATCCAAGCCATTTCATGAATAAAATGTGACCAATTAACCAACCAACAAAACCACTTGTTACAAATAAGATCTTGTTGTTGCATCGAAAGAGATAAATGTTGACTAATCTGGCTAACATTGAACTTGGTAAAATGAAATGGTTGAATAATTGAAAAATGAGATTATTCAGGAATACACATTGAATGCTGAGATTACGCATTGAATTTCTGGTAGTAGATCCATAATCAAAAAAGTGTTTGTGATTGTTCCAGAAGAAATGAAACAAAAGATATGGTAGAGCTAGGACAGTTATTGTATGAGGTCTACCCAATGCTAGATGCAGAGGCGCATAATAGATCGATATGAACATCATGAGCTGTCCCGTAATAAAACCAGTTGTTGCTGATACCTTCTTCTCGGTTCCTTCTTCCATAACCAGAGCTCGGAGAAGGAAGAGATAAGAGGGCCCTATGGAGAATGTGGTCAGAAATCCATAATAGAGTCCGACCACAACGACCGAATTGATTATCTTCATGCATAAGGATACTAGATTACCTAGTAGAAAAGATTGAAAAATCATCACAAACCTCCCTTATTTCTTTTCTATTGCAATTTCTGGATTATTATATGATGATTTTTTAACTTTCCATATATAGAAAAGAAATAGAAAGAGATAGACTAGAAACGACATCTGTTATGTCAATGACACCAAAGGGATATTAAATGAATGGAATTGGGATATGGATGGAATATAATGAAATAGAGCCACTTTGAGGTTCCCTCTGAAATGAGGCATGTAAGGGAGCCACTACGAAGAAGTTCCGGGAGTTACGAAGGAAGCTTCGAGCTCATATTGGTCATGGGTTGGGAACGGGAATTGAACTCTATGAGATCGAATCTCCTGTTGTTCCTCAGTAGCTCAGTGGTAGAGCGGTCGGCTGTTAACCGATTGGTCGTAGGTTCGAATCCTACTTGGGGAGATTTGATTGATTCTGAATTCTTTAATTCAGAATAAAGGGGCTCGCTTTGCCCGTTAAGAGTAGGTAACCCGTTCCCTGTCTTTGTTTCTATTGCATTCTATCTCATCGTATCACATTCTGTTCTGCGAGATTAGAAAATCACCATCAATACCTCGGTCTAGGTCCGAGATAATCCTTTGTTCCATAGCCCTGGGGCTATTTACAACTAGCCAATTAATAAGTCTCAGATGTACTAGCACTGCATCTTTGATGCAGTCATCGATTCTCCCGAGAGGTCACAATTGCCGCGAGCAAAGATATTAATGACGAGGAAGGCTTTTTTGTTATGCTACTAATACTTGCTCTGCTATTCTGCCCAAGCCTGGCTGAGGAAGAGTTACGGGGCGTAAAACAAAAAAATACGCCGATCGGGCATACTATGTGTAATGATTCCCCCATTCACGATAAATAAAAAGATAAAAAGAAAAGCCATTCCATTTCGACAAAAGACCCACACCCAAGTTCCATAGCTTTTGGTTCGCTATCCCGATCATGATTTTCCTACCCCCAGAGGGAAAGGTACTTCCCTTTTGGGCCGGTTGTGGGCGAGGAGGGATTCGAACCCCCGACACCGTGGTTCGTAGCCACGTGCTCTAATCCTCTGAGCTACAGGCCCCACCCCGTCTCCACTGGATCTGTTCCCGGGAGTACCCTCAAAAAAAGGAACCTTTCCTCTCCCCAGCCATTTCGGGTTAAGAAGATGTGAAAGCGCGTTTATCTCTATAAGAAGGGTGCGTTCCGAGGTGTGAAGTGGGAGAGAAGGGATGTCACAATTGGGGTTTTGAATAAAACGACCTTTTTATTTTTCATTTTTTTTTTTTTTTTTCGTTTTCATATTGAAAAAGTAATAAGAATGAGAGGTGTTAAGCTTTTTATCATCCTGGCGTCGAGCTATTTTTCCGCAGGACCTCCCCTACAGTATCGTCACCGCAGTAGAGTTTAACCACCAAGTTCGGGATGGATTGGTGTGGTTCCTCTACGCCTAGGACACCAGAATATCGAACCATGAACGAAGAAAGGCATGAGAGAAAAGCATATTGGCTAGTGATTGTGAGGCCCCAATTCTTGACTGGAGGGGACACCAAAGGCCTCTGCCCTTCCATCCCTTGGATAGATAGAGAGGGAGGACAGAGCTTTTGGTTTTTTCATGTTGTCAAAGAGTTGAACAATGGTTTTTTCGTGTTGTCAAAGATTTGAACAATGAAAATAGATGGCGAGTGCCTGATCGAATTGATCAGGTCATGTAGGAACAAGGTTCAAGTCTACCGGTCTGTTAGGATGCCTCAGCTGCATACATCACTGCACTTCCACTTGACACCTATCGTAATGATAAACGGCTCGTCTCGCCGTGACCTTCTCTTGAATTCTCAAAAAAACTTCTGTCGCTCCATCCCCGCAGGGGCAGAGAACCCGTCGCTGTCTCGGCTGTGCTACCGGAAGCTCTGGGGAAGTCGGAATAGGAGAGCACTCATCTTGGGGTGGGCTTACTACTTAGATGCTTTCAGCAGTTATCCGCTCCGCACTTGGCTACCCAGCGTTTACCGTGGGCACGATAACTGGTACACCAGAGGTGCGTCCTTCCCGGTCCTCTCGTACTAGGGAAAGGTCCTCTCAATGCTCTAACGCCCACACCGGATATGGACCGAACTGTCTCACGACGTTCTGAACCCAGCTCACGTACCGCTTTAATGGGCGAACAGCCCAACCCTTGGAACATACTACAGCCCCAGGTGGCGAAGAGCCGACATCGAGGTGCCAAACCTTCCCGTCGATGTGAGCTCTTGGGGAAGATCAGCCTGTTATCCCTAGAGTAACTTTTATCCGTTGAGCGACGGCCCTTCCACTCGGCACCGTCGGATCACTAAGGCCGACTTTCGTCCCTGCTCGACGGGTGGGTCTTGCAGTCAAGCTCCCTTCTGCCTTTGCACTCGAGGGCCAATCTCCGTCCGGCCCGAGGAAACCTTTGCACGCCTCCGTTACCTTTTGGGAGGCCTACGCCCCATAGAAACTGTCTACCTGAGACTGTCCCTTGGCCCGTAGGTCCTGACACAAGGTTAGAATTCTAGCCCTTCCAGAGTGGTATCTCACTGATGGCTCGGGCCCCCCCGGAAGGAGGCCTTCTTCGCCTTCCACCTAAGCTGCGCAGGAAAGGCCCAAAGCCAATCCCAGGGAACAGTGAAGCTTCATAGGGTCTTTCTGTCCAGGTGCAGGTAGTCCGCATCTTCACAGACATGTCTATTTCACCGAGCCTCTCTCCGAGACAGTGCCCAGATCGTTACGCCTTTCGTGCGGGTCGGAACTTACCCGACAAGGAATTTCGCTACCTTAGGACCGTTATAGTTACGGCCGCCGTTCACCGGGGCTTCGGTCGCCGGCTCCCCTGTCATCAGGTCACCAACTTCCTTGACCTTCCGGCACTGGGCAGGCGTCAGCCCCCATACATGGTCTTACGACTTTGCGGAGACCTGTGTTTTTGGTAAACAGTCGCCCGGGCCTGGTCACTGCGACCCCCTTTGTGAAGAGGCACCCCTTCTCCCGAAGTTACGGGGCTATTTTGCCGAGTTCCTTAGAGAGAGTTGTCTCGCGCCCCTAGGTATTCTCTACCTACCCACCTGTGTCGGTTTCGGGTACAGGTACCCTCTTGCTCAAAGTCGTTCGAGCTTTTCCTGGGAGTATGGCATGGGTTACTTCAGCGCCGTAGCGCCTGGTATTCGAACATTGGCTCGAGGCATTTTCTCTACCCCTTCTTACCCTGAAAAAGCAGGGACACCTTACGTTCTTGAACCGATAACCATCTTTCGGCTAACCTAGCCTCCTCCGTCCCTCGGGACCAACAAGGGGTAGTACAGGAATATTCACCTGTTGTCCATCGACTACGCCTTTCGGCCTGATCTTAGGCCCTGACTCACCCTCCGTGGACGAACCTTGCGGAGGAACCCTTAGGTTTTCGGGGCATTGGATTCTCACCAATGTTTGCGTTACTCAAGCCGACATTCTCGCTTCCGCTTCGTCCACCACCGCTCGCGCGGAGGCTTCTCTCTAAGGCGGAACGCTCCCCTACCGATGTATTTTTACATCCCACAGCTTCGGCAGATCGCTTAGCCCCGTTCATCTTCGGCGCAAGAGCGCTCGATCAGTGAGCTATTACGCACTCTTTCAAGGGTGGCTGCTTCTAGGCAAACCTCCTGGCTGTCTCTGCACCCCTACCTCCTTTATCACTGAGCGATCATTTAGGGGCCTTAGCTGGTGATCCGGGCTGTTTCCCTCTCGACGATGAAGCTTATCCCCCATCGTCTCACTAGCCGACCTTGACCCCTGTTATTTTGAGGTCATATCTAGTATTCAGAGTTTGCCTCGATTTGGTACCGCTCTCGCGGCCCGCACCGAAACAGTGCTTTACCCCTAGATGTCCAGTCAACTGCTGCGCCTCAACGCATTTCGGGGAGAACCAGCTAGCTCTGGGTTCGAGTGGCATTTCACCCCTAACCACAACTCATCCGCTGATTCTTCAACATCAGTCGGTTCGGACCTCCACTTAGTTTCACCCAAGCTTCATCCTGGTCATGGATAGATCACCCAGGTTCGGGTCCATAAGCAGTGACAATTGCCCTATGAAGACTCGCTTTCGCTACGGCTCCGGTGGGTTCCCTTAACCAAGCCACTGCCTATGAGTCGCCGGCTCATTCTTCAACAGGCACGCGGTCAGAGCCCTGGCTCCTCCCACTGCTTGGGAGCTTACGGTTTCATGTTCTATTTCACTCCCCGATGGGGGTTCTTTTCACCCTTCCCTCACGGTACTACTTCGCTATCGGTCACCCAGGAGTATTTAGCCTTGCAAGGTGGTCCTTGCTGATTCACACGGGATTCCACGTGCCCCATGCTACTCGGGTCAGAGCGTAAGCTAGTGATGCTTTCGGCTACTGGACTTTCGCCATCTAGGGTGCAGCATTCAGGCTGCTTCGCCTAGCAGCACGACGCTTGTATTGCTCTCCCACAACCCCGTTTTCACGGTTTAGGCTGCTCCCATTTCGCTCGCCGCTACTACGGGAATCGCTTTTGCTTTCTTTTCCTCTGGCTACTAAGATGTTTCAGTTCGCCAGGTTGTCTCTTGCCTGCCCATGGATTCAGCAGCAGTTCGAAAGGTTGCCCTATTCGGGAATCTCCGGATCTATGCTTATTTTCAACTCCCCGAAGCATTTCGTCGATTACTACGCCCTTCCTCGTCTCTGGGTGCCTAGGTATCCACCGTAAGCCTTTCCTCGTTTGAACCTCGCCCTTCACTTTTAAGGCTATGCCATCCTAAGGTGCTGCTAAATGGATGGATCTTATCAACGTCCATGAATGATAAATCATAGATCGAACCGCCGAATCGGAAAAATTGGGTGCTATCATAAAGCTTTGTATCGGCTAAGTTCACGAGTTGGAGATAAGCGGACTCGAACCGCTGACATCCGCCGCAGGGTAAACCACCGCCTCTCAGGTCCCCCGACTGATTCTACCATAGAGGCCAACGATAGACAATAACTCCCCCCCGAACACAGCTTACAACTTTCATCGTACTGTGCTCTCCAAAGAGCAACTCTTCTCAAAATCTCACTCAAAAGGTGCTGAGTTGGAATCCCATTCTAACTAAGGATTCTTGTGGTTCCGGAGGATCCAACTACAGGAGAACCAGGAACGGAGGGCTTTCCCCCCTTTCCGCCCGACTCTTTGGTCTTAAGAACGCTGGTTTTAAGAATGAGTCATTGCCCTTCTCCGACCCTGACTGCCCAACCTGAGAGCGGACAGCTAATGCGTTCCACTTATTGAACAGGGTTCTATGGTCGGTCCGTGACCCCTGGATGCCGAAGGCGTCCTTGGGGTGATCTCGTAGTTCCTACGGGGTGGAGATGATGGGGTCGGTCCATGGATTTTCCTTCCTTTTCTTTTGCCGCATTTCGCTCAAAGGGTTGAAGGGAGATAGTGCATCAAGCTGTTCGCAAGGGCCAACTTGATCCTCTTCCCCAGAGATCTCAGATGAGGGAACCCTGGGAGAGCCGCCGACTCCAACTACCGTCCATGTACGATCCATACTAGATCTGACCAACTGCCCATCCTACCTCCTCTACGTTCTTGACAGCCCATCTTTGTCTCAGTAGAGTCTTTCAGTGGCACGTTTCGGTCCTCTTCCCCATTACTTAGAAAAAGTGAGCCACCGGTTCAGGTACAAGATACTATCATTACCGCCTGGACAATTAGACATCCAACCCGTAATCGCAACGACCCAATTGCAAGAGCGGAGCTCTACCAACTGAGCTATATCCCCCCGAGCCAAGTGGAGCATGCATGAAGTAGTCAGATGCTTCTTCTATTCTTTTCCCTGGCGCAGCTGGGCCATCCTGGACTTGAACCAGAGACCTCGCCCGTGAAGTAAATCATCGCACCTACGGTCCAACCAATTGGGAGAGAATCAATAGATTCCTTTTCGGGAGCGATTCATCCTTCCCGAACGCAGCATACAACTCTCCGTTGTACTGCGCTCTCCAAGTGTGCTTGTTCCCCCCTTCTTCCTTACCCTGGCAAGTCTTTGTGAAATAACTCCGATGAGAAGAAAAAAAAGAAGGCGTTAAGAGACCCTCCTGGCCCAACCCTAGACACTCTAAGATCCTTTTTCAAACCTGCTCCCATTTCGATTTCGAGTCAAGAAAAAAACGGCTCGAATGGTACGATCCCTCCGTCACCCCAGAATGAAAGGGGTGATCTCGTAGTTCTTGGTCTGTGAAGATGCGTTGTTAGGTGCTCCATTTTATTTTCCCATTGAGGCCGAACCTAAACCTGTGCTCGAGAGATAGCTGTCCATACACTGATAAGGGATGTATGGATTCTCGAGAAGAGAGGAGCCGTGGTGGTCCCCCCCGGACCGCCCGGATCCCACGAGTGAATCGAAAGTTGGATCTACATTGGATCTCACCCGAATCGCCCCATCTATCCTCCTGAGGAGGAGTTTGGTTTCAAACCCCGGTTCGAACAGGAGGAGTACGCCATGCTAATGTGCCTTGGATGATCCACATCTCAGGGTCAGGCGCCGATGAGCACATTGAACTATCCATGTGGCTGAGAGCCCTCACAGCCCAGGCACAACGACGCAATTATCAGGGGCGCGCTCTACCACTGAGCTAATAGCCCGTCGTGCGAGCCTCCCACTGGGGGCCCGCTATGCCAAAAGCGAGAGAAACCCCATCCCTCTCTTTCCTTTTTTCGCCCCCATGTCGCCACACGGGGGGAACATGGGGACGTAAAAAAGGGGGTCCTATCAACTTGTTCCGACCTAGGATAATAAGCTCATGAGCTTGGTCTTACTTCACCGTCGAGAAAGGAAAGAAGACTTCCATCTCCAAGTTTAACTCAGACGTAGCTCCCTTCTTTTTTTTGGGGGTGTGAAGCAGTGTCAAACCAAAATACCCAACAAGCATTAGCTCTCCCTGAAAAGGAGGTGATCCAGCCGCACCTTCCAGTACGGCTACCTTGTTACGACTTCACTCCAGTCACTAGCCCTGCCTTCGGCATCCCCCTCCTTGCGGTTAAGGTAACGACTTCGGGCATGGCCAGCTCCCATAGTGTGACGGGCGGTGTGTACAAGGCCCGGGAACGAATTCACCGCCGTATGGCTGACCGGCGATTACTAGCGATTCCGGCTTCATGCAGGCGAGTTGCAGCCTGCAATCCGAACTGAGGACGGGTTTTTGGGGTTAGCTCACCCTCGCGGGATCGCGACCCTTTGTCCCGGCCATTGTAGCACGTGTGTCGCCCAGGGCATAAGGGGCATGATGACTTGACGTCATCCTCACCTTCCTCCGGCTTATCACCGGCAGTCTGTTCAGGGTTCCAAACTCAACGATGGCAACTAAACACGAGGGTTGCGCTCGTTGCGGGACTTAACCCAACACCTTACGGCACGAGCTGACGACAGCCATGCACCACCTGTGTCCGCGTTCCCGAAGGCACCCCTCTCTTTCAAGAGGATTCGCGGCATGTCAAGCCCTGGTAAGGTTCTTCGCTTTGCATCGAATTAAACCACATGCTCCACCGCTTGTGCGGGCCCCCGTCAATTCCTTTGAGTTTCATTCTTGCGAACGTACTCCCCAGGCGGGATACTTAACGCGTTAGCTACAGCACTGCACGGGTCGATACGCACAGCGCCTAGTATCCATCGTTTACGGCTAGGACTACTGGGGTATCTAATCCCATTCGCTCCCCTAGCTTTCGTCTCTCAGTGTCAGTGTCGGCCCAGCAGAGTGCTTTCGCCGTTGGTGTTCTTTCCGATCTCTACGCATTTCACCGCTCCACCGGAAATTCCCTCTGCCCCTACCGTACTCCAGCTTGGTAGTTTCCACCGCCTGTCCAGGGTTGAGCCCTGGGATTTGACGGCGGACTTAAAAAGCCACCTACAGACGCTTTACGCCCAATCATTCCGGATAACGCTTGCATCCTCTGTATTACCGCGGCTGCTGGCACAGAGTTAGCCGATGCTTATTCCCCAGATACCGTCATTGCTTCTTCTCCGGGAAAAGAAGTTCACGACCCGTGGGCCTTCTACCTCCACGCGGCATTGCTCCGTCAGGCTTTCGCCCATTGCGGAAAATTCCCCACTGCTGCCTCCCGTAGGAGTCTGGGCCGTGTCTCAGTCCCAGTGTGGCTGATCATCCTCTCGGACCAGCTACTGATCATCGCCTTGGTAAGCTATTGCCTCACCAACTAGCTAATCAGACGCGAGCCCCTCCTCGGGCGGATTCCTCCTTTTGCTCCTCAGCCTACGGGGTATTAGCAGCCGTTTCCAGCTGTTGTCCCCCTCCCAAGGGCAGGTTCTTACGCGTTACTCACCCGTCCGCCACTGGAAACACCGTTTCCCGTGTTTCCCGTCCGACTTGCATGTGTTAAGCATGCCGCCAGCGTTCATCCTGAGCCAGGATCGAACTCTCCATGAGATTCATAGTTGCATTACTTATAGCTTCCTTGTTCGTAGACAAAGCGGATTCGGAATTGTCTTTCATTCCAAGGCATAACTTGTATCCATGCGCTTCATATTCGCCCGGAGTTCGCTCCCAGAAATATAGCCATCCCTGCCCCCTCACGTCAATCCCACGAGCCTCTTATCCATTCTCATTGAACGACGGCGGGGGAGCAAATCCAACTAGAAAAACTCACATTGGGCTTAGGGATAATCAGGCTCGAACTGATGACTTCCACCACGTCAAGGTGACACTCTACCGCTGAGTTATATCCCTTCCCCGCCCCATCGAGAAATAGAACTGACTAATCCTAAGTCAAAGGGTCGAGAAACTCAACGCCACTATTCTTGAACAACTTGGAGCCGGGCCTTCTTTTCGCACTATTACGGATATGAAAATAATGGTCAAAATCGGATTCAATTGTCAACTGCCCCTATCGGAAATAGGATTGACTACCGATTCCGAAGGAACTGGAGTTACATCTCTTTTCCATTCAAGAGTTCTTATGCGTTTCCACGCCCCTTTGAGACCCCGAAAAATGGACAAATTCCTTTTCTTAGGAACACATACAAGATTCGTCACTACAAAAAGGATAATGGTAACCCTACCATTAACTACTTCATTTATATTTATGAATTTCATAGTAATAGAAATACATGTCCTACCGAGACAGAATTTGGAACTTGCTATCCTCTTGCCTAGCAGGCAAAGATTTACCTCCGTGGAAAGGATGATTCATTCGGATCGACATGAGAGTCCAACTACATTGCCAGAATCCATGTTGTATATTTGAAAGAGGTTGACCTCCTTGCTTCTCTCATGGTACACTCCTCTTCCCGCCGAGCCCCTTTTCTCCTCGGTCCACAGAGACAAAATGTAGGACTGGTGCCAACAGTTCATCACGGAAGAAAGGACTCACTAAGTCGGGATCACTAACTAATACTAATCTAATATAATAGTCTAATATATCTAATATAATATAATAGAAAATACTAATATAATAGAAAAGAACTTTTCTGTATACTTTCCCCGGTTCCGTTGCTACCGCGGGCTTTACGCAATCGATCGGATTAGATAGATATCCCTTCAACATAGGTCATCGAAAGGATCTCGGAGACCCACCAAAGTACGAAAGCCAGGATCTTTCAGAAAACGGATTCCTATTCAAAGAGTGCATAACCGCATGGATAAGCTCACACTAACCCGTCAATTTGGGATCCAAATTCGAGATTTTCCTTGGGAGGTATCGGGAAGGATTTGGAATAATATCGATTCATACAGAAGAAAGGGTTCTCTATTGATTCAAACACTGTACCTATGGGATAGGGATCGAGGAAGGGGAAAAACCGAAGATTTCACATGGTACTTTTATCAATCTGATTTATTTCGTACCTTTCGTTCAATGAGAAAATGGGTCAAATTCTACAGGATCAAACCTATGGGACTTAAGGAATGATATAAAAAAAAGAGAGGGAAAATATTCATATTAAATAAATATGAAGTAGAAGAACCCAGATTCCAAATGAACAAATTTAAACTTGAAAAGGATCTTCCTTATTCTTGAAGAATGAGGGGCAAAGGGATTGATCAAGAAAGATCTTTTGTTCTTCTTATATATAAGATCGTGATTGGATCCGCATATGTTTGGTAAAGAGAATAATCTTATCCTTTGAGAATAATCAAAAATGGACAGTGTTCAATTGGAACATGAAAACGTGACTAAATTGGTCCTAGTTACTCTTCGGGGCGGAGTGGAAGAAGGGGGGGATTCTCGAACGCGGAAAAGGATCCAATGAATTCGAAAGAATTGAACGAGGAGCCGTATGAGGTGAAAATCTCATGTACGGTTCTGTAGAGTGGCAGTAAGGGTGACTTATCTGTCAACTTTTCCACTATCACCCCAAAAAAACCAAACTCTGCCTTACGTAAAGTTGCCAGAGTACGATTAACCTCTGGATTTGAAATCACTGCTTATATACCCGGTATTGGCCATAATTCACAAGAACATTCTGTAGTCTTAGTAAGAGGGGGAAGGGTTAAGGATTTACCCGGTGTGAGATATCACATTGTTCGAGGAACCCTAGATGCTGTCGGAGTAAAGGATCGTCAACAAGGGCGTTCTAGTGCGTTGTAGATTCTTATCCAAGACTTGTATCATTTGATGATGCCATGTGAATCGCTAGAAACATGTGAAGTGTATGGCTAACCCAATAACGAAAGTTTCGTAAGGGGACTGGAGCAGGCTACCATGAGACAAAAGATCTTCTTTCTAAAGAGATTCGATTCGGAACTCTTATATGTCCAAGGTTCAATATTGAAATAATTTCAGAGGTTTTCCCTGACTTTGTCCGTGTCAACAAACAATTCGAAATACCTCGACTTTTTTAGAACAGGTCCGAGTCAAATAGCAATGATTCGAAGCACTTCTTTTTACACTATTTCGGAAACCCAAGGACTCAATCGTATGGATATGTAAAATACAGGATTTCCAATCCTAGCAGGAAAGGGAGGGAAACGGATACTCAATTTAAAGTGAGTAAACAGAATTCCATACTCGATCTCATAGATACATATAGAATTCTGCGGAAAGCCGTATTCGATGAAAGTCGTATGTACGGCTTGGAGGGAGATCTTTCATATCTTTCGAGATCCACCCTACAATATGGGGTAAAAAAGCCAAAATAAGTGATTTTAGCCCTTATAAAAAGAAAACTGATTCTTGAACCCCTTTCACGCTCATGTCACGTCGAGGTACTGCAGAAAAAAAAACAGCAAAATCCGATCCAATTTATCGTAATCGATTAGTTAACATGTTGGTTAACCGTATTCTGAAACACGGAAAAAAATCATTGGCTTATCAAATTATCTATCGAGCCGTGAAAAAGATTCAACAAAAGACAGAAACAAATCCACTATCCGTTTTACGTCAAGCAATACGTGGAGTAACTCCCGATATAACAGTAAAAGCAAGACGTGTAGGTGGATCGACTCATCAAGTTCCCATTGAAATAGGATCCACACAAGGAAAAGCACTTGCCATTCGTTGGTTATTAGCGGCATCCCGAAAACGTCCGGGTCGAAATATGGCTTTCAAATTAAGTTCCGAATTAGTGGATGCTGCCAAAGGGAGTGGCGATGCCATACGCAAAAAGGAAGAGACTCATAGAATGGCAGAGGCAAATAGAGCTTTTGCACATTTTCGTTAATCCATGAACAGGATCTATACATCTCGATCGGAAAAGAATCAAGAGAAAAAGAAAGAATCGGAATTGATCGATAGATTTCTCGAAACAAACGAAAAGGAAACGAAAGATGAAACATAAATCATGGATCAACTAAGCCCTCTCGGGGACTTTCTTAAAGAGGAACCTCATGTAAATACCATGGAATAAGGTTTGATCCTATTCATGGAGATTCCGTAACTATTCCAAAAATGGAAAGTTCGACACAATTGGGATTTTTTTTTTGGAAATTGGAAGCAGTTACTAATTCATGATCTGGCATGTACAGAATGAAAACTTCATTCTCGATTCTACGAGAATTTTTATGAAAGCCTTTCATTTGCTTCTCTTCGATGGAAGTTTGATTTTCCCAGAATGTATCCTAATTTTTGGCCTAATTCTTCTTCTGATGATCGATTCAACCTCTGATCAAAAAGATATACCTTGGTTATATTTCATCTCTTCAACAAGTTTAGTAATGAGCATAACGGCCCTATTGTTCCGATGGAGAGAAGAACCTATGATTAGCTTTTCGGGAAATTTCCAAACGAACAATTTCAACGAAATCTTTCAATTTCTTATTTTACTATGTTCAACTCTATGTATTCCTCTATCCGTAGAGTACATTGAATGTACAGAAATGGCTATAACAGAGTTTCTCTTATTCGTATTAACAGCTACTCTAGGGGGAATGTTTTTATGCGGTGCTAACGATTTAATAACTATCTTTGTAGCCCCAGAATGTTTCAGTTTATGCTCCTACCTATTATCTGGATATACCAAGAAAGATGTACGGTCTAATGAGGCTACTATGAAATATTTACTCATGGGTGGGGCAAGCTCTTCTATTCTGGTTCATGGTTTCTCTTGGCTATATGGTTCATCCGGGGGAGAGATTGAGCTTCAAGAAATAGTAAACGGTCTTATCAATACACAAATGTATAACTCCCCAGGAATTTCAATTGCGCTCATATTCATTACCGTAGGAATTGGGTTCAAGCTTTCCCCAGCCCCTTCTCATCAATGGACTCCTGACGTATACGAAGGAGTGCGGTTCGTTCGAGAAATTCCTACCTCTCTATCTATCTCTGAGATGTTTGGATTTTTCAAAACTCCATGGACATGCAGAAGAGAAATGCTATCCCCACTCGGACCAAGACAGAACTTTTACTTGTTCAAATAACAATTAAGGTGAAGCAGGGTCAGGAACGACGAATCTCTTTATGATAAACAGATCCATTTTGCAAGTTCGTTATTACGGGTAGTTCCTACAAAGGATCGGACTAATGACGTATACAATACTTGAATTCTCGATGTAGATGCTACATAGTTGGTTCTCATCCTTCAGAGACTACGAGTGTAATAAGAGCATCCGTCGACAAAAGGATCACCCTAAGATGATCATCTCGTGGCTATTGAGAACGAATTAAATCAGATGGTTCTATTTCTCAATCTTTCTGACTTGCTCCTACGAAACCAAGGTCGAAAAGATTGCAAAAATCAGTCATTCACAACCACTGATGAAGGATTCCTCGAAAAGTTAAGGATTAGTAATCCTTTTTAGAAATCGAATGGATTCGGTCTTATACATACGCGAGGAAGGTAATCAAAAAAGAAAGAAAATGGGTTCTTCTTTCTTTTATCACTTAGGAGCCGTGTGAGATGAAAGTCTCATGCACGGTTTTGAATGAGAGAAAGAAGTGAGGAATCCTCTTTTCGACTCTGACTCTCCCACTCCAGTCGTTGCTTTTCTTTCTGTTACTTCGAAAGTAGCTGCTTCAGCTTCAGCCACTCGAATTTTCGATATTCCTTTTTATTTCTCATCAAACGAATGGCATCTTCTTCTGGAAATCCTAGCTATTCTTAGCATGATATTGGGAAATCTCATTGCTATTACTCAAACAAGCATGAAACGTATGCTTGCATATTCGTCCATAGGCCAAATCGGATATGTAATTATTGGAATAATTGTTGGAGACTCAAATGATGGATATGCAAGCATGATAACTTATATGCTGTTCTATATCTCCATGAATCTAGGAACTTTTGCTTGCATTGTATTATTTGGTCTACGTACCGGAACTGATAACATTCGAGATTATGCAGGATTATACACAAAAGATCCTTTTTTGGCTCTCTCTTTAGCCCTATGTCTCTTATCCCTAGGAGGTCTTCCTCCACTAGCAGGTTTTTTCGGAAAACTCTATTTATTCTGGTGTGGATGGCAGGCAGGCCTATATTTCTTGGTTTTAATAGGACTCCTTACAAGCGTTGTTTCTATCTACTATTATCTAAAAATAATCAAGTTATTAATGACTGGACGAAACCAAGAAATAACCCCTCACGTGCGAAATTATAGAAGATCCCCTTTAAGATCAAACAATTCCATCGAATTGAGTATGATTGTATGTGTGATAGCATCTACTATACCAGGAATATCAATGAACCCGATTATTGCAATTGCTCAGGATAGCCTTTTTTAGCTTCTAGGGTCTATTTCTTAGTTCAAGATCCCTCTTACTAACTGGAATCAAAGAATTAGTAGATCTGTTCCGCCCAAAATGGGAATGGGCTAGGGTTATGAACTTATAATCTGATGATCGAGTCGATTCCATGATTATAAGTTCATTCCATACCGGACCAGGCCGGAATAGGGTTATATACATTCTCATTATGAGAAGGGGCCATTCGGGCCGGCCTATCTAAATAGATACTATGTTTACATATGGATCCCTACATCGTTACATTCCATTTAGGATTAGGAATACGCGTAATCGGACCTGCTTTTTACATATCTCTATTGGGACCCTATTCACCTCTTTGAGTGAATCGAGAAATAGGTTTGATTGTCCATCTTTTTGATATATATCAGGCATTGCATTCTCCGGATAATTCAAATCGAAGCAATTGGATGTCCAACTCGGGCCTATATGACATGACCGATCAATAGATCCACCTTTGTCATATATTCCATACATCACACTAGATAGATATCATATTCATGGAATACGATTCACTTTCAAGATGCCTTGGTGGTGAAATGGTAGACACGCGAGACTCAAAATCTCGTGCTAAAGAGCGTGGAGGTTCGAGTCCTCTTCAAGGCATAATATTGAGAATGCTCATTGAATGAGCATTCTCAATAAGAGAGCTCGGATCGAATCGGTATTGATATACCGATTCGATCCGAGCTCTTGGAATTGGAATAAATTCGGCAGCGGATCGCGAAATCTTGGTGATCTTCTCTATCTAATGAATGGGGAGTCCGCTTTAAAATCGTCCGCCCTGCACCCACCCCCCGAGTATATGCTTCAACAGGAATCACACAAGGGTAGATTAGAAACCTCTGGTAAAATGCCCGCCCGTAACCCAGCAGATAAAGTACATTACATAGTCCAGGGATTGGCGACTTACCCATTCAGTGACTTTGGCACTGGACGTTCCCAAAATGGGGACTATCGGGTAAATTCAATATAATAGACGCCTGTTGGCATTCCAGCCTTCCTTCTCCTTTCAGGGCCTATCCGAAAGAGAATCCAGTACTTCTTGGTCGTGAATATCTGAACTGGTTGTTTGCTGTTCAAGAATTCTTGTTTAGGCAGTTCATACCATCCATACATAGTGTTTTGATCTAAGATTTCAATTCTTCCGTGTTTCAGCAGTAACATATTCTTCCATGGAGCTAAGGTCCAAAATATGGAAGAAACAAGCGTTTCCACGACTCTACCACCCAGTCAATTCTGTTCCACTTAATCCCTCTTTCATGGCCACATATCTTTCCGGCTAAGGAATGGGAAATCTTTCTCCTGTTACATGAATCCAATTTTCATTTCATCCGGGAAAAGCCATCTTTTTCTCAACAATGTCTTTGTCATTTGATCCAATAGCGTTCCGTTAGATAGGAACAGATTTGATAAATACTGATAACTCTCGGATAGAGTATTAGAACGGAAAGATCCATTAGATAATGAACTATTGGTTCTAAGCCATCTCTGACGATTAATCAACAATTCGAAGTGCTTTTCTTGCGTATTCTTGATAAACCAGCGTTTATATATAGATGTAGGAGGATCCGTTTGGGAAGTAAGAAGCCCCTTTGACATCTCTTCATCTGCAAATAATTCTCGATGTGAAAACACAGAGCCAGGGGGCTGATCTTTGAATAGGAAAAAGAGTGGATCTGCAGGGTCCCAAATGAATTGGCTTATTCGAAAAAGGCCTTGTTCTTTGGAAGATCTATCTCGTGTCTGGTACTGCATGGTTCCACTCTGCAAGAACCCCGAATCATTCTCTTGAAGCTCATCCTCTTCATCATAAATGATCCGCTTGCCCCGAAATGACCTGGACCAATAGGGAAATCCCAATTCATTGGGCCTTTCGATACAATCAAATAGAAAGCCCCAAGGGCGCCATATTCTAGGAGCCCAAACTATGTGATTGAATAAATCCTCCTGCGGGTCAAGGGCTCCTTCTCCCTCCCCTTCTTCAAACTCCGATTCATATTTTTCATAGAGAAATCTCTGATCAAGGATAGACCAAGAGCCCTTTTGCATCATATCTAAGGGATTCCTCGGTTCGGGCCGAAGAAGCAATGTCACTCGATCATTATCAAACTGACTGCAATCTTTTTCTGTCCGTGAAGATCCCACCAGAGCGCCTTCTACTTCTAATAGGCCATGAACTAGATCAGAATCATTCTCAACGAGTCCATAAGAAGTGATCCCATTTTTTTCATCGGGTCCGGATAAAGACCAAAGATCTTGAGCGACCGATCCGGCAGAACAACTCAAAAGATAAAGAAGTATCGTTAATCTCTTCATGCTCGTTCCAAGCTCGAAGTACCATTTGTACAAATAAGAATCCCCTTCGTTACATGATTTCTTCTTCATATAGATAGATATAGGATCTATGGGGCAATTACTTAGAAGTACATTTTGTGCTACAGCCCTTCCTATCTGATAGAAAAGGATCCCATGATCCTGAACCGATCTTACCTGGGATCGCAAATCCCAAGTTTGTCTATGAAGAGCGGATCTAATTGTATTAGTGTCTATAATTGATTTCTTCTGTGTAATACTAATCGATAGGACCTCATTGGTAAGTGCTACAAGATCTCGTGCATTGGAACCCATGGTTATGGACCCGAATCCGTTAGTATGGAACATTTTCTTTTCCAAGTGAAATCCCCTAGTATATGAAAGAGTGAAAAAGTGCTTTCGTTGTTGTGGAATAAGAAGCCTTCGTATCTTAATGCACGTATTTAATTTATTCGGAGCTATTAGAGCGGGATCCACTTTTTGGGGAATATGAGTCGAAGCAATAACAAGAATATTTCTAGTAGAACATCTTTCACAATCCCTGGAGAGATGGTTCACTAATAGACCGAGGGATAAGTCATTCGACTCATTCACATCCAGATCATGAATGTTTGGAATCCATATTATGCAAGGAGACATTGCTTTTGCTAATTCGAATTGAAGGGTGATATAAAATCGGTCTATTTCCGGCATCATATCCACAGTTAGCCCATTCATCCTAGTTAGCAGTTCCAGCTCCGTATCAAGGTCACGATCGATATCGTCACTAGCATCAAGATTGTCACTATCATCAATATCGTCACTATCATCAATATCGATCTCATCAAGAAGAAAACCTTTAGGCTTGTTATCCAGGAACTTGTTCAGAAATACCGTAATGAAAGGAACATAGGAGTTTGTCGCTAGGTATTTGACCAAATAGGATCGTCCAGTTCCTATAGAACCTATCACTAAAATACCCCTAGAGGGGGATAAGGCTAAGCGGAGCGAAAAGGGTTTTCCATGAGATGGGAAATGAAAACTATTTTCCCCACACGAAGTTTGTGAATAAGTGATTGTCTGATAATGAGCAAGGAATATCCGTCTTTCTGCTAAACAGGATGGATTGAACTCATAATTCATTAGATGCTTTTTATGAATGTCAACTAAGTATCGTAAGTAAATTGCTCCCGGTTGTTCAATCATTTGATAACCAGAATCATTCTTTGATAAATGATCACTATGAGTCAGACTCAATAGAATTTGATCAATCCTATTTTCTGTCGTTAAGGTGGAGAACTGAACCAAGAATTCTCTTTCTTCATCATCAATCGAATCACTGTTCGCGACCCAGGATTCTATTTTCTCATCAATCCAATCCCCGTTCACGTTTTTTCTTTTTCTTATCAATGAATAGATCTCTTTACTTGTATGACTTAGATGTCTCGTATTTCTCGAAAAAGTGATTCGATTGATGGGATTTGGTATGAGATCGATGATCTCGATGAGATTGATATTCCAATCTTTCTTCTTAGAACGTATTGATTTGACCCCATAAGCGGGACCAAGCATGTTGCCGCCAGAAGCAGAACCCCGTATTTCTTCTAGAGAATCTCCTAATTGTTCCAGAGCAACTAGAAAGAGATTCTTTAACCAGAAAGAATTCGGTTCAGATGTAGGATACCTATCCAGAAGTTTTCGCAACTCAATCATAGATGATGGAATCATCAAAGATTTGACCTTTTCGAACTCTGTCTGTAACTCACTAGAGGCCCGGGAAACAAAGAGAAGATGTGTACGAACGAGATATCCAGCAACAAGAAGAAGGAAAAGGATTGAATAGAGGAACTCCCGAGCATTTGGCGATCTCAGATGTGTCGATATCAATGGTGACTCATTATTTCGATGAATCATTTCTTCGGACAGAAGAAGATTATGTAAACACTTACTCGAGATCTCACTTATCAGATTCCATTGTGGAAGATACAATTTTTTCTGAAGAATTCGCCATGATATACCTGATCCATGCATAATATCAGGAAAAATGGATACAAATTTTTGACTGCTACTTAGTATTGGCAATAGGTCTGAAAAAGTATCTAAAAATATCAAATTTAGATATTTGTACCCTGTCGAAGTAAGGAACCATGGCATATATGTTTGGAATAGATTCCATTTTGAGAGAGTTGAAAAAGCACTATCTCGTTGAAAGGTTCTATACATCTGCCCTTTCTCAACGCATTTCTTTAGACAAAGACTCCGTTTTTTCCTCTTTTCGGATGATAAATCTTTCTCAGAACATGGAGTGTGAATCAAACCCATGTTTGAATTGAAATTGAGATACTGATGCAAGTTCTTCCCTTCTGAATCAGATAGATTCATATCTGAAAGAGGTTGACAATAAGTTCTTTCAAAATTGACTATTTGCCCCTCTGTTAGAGGTGTTCCAGAAATGTCTGCGATCGAGTAAATAGCTCTACGAACGAATGGATCGGATCGACTTGGAAAATGGAAAGATTTGTACAAGTTATACGTTTCGTCACCACTTTGTGGAAAATCGTTAGGTATGAATATGTTAGATACCTGTGACTCGATTGGTGAAATAGTATCTCTCCCCCAAAAAGCATGTTTTTTTTTACCGACGCACAAAGAAAATATTTTGTTGCGAATGAACAAGATATTGAGGAATTGTCCATACGTAAAATCAGAATTATTGATACGGGCCTTTTCCACAGAAAAGGGGAATCTTGTGTTCCAATAGAAGCAGAAGTGCTGTGGAGTATTCAAGAATCGAAGTCGATTTGCTTTATAAAAAGAAGATATCAATGAACTTCTATGAAATGGTTTCACGGGATTCAGCCAATTGTCTTGATCGTGGAATATCATTGAGAAATAGGAATCCGGGTTATCAAAGGATTTCCTGCGATTATTTCTAGTATGGAATGAGTCAATCATCCACTTTGGTATCTTATTGAACAAAAATGGTGATATTGTTCCTCCATTGATCAAGAATTTCGATTTTTGGGAAGTATCATGATCGTCCAATAAGAAGGGTTTCAATTTTTTCAAATGAACAATTTGAAGACCTATTGATTCTAACAACTGATTGCAGAGTTGATCATTCGGACCTTTCAATTCATAGATGTAGATCTCGGACCTATGAATGGGGATATTTCCGAAACTCACACAGAAAAAAGGAAGTGAGTTAGACAAAAATAAAAGCAACTTGGACAAAAAAAGAAGTGACTTGGACAAAAAGAAACGAAGTGGCTTAGACAAATCTTTTTTGTCGATAACCTCAGACCAATCAATCGAATATTGATTAATACGTAATCGATCGAACACTACTTGAAAACGGCTCTTCTGCTCCGAAACGGACTGTTCCAAATGTTCCTGGAAATTCTTGCTCCCATTGGACCATTTGTATCTATATGCATCAGGATCCCGATTCATGGATCTCTCGGTTCGAGAAATCAAAATAAGAGGCTCGAACCATTTCTTCTGACTCTTTTTCAAATTCGATAAATATTGGTTGATCGTATATTTCATTATAGTTCTATGATTCAGAGTATCCTTTCCTATTTGATCCCTTTGAATTCCATATTCGAAGTTGCGATCGGATCTATTCATTAAAAAGAATCGATTCAATACATTTCTTATGTACCCATAGGTACTATATTGGATTTGAATCAGATTTCGGATCAATCTATATTGAGTGACTGCCTCCATTATGTTGTTGCTAGCAAATACCACTATTTTTGGTTTTGGATCTTCCAAATCATTCCCGCAGGAGATCCGGACCCATTTTTTTCTGATCCTTCGAGAAAAAGATTCATTCTCTTCATAAAAAATAGGAGGTAGAACCAATAAAGATTTCTTTTTCGATTCATCCCTGGCCTCATTCAAGAATTGTTTTTGATCCAATCCGCAGGAATCAATAGAAAAGGCAAATCCCTTATGATACACCAGATCCGGCTCGGTTATTGATAGAGTGAATAGATCTGCCATTTCTTGAAATCTCTCTTCTGATTCAAAATCATAGTGTAACGTGTATCCTCCCCTGTTCCGGTCATGGAATAGATGAAATAAATCAAAAAATGGATTTTTGTTCAAGAATGAAATCTTATTGGAACTGTCCATATCCGGTTCATCCTTCGGAACCATATCACATCCCGGATCTGATGAAATAGGATGAATTGAGACGGTATTTTGTAAATACGTAATTATCTTGAATATATTAACCATTTCTTTATTTTCCGATCGCCTGGAAGGGACAAAAGAAAGATCTTGTTGTTTCTTCAACAATTTCTGATCTCTAGTGGACCTCTCAGTAGGATTCGAACCCAGATGAAGTTCTGACCATCTATCAGAGAAAAAAGAACGAACGGATCTTGTAGGATTCCCAAGAAATTCTTCGATTTCTTCCGGAAGCAGATGATTAATCATCTGCTTCTCACGTTCCGTGAATAGCCGGGACATTGAGGAATATCCAGAAAGGCATTTCGGGAATCGGCCTGATTCTATCTCTTTTCGTTCCGTTTGAAGAAAGGAAGGATCCCAAAGAATCGATCTTTCTTTTCGTTGTTGAATCTCTCTTTGATTAATCAATGTGTGATATTCCGAATCCTCATTACTAATGGAATCCAAATGATCTCTGGATTGATCAGAAGATCCTTTCAGTTGGCTAGAATCCGTTACTTGAACGAAACTAGATCTTGTGGAATCATATTGAATATTTGACGACACATTCTGTACCTTGCTAAAAAACCGATCCTTGTTTACCAACCACACATTGTCTAACCAAATCCAATTCTCTCTCGATACGTTCCTCAAAAAATCCGATTCGGGCGGATTCTTCCCCCAACTAACGAAGAGATCTTGGCGGAATTGCCACATATGAAATTGAGCACAGTTTTGCAAAGAAATAGCCCACTTGTTTCTCGAGAAGAGATGGGAAACATGCTCAATATCATTTGATTGAATAGTTGACCCAGCCCCTTGTTGTTTGAAGAAACCCTCCACTTCAATTGGTATTTTTTCACGAAAAGCAGACATGAGATAAGAAATCCAGTGTTTCACTAAGATTTCGAATAGCGGTCCCGAATTCAAGTTGATTCTATTTCGACTCTTCCTCAGAGAAAGACGATCAAACAATTCCCAATCATGGTCCTTGCGGATCGGATCATCCATATAATATACAAAAAGAAACTCCAGATATTTGAGATCTTTCTCTTTGAATAAGATCTCAATTCCAGCGACGGTTTCATTAGATATCTTACAACTAGAATCCCTCTTTTTTCCGATCCAGTTCCTCCACCAACGCGAACCCCAGTTAGATTCAGGCATGCTACACTTTTTAGTTATTGGGAGAACCCAAGTACTCTCTTTCGGATTCAGGAAACAACTCTCAGAGATCTTTTTTCCTTTGGGAAGATACAGGAGCGAAACAATCAACCTATTGATATTGGAAGACCCAACGGATTCTTCCAATGTATCATTTCTGGGTCCAATGGAATTCATAGGTATAGGAAGAAGCCCTATCAAATAGAGATTTTTTCTTTCGACCATATTTCGATTGTTAATACGATATATAAGGACCGCTACTACAAAGAGTATTACACCCTTGATCGTGAAATATCGATTGCTTGTTGAACCCTGTGAATTGCGTGAAAGTAGGATACTCCAAATTCGGGGGTCAAAGAGTTTTAGAAAACGTTCTTGGTGGAAAAAAATGTGAATGAAGGATCCCACTGAATTGAATTGGGTCCATGAATCTAAGAAATGGTGAGAATTCTTGATCTCTCTCAATTCGAAAATCCAGGATTTGAATTGATGTCCTCTCATTGATTCCTCCTAAATTGCATTGATTTATCCTAAAGATTTCATTTCAATTGGAATTTGGTTATTCACCATGTACGAGGATCCCCGCTAAGCATCCATGGCTGAATGGTTAAAGCGCCCAACTCATAATTGGCGAATTCGTAGGTTCAATTCCTACTGGATGCACGCCAATGGGACCCTCCAATAAGTCTATTGGAATTGGCTCTGTATCAATGGAATCTCATCATCCATACATAACGAATTGATGTGGTATATTCATATCATAATATATGAACAGTAAGAACTAGCATTCTTACTGAGACTATAACTCATAGGGAAGAAAATCGATTTATGGATGGAATCAAATATGCAGTATTTACAGACAAAAGTATTCGGTTATTGGGGAAAAATCAATATACTTCTAATGTCGAATCAGGATCAACTAGGACAGAAATAAAGCATTGGGTCGAACTCTTCTTTGGTGTCAAGGTAATAGCTATGAATAGTCATCGACTTCCGGGAAAGAGTAGAAGAATGGGACCTATTATGGGACATACAATGCATTACAGACGTATGATCATTACGCTTCAACCGGGTTATTCTATTCCACCTCTTAGAAAGAAAAGAACTTAAATAAAAATACTTAATAGCATGGCGATACATTTATACAAAACTTCTACCCCGAGCACACGCAATGGAACCGTAGACAGTCAAGTGAAATCCAATCCACGAAATAATTTGATCTATGGACAGCGTCGTTGTGGTAAAGGTCGTAATGCCAGAGGAATCATTACCGCAAGGCATAGAGGGGGAGGTCATAAGCGTCTATACCGTAAAATCGATTTTCGACGGAATGAAAAAGACATATATGGTAGAATCGTAACCATAGAATACGACCCTAATCGAAATGCATACATTTGTCTCATACACTATGGGGATGGTGAGAAGAGATATATTTTACATCCCAGAGGGGCTATAATTGGAGATACCATTGTTTCTGGTACAGAAGTTCCTATAAAAATGGGAAATGCCCTACCTTTGAGTGCGGTTTGAACTATTGATTTACGTAATTGGAAATAACCAATTAGGTTTACGACGAAACCTAGAAATCGATCACTGATCCAATTTGAGTACCTCTGCAGGATAGACCTCAACAGAAAACTGAAGAGTAACGGCAGCAAGTGATTGAGTTCAGTAGTTCCTCATATAAAATTATTGACTCTAGAGATATAGTAATATGGAGAAGACAAAATTGTTTCAAGCACCGACAGAACCGGAAGCGCCCCTTCTTTCAAAGAGAGGAGGACGGGTTATTCACATTTCATTTGATGGTCAGAGGCGAATTGAAAGTTAAGCAGTGGGAATTCTAAAGATTCCCCGGGGGAAAAATAGAGATGTCTCCTACGTTACCCATAATATGTGGAAGTATCGACGTAATTTCATAGAGTCATTCGGTCTGAATGCTACATGAAGAACATAAGCCAGATGACGGAACGGGAAGACCCAGGATGTAGAAGATCATAACATGAGTGATTCGGCAGATTTGGATTCATATATATATCCATCCATGTGGTACTTCATTCTACGATATATATAAGATCCATATGTATAGATATCATCATCTACATCCAGAAAGCCGTATGCTTTGGAAGAAGCTTGTACAGTTTGGGAAGGGGTTTTGATTGATCAAAAGAAGAATCTACTTCAACCGATATGCCCTTAGGCACGGCCATACATAACATAGAAATCACACTTGGAAAGGGTGGACAATTAGCTAGAGCAGCGGGTGCTGTAGCGAAACTGATTGCAAAAGAGGGGAAATCGGCCACATTAAAATTACCTTCTGGGGAGGTCCGTTTGATATCCAAAAACTGCTCAGCAACAGTCGGACAAGTGGGGAATGTTGGGGTGAACCAGAAAAGTTTGGGTAGAGCCGGATCTAAGCGTTGGCTAGGTAAGCGTCCTGTAGTAAGAGGAGTAGTTATGAACCCTGTAGACCATCCCCATGGGGGTGGTGAAGGGAGAGCCCCAATTGGTAGAAAAAAACCCACAACCCCTTGGGGTTATCCTGCACTTGGAAGAAGAAGTAGAAAAAGGAATAAATATAGTGATAATTTGATTCTTCGTCGCCGTAGTAAATAGGAGAGAAAATCTAATTTAATTCTTCGTTTTTACAAAAACTTTACAAAAAAAAAAAAATAGGAGTAAGCTTGTGACACGTTCACTAAAAAAAAATCCCTTTGTAGCCAATCATTTATTAAAAAAAATTGA
