# Supplementary material for: The chloroplast genome sequence of bittersweet (Solanum dulcamara): Plastid genome structure evolution in Solanaceae
Source: PLoS One. 2018 Apr 25;13(4):e0196069. doi: 10.1371/journal.pone.0196069 (PMC5919006; doi:10.1371/journal.pone.0196069)
Supplement: S5 Data — (ZIP) [file pone.0196069.s005.zip › Reannotation_GB/Iochroma loxense_NC_026726.gff]

##gff-version 3
##source-version geneious 9.1.7
Iochroma%20loxense_NC_026726	Geneious	region	1	157002	.	+	0	Is_circular=true
Iochroma_loxense_NC_026726	Geneious	misc_RNA	116222	116361	.	+	.	Name=sprA
Iochroma_loxense_NC_026726	Geneious	misc_feature	1	87369	.	+	.	Name=Large Single Copy (LSC) region
Iochroma_loxense_NC_026726	Geneious	misc_feature	113023	131349	.	+	.	Name=Small Single Copy (SSC) region
Iochroma_loxense_NC_026726	Geneious	repeat_region	87370	113022	.	+	.	Name=IRb
Iochroma_loxense_NC_026726	Geneious	repeat_region	131350	157002	.	-	.	Name=IRa
Iochroma_loxense_NC_026726	Geneious	rRNA	107198	110007	.	+	.	Name=rrn23 rRNA
Iochroma_loxense_NC_026726	Geneious	rRNA	134365	137174	.	-	.	Name=rrn23 rRNA
Iochroma_loxense_NC_026726	Geneious	rRNA	103501	105000	.	+	.	Name=rrn16 rRNA
Iochroma_loxense_NC_026726	Geneious	rRNA	139372	140871	.	-	.	Name=rrn16 rRNA
Iochroma_loxense_NC_026726	Geneious	rRNA	110468	110588	.	+	.	Name=rrn5 rRNA
Iochroma_loxense_NC_026726	Geneious	rRNA	133784	133904	.	-	.	Name=rrn5 rRNA
Iochroma_loxense_NC_026726	Geneious	rRNA	110109	110211	.	+	.	Name=rrn4.5 rRNA
Iochroma_loxense_NC_026726	Geneious	rRNA	134161	134263	.	-	.	Name=rrn4.5 rRNA
Iochroma_loxense_NC_026726	Geneious	intron	1884	4398	.	-	.	Name=trnK intron
Iochroma_loxense_NC_026726	Geneious	intron	123120	124290	.	-	.	Name=ndhA intron 1
Iochroma_loxense_NC_026726	Geneious	intron	84807	85848	.	-	.	Name=rpl16 intron 1
Iochroma_loxense_NC_026726	Geneious	intron	5359	6214	.	-	.	Name=rps16 intron
Iochroma_loxense_NC_026726	Geneious	intron	74366	75158	.	-	.	Name=clpP intron 1
Iochroma_loxense_NC_026726	Geneious	intron	44419	45183	.	-	.	Name=ycf3 intron 2
Iochroma_loxense_NC_026726	Geneious	intron	106199	107009	.	+	.	Name=tRNA-Ala (UGC) intron 1
Iochroma_loxense_NC_026726	Geneious	intron	137363	138173	.	-	.	Name=trnA intron
Iochroma_loxense_NC_026726	Geneious	intron	79783	80531	.	+	.	Name=petD intron 1
Iochroma_loxense_NC_026726	Geneious	intron	78186	78938	.	+	.	Name=petB intron 1
Iochroma_loxense_NC_026726	Geneious	intron	45414	46141	.	-	.	Name=ycf3 intron 1
Iochroma_loxense_NC_026726	Geneious	intron	23039	23775	.	-	.	Name=rpoC1 intron
Iochroma_loxense_NC_026726	Geneious	intron	12485	13187	.	-	.	Name=atpF intron 1
Iochroma_loxense_NC_026726	Geneious	intron	105338	106061	.	+	.	Name=trnI intron
Iochroma_loxense_NC_026726	Geneious	intron	138311	139034	.	-	.	Name=trnI intron
Iochroma_loxense_NC_026726	Geneious	intron	9401	10096	.	+	.	Name=trnG intron
Iochroma_loxense_NC_026726	Geneious	intron	98530	99208	.	-	.	Name=ndhB intron 1
Iochroma_loxense_NC_026726	Geneious	intron	145164	145842	.	+	.	Name=ndhB intron
Iochroma_loxense_NC_026726	Geneious	intron	87933	88598	.	-	.	Name=rpl2 intron 1
Iochroma_loxense_NC_026726	Geneious	intron	155774	156439	.	+	.	Name=rpl2 intron 1
Iochroma_loxense_NC_026726	Geneious	intron	73439	74073	.	-	.	Name=clpP intron 2
Iochroma_loxense_NC_026726	Geneious	intron	53919	54489	.	-	.	Name=trnV intron 1
Iochroma_loxense_NC_026726	Geneious	intron	100819	101354	.	-	.	Name=rps12 intron 2
Iochroma_loxense_NC_026726	Geneious	intron	143018	143553	.	+	.	Name=rps12 intron 2
Iochroma_loxense_NC_026726	Geneious	intron	49313	49809	.	+	.	Name=trnL-UAA intron
Iochroma_loxense_NC_026726	Geneious	tRNA	4399	4435	.	-	.	Name=trnK-UUU tRNA;ID=u2fFyNudrbz1g5tuQ6LkPRKj1P4.1519055505062.225
Iochroma_loxense_NC_026726	Geneious	tRNA	1849	1883	.	-	.	Name=trnK-UUU tRNA;ID=u2fFyNudrbz1g5tuQ6LkPRKj1P4.1519055505062.225
Iochroma_loxense_NC_026726	Geneious	tRNA	106161	106198	.	+	.	Name=trnA-UGC;ID=u2fFyNudrbz1g5tuQ6LkPRKj1P4.1519055505062.226
Iochroma_loxense_NC_026726	Geneious	tRNA	107010	107044	.	+	.	Name=trnA-UGC;ID=u2fFyNudrbz1g5tuQ6LkPRKj1P4.1519055505062.226
Iochroma_loxense_NC_026726	Geneious	tRNA	138174	138211	.	-	.	Name=trnA-UGC;ID=u2fFyNudrbz1g5tuQ6LkPRKj1P4.1519055505062.227
Iochroma_loxense_NC_026726	Geneious	tRNA	137328	137362	.	-	.	Name=trnA-UGC;ID=u2fFyNudrbz1g5tuQ6LkPRKj1P4.1519055505062.227
Iochroma_loxense_NC_026726	Geneious	tRNA	105301	105337	.	+	.	Name=trnI-GAU tRNA;ID=u2fFyNudrbz1g5tuQ6LkPRKj1P4.1519055505062.228
Iochroma_loxense_NC_026726	Geneious	tRNA	106062	106096	.	+	.	Name=trnI-GAU tRNA;ID=u2fFyNudrbz1g5tuQ6LkPRKj1P4.1519055505062.228
Iochroma_loxense_NC_026726	Geneious	tRNA	139035	139071	.	-	.	Name=trnI-GAU tRNA;ID=u2fFyNudrbz1g5tuQ6LkPRKj1P4.1519055505062.229
Iochroma_loxense_NC_026726	Geneious	tRNA	138276	138311	.	-	.	Name=trnI-GAU tRNA;ID=u2fFyNudrbz1g5tuQ6LkPRKj1P4.1519055505062.229
Iochroma_loxense_NC_026726	Geneious	tRNA	9378	9400	.	+	.	Name=trnG-GCC tRNA;ID=u2fFyNudrbz1g5tuQ6LkPRKj1P4.1519055505062.230
Iochroma_loxense_NC_026726	Geneious	tRNA	10097	10144	.	+	.	Name=trnG-GCC tRNA;ID=u2fFyNudrbz1g5tuQ6LkPRKj1P4.1519055505062.230
Iochroma_loxense_NC_026726	Geneious	tRNA	54490	54543	.	-	.	Name=trnV-UAC;ID=u2fFyNudrbz1g5tuQ6LkPRKj1P4.1519055505062.231
Iochroma_loxense_NC_026726	Geneious	tRNA	53884	53918	.	-	.	Name=trnV-UAC;ID=u2fFyNudrbz1g5tuQ6LkPRKj1P4.1519055505062.231
Iochroma_loxense_NC_026726	Geneious	tRNA	49278	49312	.	+	.	Name=trnL-UAA;ID=u2fFyNudrbz1g5tuQ6LkPRKj1P4.1519055505062.232
Iochroma_loxense_NC_026726	Geneious	tRNA	49810	49858	.	+	.	Name=trnL-UAA;ID=u2fFyNudrbz1g5tuQ6LkPRKj1P4.1519055505062.232
Iochroma_loxense_NC_026726	Geneious	tRNA	37177	37268	.	-	.	Name=trnS-UGA tRNA
Iochroma_loxense_NC_026726	Geneious	tRNA	8681	8768	.	-	.	Name=trnS-GCU tRNA
Iochroma_loxense_NC_026726	Geneious	tRNA	47111	47197	.	+	.	Name=trnS-GGA tRNA
Iochroma_loxense_NC_026726	Geneious	tRNA	32115	32198	.	-	.	Name=trnY-GUA tRNA
Iochroma_loxense_NC_026726	Geneious	tRNA	97150	97230	.	-	.	Name=trnL-CAA tRNA
Iochroma_loxense_NC_026726	Geneious	tRNA	147142	147222	.	+	.	Name=trnL-CAA tRNA
Iochroma_loxense_NC_026726	Geneious	tRNA	117044	117123	.	+	.	Name=trnL-UAG tRNA
Iochroma_loxense_NC_026726	Geneious	tRNA	55	129	.	-	.	Name=trnH-GUG tRNA
Iochroma_loxense_NC_026726	Geneious	tRNA	31933	32006	.	-	.	Name=trnD-GUC tRNA
Iochroma_loxense_NC_026726	Geneious	tRNA	38382	38455	.	-	.	Name=trnfM-CAU tRNA
Iochroma_loxense_NC_026726	Geneious	tRNA	69492	69565	.	-	.	Name=trnW-CCA tRNA
Iochroma_loxense_NC_026726	Geneious	tRNA	69727	69800	.	-	.	Name=trnP-UGG tRNA
Iochroma_loxense_NC_026726	Geneious	tRNA	89455	89528	.	-	.	Name=trnI-CAU tRNA
Iochroma_loxense_NC_026726	Geneious	tRNA	110850	110923	.	+	.	Name=trnR-ACG tRNA
Iochroma_loxense_NC_026726	Geneious	tRNA	133449	133522	.	-	.	Name=trnR-ACG tRNA
Iochroma_loxense_NC_026726	Geneious	tRNA	154844	154917	.	+	.	Name=trnI-CAU tRNA
Iochroma_loxense_NC_026726	Geneious	tRNA	103202	103273	.	+	.	Name=trnV-GAC tRNA
Iochroma_loxense_NC_026726	Geneious	tRNA	32258	32330	.	-	.	Name=trnE-UUC tRNA
Iochroma_loxense_NC_026726	Geneious	tRNA	48499	48571	.	-	.	Name=trnT-UGU tRNA
Iochroma_loxense_NC_026726	Geneious	tRNA	50341	50413	.	+	.	Name=trnF-GAA tRNA
Iochroma_loxense_NC_026726	Geneious	tRNA	54726	54798	.	+	.	Name=trnM-CAU tRNA
Iochroma_loxense_NC_026726	Geneious	tRNA	33244	33315	.	+	.	Name=trnT-GGU tRNA
Iochroma_loxense_NC_026726	Geneious	tRNA	7479	7550	.	-	.	Name=trnQ-UUG tRNA
Iochroma_loxense_NC_026726	Geneious	tRNA	10306	10377	.	+	.	Name=trnR-UCU tRNA
Iochroma_loxense_NC_026726	Geneious	tRNA	28818	28889	.	+	.	Name=trnC-GCA tRNA
Iochroma_loxense_NC_026726	Geneious	tRNA	111505	111576	.	-	.	Name=trnN-GUU tRNA
Iochroma_loxense_NC_026726	Geneious	tRNA	132796	132867	.	+	.	Name=trnN-GUU tRNA
Iochroma_loxense_NC_026726	Geneious	tRNA	141099	141170	.	-	.	Name=trnV-GAC tRNA
Iochroma_loxense_NC_026726	Geneious	tRNA	38093	38163	.	+	.	Name=trnG-UCC tRNA
Iochroma_loxense_NC_026726	Geneious	exon	21425	23038	.	-	.	Name=rpoC1 exon 2
Iochroma_loxense_NC_026726	Geneious	exon	99209	99985	.	-	.	Name=ndhB exon1
Iochroma_loxense_NC_026726	Geneious	exon	144387	145163	.	+	.	Name=ndhB exon 1
Iochroma_loxense_NC_026726	Geneious	exon	97774	98529	.	-	.	Name=ndhB exon 2
Iochroma_loxense_NC_026726	Geneious	exon	145843	146598	.	+	.	Name=ndhB exon 2
Iochroma_loxense_NC_026726	Geneious	exon	78939	79580	.	+	.	Name=petB exon 2
Iochroma_loxense_NC_026726	Geneious	exon	124291	124843	.	-	.	Name=ndhA exon 1
Iochroma_loxense_NC_026726	Geneious	exon	122581	123119	.	-	.	Name=ndhA exon 2
Iochroma_loxense_NC_026726	Geneious	exon	87499	87932	.	-	.	Name=rpl2 exon 2
Iochroma_loxense_NC_026726	Geneious	exon	80532	81006	.	+	.	Name=petD exon 2
Iochroma_loxense_NC_026726	Geneious	exon	23776	24228	.	-	.	Name=rpoC1 exon 1
Iochroma_loxense_NC_026726	Geneious	exon	156440	156873	.	+	.	Name=rpl2 exon 2
Iochroma_loxense_NC_026726	Geneious	exon	12075	12484	.	-	.	Name=atpF exon 2
Iochroma_loxense_NC_026726	Geneious	exon	84411	84806	.	-	.	Name=rpl16 exon 2
Iochroma_loxense_NC_026726	Geneious	exon	88599	88989	.	-	.	Name=rpl2 exon 1
Iochroma_loxense_NC_026726	Geneious	exon	155383	155773	.	+	.	Name=rpl2 exon 1
Iochroma_loxense_NC_026726	Geneious	exon	74074	74365	.	-	.	Name=clpP exon 2
Iochroma_loxense_NC_026726	Geneious	exon	5132	5358	.	-	.	Name=rps16 exon 2
Iochroma_loxense_NC_026726	Geneious	exon	101355	101586	.	-	.	Name=rps12 exon 2
Iochroma_loxense_NC_026726	Geneious	exon	142786	143017	.	+	.	Name=rps12 exon 1
Iochroma_loxense_NC_026726	Geneious	exon	45184	45413	.	-	.	Name=ycf3 exon 2
Iochroma_loxense_NC_026726	Geneious	exon	73211	73438	.	-	.	Name=clpP exon 3
Iochroma_loxense_NC_026726	Geneious	exon	44266	44418	.	-	.	Name=ycf3 exon 3
Iochroma_loxense_NC_026726	Geneious	exon	13188	13332	.	-	.	Name=atpF exon 1
Iochroma_loxense_NC_026726	Geneious	exon	46142	46265	.	-	.	Name=ycf3 exon 1
Iochroma_loxense_NC_026726	Geneious	exon	72949	73062	.	-	.	Name=rps12 exon 1
Iochroma_loxense_NC_026726	Geneious	exon	75159	75229	.	-	.	Name=clpP exon 1
Iochroma_loxense_NC_026726	Geneious	exon	54490	54543	.	-	.	Name=trnV-UAC exon2
Iochroma_loxense_NC_026726	Geneious	exon	49810	49858	.	+	.	Name=trnL-UAA exon1
Iochroma_loxense_NC_026726	Geneious	exon	10097	10144	.	+	.	Name=trnG exon1
Iochroma_loxense_NC_026726	Geneious	exon	106161	106198	.	+	.	Name=trnA-UGC exon1
Iochroma_loxense_NC_026726	Geneious	exon	138174	138211	.	-	.	Name=trnA exon 1
Iochroma_loxense_NC_026726	Geneious	exon	4399	4435	.	-	.	Name=trnK exon 1
Iochroma_loxense_NC_026726	Geneious	exon	105301	105337	.	+	.	Name=trnI-GAU exon 1
Iochroma_loxense_NC_026726	Geneious	exon	139035	139071	.	-	.	Name=trnI exon 1
Iochroma_loxense_NC_026726	Geneious	exon	1849	1883	.	-	.	Name=trnK exon 2
Iochroma_loxense_NC_026726	Geneious	exon	49278	49312	.	+	.	Name=trnL-UAA exon2
Iochroma_loxense_NC_026726	Geneious	exon	53884	53918	.	-	.	Name=trnV-UAC exon1
Iochroma_loxense_NC_026726	Geneious	exon	106062	106096	.	+	.	Name=trnI-GAU exon2
Iochroma_loxense_NC_026726	Geneious	exon	107010	107044	.	+	.	Name=trnA-UGC exon2
Iochroma_loxense_NC_026726	Geneious	exon	137328	137362	.	-	.	Name=trnA exon 2
Iochroma_loxense_NC_026726	Geneious	exon	138276	138310	.	-	.	Name=trnI exon 2
Iochroma_loxense_NC_026726	Geneious	exon	100793	100818	.	-	.	Name=rps12 exon 3
Iochroma_loxense_NC_026726	Geneious	exon	143554	143579	.	+	.	Name=rps12 exon 2
Iochroma_loxense_NC_026726	Geneious	exon	9378	9400	.	+	.	Name=trnG exon 2
Iochroma_loxense_NC_026726	Geneious	exon	85849	85857	.	-	.	Name=rpl16 exon 1
Iochroma_loxense_NC_026726	Geneious	exon	79775	79782	.	+	.	Name=petD exon 1
Iochroma_loxense_NC_026726	Geneious	exon	78180	78185	.	+	.	Name=petB exon 1
Iochroma_loxense_NC_026726	Geneious	CDS	72949	73062	.	-	.	Name=rps12 CDS;ID=u2fFyNudrbz1g5tuQ6LkPRKj1P4.1519055505063.233
Iochroma_loxense_NC_026726	Geneious	CDS	142786	143017	.	+	.	Name=rps12 CDS;ID=u2fFyNudrbz1g5tuQ6LkPRKj1P4.1519055505063.233
Iochroma_loxense_NC_026726	Geneious	CDS	143554	143579	.	+	.	Name=rps12 CDS;ID=u2fFyNudrbz1g5tuQ6LkPRKj1P4.1519055505063.233
Iochroma_loxense_NC_026726	Geneious	CDS	72949	73062	.	-	.	Name=rps12 CDS;ID=u2fFyNudrbz1g5tuQ6LkPRKj1P4.1519055505063.234
Iochroma_loxense_NC_026726	Geneious	CDS	101355	101586	.	-	.	Name=rps12 CDS;ID=u2fFyNudrbz1g5tuQ6LkPRKj1P4.1519055505063.234
Iochroma_loxense_NC_026726	Geneious	CDS	100793	100818	.	-	.	Name=rps12 CDS;ID=u2fFyNudrbz1g5tuQ6LkPRKj1P4.1519055505063.234
Iochroma_loxense_NC_026726	Geneious	CDS	147925	154755	.	-	.	Name=ycf2 CDS
Iochroma_loxense_NC_026726	Geneious	CDS	89617	96447	.	+	.	Name=ycf2 CDS
Iochroma_loxense_NC_026726	Geneious	CDS	126798	132467	.	-	.	Name=ycf1 CDS
Iochroma_loxense_NC_026726	Geneious	CDS	17101	21267	.	-	.	Name=rpoC2 CDS
Iochroma_loxense_NC_026726	Geneious	CDS	24234	27446	.	-	.	Name=rpoB CDS
Iochroma_loxense_NC_026726	Geneious	CDS	23776	24228	.	-	.	Name=rpoC1 CDS;ID=u2fFyNudrbz1g5tuQ6LkPRKj1P4.1519055505063.235
Iochroma_loxense_NC_026726	Geneious	CDS	21425	23038	.	-	.	Name=rpoC1 CDS;ID=u2fFyNudrbz1g5tuQ6LkPRKj1P4.1519055505063.235
Iochroma_loxense_NC_026726	Geneious	CDS	124291	124843	.	-	.	Name=ndhA CDS;ID=u2fFyNudrbz1g5tuQ6LkPRKj1P4.1519055505063.236
Iochroma_loxense_NC_026726	Geneious	CDS	122581	123119	.	-	.	Name=ndhA CDS;ID=u2fFyNudrbz1g5tuQ6LkPRKj1P4.1519055505063.236
Iochroma_loxense_NC_026726	Geneious	CDS	41255	43507	.	-	.	Name=psaA CDS
Iochroma_loxense_NC_026726	Geneious	CDS	113044	115266	.	-	.	Name=ndhF CDS
Iochroma_loxense_NC_026726	Geneious	CDS	99209	99985	.	-	.	Name=ndhB CDS;ID=u2fFyNudrbz1g5tuQ6LkPRKj1P4.1519055505063.237
Iochroma_loxense_NC_026726	Geneious	CDS	97774	98529	.	-	.	Name=ndhB CDS;ID=u2fFyNudrbz1g5tuQ6LkPRKj1P4.1519055505063.237
Iochroma_loxense_NC_026726	Geneious	CDS	144387	145163	.	+	.	Name=ndhB CDS;ID=u2fFyNudrbz1g5tuQ6LkPRKj1P4.1519055505063.238
Iochroma_loxense_NC_026726	Geneious	CDS	145843	146598	.	+	.	Name=ndhB CDS;ID=u2fFyNudrbz1g5tuQ6LkPRKj1P4.1519055505063.238
Iochroma_loxense_NC_026726	Geneious	CDS	39025	41229	.	-	.	Name=psaB CDS
Iochroma_loxense_NC_026726	Geneious	CDS	75159	75229	.	-	.	Name=clpP CDS;ID=u2fFyNudrbz1g5tuQ6LkPRKj1P4.1519055505063.239
Iochroma_loxense_NC_026726	Geneious	CDS	74074	74365	.	-	.	Name=clpP CDS;ID=u2fFyNudrbz1g5tuQ6LkPRKj1P4.1519055505063.239
Iochroma_loxense_NC_026726	Geneious	CDS	73211	73438	.	-	.	Name=clpP CDS;ID=u2fFyNudrbz1g5tuQ6LkPRKj1P4.1519055505063.239
Iochroma_loxense_NC_026726	Geneious	CDS	46142	46265	.	-	.	Name=ycf3 CDS;ID=u2fFyNudrbz1g5tuQ6LkPRKj1P4.1519055505063.240
Iochroma_loxense_NC_026726	Geneious	CDS	45184	45413	.	-	.	Name=ycf3 CDS;ID=u2fFyNudrbz1g5tuQ6LkPRKj1P4.1519055505063.240
Iochroma_loxense_NC_026726	Geneious	CDS	44266	44418	.	-	.	Name=ycf3 CDS;ID=u2fFyNudrbz1g5tuQ6LkPRKj1P4.1519055505063.240
Iochroma_loxense_NC_026726	Geneious	CDS	59948	61486	.	+	.	Name=accD CDS
Iochroma_loxense_NC_026726	Geneious	CDS	88599	88989	.	-	.	Name=rpl2 CDS;ID=u2fFyNudrbz1g5tuQ6LkPRKj1P4.1519055505064.241
Iochroma_loxense_NC_026726	Geneious	CDS	87499	87932	.	-	.	Name=rpl2 CDS;ID=u2fFyNudrbz1g5tuQ6LkPRKj1P4.1519055505064.241
Iochroma_loxense_NC_026726	Geneious	CDS	2149	3678	.	-	.	Name=matK CDS
Iochroma_loxense_NC_026726	Geneious	CDS	75675	77201	.	+	.	Name=psbB CDS
Iochroma_loxense_NC_026726	Geneious	CDS	10497	12020	.	-	.	Name=atpA CDS
Iochroma_loxense_NC_026726	Geneious	CDS	118412	119914	.	-	.	Name=ndhD CDS
Iochroma_loxense_NC_026726	Geneious	CDS	55418	56914	.	-	.	Name=atpB CDS
Iochroma_loxense_NC_026726	Geneious	CDS	85849	85857	.	-	.	Name=rpl16 CDS;ID=u2fFyNudrbz1g5tuQ6LkPRKj1P4.1519055505075.242
Iochroma_loxense_NC_026726	Geneious	CDS	84411	84806	.	-	.	Name=rpl16 CDS;ID=u2fFyNudrbz1g5tuQ6LkPRKj1P4.1519055505075.242
Iochroma_loxense_NC_026726	Geneious	CDS	155383	155773	.	+	.	Name=rpl2 CDS;ID=u2fFyNudrbz1g5tuQ6LkPRKj1P4.1519055505075.243
Iochroma_loxense_NC_026726	Geneious	CDS	156440	156873	.	+	.	Name=rpl2 CDS;ID=u2fFyNudrbz1g5tuQ6LkPRKj1P4.1519055505075.243
Iochroma_loxense_NC_026726	Geneious	CDS	57727	59160	.	+	.	Name=rbcL CDS
Iochroma_loxense_NC_026726	Geneious	CDS	78180	78185	.	+	.	Name=petB CDS;ID=u2fFyNudrbz1g5tuQ6LkPRKj1P4.1519055505075.244
Iochroma_loxense_NC_026726	Geneious	CDS	78939	79580	.	+	.	Name=petB CDS;ID=u2fFyNudrbz1g5tuQ6LkPRKj1P4.1519055505075.244
Iochroma_loxense_NC_026726	Geneious	CDS	35552	36937	.	+	.	Name=psbC CDS
Iochroma_loxense_NC_026726	Geneious	CDS	13188	13332	.	-	.	Name=atpF CDS;ID=u2fFyNudrbz1g5tuQ6LkPRKj1P4.1519055505075.245
Iochroma_loxense_NC_026726	Geneious	CDS	12075	12484	.	-	.	Name=atpF CDS;ID=u2fFyNudrbz1g5tuQ6LkPRKj1P4.1519055505075.245
Iochroma_loxense_NC_026726	Geneious	CDS	79775	79782	.	+	.	Name=petD CDS;ID=u2fFyNudrbz1g5tuQ6LkPRKj1P4.1519055505075.246
Iochroma_loxense_NC_026726	Geneious	CDS	80533	81006	.	+	.	Name=petD CDS;ID=u2fFyNudrbz1g5tuQ6LkPRKj1P4.1519055505075.246
Iochroma_loxense_NC_026726	Geneious	CDS	124845	126026	.	-	.	Name=ndhH CDS
Iochroma_loxense_NC_026726	Geneious	CDS	6215	6254	.	-	.	Name=rps16 CDS;ID=u2fFyNudrbz1g5tuQ6LkPRKj1P4.1519055505075.247
Iochroma_loxense_NC_026726	Geneious	CDS	5132	5356	.	-	.	Name=rps16 CDS;ID=u2fFyNudrbz1g5tuQ6LkPRKj1P4.1519055505075.247
Iochroma_loxense_NC_026726	Geneious	CDS	574	1635	.	-	.	Name=psbA CDS
Iochroma_loxense_NC_026726	Geneious	CDS	34507	35568	.	+	.	Name=psbD CDS
Iochroma_loxense_NC_026726	Geneious	CDS	81186	82199	.	-	.	Name=rpoA CDS
Iochroma_loxense_NC_026726	Geneious	CDS	65009	65971	.	+	.	Name=petA CDS
Iochroma_loxense_NC_026726	Geneious	CDS	117227	118180	.	+	.	Name=ccsA CDS
Iochroma_loxense_NC_026726	Geneious	CDS	51666	52409	.	-	.	Name=ndhK CDS
Iochroma_loxense_NC_026726	Geneious	CDS	15196	15939	.	-	.	Name=atpI CDS
Iochroma_loxense_NC_026726	Geneious	CDS	16166	16876	.	-	.	Name=rps2 CDS
Iochroma_loxense_NC_026726	Geneious	CDS	64095	64784	.	+	.	Name=cemA CDS
Iochroma_loxense_NC_026726	Geneious	CDS	85986	86642	.	-	.	Name=rps3 CDS
Iochroma_loxense_NC_026726	Geneious	CDS	47529	48134	.	-	.	Name=rps4 CDS
Iochroma_loxense_NC_026726	Geneious	CDS	62790	63344	.	+	.	Name=ycf4 CDS
Iochroma_loxense_NC_026726	Geneious	CDS	121061	121591	.	-	.	Name=ndhG CDS
Iochroma_loxense_NC_026726	Geneious	CDS	121993	122496	.	-	.	Name=ndhI CDS
Iochroma_loxense_NC_026726	Geneious	CDS	71686	72132	.	-	.	Name=rpl20 CDS
Iochroma_loxense_NC_026726	Geneious	CDS	51084	51560	.	-	.	Name=ndhJ CDS
Iochroma_loxense_NC_026726	Geneious	CDS	86627	87097	.	-	.	Name=rpl22 CDS
Iochroma_loxense_NC_026726	Geneious	CDS	100272	100739	.	-	.	Name=rps7 CDS
Iochroma_loxense_NC_026726	Geneious	CDS	143633	144100	.	+	.	Name=rps7 CDS
Iochroma_loxense_NC_026726	Geneious	CDS	82265	82681	.	-	.	Name=rps11 CDS
Iochroma_loxense_NC_026726	Geneious	CDS	83341	83745	.	-	.	Name=rps8 CDS
Iochroma_loxense_NC_026726	Geneious	CDS	55020	55421	.	-	.	Name=atpE CDS
Iochroma_loxense_NC_026726	Geneious	CDS	83918	84286	.	-	.	Name=rpl14 CDS
Iochroma_loxense_NC_026726	Geneious	CDS	52400	52762	.	-	.	Name=ndhC CDS
Iochroma_loxense_NC_026726	Geneious	CDS	71186	71491	.	+	.	Name=rps18 CDS
Iochroma_loxense_NC_026726	Geneious	CDS	120530	120835	.	-	.	Name=ndhE CDS
Iochroma_loxense_NC_026726	Geneious	CDS	38605	38907	.	-	.	Name=rps14 CDS
Iochroma_loxense_NC_026726	Geneious	CDS	87150	87428	.	-	.	Name=rps19 CDS
Iochroma_loxense_NC_026726	Geneious	CDS	89008	89289	.	-	.	Name=rpl23 CDS
Iochroma_loxense_NC_026726	Geneious	CDS	155083	155364	.	+	.	Name=rpl23 CDS
Iochroma_loxense_NC_026726	Geneious	CDS	126138	126401	.	-	.	Name=rps15 CDS
Iochroma_loxense_NC_026726	Geneious	CDS	67560	67811	.	-	.	Name=psbE CDS
Iochroma_loxense_NC_026726	Geneious	CDS	120033	120278	.	-	.	Name=psaC CDS
Iochroma_loxense_NC_026726	Geneious	CDS	13734	13979	.	-	.	Name=atpH CDS
Iochroma_loxense_NC_026726	Geneious	CDS	77829	78050	.	+	.	Name=psbH CDS
Iochroma_loxense_NC_026726	Geneious	CDS	70799	70999	.	+	.	Name=rpl33 CDS
Iochroma_loxense_NC_026726	Geneious	CDS	37627	37815	.	+	.	Name=psbZ CDS
Iochroma_loxense_NC_026726	Geneious	CDS	7897	8082	.	+	.	Name=psbK CDS
Iochroma_loxense_NC_026726	Geneious	CDS	116051	116218	.	+	.	Name=rpl32 CDS
Iochroma_loxense_NC_026726	Geneious	CDS	70239	70367	.	+	.	Name=psaJ CDS
Iochroma_loxense_NC_026726	Geneious	CDS	77586	77717	.	-	.	Name=psbN CDS
Iochroma_loxense_NC_026726	Geneious	CDS	67045	67167	.	-	.	Name=psbJ CDS
Iochroma_loxense_NC_026726	Geneious	CDS	67431	67550	.	-	.	Name=psbF CDS
Iochroma_loxense_NC_026726	Geneious	CDS	67292	67408	.	-	.	Name=psbL CDS
Iochroma_loxense_NC_026726	Geneious	CDS	69247	69360	.	+	.	Name=petG CDS
Iochroma_loxense_NC_026726	Geneious	CDS	82783	82896	.	-	.	Name=rpl36 CDS
Iochroma_loxense_NC_026726	Geneious	CDS	8448	8558	.	+	.	Name=psbI CDS
Iochroma_loxense_NC_026726	Geneious	CDS	62237	62347	.	+	.	Name=psaI CDS
Iochroma_loxense_NC_026726	Geneious	CDS	30755	30859	.	-	.	Name=psbM CDS
Iochroma_loxense_NC_026726	Geneious	CDS	77410	77514	.	+	.	Name=psbT CDS
Iochroma_loxense_NC_026726	Geneious	CDS	68969	69064	.	+	.	Name=petL CDS
Iochroma_loxense_NC_026726	Geneious	CDS	29563	29652	.	+	.	Name=petN CDS
Iochroma_loxense_NC_026726	Geneious	gene	72949	73062	.	-	.	Name=rps12 gene;ID=u2fFyNudrbz1g5tuQ6LkPRKj1P4.1519055505077.248
Iochroma_loxense_NC_026726	Geneious	gene	142786	143579	.	+	.	Name=rps12 gene;ID=u2fFyNudrbz1g5tuQ6LkPRKj1P4.1519055505077.248
Iochroma_loxense_NC_026726	Geneious	gene	72949	73062	.	-	.	Name=rps12 gene;ID=u2fFyNudrbz1g5tuQ6LkPRKj1P4.1519055505077.249
Iochroma_loxense_NC_026726	Geneious	gene	100793	101586	.	-	.	Name=rps12 gene;ID=u2fFyNudrbz1g5tuQ6LkPRKj1P4.1519055505077.249
Iochroma_loxense_NC_026726	Geneious	gene	147925	154755	.	-	.	Name=ycf2 gene
Iochroma_loxense_NC_026726	Geneious	gene	89617	96447	.	+	.	Name=ycf2 gene
Iochroma_loxense_NC_026726	Geneious	gene	126798	132467	.	-	.	Name=ycf1 gene
Iochroma_loxense_NC_026726	Geneious	gene	17101	21267	.	-	.	Name=rpoC2 gene
Iochroma_loxense_NC_026726	Geneious	gene	24234	27446	.	-	.	Name=rpoB gene
Iochroma_loxense_NC_026726	Geneious	gene	107198	110007	.	+	.	Name=rrn23 gene
Iochroma_loxense_NC_026726	Geneious	gene	134365	137174	.	-	.	Name=rrn23 gene
Iochroma_loxense_NC_026726	Geneious	gene	21425	24228	.	-	.	Name=rpoC1 gene
Iochroma_loxense_NC_026726	Geneious	gene	122581	124843	.	-	.	Name=ndhA gene
Iochroma_loxense_NC_026726	Geneious	gene	41255	43507	.	-	.	Name=psaA gene
Iochroma_loxense_NC_026726	Geneious	gene	113044	115266	.	-	.	Name=ndhF gene
Iochroma_loxense_NC_026726	Geneious	gene	97774	99985	.	-	.	Name=ndhB gene
Iochroma_loxense_NC_026726	Geneious	gene	144387	146598	.	+	.	Name=ndhB gene
Iochroma_loxense_NC_026726	Geneious	gene	39025	41229	.	-	.	Name=psaB gene
Iochroma_loxense_NC_026726	Geneious	gene	73211	75229	.	-	.	Name=clpP gene
Iochroma_loxense_NC_026726	Geneious	gene	44266	46265	.	-	.	Name=ycf3 gene
Iochroma_loxense_NC_026726	Geneious	gene	59948	61486	.	+	.	Name=accD gene
Iochroma_loxense_NC_026726	Geneious	gene	87499	88989	.	-	.	Name=rpl2 gene
Iochroma_loxense_NC_026726	Geneious	gene	2149	3678	.	-	.	Name=matK gene
Iochroma_loxense_NC_026726	Geneious	gene	75675	77201	.	+	.	Name=psbB gene
Iochroma_loxense_NC_026726	Geneious	gene	10497	12020	.	-	.	Name=atpA gene
Iochroma_loxense_NC_026726	Geneious	gene	118412	119914	.	-	.	Name=ndhD gene
Iochroma_loxense_NC_026726	Geneious	gene	103501	105000	.	+	.	Name=rrn16 gene
Iochroma_loxense_NC_026726	Geneious	gene	139372	140871	.	-	.	Name=rrn16 gene
Iochroma_loxense_NC_026726	Geneious	gene	55418	56914	.	-	.	Name=atpB gene
Iochroma_loxense_NC_026726	Geneious	gene	84411	85857	.	-	.	Name=rpl16 gene
Iochroma_loxense_NC_026726	Geneious	gene	155383	156873	.	+	.	Name=rpl2 gene
Iochroma_loxense_NC_026726	Geneious	gene	57727	59160	.	+	.	Name=rbcL gene
Iochroma_loxense_NC_026726	Geneious	gene	78180	79580	.	+	.	Name=petB gene
Iochroma_loxense_NC_026726	Geneious	gene	35552	36937	.	+	.	Name=psbC gene
Iochroma_loxense_NC_026726	Geneious	gene	111905	113023	.	+	.	Name=ycf1 gene
Iochroma_loxense_NC_026726	Geneious	gene	12075	13332	.	-	.	Name=atpF gene
Iochroma_loxense_NC_026726	Geneious	gene	79775	81006	.	+	.	Name=petD gene
Iochroma_loxense_NC_026726	Geneious	gene	124845	126026	.	-	.	Name=ndhH gene
Iochroma_loxense_NC_026726	Geneious	gene	5132	6254	.	-	.	Name=rps16 gene
Iochroma_loxense_NC_026726	Geneious	gene	574	1635	.	-	.	Name=psbA gene
Iochroma_loxense_NC_026726	Geneious	gene	34507	35568	.	+	.	Name=psbD gene
Iochroma_loxense_NC_026726	Geneious	gene	81186	82199	.	-	.	Name=rpoA gene
Iochroma_loxense_NC_026726	Geneious	gene	65009	65971	.	+	.	Name=petA gene
Iochroma_loxense_NC_026726	Geneious	gene	117227	118180	.	+	.	Name=ccsA gene
Iochroma_loxense_NC_026726	Geneious	gene	106161	107044	.	+	.	Name=trnA-UGC gene
Iochroma_loxense_NC_026726	Geneious	gene	137328	138211	.	-	.	Name=trnA-UGC gene
Iochroma_loxense_NC_026726	Geneious	gene	105301	106096	.	+	.	Name=trnI-GAU gene
Iochroma_loxense_NC_026726	Geneious	gene	138276	139071	.	-	.	Name=trnI-GAU gene
Iochroma_loxense_NC_026726	Geneious	gene	9378	10144	.	+	.	Name=trnG-GCC gene
Iochroma_loxense_NC_026726	Geneious	gene	51666	52409	.	-	.	Name=ndhK gene
Iochroma_loxense_NC_026726	Geneious	gene	15196	15939	.	-	.	Name=atpI gene
Iochroma_loxense_NC_026726	Geneious	gene	16166	16876	.	-	.	Name=rps2 gene
Iochroma_loxense_NC_026726	Geneious	gene	64095	64784	.	+	.	Name=cemA gene
Iochroma_loxense_NC_026726	Geneious	gene	53884	54543	.	-	.	Name=trnV-UAC gene
Iochroma_loxense_NC_026726	Geneious	gene	85986	86642	.	-	.	Name=rps3 gene
Iochroma_loxense_NC_026726	Geneious	gene	47529	48134	.	-	.	Name=rps4 gene
Iochroma_loxense_NC_026726	Geneious	gene	49278	49858	.	+	.	Name=trnL-UAA gene
Iochroma_loxense_NC_026726	Geneious	gene	62790	63344	.	+	.	Name=ycf4 gene
Iochroma_loxense_NC_026726	Geneious	gene	121061	121591	.	-	.	Name=ndhG gene
Iochroma_loxense_NC_026726	Geneious	gene	121993	122496	.	-	.	Name=ndhI gene
Iochroma_loxense_NC_026726	Geneious	gene	71686	72132	.	-	.	Name=rpl20 gene
Iochroma_loxense_NC_026726	Geneious	gene	51084	51560	.	-	.	Name=ndhJ gene
Iochroma_loxense_NC_026726	Geneious	gene	86627	87097	.	-	.	Name=rpl22 gene
Iochroma_loxense_NC_026726	Geneious	gene	100272	100739	.	-	.	Name=rps7 gene
Iochroma_loxense_NC_026726	Geneious	gene	143633	144100	.	+	.	Name=rps7 gene
Iochroma_loxense_NC_026726	Geneious	gene	82265	82681	.	-	.	Name=rps11 gene
Iochroma_loxense_NC_026726	Geneious	gene	83341	83745	.	-	.	Name=rps8 gene
Iochroma_loxense_NC_026726	Geneious	gene	55020	55421	.	-	.	Name=atpE gene
Iochroma_loxense_NC_026726	Geneious	gene	83918	84286	.	-	.	Name=rpl14 gene
Iochroma_loxense_NC_026726	Geneious	gene	52400	52762	.	-	.	Name=ndhC gene
Iochroma_loxense_NC_026726	Geneious	gene	138590	138930	.	-	.	Name=ycf68 gene
Iochroma_loxense_NC_026726	Geneious	gene	105442	105780	.	+	.	Name=ycf68 gene
Iochroma_loxense_NC_026726	Geneious	gene	71186	71491	.	+	.	Name=rps18 gene
Iochroma_loxense_NC_026726	Geneious	gene	120530	120835	.	-	.	Name=ndhE gene
Iochroma_loxense_NC_026726	Geneious	gene	38605	38907	.	-	.	Name=rps14 gene
Iochroma_loxense_NC_026726	Geneious	gene	83008	83296	.	-	.	Name=infA gene;Note=Partial sequence%3B internal stop codons
Iochroma_loxense_NC_026726	Geneious	gene	87150	87428	.	-	.	Name=rps19 gene
Iochroma_loxense_NC_026726	Geneious	gene	89008	89289	.	-	.	Name=rpl23 gene
Iochroma_loxense_NC_026726	Geneious	gene	155083	155364	.	+	.	Name=rpl23 gene
Iochroma_loxense_NC_026726	Geneious	gene	96538	96801	.	+	.	Name=ycf15 gene
Iochroma_loxense_NC_026726	Geneious	gene	147571	147834	.	-	.	Name=ycf15 gene
Iochroma_loxense_NC_026726	Geneious	gene	126138	126401	.	-	.	Name=rps15 gene
Iochroma_loxense_NC_026726	Geneious	gene	67560	67811	.	-	.	Name=psbE gene
Iochroma_loxense_NC_026726	Geneious	gene	120033	120278	.	-	.	Name=psaC gene
Iochroma_loxense_NC_026726	Geneious	gene	13734	13979	.	-	.	Name=atpH gene
Iochroma_loxense_NC_026726	Geneious	gene	77829	78050	.	+	.	Name=psbH gene
Iochroma_loxense_NC_026726	Geneious	gene	70799	70999	.	+	.	Name=rpl33 gene
Iochroma_loxense_NC_026726	Geneious	gene	37627	37815	.	+	.	Name=psbZ gene
Iochroma_loxense_NC_026726	Geneious	gene	7897	8082	.	+	.	Name=psbK gene
Iochroma_loxense_NC_026726	Geneious	gene	116051	116218	.	+	.	Name=rpl32 gene
Iochroma_loxense_NC_026726	Geneious	gene	116222	116361	.	+	.	Name=sprA gene
Iochroma_loxense_NC_026726	Geneious	gene	70239	70367	.	+	.	Name=psaJ gene
Iochroma_loxense_NC_026726	Geneious	gene	77586	77717	.	-	.	Name=psbN gene
Iochroma_loxense_NC_026726	Geneious	gene	67045	67167	.	-	.	Name=psbJ gene
Iochroma_loxense_NC_026726	Geneious	gene	110468	110588	.	+	.	Name=rrn5 gene
Iochroma_loxense_NC_026726	Geneious	gene	133784	133904	.	-	.	Name=rrn5 gene
Iochroma_loxense_NC_026726	Geneious	gene	67431	67550	.	-	.	Name=psbF gene
Iochroma_loxense_NC_026726	Geneious	gene	67292	67408	.	-	.	Name=psbL gene
Iochroma_loxense_NC_026726	Geneious	gene	69247	69360	.	+	.	Name=petG gene
Iochroma_loxense_NC_026726	Geneious	gene	82783	82896	.	-	.	Name=rpl36 gene
Iochroma_loxense_NC_026726	Geneious	gene	8448	8558	.	+	.	Name=psbI gene
Iochroma_loxense_NC_026726	Geneious	gene	62237	62347	.	+	.	Name=psaI gene
Iochroma_loxense_NC_026726	Geneious	gene	30755	30859	.	-	.	Name=psbM gene
Iochroma_loxense_NC_026726	Geneious	gene	77410	77514	.	+	.	Name=psbT gene
Iochroma_loxense_NC_026726	Geneious	gene	110109	110211	.	+	.	Name=rrn4.5 gene
Iochroma_loxense_NC_026726	Geneious	gene	134161	134263	.	-	.	Name=rrn4.5 gene
Iochroma_loxense_NC_026726	Geneious	gene	68969	69064	.	+	.	Name=petL gene
Iochroma_loxense_NC_026726	Geneious	gene	37177	37268	.	-	.	Name=trnS-UGA gene
Iochroma_loxense_NC_026726	Geneious	gene	29563	29652	.	+	.	Name=petN gene
Iochroma_loxense_NC_026726	Geneious	gene	8681	8768	.	-	.	Name=trnS-GCU gene
Iochroma_loxense_NC_026726	Geneious	gene	47111	47197	.	+	.	Name=trnS-GGA gene
Iochroma_loxense_NC_026726	Geneious	gene	32115	32198	.	-	.	Name=trnY-GUA gene
Iochroma_loxense_NC_026726	Geneious	gene	97150	97230	.	-	.	Name=trnL-CAA gene
Iochroma_loxense_NC_026726	Geneious	gene	147142	147222	.	+	.	Name=trnL-CAA gene
Iochroma_loxense_NC_026726	Geneious	gene	117044	117123	.	+	.	Name=trnL-UAG gene
Iochroma_loxense_NC_026726	Geneious	gene	55	129	.	-	.	Name=trnH-GUG gene
Iochroma_loxense_NC_026726	Geneious	gene	31933	32006	.	-	.	Name=trnD-GUC gene
Iochroma_loxense_NC_026726	Geneious	gene	38382	38455	.	-	.	Name=trnfM-CAU gene
Iochroma_loxense_NC_026726	Geneious	gene	69492	69565	.	-	.	Name=trnW-CCA gene
Iochroma_loxense_NC_026726	Geneious	gene	69727	69800	.	-	.	Name=trnP-UGG gene
Iochroma_loxense_NC_026726	Geneious	gene	89455	89528	.	-	.	Name=trnI-CAU gene
Iochroma_loxense_NC_026726	Geneious	gene	110850	110923	.	+	.	Name=trnR-ACG gene
Iochroma_loxense_NC_026726	Geneious	gene	133449	133522	.	-	.	Name=trnR-ACG gene
Iochroma_loxense_NC_026726	Geneious	gene	154844	154917	.	+	.	Name=trnI-CAU gene
Iochroma_loxense_NC_026726	Geneious	gene	103202	103273	.	+	.	Name=trnV-GAC gene
Iochroma_loxense_NC_026726	Geneious	gene	32258	32330	.	-	.	Name=trnE-UUC gene
Iochroma_loxense_NC_026726	Geneious	gene	48499	48571	.	-	.	Name=trnT-UGU gene
Iochroma_loxense_NC_026726	Geneious	gene	50341	50413	.	+	.	Name=trnF-GAA gene
Iochroma_loxense_NC_026726	Geneious	gene	54726	54798	.	+	.	Name=trnM-CAU gene
Iochroma_loxense_NC_026726	Geneious	gene	33244	33315	.	+	.	Name=trnT-GGU gene
Iochroma_loxense_NC_026726	Geneious	gene	7479	7550	.	-	.	Name=trnQ-UUG gene
Iochroma_loxense_NC_026726	Geneious	gene	10306	10377	.	+	.	Name=trnR-UCU gene
Iochroma_loxense_NC_026726	Geneious	gene	28818	28889	.	+	.	Name=trnC-GCA gene
Iochroma_loxense_NC_026726	Geneious	gene	111505	111576	.	-	.	Name=trnN-GUU gene
Iochroma_loxense_NC_026726	Geneious	gene	132796	132867	.	+	.	Name=trnN-GUU gene
Iochroma_loxense_NC_026726	Geneious	gene	141099	141170	.	-	.	Name=trnV-GAC gene
Iochroma_loxense_NC_026726	Geneious	gene	38093	38163	.	+	.	Name=trnG-UCC gene
Iochroma_loxense_NC_026726	Geneious	gene	156944	157002	.	+	.	Name=rps19
