# Supplementary material for: The chloroplast genome sequence of bittersweet (Solanum dulcamara): Plastid genome structure evolution in Solanaceae
Source: PLoS One. 2018 Apr 25;13(4):e0196069. doi: 10.1371/journal.pone.0196069 (PMC5919006; doi:10.1371/journal.pone.0196069)
Supplement: S5 Data — (ZIP) [file pone.0196069.s005.zip › Reannotation_GB/Iochroma nitidum_NC_026567.gff]

##gff-version 3
##source-version geneious 9.1.7
Iochroma%20nitidum_NC_026567	Geneious	region	1	156574	.	+	0	Is_circular=true
Iochroma_nitidum_NC_026567	Geneious	misc_RNA	115857	115996	.	+	.	Name=sprA
Iochroma_nitidum_NC_026567	Geneious	misc_feature	1	87047	.	+	.	Name=Large Single Copy (LSC) region
Iochroma_nitidum_NC_026567	Geneious	misc_feature	112664	130958	.	+	.	Name=Small Single Copy (SSC) region
Iochroma_nitidum_NC_026567	Geneious	repeat_region	87048	112663	.	+	.	Name=IRb
Iochroma_nitidum_NC_026567	Geneious	repeat_region	130959	156574	.	-	.	Name=IRa
Iochroma_nitidum_NC_026567	Geneious	rRNA	106846	109655	.	+	.	Name=23S rRNA
Iochroma_nitidum_NC_026567	Geneious	rRNA	133967	136776	.	-	.	Name=23S rRNA
Iochroma_nitidum_NC_026567	Geneious	rRNA	103149	104648	.	+	.	Name=16S rRNA
Iochroma_nitidum_NC_026567	Geneious	rRNA	138974	140473	.	-	.	Name=16S rRNA
Iochroma_nitidum_NC_026567	Geneious	rRNA	110116	110236	.	+	.	Name=5S rRNA
Iochroma_nitidum_NC_026567	Geneious	rRNA	133386	133506	.	-	.	Name=5S rRNA
Iochroma_nitidum_NC_026567	Geneious	rRNA	109757	109859	.	+	.	Name=4.5S rRNA
Iochroma_nitidum_NC_026567	Geneious	rRNA	133763	133865	.	-	.	Name=4.5S rRNA
Iochroma_nitidum_NC_026567	Geneious	intron	1922	4436	.	-	.	Name=trnK intron
Iochroma_nitidum_NC_026567	Geneious	intron	122741	123899	.	-	.	Name=ndhA intron 1
Iochroma_nitidum_NC_026567	Geneious	intron	84450	85491	.	-	.	Name=rpl16 intron 1
Iochroma_nitidum_NC_026567	Geneious	intron	5397	6252	.	-	.	Name=rps16 intron
Iochroma_nitidum_NC_026567	Geneious	intron	74008	74801	.	-	.	Name=clpP intron 1
Iochroma_nitidum_NC_026567	Geneious	intron	44434	45185	.	-	.	Name=ycf3 intron 2
Iochroma_nitidum_NC_026567	Geneious	intron	105847	106657	.	+	.	Name=tRNA-Ala (UGC) intron 1
Iochroma_nitidum_NC_026567	Geneious	intron	136965	137775	.	-	.	Name=trnA intron
Iochroma_nitidum_NC_026567	Geneious	intron	79426	80174	.	+	.	Name=petD intron 1
Iochroma_nitidum_NC_026567	Geneious	intron	77829	78581	.	+	.	Name=petB intron 1
Iochroma_nitidum_NC_026567	Geneious	intron	45416	46153	.	-	.	Name=ycf3 intron 1
Iochroma_nitidum_NC_026567	Geneious	intron	23130	23866	.	-	.	Name=rpoC1 intron
Iochroma_nitidum_NC_026567	Geneious	intron	12576	13284	.	-	.	Name=atpF intron 1
Iochroma_nitidum_NC_026567	Geneious	intron	104986	105709	.	+	.	Name=trnI intron
Iochroma_nitidum_NC_026567	Geneious	intron	137913	138636	.	-	.	Name=trnI intron
Iochroma_nitidum_NC_026567	Geneious	intron	9490	10186	.	+	.	Name=trnG intron
Iochroma_nitidum_NC_026567	Geneious	intron	98174	98852	.	-	.	Name=ndhB intron 1
Iochroma_nitidum_NC_026567	Geneious	intron	144770	145448	.	+	.	Name=ndhB intron
Iochroma_nitidum_NC_026567	Geneious	intron	87577	88242	.	-	.	Name=rpl2 intron 1
Iochroma_nitidum_NC_026567	Geneious	intron	155380	156045	.	+	.	Name=rpl2 intron 1
Iochroma_nitidum_NC_026567	Geneious	intron	73081	73715	.	-	.	Name=clpP intron 2
Iochroma_nitidum_NC_026567	Geneious	intron	53934	54504	.	-	.	Name=trnV intron 1
Iochroma_nitidum_NC_026567	Geneious	intron	100463	100998	.	-	.	Name=rps12 intron 2
Iochroma_nitidum_NC_026567	Geneious	intron	142624	143159	.	+	.	Name=rps12 intron 2
Iochroma_nitidum_NC_026567	Geneious	intron	49325	49821	.	+	.	Name=trnL-UAA intron
Iochroma_nitidum_NC_026567	Geneious	tRNA	4437	4473	.	-	.	Name=trnK-UUU tRNA;ID=u2fFyNudrbz1g5tuQ6LkPRKj1P4.1519055507779.250
Iochroma_nitidum_NC_026567	Geneious	tRNA	1887	1921	.	-	.	Name=trnK-UUU tRNA;ID=u2fFyNudrbz1g5tuQ6LkPRKj1P4.1519055507779.250
Iochroma_nitidum_NC_026567	Geneious	tRNA	105809	105846	.	+	.	Name=trnA-UGC;ID=u2fFyNudrbz1g5tuQ6LkPRKj1P4.1519055507779.251
Iochroma_nitidum_NC_026567	Geneious	tRNA	106658	106692	.	+	.	Name=trnA-UGC;ID=u2fFyNudrbz1g5tuQ6LkPRKj1P4.1519055507779.251
Iochroma_nitidum_NC_026567	Geneious	tRNA	137776	137813	.	-	.	Name=trnA-UGC;ID=u2fFyNudrbz1g5tuQ6LkPRKj1P4.1519055507779.252
Iochroma_nitidum_NC_026567	Geneious	tRNA	136930	136964	.	-	.	Name=trnA-UGC;ID=u2fFyNudrbz1g5tuQ6LkPRKj1P4.1519055507779.252
Iochroma_nitidum_NC_026567	Geneious	tRNA	104949	104990	.	+	.	Name=trnI-GAU tRNA;ID=u2fFyNudrbz1g5tuQ6LkPRKj1P4.1519055507779.253
Iochroma_nitidum_NC_026567	Geneious	tRNA	105710	105744	.	+	.	Name=trnI-GAU tRNA;ID=u2fFyNudrbz1g5tuQ6LkPRKj1P4.1519055507779.253
Iochroma_nitidum_NC_026567	Geneious	tRNA	138637	138673	.	-	.	Name=trnI-GAU tRNA;ID=u2fFyNudrbz1g5tuQ6LkPRKj1P4.1519055507779.254
Iochroma_nitidum_NC_026567	Geneious	tRNA	137878	137913	.	-	.	Name=trnI-GAU tRNA;ID=u2fFyNudrbz1g5tuQ6LkPRKj1P4.1519055507779.254
Iochroma_nitidum_NC_026567	Geneious	tRNA	9467	9489	.	+	.	Name=trnG-GCC tRNA;ID=u2fFyNudrbz1g5tuQ6LkPRKj1P4.1519055507779.255
Iochroma_nitidum_NC_026567	Geneious	tRNA	10187	10234	.	+	.	Name=trnG-GCC tRNA;ID=u2fFyNudrbz1g5tuQ6LkPRKj1P4.1519055507779.255
Iochroma_nitidum_NC_026567	Geneious	tRNA	54505	54549	.	-	.	Name=trnV-UAC;ID=u2fFyNudrbz1g5tuQ6LkPRKj1P4.1519055507779.256
Iochroma_nitidum_NC_026567	Geneious	tRNA	53899	53933	.	-	.	Name=trnV-UAC;ID=u2fFyNudrbz1g5tuQ6LkPRKj1P4.1519055507779.256
Iochroma_nitidum_NC_026567	Geneious	tRNA	49290	49324	.	+	.	Name=trnL-UAA;ID=u2fFyNudrbz1g5tuQ6LkPRKj1P4.1519055507779.257
Iochroma_nitidum_NC_026567	Geneious	tRNA	49822	49870	.	+	.	Name=trnL-UAA;ID=u2fFyNudrbz1g5tuQ6LkPRKj1P4.1519055507779.257
Iochroma_nitidum_NC_026567	Geneious	tRNA	37182	37273	.	-	.	Name=trnS-UGA tRNA
Iochroma_nitidum_NC_026567	Geneious	tRNA	8764	8851	.	-	.	Name=trnS-GCU tRNA
Iochroma_nitidum_NC_026567	Geneious	tRNA	47123	47209	.	+	.	Name=trnS-GGA tRNA
Iochroma_nitidum_NC_026567	Geneious	tRNA	32185	32268	.	-	.	Name=trnY-GUA tRNA
Iochroma_nitidum_NC_026567	Geneious	tRNA	96794	96874	.	-	.	Name=trnL-CAA tRNA
Iochroma_nitidum_NC_026567	Geneious	tRNA	146748	146828	.	+	.	Name=trnL-CAA tRNA
Iochroma_nitidum_NC_026567	Geneious	tRNA	116679	116758	.	+	.	Name=trnL-UAG tRNA
Iochroma_nitidum_NC_026567	Geneious	tRNA	72	146	.	-	.	Name=trnH-GUG tRNA
Iochroma_nitidum_NC_026567	Geneious	tRNA	32003	32076	.	-	.	Name=trnD-GUC tRNA
Iochroma_nitidum_NC_026567	Geneious	tRNA	38386	38459	.	-	.	Name=trnfM-CAU tRNA
Iochroma_nitidum_NC_026567	Geneious	tRNA	69119	69192	.	-	.	Name=trnW-CCA tRNA
Iochroma_nitidum_NC_026567	Geneious	tRNA	69354	69427	.	-	.	Name=trnP-UGG tRNA
Iochroma_nitidum_NC_026567	Geneious	tRNA	89099	89172	.	-	.	Name=trnI-CAU tRNA
Iochroma_nitidum_NC_026567	Geneious	tRNA	110491	110564	.	+	.	Name=trnR-ACG tRNA
Iochroma_nitidum_NC_026567	Geneious	tRNA	133058	133131	.	-	.	Name=trnR-ACG tRNA
Iochroma_nitidum_NC_026567	Geneious	tRNA	154450	154523	.	+	.	Name=trnI-CAU tRNA
Iochroma_nitidum_NC_026567	Geneious	tRNA	102850	102921	.	+	.	Name=trnV-GAC tRNA
Iochroma_nitidum_NC_026567	Geneious	tRNA	32328	32400	.	-	.	Name=trnE-UUC tRNA
Iochroma_nitidum_NC_026567	Geneious	tRNA	48511	48583	.	-	.	Name=trnT-UGU tRNA
Iochroma_nitidum_NC_026567	Geneious	tRNA	50353	50425	.	+	.	Name=trnF-GAA tRNA
Iochroma_nitidum_NC_026567	Geneious	tRNA	54732	54804	.	+	.	Name=trnM-CAU tRNA
Iochroma_nitidum_NC_026567	Geneious	tRNA	33271	33342	.	+	.	Name=trnT-GGU tRNA
Iochroma_nitidum_NC_026567	Geneious	tRNA	7564	7635	.	-	.	Name=trnQ-UUG tRNA
Iochroma_nitidum_NC_026567	Geneious	tRNA	10397	10468	.	+	.	Name=trnR-UCU tRNA
Iochroma_nitidum_NC_026567	Geneious	tRNA	28892	28963	.	+	.	Name=trnC-GCA tRNA
Iochroma_nitidum_NC_026567	Geneious	tRNA	111146	111217	.	-	.	Name=trnN-GUU tRNA
Iochroma_nitidum_NC_026567	Geneious	tRNA	132405	132476	.	+	.	Name=trnN-GUU tRNA
Iochroma_nitidum_NC_026567	Geneious	tRNA	140701	140772	.	-	.	Name=trnV-GAC tRNA
Iochroma_nitidum_NC_026567	Geneious	tRNA	38096	38166	.	+	.	Name=trnG-UCC tRNA
Iochroma_nitidum_NC_026567	Geneious	exon	21516	23129	.	-	.	Name=rpoC1 exon 2
Iochroma_nitidum_NC_026567	Geneious	exon	98853	99629	.	-	.	Name=ndhB exon1
Iochroma_nitidum_NC_026567	Geneious	exon	143993	144769	.	+	.	Name=ndhB exon 1
Iochroma_nitidum_NC_026567	Geneious	exon	97418	98173	.	-	.	Name=ndhB exon 2
Iochroma_nitidum_NC_026567	Geneious	exon	145449	146204	.	+	.	Name=ndhB exon 2
Iochroma_nitidum_NC_026567	Geneious	exon	78582	79223	.	+	.	Name=petB exon 2
Iochroma_nitidum_NC_026567	Geneious	exon	123900	124452	.	-	.	Name=ndhA exon 1
Iochroma_nitidum_NC_026567	Geneious	exon	122202	122740	.	-	.	Name=ndhA exon 2
Iochroma_nitidum_NC_026567	Geneious	exon	87143	87576	.	-	.	Name=rpl2 exon 2
Iochroma_nitidum_NC_026567	Geneious	exon	80175	80649	.	+	.	Name=petD exon 2
Iochroma_nitidum_NC_026567	Geneious	exon	23867	24319	.	-	.	Name=rpoC1 exon 1
Iochroma_nitidum_NC_026567	Geneious	exon	156046	156479	.	+	.	Name=rpl2 exon 2
Iochroma_nitidum_NC_026567	Geneious	exon	12166	12575	.	-	.	Name=atpF exon 2
Iochroma_nitidum_NC_026567	Geneious	exon	84054	84449	.	-	.	Name=rpl16 exon 2
Iochroma_nitidum_NC_026567	Geneious	exon	88243	88633	.	-	.	Name=rpl2 exon 1
Iochroma_nitidum_NC_026567	Geneious	exon	154989	155379	.	+	.	Name=rpl2 exon 1
Iochroma_nitidum_NC_026567	Geneious	exon	73716	74007	.	-	.	Name=clpP exon 2
Iochroma_nitidum_NC_026567	Geneious	exon	5170	5396	.	-	.	Name=rps16 exon 2
Iochroma_nitidum_NC_026567	Geneious	exon	100999	101230	.	-	.	Name=rps12 exon 2
Iochroma_nitidum_NC_026567	Geneious	exon	142392	142623	.	+	.	Name=rps12 exon 1
Iochroma_nitidum_NC_026567	Geneious	exon	45186	45415	.	-	.	Name=ycf3 exon 2
Iochroma_nitidum_NC_026567	Geneious	exon	72853	73080	.	-	.	Name=clpP exon 3
Iochroma_nitidum_NC_026567	Geneious	exon	44281	44433	.	-	.	Name=ycf3 exon 3
Iochroma_nitidum_NC_026567	Geneious	exon	13285	13429	.	-	.	Name=atpF exon 1
Iochroma_nitidum_NC_026567	Geneious	exon	46154	46277	.	-	.	Name=ycf3 exon 1
Iochroma_nitidum_NC_026567	Geneious	exon	72601	72714	.	-	.	Name=rps12 exon 1
Iochroma_nitidum_NC_026567	Geneious	exon	74802	74872	.	-	.	Name=clpP exon 1
Iochroma_nitidum_NC_026567	Geneious	exon	54505	54549	.	-	.	Name=trnV-UAC exon2
Iochroma_nitidum_NC_026567	Geneious	exon	49822	49870	.	+	.	Name=trnL-UAA exon1
Iochroma_nitidum_NC_026567	Geneious	exon	10187	10234	.	+	.	Name=trnG exon1
Iochroma_nitidum_NC_026567	Geneious	exon	105809	105846	.	+	.	Name=trnA-UGC exon1
Iochroma_nitidum_NC_026567	Geneious	exon	137776	137813	.	-	.	Name=trnA exon 1
Iochroma_nitidum_NC_026567	Geneious	exon	4437	4473	.	-	.	Name=trnK exon 1
Iochroma_nitidum_NC_026567	Geneious	exon	104949	104985	.	+	.	Name=trnI-GAU exon 1
Iochroma_nitidum_NC_026567	Geneious	exon	138637	138673	.	-	.	Name=trnI exon 1
Iochroma_nitidum_NC_026567	Geneious	exon	1887	1921	.	-	.	Name=trnK exon 2
Iochroma_nitidum_NC_026567	Geneious	exon	49290	49324	.	+	.	Name=trnL-UAA exon2
Iochroma_nitidum_NC_026567	Geneious	exon	53899	53933	.	-	.	Name=trnV-UAC exon1
Iochroma_nitidum_NC_026567	Geneious	exon	105710	105744	.	+	.	Name=trnI-GAU exon2
Iochroma_nitidum_NC_026567	Geneious	exon	106658	106692	.	+	.	Name=trnA-UGC exon2
Iochroma_nitidum_NC_026567	Geneious	exon	136930	136964	.	-	.	Name=trnA exon 2
Iochroma_nitidum_NC_026567	Geneious	exon	137878	137912	.	-	.	Name=trnI exon 2
Iochroma_nitidum_NC_026567	Geneious	exon	100437	100462	.	-	.	Name=rps12 exon 3
Iochroma_nitidum_NC_026567	Geneious	exon	143160	143185	.	+	.	Name=rps12 exon 2
Iochroma_nitidum_NC_026567	Geneious	exon	9467	9489	.	+	.	Name=trnG exon 2
Iochroma_nitidum_NC_026567	Geneious	exon	85492	85500	.	-	.	Name=rpl16 exon 1
Iochroma_nitidum_NC_026567	Geneious	exon	79418	79425	.	+	.	Name=petD exon 1
Iochroma_nitidum_NC_026567	Geneious	exon	77823	77828	.	+	.	Name=petB exon 1
Iochroma_nitidum_NC_026567	Geneious	CDS	72601	72714	.	-	.	Name=rps12 CDS;ID=u2fFyNudrbz1g5tuQ6LkPRKj1P4.1519055507780.258
Iochroma_nitidum_NC_026567	Geneious	CDS	142392	142623	.	+	.	Name=rps12 CDS;ID=u2fFyNudrbz1g5tuQ6LkPRKj1P4.1519055507780.258
Iochroma_nitidum_NC_026567	Geneious	CDS	143160	143185	.	+	.	Name=rps12 CDS;ID=u2fFyNudrbz1g5tuQ6LkPRKj1P4.1519055507780.258
Iochroma_nitidum_NC_026567	Geneious	CDS	72601	72714	.	-	.	Name=rps12 CDS;ID=u2fFyNudrbz1g5tuQ6LkPRKj1P4.1519055507780.259
Iochroma_nitidum_NC_026567	Geneious	CDS	100999	101230	.	-	.	Name=rps12 CDS;ID=u2fFyNudrbz1g5tuQ6LkPRKj1P4.1519055507780.259
Iochroma_nitidum_NC_026567	Geneious	CDS	100437	100462	.	-	.	Name=rps12 CDS;ID=u2fFyNudrbz1g5tuQ6LkPRKj1P4.1519055507780.259
Iochroma_nitidum_NC_026567	Geneious	CDS	147531	154361	.	-	.	Name=ycf2 CDS
Iochroma_nitidum_NC_026567	Geneious	CDS	89261	96091	.	+	.	Name=ycf2 CDS
Iochroma_nitidum_NC_026567	Geneious	CDS	126407	132076	.	-	.	Name=ycf1 CDS
Iochroma_nitidum_NC_026567	Geneious	CDS	17192	21358	.	-	.	Name=rpoC2 CDS
Iochroma_nitidum_NC_026567	Geneious	CDS	24325	27537	.	-	.	Name=rpoB CDS
Iochroma_nitidum_NC_026567	Geneious	CDS	23867	24319	.	-	.	Name=rpoC1 CDS;ID=u2fFyNudrbz1g5tuQ6LkPRKj1P4.1519055507780.260
Iochroma_nitidum_NC_026567	Geneious	CDS	21516	23129	.	-	.	Name=rpoC1 CDS;ID=u2fFyNudrbz1g5tuQ6LkPRKj1P4.1519055507780.260
Iochroma_nitidum_NC_026567	Geneious	CDS	123900	124452	.	-	.	Name=ndhA CDS;ID=u2fFyNudrbz1g5tuQ6LkPRKj1P4.1519055507780.261
Iochroma_nitidum_NC_026567	Geneious	CDS	122202	122740	.	-	.	Name=ndhA CDS;ID=u2fFyNudrbz1g5tuQ6LkPRKj1P4.1519055507780.261
Iochroma_nitidum_NC_026567	Geneious	CDS	41259	43511	.	-	.	Name=psaA CDS
Iochroma_nitidum_NC_026567	Geneious	CDS	112679	114901	.	-	.	Name=ndhF CDS
Iochroma_nitidum_NC_026567	Geneious	CDS	98853	99629	.	-	.	Name=ndhB CDS;ID=u2fFyNudrbz1g5tuQ6LkPRKj1P4.1519055507780.262
Iochroma_nitidum_NC_026567	Geneious	CDS	97418	98173	.	-	.	Name=ndhB CDS;ID=u2fFyNudrbz1g5tuQ6LkPRKj1P4.1519055507780.262
Iochroma_nitidum_NC_026567	Geneious	CDS	143993	144769	.	+	.	Name=ndhB CDS;ID=u2fFyNudrbz1g5tuQ6LkPRKj1P4.1519055507780.263
Iochroma_nitidum_NC_026567	Geneious	CDS	145449	146204	.	+	.	Name=ndhB CDS;ID=u2fFyNudrbz1g5tuQ6LkPRKj1P4.1519055507780.263
Iochroma_nitidum_NC_026567	Geneious	CDS	39029	41233	.	-	.	Name=psaB CDS
Iochroma_nitidum_NC_026567	Geneious	CDS	74802	74872	.	-	.	Name=clpP CDS;ID=u2fFyNudrbz1g5tuQ6LkPRKj1P4.1519055507780.264
Iochroma_nitidum_NC_026567	Geneious	CDS	73716	74007	.	-	.	Name=clpP CDS;ID=u2fFyNudrbz1g5tuQ6LkPRKj1P4.1519055507780.264
Iochroma_nitidum_NC_026567	Geneious	CDS	72853	73080	.	-	.	Name=clpP CDS;ID=u2fFyNudrbz1g5tuQ6LkPRKj1P4.1519055507780.264
Iochroma_nitidum_NC_026567	Geneious	CDS	46154	46277	.	-	.	Name=ycf3 CDS;ID=u2fFyNudrbz1g5tuQ6LkPRKj1P4.1519055507780.265
Iochroma_nitidum_NC_026567	Geneious	CDS	45186	45415	.	-	.	Name=ycf3 CDS;ID=u2fFyNudrbz1g5tuQ6LkPRKj1P4.1519055507780.265
Iochroma_nitidum_NC_026567	Geneious	CDS	44281	44433	.	-	.	Name=ycf3 CDS;ID=u2fFyNudrbz1g5tuQ6LkPRKj1P4.1519055507780.265
Iochroma_nitidum_NC_026567	Geneious	CDS	59950	61488	.	+	.	Name=accD CDS
Iochroma_nitidum_NC_026567	Geneious	CDS	88243	88633	.	-	.	Name=rpl2 CDS;ID=u2fFyNudrbz1g5tuQ6LkPRKj1P4.1519055507781.266
Iochroma_nitidum_NC_026567	Geneious	CDS	87143	87576	.	-	.	Name=rpl2 CDS;ID=u2fFyNudrbz1g5tuQ6LkPRKj1P4.1519055507781.266
Iochroma_nitidum_NC_026567	Geneious	CDS	2187	3716	.	-	.	Name=matK CDS
Iochroma_nitidum_NC_026567	Geneious	CDS	75318	76844	.	+	.	Name=psbB CDS
Iochroma_nitidum_NC_026567	Geneious	CDS	10588	12111	.	-	.	Name=atpA CDS
Iochroma_nitidum_NC_026567	Geneious	CDS	118033	119535	.	-	.	Name=ndhD CDS
Iochroma_nitidum_NC_026567	Geneious	CDS	55424	56920	.	-	.	Name=atpB CDS
Iochroma_nitidum_NC_026567	Geneious	CDS	85492	85500	.	-	.	Name=rpl16 CDS;ID=u2fFyNudrbz1g5tuQ6LkPRKj1P4.1519055507781.267
Iochroma_nitidum_NC_026567	Geneious	CDS	84054	84449	.	-	.	Name=rpl16 CDS;ID=u2fFyNudrbz1g5tuQ6LkPRKj1P4.1519055507781.267
Iochroma_nitidum_NC_026567	Geneious	CDS	154989	155379	.	+	.	Name=rpl2 CDS;ID=u2fFyNudrbz1g5tuQ6LkPRKj1P4.1519055507781.268
Iochroma_nitidum_NC_026567	Geneious	CDS	156046	156479	.	+	.	Name=rpl2 CDS;ID=u2fFyNudrbz1g5tuQ6LkPRKj1P4.1519055507781.268
Iochroma_nitidum_NC_026567	Geneious	CDS	57733	59166	.	+	.	Name=rbcL CDS
Iochroma_nitidum_NC_026567	Geneious	CDS	77823	77828	.	+	.	Name=petB CDS;ID=u2fFyNudrbz1g5tuQ6LkPRKj1P4.1519055507781.269
Iochroma_nitidum_NC_026567	Geneious	CDS	78582	79223	.	+	.	Name=petB CDS;ID=u2fFyNudrbz1g5tuQ6LkPRKj1P4.1519055507781.269
Iochroma_nitidum_NC_026567	Geneious	CDS	35557	36942	.	+	.	Name=psbC CDS
Iochroma_nitidum_NC_026567	Geneious	CDS	13285	13429	.	-	.	Name=atpF CDS;ID=u2fFyNudrbz1g5tuQ6LkPRKj1P4.1519055507781.270
Iochroma_nitidum_NC_026567	Geneious	CDS	12166	12575	.	-	.	Name=atpF CDS;ID=u2fFyNudrbz1g5tuQ6LkPRKj1P4.1519055507781.270
Iochroma_nitidum_NC_026567	Geneious	CDS	79418	79425	.	+	.	Name=petD CDS;ID=u2fFyNudrbz1g5tuQ6LkPRKj1P4.1519055507781.271
Iochroma_nitidum_NC_026567	Geneious	CDS	80175	80649	.	+	.	Name=petD CDS;ID=u2fFyNudrbz1g5tuQ6LkPRKj1P4.1519055507781.271
Iochroma_nitidum_NC_026567	Geneious	CDS	124454	125635	.	-	.	Name=ndhH CDS
Iochroma_nitidum_NC_026567	Geneious	CDS	6253	6292	.	-	.	Name=rps16 CDS;ID=u2fFyNudrbz1g5tuQ6LkPRKj1P4.1519055507781.272
Iochroma_nitidum_NC_026567	Geneious	CDS	5170	5396	.	-	.	Name=rps16 CDS;ID=u2fFyNudrbz1g5tuQ6LkPRKj1P4.1519055507781.272
Iochroma_nitidum_NC_026567	Geneious	CDS	612	1673	.	-	.	Name=psbA CDS
Iochroma_nitidum_NC_026567	Geneious	CDS	34512	35573	.	+	.	Name=psbD CDS
Iochroma_nitidum_NC_026567	Geneious	CDS	80829	81842	.	-	.	Name=rpoA CDS
Iochroma_nitidum_NC_026567	Geneious	CDS	65002	65964	.	+	.	Name=petA CDS
Iochroma_nitidum_NC_026567	Geneious	CDS	116862	117803	.	+	.	Name=ccsA CDS
Iochroma_nitidum_NC_026567	Geneious	CDS	51678	52421	.	-	.	Name=ndhK CDS
Iochroma_nitidum_NC_026567	Geneious	CDS	15287	16030	.	-	.	Name=atpI CDS
Iochroma_nitidum_NC_026567	Geneious	CDS	16257	16967	.	-	.	Name=rps2 CDS
Iochroma_nitidum_NC_026567	Geneious	CDS	64088	64777	.	+	.	Name=cemA CDS
Iochroma_nitidum_NC_026567	Geneious	CDS	85629	86285	.	-	.	Name=rps3 CDS
Iochroma_nitidum_NC_026567	Geneious	CDS	47541	48146	.	-	.	Name=rps4 CDS
Iochroma_nitidum_NC_026567	Geneious	CDS	62783	63337	.	+	.	Name=ycf4 CDS
Iochroma_nitidum_NC_026567	Geneious	CDS	120682	121212	.	-	.	Name=ndhG CDS
Iochroma_nitidum_NC_026567	Geneious	CDS	121614	122117	.	-	.	Name=ndhI CDS
Iochroma_nitidum_NC_026567	Geneious	CDS	71338	71784	.	-	.	Name=rpl20 CDS
Iochroma_nitidum_NC_026567	Geneious	CDS	51096	51572	.	-	.	Name=ndhJ CDS
Iochroma_nitidum_NC_026567	Geneious	CDS	86270	86740	.	-	.	Name=rpl22 CDS
Iochroma_nitidum_NC_026567	Geneious	CDS	99916	100383	.	-	.	Name=rps7 CDS
Iochroma_nitidum_NC_026567	Geneious	CDS	143239	143706	.	+	.	Name=rps7 CDS
Iochroma_nitidum_NC_026567	Geneious	CDS	81908	82324	.	-	.	Name=rps11 CDS
Iochroma_nitidum_NC_026567	Geneious	CDS	82984	83388	.	-	.	Name=rps8 CDS
Iochroma_nitidum_NC_026567	Geneious	CDS	55026	55427	.	-	.	Name=atpE CDS
Iochroma_nitidum_NC_026567	Geneious	CDS	83561	83929	.	-	.	Name=rpl14 CDS
Iochroma_nitidum_NC_026567	Geneious	CDS	52412	52774	.	-	.	Name=ndhC CDS
Iochroma_nitidum_NC_026567	Geneious	CDS	70838	71143	.	+	.	Name=rps18 CDS
Iochroma_nitidum_NC_026567	Geneious	CDS	120151	120456	.	-	.	Name=ndhE CDS
Iochroma_nitidum_NC_026567	Geneious	CDS	38609	38911	.	-	.	Name=rps14 CDS
Iochroma_nitidum_NC_026567	Geneious	CDS	86793	87071	.	-	.	Name=rps19 CDS
Iochroma_nitidum_NC_026567	Geneious	CDS	88652	88933	.	-	.	Name=rpl23 CDS
Iochroma_nitidum_NC_026567	Geneious	CDS	154689	154970	.	+	.	Name=rpl23 CDS
Iochroma_nitidum_NC_026567	Geneious	CDS	125747	126010	.	-	.	Name=rps15 CDS
Iochroma_nitidum_NC_026567	Geneious	CDS	67187	67438	.	-	.	Name=psbE CDS
Iochroma_nitidum_NC_026567	Geneious	CDS	119654	119899	.	-	.	Name=psaC CDS
Iochroma_nitidum_NC_026567	Geneious	CDS	13831	14076	.	-	.	Name=atpH CDS
Iochroma_nitidum_NC_026567	Geneious	CDS	77472	77693	.	+	.	Name=psbH CDS
Iochroma_nitidum_NC_026567	Geneious	CDS	70451	70651	.	+	.	Name=rpl33 CDS
Iochroma_nitidum_NC_026567	Geneious	CDS	37632	37820	.	+	.	Name=psbZ CDS
Iochroma_nitidum_NC_026567	Geneious	CDS	7982	8167	.	+	.	Name=psbK CDS
Iochroma_nitidum_NC_026567	Geneious	CDS	115686	115853	.	+	.	Name=rpl32 CDS
Iochroma_nitidum_NC_026567	Geneious	CDS	69870	70004	.	+	.	Name=psaJ CDS
Iochroma_nitidum_NC_026567	Geneious	CDS	77229	77360	.	-	.	Name=psbN CDS
Iochroma_nitidum_NC_026567	Geneious	CDS	66672	66794	.	-	.	Name=psbJ CDS
Iochroma_nitidum_NC_026567	Geneious	CDS	67058	67177	.	-	.	Name=psbF CDS
Iochroma_nitidum_NC_026567	Geneious	CDS	66919	67035	.	-	.	Name=psbL CDS
Iochroma_nitidum_NC_026567	Geneious	CDS	68874	68987	.	+	.	Name=petG CDS
Iochroma_nitidum_NC_026567	Geneious	CDS	82426	82539	.	-	.	Name=rpl36 CDS
Iochroma_nitidum_NC_026567	Geneious	CDS	8533	8643	.	+	.	Name=psbI CDS
Iochroma_nitidum_NC_026567	Geneious	CDS	62230	62340	.	+	.	Name=psaI CDS
Iochroma_nitidum_NC_026567	Geneious	CDS	30828	30932	.	-	.	Name=psbM CDS
Iochroma_nitidum_NC_026567	Geneious	CDS	77053	77157	.	+	.	Name=psbT CDS
Iochroma_nitidum_NC_026567	Geneious	CDS	68596	68691	.	+	.	Name=petL CDS
Iochroma_nitidum_NC_026567	Geneious	CDS	29636	29725	.	+	.	Name=petN CDS
Iochroma_nitidum_NC_026567	Geneious	gene	72601	72714	.	-	.	Name=rps12 gene;ID=u2fFyNudrbz1g5tuQ6LkPRKj1P4.1519055507782.273
Iochroma_nitidum_NC_026567	Geneious	gene	142392	143185	.	+	.	Name=rps12 gene;ID=u2fFyNudrbz1g5tuQ6LkPRKj1P4.1519055507782.273
Iochroma_nitidum_NC_026567	Geneious	gene	72601	72714	.	-	.	Name=rps12 gene;ID=u2fFyNudrbz1g5tuQ6LkPRKj1P4.1519055507782.274
Iochroma_nitidum_NC_026567	Geneious	gene	100437	101230	.	-	.	Name=rps12 gene;ID=u2fFyNudrbz1g5tuQ6LkPRKj1P4.1519055507782.274
Iochroma_nitidum_NC_026567	Geneious	gene	147531	154361	.	-	.	Name=ycf2 gene
Iochroma_nitidum_NC_026567	Geneious	gene	89261	96091	.	+	.	Name=ycf2 gene
Iochroma_nitidum_NC_026567	Geneious	gene	126407	132076	.	-	.	Name=ycf1 gene
Iochroma_nitidum_NC_026567	Geneious	gene	17192	21358	.	-	.	Name=rpoC2 gene
Iochroma_nitidum_NC_026567	Geneious	gene	24325	27537	.	-	.	Name=rpoB gene
Iochroma_nitidum_NC_026567	Geneious	gene	106846	109655	.	+	.
Iochroma_nitidum_NC_026567	Geneious	gene	133967	136776	.	-	.
Iochroma_nitidum_NC_026567	Geneious	gene	21516	24319	.	-	.	Name=rpoC1 gene
Iochroma_nitidum_NC_026567	Geneious	gene	1887	4473	.	-	.	Name=trnK-UUU gene
Iochroma_nitidum_NC_026567	Geneious	gene	122202	124452	.	-	.	Name=ndhA gene
Iochroma_nitidum_NC_026567	Geneious	gene	41259	43511	.	-	.	Name=psaA gene
Iochroma_nitidum_NC_026567	Geneious	gene	112679	114901	.	-	.	Name=ndhF gene
Iochroma_nitidum_NC_026567	Geneious	gene	97418	99629	.	-	.	Name=ndhB gene
Iochroma_nitidum_NC_026567	Geneious	gene	143993	146204	.	+	.	Name=ndhB gene
Iochroma_nitidum_NC_026567	Geneious	gene	39029	41233	.	-	.	Name=psaB gene
Iochroma_nitidum_NC_026567	Geneious	gene	72853	74872	.	-	.	Name=clpP gene
Iochroma_nitidum_NC_026567	Geneious	gene	44281	46277	.	-	.	Name=ycf3 gene
Iochroma_nitidum_NC_026567	Geneious	gene	59950	61488	.	+	.	Name=accD gene
Iochroma_nitidum_NC_026567	Geneious	gene	87143	88633	.	-	.	Name=rpl2 gene
Iochroma_nitidum_NC_026567	Geneious	gene	2187	3716	.	-	.	Name=matK gene
Iochroma_nitidum_NC_026567	Geneious	gene	75318	76844	.	+	.	Name=psbB gene
Iochroma_nitidum_NC_026567	Geneious	gene	10588	12111	.	-	.	Name=atpA gene
Iochroma_nitidum_NC_026567	Geneious	gene	118033	119535	.	-	.	Name=ndhD gene
Iochroma_nitidum_NC_026567	Geneious	gene	103149	104648	.	+	.
Iochroma_nitidum_NC_026567	Geneious	gene	138974	140473	.	-	.
Iochroma_nitidum_NC_026567	Geneious	gene	55424	56920	.	-	.	Name=atpB gene
Iochroma_nitidum_NC_026567	Geneious	gene	84054	85500	.	-	.	Name=rpl16 gene
Iochroma_nitidum_NC_026567	Geneious	gene	154989	156479	.	+	.	Name=rpl2 gene
Iochroma_nitidum_NC_026567	Geneious	gene	57733	59166	.	+	.	Name=rbcL gene
Iochroma_nitidum_NC_026567	Geneious	gene	77823	79223	.	+	.	Name=petB gene
Iochroma_nitidum_NC_026567	Geneious	gene	35557	36942	.	+	.	Name=psbC gene
Iochroma_nitidum_NC_026567	Geneious	gene	111546	112663	.	+	.	Name=ycf1 gene
Iochroma_nitidum_NC_026567	Geneious	gene	12166	13429	.	-	.	Name=atpF gene
Iochroma_nitidum_NC_026567	Geneious	gene	79418	80649	.	+	.	Name=petD gene
Iochroma_nitidum_NC_026567	Geneious	gene	124454	125635	.	-	.	Name=ndhH gene
Iochroma_nitidum_NC_026567	Geneious	gene	5170	6292	.	-	.	Name=rps16 gene
Iochroma_nitidum_NC_026567	Geneious	gene	612	1673	.	-	.	Name=psbA gene
Iochroma_nitidum_NC_026567	Geneious	gene	34512	35573	.	+	.	Name=psbD gene
Iochroma_nitidum_NC_026567	Geneious	gene	80829	81842	.	-	.	Name=rpoA gene
Iochroma_nitidum_NC_026567	Geneious	gene	65002	65964	.	+	.	Name=petA gene
Iochroma_nitidum_NC_026567	Geneious	gene	116862	117803	.	+	.	Name=ccsA gene
Iochroma_nitidum_NC_026567	Geneious	gene	105809	106692	.	+	.	Name=trnA-UGC gene
Iochroma_nitidum_NC_026567	Geneious	gene	136930	137813	.	-	.	Name=trnA-UGC gene
Iochroma_nitidum_NC_026567	Geneious	gene	104949	105744	.	+	.	Name=trnI-GAU gene
Iochroma_nitidum_NC_026567	Geneious	gene	137878	138673	.	-	.	Name=trnI-GAU gene
Iochroma_nitidum_NC_026567	Geneious	gene	9467	10234	.	+	.	Name=trnG-GCC gene
Iochroma_nitidum_NC_026567	Geneious	gene	51678	52421	.	-	.	Name=ndhK gene
Iochroma_nitidum_NC_026567	Geneious	gene	15287	16030	.	-	.	Name=atpI gene
Iochroma_nitidum_NC_026567	Geneious	gene	16257	16967	.	-	.	Name=rps2 gene
Iochroma_nitidum_NC_026567	Geneious	gene	64088	64777	.	+	.	Name=cemA gene
Iochroma_nitidum_NC_026567	Geneious	gene	53899	54549	.	-	.	Name=trnV-UAC gene
Iochroma_nitidum_NC_026567	Geneious	gene	85629	86285	.	-	.	Name=rps3 gene
Iochroma_nitidum_NC_026567	Geneious	gene	47541	48146	.	-	.	Name=rps4 gene
Iochroma_nitidum_NC_026567	Geneious	gene	49290	49870	.	+	.	Name=trnL-UAA gene
Iochroma_nitidum_NC_026567	Geneious	gene	62783	63337	.	+	.	Name=ycf4 gene
Iochroma_nitidum_NC_026567	Geneious	gene	120682	121212	.	-	.	Name=ndhG gene
Iochroma_nitidum_NC_026567	Geneious	gene	121614	122117	.	-	.	Name=ndhI gene
Iochroma_nitidum_NC_026567	Geneious	gene	71338	71784	.	-	.	Name=rpl20 gene
Iochroma_nitidum_NC_026567	Geneious	gene	51096	51572	.	-	.	Name=ndhJ gene
Iochroma_nitidum_NC_026567	Geneious	gene	86270	86740	.	-	.	Name=rpl22 gene
Iochroma_nitidum_NC_026567	Geneious	gene	99916	100383	.	-	.	Name=rps7 gene
Iochroma_nitidum_NC_026567	Geneious	gene	143239	143706	.	+	.	Name=rps7 gene
Iochroma_nitidum_NC_026567	Geneious	gene	81908	82324	.	-	.	Name=rps11 gene
Iochroma_nitidum_NC_026567	Geneious	gene	82984	83388	.	-	.	Name=rps8 gene
Iochroma_nitidum_NC_026567	Geneious	gene	55026	55427	.	-	.	Name=atpE gene
Iochroma_nitidum_NC_026567	Geneious	gene	83561	83929	.	-	.	Name=rpl14 gene
Iochroma_nitidum_NC_026567	Geneious	gene	52412	52774	.	-	.	Name=ndhC gene
Iochroma_nitidum_NC_026567	Geneious	gene	138192	138532	.	-	.	Name=ycf68 gene
Iochroma_nitidum_NC_026567	Geneious	gene	105090	105428	.	+	.	Name=ycf68 gene
Iochroma_nitidum_NC_026567	Geneious	gene	70838	71143	.	+	.	Name=rps18 gene
Iochroma_nitidum_NC_026567	Geneious	gene	120151	120456	.	-	.	Name=ndhE gene
Iochroma_nitidum_NC_026567	Geneious	gene	38609	38911	.	-	.	Name=rps14 gene
Iochroma_nitidum_NC_026567	Geneious	gene	82651	82939	.	-	.	Name=infA gene;Note=Partial sequence%3B internal stop codons
Iochroma_nitidum_NC_026567	Geneious	gene	86793	87071	.	-	.	Name=rps19 gene
Iochroma_nitidum_NC_026567	Geneious	gene	88652	88933	.	-	.	Name=rpl23 gene
Iochroma_nitidum_NC_026567	Geneious	gene	154689	154970	.	+	.	Name=rpl23 gene
Iochroma_nitidum_NC_026567	Geneious	gene	96182	96445	.	+	.	Name=ycf15 gene
Iochroma_nitidum_NC_026567	Geneious	gene	147177	147440	.	-	.	Name=ycf15 gene
Iochroma_nitidum_NC_026567	Geneious	gene	125747	126010	.	-	.	Name=rps15 gene
Iochroma_nitidum_NC_026567	Geneious	gene	67187	67438	.	-	.	Name=psbE gene
Iochroma_nitidum_NC_026567	Geneious	gene	119654	119899	.	-	.	Name=psaC gene
Iochroma_nitidum_NC_026567	Geneious	gene	13831	14076	.	-	.	Name=atpH gene
Iochroma_nitidum_NC_026567	Geneious	gene	77472	77693	.	+	.	Name=psbH gene
Iochroma_nitidum_NC_026567	Geneious	gene	70451	70651	.	+	.	Name=rpl33 gene
Iochroma_nitidum_NC_026567	Geneious	gene	37632	37820	.	+	.	Name=psbZ gene
Iochroma_nitidum_NC_026567	Geneious	gene	7982	8167	.	+	.	Name=psbK gene
Iochroma_nitidum_NC_026567	Geneious	gene	115686	115853	.	+	.	Name=rpl32 gene
Iochroma_nitidum_NC_026567	Geneious	gene	115857	115996	.	+	.	Name=sprA gene
Iochroma_nitidum_NC_026567	Geneious	gene	69870	70004	.	+	.	Name=psaJ gene
Iochroma_nitidum_NC_026567	Geneious	gene	77229	77360	.	-	.	Name=psbN gene
Iochroma_nitidum_NC_026567	Geneious	gene	66672	66794	.	-	.	Name=psbJ gene
Iochroma_nitidum_NC_026567	Geneious	gene	110116	110236	.	+	.
Iochroma_nitidum_NC_026567	Geneious	gene	133386	133506	.	-	.
Iochroma_nitidum_NC_026567	Geneious	gene	67058	67177	.	-	.	Name=psbF gene
Iochroma_nitidum_NC_026567	Geneious	gene	66919	67035	.	-	.	Name=psbL gene
Iochroma_nitidum_NC_026567	Geneious	gene	68874	68987	.	+	.	Name=petG gene
Iochroma_nitidum_NC_026567	Geneious	gene	82426	82539	.	-	.	Name=rpl36 gene
Iochroma_nitidum_NC_026567	Geneious	gene	8533	8643	.	+	.	Name=psbI gene
Iochroma_nitidum_NC_026567	Geneious	gene	62230	62340	.	+	.	Name=psaI gene
Iochroma_nitidum_NC_026567	Geneious	gene	30828	30932	.	-	.	Name=psbM gene
Iochroma_nitidum_NC_026567	Geneious	gene	77053	77157	.	+	.	Name=psbT gene
Iochroma_nitidum_NC_026567	Geneious	gene	109757	109859	.	+	.
Iochroma_nitidum_NC_026567	Geneious	gene	133763	133865	.	-	.
Iochroma_nitidum_NC_026567	Geneious	gene	68596	68691	.	+	.	Name=petL gene
Iochroma_nitidum_NC_026567	Geneious	gene	37182	37273	.	-	.	Name=trnS-UGA gene
Iochroma_nitidum_NC_026567	Geneious	gene	29636	29725	.	+	.	Name=petN gene
Iochroma_nitidum_NC_026567	Geneious	gene	8764	8851	.	-	.	Name=trnS-GCU gene
Iochroma_nitidum_NC_026567	Geneious	gene	47123	47209	.	+	.	Name=trnS-GGA gene
Iochroma_nitidum_NC_026567	Geneious	gene	32185	32268	.	-	.	Name=trnY-GUA gene
Iochroma_nitidum_NC_026567	Geneious	gene	96794	96874	.	-	.	Name=trnL-CAA gene
Iochroma_nitidum_NC_026567	Geneious	gene	146748	146828	.	+	.	Name=trnL-CAA gene
Iochroma_nitidum_NC_026567	Geneious	gene	116679	116758	.	+	.	Name=trnL-UAG gene
Iochroma_nitidum_NC_026567	Geneious	gene	72	146	.	-	.	Name=trnH-GUG gene
Iochroma_nitidum_NC_026567	Geneious	gene	32003	32076	.	-	.	Name=trnD-GUC gene
Iochroma_nitidum_NC_026567	Geneious	gene	38386	38459	.	-	.	Name=trnfM-CAU gene
Iochroma_nitidum_NC_026567	Geneious	gene	69119	69192	.	-	.	Name=trnW-CCA gene
Iochroma_nitidum_NC_026567	Geneious	gene	69354	69427	.	-	.	Name=trnP-UGG gene
Iochroma_nitidum_NC_026567	Geneious	gene	89099	89172	.	-	.	Name=trnI-CAU gene
Iochroma_nitidum_NC_026567	Geneious	gene	110491	110564	.	+	.	Name=trnR-ACG gene
Iochroma_nitidum_NC_026567	Geneious	gene	133058	133131	.	-	.	Name=trnR-ACG gene
Iochroma_nitidum_NC_026567	Geneious	gene	154450	154523	.	+	.	Name=trnI-CAU gene
Iochroma_nitidum_NC_026567	Geneious	gene	102850	102921	.	+	.	Name=trnV-GAC gene
Iochroma_nitidum_NC_026567	Geneious	gene	32328	32400	.	-	.	Name=trnE-UUC gene
Iochroma_nitidum_NC_026567	Geneious	gene	48511	48583	.	-	.	Name=trnT-UGU gene
Iochroma_nitidum_NC_026567	Geneious	gene	50353	50425	.	+	.	Name=trnF-GAA gene
Iochroma_nitidum_NC_026567	Geneious	gene	54732	54804	.	+	.	Name=trnM-CAU gene
Iochroma_nitidum_NC_026567	Geneious	gene	33271	33342	.	+	.	Name=trnT-GGU gene
Iochroma_nitidum_NC_026567	Geneious	gene	7564	7635	.	-	.	Name=trnQ-UUG gene
Iochroma_nitidum_NC_026567	Geneious	gene	10397	10468	.	+	.	Name=trnR-UCU gene
Iochroma_nitidum_NC_026567	Geneious	gene	28892	28963	.	+	.	Name=trnC-GCA gene
Iochroma_nitidum_NC_026567	Geneious	gene	111146	111217	.	-	.	Name=trnN-GUU gene
Iochroma_nitidum_NC_026567	Geneious	gene	132405	132476	.	+	.	Name=trnN-GUU gene
Iochroma_nitidum_NC_026567	Geneious	gene	140701	140772	.	-	.	Name=trnV-GAC gene
Iochroma_nitidum_NC_026567	Geneious	gene	38096	38166	.	+	.	Name=trnG-UCC gene
Iochroma_nitidum_NC_026567	Geneious	gene	156551	156574	.	+	.	Name=rps19
