# Supplementary material for: The chloroplast genome sequence of bittersweet (Solanum dulcamara): Plastid genome structure evolution in Solanaceae
Source: PLoS One. 2018 Apr 25;13(4):e0196069. doi: 10.1371/journal.pone.0196069 (PMC5919006; doi:10.1371/journal.pone.0196069)
Supplement: S5 Data — (ZIP) [file pone.0196069.s005.zip › Reannotation_GB/Iochroma stenanthum_NC_026574.gff]

##gff-version 3
##source-version geneious 9.1.7
Iochroma%20stenanthum_NC_026574	Geneious	region	1	156858	.	+	0	Is_circular=true
Iochroma_stenanthum_NC_026574	Geneious	misc_RNA	116110	116249	.	+	.	Name=sprA
Iochroma_stenanthum_NC_026574	Geneious	unsure	131275	131327	.	.	.	Name=Possible Sequncing Error
Iochroma_stenanthum_NC_026574	Geneious	misc_feature	1	87236	.	+	.	Name=Large Single Copy (LSC) region
Iochroma_stenanthum_NC_026574	Geneious	misc_feature	112858	131237	.	+	.	Name=Small Single Copy (SSC) region
Iochroma_stenanthum_NC_026574	Geneious	repeat_region	87237	112857	.	+	.	Name=IRb
Iochroma_stenanthum_NC_026574	Geneious	repeat_region	131238	156858	.	-	.	Name=IRa
Iochroma_stenanthum_NC_026574	Geneious	rRNA	106980	109789	.	+	.	Name=23S rRNA
Iochroma_stenanthum_NC_026574	Geneious	rRNA	134306	137115	.	-	.	Name=23S rRNA
Iochroma_stenanthum_NC_026574	Geneious	rRNA	103283	104782	.	+	.	Name=16S rRNA
Iochroma_stenanthum_NC_026574	Geneious	rRNA	139313	140812	.	-	.	Name=16S rRNA
Iochroma_stenanthum_NC_026574	Geneious	rRNA	110250	110370	.	+	.	Name=5S rRNA
Iochroma_stenanthum_NC_026574	Geneious	rRNA	133725	133845	.	-	.	Name=5S rRNA
Iochroma_stenanthum_NC_026574	Geneious	rRNA	109891	109993	.	+	.	Name=4.5S rRNA
Iochroma_stenanthum_NC_026574	Geneious	rRNA	134102	134204	.	-	.	Name=4.5S rRNA
Iochroma_stenanthum_NC_026574	Geneious	intron	1841	4355	.	-	.	Name=trnK intron
Iochroma_stenanthum_NC_026574	Geneious	intron	123008	124178	.	-	.	Name=ndhA intron 1
Iochroma_stenanthum_NC_026574	Geneious	intron	84674	85715	.	-	.	Name=rpl16 intron 1
Iochroma_stenanthum_NC_026574	Geneious	intron	5316	6171	.	-	.	Name=rps16 intron
Iochroma_stenanthum_NC_026574	Geneious	intron	74233	75025	.	-	.	Name=clpP intron 1
Iochroma_stenanthum_NC_026574	Geneious	intron	44286	45050	.	-	.	Name=ycf3 intron 2
Iochroma_stenanthum_NC_026574	Geneious	intron	105981	106791	.	+	.	Name=tRNA-Ala (UGC) intron 1
Iochroma_stenanthum_NC_026574	Geneious	intron	137304	138114	.	-	.	Name=trnA intron
Iochroma_stenanthum_NC_026574	Geneious	intron	79650	80398	.	+	.	Name=petD intron 1
Iochroma_stenanthum_NC_026574	Geneious	intron	78053	78805	.	+	.	Name=petB intron 1
Iochroma_stenanthum_NC_026574	Geneious	intron	45281	46008	.	-	.	Name=ycf3 intron 1
Iochroma_stenanthum_NC_026574	Geneious	intron	22951	23687	.	-	.	Name=rpoC1 intron
Iochroma_stenanthum_NC_026574	Geneious	intron	12442	13144	.	-	.	Name=atpF intron 1
Iochroma_stenanthum_NC_026574	Geneious	intron	105120	105843	.	+	.	Name=trnI intron
Iochroma_stenanthum_NC_026574	Geneious	intron	138252	138975	.	-	.	Name=trnI intron
Iochroma_stenanthum_NC_026574	Geneious	intron	9358	10053	.	+	.	Name=trnG intron
Iochroma_stenanthum_NC_026574	Geneious	intron	98312	98990	.	-	.	Name=ndhB intron 1
Iochroma_stenanthum_NC_026574	Geneious	intron	145105	145783	.	+	.	Name=ndhB intron
Iochroma_stenanthum_NC_026574	Geneious	intron	87800	88465	.	-	.	Name=rpl2 intron 1
Iochroma_stenanthum_NC_026574	Geneious	intron	155630	156295	.	+	.	Name=rpl2 intron 1
Iochroma_stenanthum_NC_026574	Geneious	intron	73306	73940	.	-	.	Name=clpP intron 2
Iochroma_stenanthum_NC_026574	Geneious	intron	53786	54356	.	-	.	Name=trnV intron 1
Iochroma_stenanthum_NC_026574	Geneious	intron	100601	101136	.	-	.	Name=rps12 intron 2
Iochroma_stenanthum_NC_026574	Geneious	intron	142959	143494	.	+	.	Name=rps12 intron 2
Iochroma_stenanthum_NC_026574	Geneious	intron	49180	49676	.	+	.	Name=trnL-UAA intron
Iochroma_stenanthum_NC_026574	Geneious	tRNA	4356	4392	.	-	.	Name=trnK-UUU tRNA;ID=u2fFyNudrbz1g5tuQ6LkPRKj1P4.1519055510507.275
Iochroma_stenanthum_NC_026574	Geneious	tRNA	1806	1840	.	-	.	Name=trnK-UUU tRNA;ID=u2fFyNudrbz1g5tuQ6LkPRKj1P4.1519055510507.275
Iochroma_stenanthum_NC_026574	Geneious	tRNA	105943	105980	.	+	.	Name=trnA-UGC;ID=u2fFyNudrbz1g5tuQ6LkPRKj1P4.1519055510507.276
Iochroma_stenanthum_NC_026574	Geneious	tRNA	106792	106826	.	+	.	Name=trnA-UGC;ID=u2fFyNudrbz1g5tuQ6LkPRKj1P4.1519055510507.276
Iochroma_stenanthum_NC_026574	Geneious	tRNA	138115	138152	.	-	.	Name=trnA-UGC;ID=u2fFyNudrbz1g5tuQ6LkPRKj1P4.1519055510507.277
Iochroma_stenanthum_NC_026574	Geneious	tRNA	137269	137303	.	-	.	Name=trnA-UGC;ID=u2fFyNudrbz1g5tuQ6LkPRKj1P4.1519055510507.277
Iochroma_stenanthum_NC_026574	Geneious	tRNA	105083	105124	.	+	.	Name=trnI-GAU tRNA;ID=u2fFyNudrbz1g5tuQ6LkPRKj1P4.1519055510507.278
Iochroma_stenanthum_NC_026574	Geneious	tRNA	105844	105878	.	+	.	Name=trnI-GAU tRNA;ID=u2fFyNudrbz1g5tuQ6LkPRKj1P4.1519055510507.278
Iochroma_stenanthum_NC_026574	Geneious	tRNA	138976	139012	.	-	.	Name=trnI-GAU tRNA;ID=u2fFyNudrbz1g5tuQ6LkPRKj1P4.1519055510507.279
Iochroma_stenanthum_NC_026574	Geneious	tRNA	138217	138252	.	-	.	Name=trnI-GAU tRNA;ID=u2fFyNudrbz1g5tuQ6LkPRKj1P4.1519055510507.279
Iochroma_stenanthum_NC_026574	Geneious	tRNA	9335	9357	.	+	.	Name=trnG-GCC tRNA;ID=u2fFyNudrbz1g5tuQ6LkPRKj1P4.1519055510507.280
Iochroma_stenanthum_NC_026574	Geneious	tRNA	10054	10101	.	+	.	Name=trnG-GCC tRNA;ID=u2fFyNudrbz1g5tuQ6LkPRKj1P4.1519055510507.280
Iochroma_stenanthum_NC_026574	Geneious	tRNA	54357	54410	.	-	.	Name=trnV-UAC;ID=u2fFyNudrbz1g5tuQ6LkPRKj1P4.1519055510507.281
Iochroma_stenanthum_NC_026574	Geneious	tRNA	53751	53785	.	-	.	Name=trnV-UAC;ID=u2fFyNudrbz1g5tuQ6LkPRKj1P4.1519055510507.281
Iochroma_stenanthum_NC_026574	Geneious	tRNA	49145	49179	.	+	.	Name=trnL-UAA;ID=u2fFyNudrbz1g5tuQ6LkPRKj1P4.1519055510507.282
Iochroma_stenanthum_NC_026574	Geneious	tRNA	49677	49725	.	+	.	Name=trnL-UAA;ID=u2fFyNudrbz1g5tuQ6LkPRKj1P4.1519055510507.282
Iochroma_stenanthum_NC_026574	Geneious	tRNA	37044	37135	.	-	.	Name=trnS-UGA tRNA
Iochroma_stenanthum_NC_026574	Geneious	tRNA	8638	8725	.	-	.	Name=trnS-GCU tRNA
Iochroma_stenanthum_NC_026574	Geneious	tRNA	46978	47064	.	+	.	Name=trnS-GGA tRNA
Iochroma_stenanthum_NC_026574	Geneious	tRNA	32027	32110	.	-	.	Name=trnY-GUA tRNA
Iochroma_stenanthum_NC_026574	Geneious	tRNA	96932	97012	.	-	.	Name=trnL-CAA tRNA
Iochroma_stenanthum_NC_026574	Geneious	tRNA	147083	147163	.	+	.	Name=trnL-CAA tRNA
Iochroma_stenanthum_NC_026574	Geneious	tRNA	116932	117011	.	+	.	Name=trnL-UAG tRNA
Iochroma_stenanthum_NC_026574	Geneious	tRNA	12	86	.	-	.	Name=trnH-GUG tRNA
Iochroma_stenanthum_NC_026574	Geneious	tRNA	31845	31918	.	-	.	Name=trnD-GUC tRNA
Iochroma_stenanthum_NC_026574	Geneious	tRNA	38249	38322	.	-	.	Name=trnfM-CAU tRNA
Iochroma_stenanthum_NC_026574	Geneious	tRNA	69359	69432	.	-	.	Name=trnW-CCA tRNA
Iochroma_stenanthum_NC_026574	Geneious	tRNA	69594	69667	.	-	.	Name=trnP-UGG tRNA
Iochroma_stenanthum_NC_026574	Geneious	tRNA	89322	89395	.	-	.	Name=trnI-CAU tRNA
Iochroma_stenanthum_NC_026574	Geneious	tRNA	110632	110705	.	+	.	Name=trnR-ACG tRNA
Iochroma_stenanthum_NC_026574	Geneious	tRNA	133390	133463	.	-	.	Name=trnR-ACG tRNA
Iochroma_stenanthum_NC_026574	Geneious	tRNA	154700	154773	.	+	.	Name=trnI-CAU tRNA
Iochroma_stenanthum_NC_026574	Geneious	tRNA	102984	103055	.	+	.	Name=trnV-GAC tRNA
Iochroma_stenanthum_NC_026574	Geneious	tRNA	32170	32242	.	-	.	Name=trnE-UUC tRNA
Iochroma_stenanthum_NC_026574	Geneious	tRNA	48366	48438	.	-	.	Name=trnT-UGU tRNA
Iochroma_stenanthum_NC_026574	Geneious	tRNA	50208	50280	.	+	.	Name=trnF-GAA tRNA
Iochroma_stenanthum_NC_026574	Geneious	tRNA	54593	54665	.	+	.	Name=trnM-CAU tRNA
Iochroma_stenanthum_NC_026574	Geneious	tRNA	33111	33182	.	+	.	Name=trnT-GGU tRNA
Iochroma_stenanthum_NC_026574	Geneious	tRNA	7436	7507	.	-	.	Name=trnQ-UUG tRNA
Iochroma_stenanthum_NC_026574	Geneious	tRNA	10263	10334	.	+	.	Name=trnR-UCU tRNA
Iochroma_stenanthum_NC_026574	Geneious	tRNA	28730	28801	.	+	.	Name=trnC-GCA tRNA
Iochroma_stenanthum_NC_026574	Geneious	tRNA	111287	111358	.	-	.	Name=trnN-GUU tRNA
Iochroma_stenanthum_NC_026574	Geneious	tRNA	132737	132808	.	+	.	Name=trnN-GUU tRNA
Iochroma_stenanthum_NC_026574	Geneious	tRNA	141040	141111	.	-	.	Name=trnV-GAC tRNA
Iochroma_stenanthum_NC_026574	Geneious	tRNA	37960	38030	.	+	.	Name=trnG-UCC tRNA
Iochroma_stenanthum_NC_026574	Geneious	exon	21337	22950	.	-	.	Name=rpoC1 exon 2
Iochroma_stenanthum_NC_026574	Geneious	exon	98991	99767	.	-	.	Name=ndhB exon 1
Iochroma_stenanthum_NC_026574	Geneious	exon	144328	145104	.	+	.	Name=ndhB exon 1
Iochroma_stenanthum_NC_026574	Geneious	exon	97556	98311	.	-	.	Name=ndhB exon 2
Iochroma_stenanthum_NC_026574	Geneious	exon	145784	146539	.	+	.	Name=ndhB exon 2
Iochroma_stenanthum_NC_026574	Geneious	exon	78806	79447	.	+	.	Name=petB exon 2
Iochroma_stenanthum_NC_026574	Geneious	exon	124179	124731	.	-	.	Name=ndhA exon 1
Iochroma_stenanthum_NC_026574	Geneious	exon	122469	123007	.	-	.	Name=ndhA exon 2
Iochroma_stenanthum_NC_026574	Geneious	exon	87366	87799	.	-	.	Name=rpl2 exon 2
Iochroma_stenanthum_NC_026574	Geneious	exon	80399	80873	.	+	.	Name=petD exon 2
Iochroma_stenanthum_NC_026574	Geneious	exon	23688	24140	.	-	.	Name=rpoC1 exon 1
Iochroma_stenanthum_NC_026574	Geneious	exon	156296	156729	.	+	.	Name=rpl2 exon 2
Iochroma_stenanthum_NC_026574	Geneious	exon	12032	12441	.	-	.	Name=atpF exon 2
Iochroma_stenanthum_NC_026574	Geneious	exon	84278	84673	.	-	.	Name=rpl16 exon 2
Iochroma_stenanthum_NC_026574	Geneious	exon	88466	88856	.	-	.	Name=rpl2 exon 1
Iochroma_stenanthum_NC_026574	Geneious	exon	155239	155629	.	+	.	Name=rpl2 exon 1
Iochroma_stenanthum_NC_026574	Geneious	exon	73941	74232	.	-	.	Name=clpP exon 2
Iochroma_stenanthum_NC_026574	Geneious	exon	5089	5313	.	-	.	Name=rps16 exon 2
Iochroma_stenanthum_NC_026574	Geneious	exon	101137	101368	.	-	.	Name=rps12 exon 2
Iochroma_stenanthum_NC_026574	Geneious	exon	142727	142958	.	+	.	Name=rps12 exon 1
Iochroma_stenanthum_NC_026574	Geneious	exon	45051	45280	.	-	.	Name=ycf3 exon 2
Iochroma_stenanthum_NC_026574	Geneious	exon	73078	73305	.	-	.	Name=clpP exon 3
Iochroma_stenanthum_NC_026574	Geneious	exon	44133	44285	.	-	.	Name=ycf3 exon 3
Iochroma_stenanthum_NC_026574	Geneious	exon	13145	13289	.	-	.	Name=atpF exon 1
Iochroma_stenanthum_NC_026574	Geneious	exon	46009	46132	.	-	.	Name=ycf3 exon 1
Iochroma_stenanthum_NC_026574	Geneious	exon	72816	72929	.	-	.	Name=rps12 exon 1
Iochroma_stenanthum_NC_026574	Geneious	exon	75026	75096	.	-	.	Name=clpP exon 1
Iochroma_stenanthum_NC_026574	Geneious	exon	54357	54410	.	-	.	Name=trnV-UAC exon2
Iochroma_stenanthum_NC_026574	Geneious	exon	49677	49725	.	+	.	Name=trnL-UAA exon1
Iochroma_stenanthum_NC_026574	Geneious	exon	10054	10101	.	+	.	Name=trnG exon1
Iochroma_stenanthum_NC_026574	Geneious	exon	6172	6211	.	-	.	Name=rps16 exon 1
Iochroma_stenanthum_NC_026574	Geneious	exon	105943	105980	.	+	.	Name=trnA-UGC exon1
Iochroma_stenanthum_NC_026574	Geneious	exon	138115	138152	.	-	.	Name=trnA exon 1
Iochroma_stenanthum_NC_026574	Geneious	exon	4356	4392	.	-	.	Name=trnK exon 1
Iochroma_stenanthum_NC_026574	Geneious	exon	105083	105119	.	+	.	Name=trnI-GAU exon 1
Iochroma_stenanthum_NC_026574	Geneious	exon	138976	139012	.	-	.	Name=trnI exon 1
Iochroma_stenanthum_NC_026574	Geneious	exon	1806	1840	.	-	.	Name=trnK exon 2
Iochroma_stenanthum_NC_026574	Geneious	exon	49145	49179	.	+	.	Name=trnL-UAA exon2
Iochroma_stenanthum_NC_026574	Geneious	exon	53751	53785	.	-	.	Name=trnV-UAC exon1
Iochroma_stenanthum_NC_026574	Geneious	exon	105844	105878	.	+	.	Name=trnI-GAU exon2
Iochroma_stenanthum_NC_026574	Geneious	exon	106792	106826	.	+	.	Name=trnA-UGC exon2
Iochroma_stenanthum_NC_026574	Geneious	exon	137269	137303	.	-	.	Name=trnA exon 2
Iochroma_stenanthum_NC_026574	Geneious	exon	138217	138251	.	-	.	Name=trnI exon 2
Iochroma_stenanthum_NC_026574	Geneious	exon	100575	100600	.	-	.	Name=rps12 exon 3
Iochroma_stenanthum_NC_026574	Geneious	exon	143495	143520	.	+	.	Name=rps12 exon 2
Iochroma_stenanthum_NC_026574	Geneious	exon	9335	9357	.	+	.	Name=trnG exon 2
Iochroma_stenanthum_NC_026574	Geneious	exon	85716	85724	.	-	.	Name=rpl16 exon 1
Iochroma_stenanthum_NC_026574	Geneious	exon	79642	79649	.	+	.	Name=petD exon 1
Iochroma_stenanthum_NC_026574	Geneious	exon	78047	78052	.	+	.	Name=petB exon 1
Iochroma_stenanthum_NC_026574	Geneious	CDS	72816	72929	.	-	.	Name=rps12 CDS;ID=u2fFyNudrbz1g5tuQ6LkPRKj1P4.1519055510508.283
Iochroma_stenanthum_NC_026574	Geneious	CDS	142727	142958	.	+	.	Name=rps12 CDS;ID=u2fFyNudrbz1g5tuQ6LkPRKj1P4.1519055510508.283
Iochroma_stenanthum_NC_026574	Geneious	CDS	143495	143520	.	+	.	Name=rps12 CDS;ID=u2fFyNudrbz1g5tuQ6LkPRKj1P4.1519055510508.283
Iochroma_stenanthum_NC_026574	Geneious	CDS	72816	72929	.	-	.	Name=rps12 CDS;ID=u2fFyNudrbz1g5tuQ6LkPRKj1P4.1519055510508.284
Iochroma_stenanthum_NC_026574	Geneious	CDS	101137	101368	.	-	.	Name=rps12 CDS;ID=u2fFyNudrbz1g5tuQ6LkPRKj1P4.1519055510508.284
Iochroma_stenanthum_NC_026574	Geneious	CDS	100575	100600	.	-	.	Name=rps12 CDS;ID=u2fFyNudrbz1g5tuQ6LkPRKj1P4.1519055510508.284
Iochroma_stenanthum_NC_026574	Geneious	CDS	147781	154611	.	-	.	Name=ycf2 CDS
Iochroma_stenanthum_NC_026574	Geneious	CDS	89484	96314	.	+	.	Name=ycf2 CDS
Iochroma_stenanthum_NC_026574	Geneious	CDS	126686	132408	.	-	.	Name=ycf1 CDS
Iochroma_stenanthum_NC_026574	Geneious	CDS	17013	21179	.	-	.	Name=rpoC2 CDS
Iochroma_stenanthum_NC_026574	Geneious	CDS	24146	27358	.	-	.	Name=rpoB CDS
Iochroma_stenanthum_NC_026574	Geneious	CDS	23688	24140	.	-	.	Name=rpoC1 CDS;ID=u2fFyNudrbz1g5tuQ6LkPRKj1P4.1519055510508.285
Iochroma_stenanthum_NC_026574	Geneious	CDS	21337	22950	.	-	.	Name=rpoC1 CDS;ID=u2fFyNudrbz1g5tuQ6LkPRKj1P4.1519055510508.285
Iochroma_stenanthum_NC_026574	Geneious	CDS	124179	124731	.	-	.	Name=ndhA CDS;ID=u2fFyNudrbz1g5tuQ6LkPRKj1P4.1519055510508.286
Iochroma_stenanthum_NC_026574	Geneious	CDS	122469	123007	.	-	.	Name=ndhA CDS;ID=u2fFyNudrbz1g5tuQ6LkPRKj1P4.1519055510508.286
Iochroma_stenanthum_NC_026574	Geneious	CDS	41122	43374	.	-	.	Name=psaA CDS
Iochroma_stenanthum_NC_026574	Geneious	CDS	112932	115154	.	-	.	Name=ndhF CDS
Iochroma_stenanthum_NC_026574	Geneious	CDS	98991	99767	.	-	.	Name=ndhB CDS;ID=u2fFyNudrbz1g5tuQ6LkPRKj1P4.1519055510508.287
Iochroma_stenanthum_NC_026574	Geneious	CDS	97556	98311	.	-	.	Name=ndhB CDS;ID=u2fFyNudrbz1g5tuQ6LkPRKj1P4.1519055510508.287
Iochroma_stenanthum_NC_026574	Geneious	CDS	144328	145104	.	+	.	Name=ndhB CDS;ID=u2fFyNudrbz1g5tuQ6LkPRKj1P4.1519055510508.288
Iochroma_stenanthum_NC_026574	Geneious	CDS	145784	146539	.	+	.	Name=ndhB CDS;ID=u2fFyNudrbz1g5tuQ6LkPRKj1P4.1519055510508.288
Iochroma_stenanthum_NC_026574	Geneious	CDS	38892	41096	.	-	.	Name=psaB CDS
Iochroma_stenanthum_NC_026574	Geneious	CDS	75026	75096	.	-	.	Name=clpP CDS;ID=u2fFyNudrbz1g5tuQ6LkPRKj1P4.1519055510509.289
Iochroma_stenanthum_NC_026574	Geneious	CDS	73941	74232	.	-	.	Name=clpP CDS;ID=u2fFyNudrbz1g5tuQ6LkPRKj1P4.1519055510509.289
Iochroma_stenanthum_NC_026574	Geneious	CDS	73078	73305	.	-	.	Name=clpP CDS;ID=u2fFyNudrbz1g5tuQ6LkPRKj1P4.1519055510509.289
Iochroma_stenanthum_NC_026574	Geneious	CDS	46009	46132	.	-	.	Name=ycf3 CDS;ID=u2fFyNudrbz1g5tuQ6LkPRKj1P4.1519055510509.290
Iochroma_stenanthum_NC_026574	Geneious	CDS	45051	45280	.	-	.	Name=ycf3 CDS;ID=u2fFyNudrbz1g5tuQ6LkPRKj1P4.1519055510509.290
Iochroma_stenanthum_NC_026574	Geneious	CDS	44133	44285	.	-	.	Name=ycf3 CDS;ID=u2fFyNudrbz1g5tuQ6LkPRKj1P4.1519055510509.290
Iochroma_stenanthum_NC_026574	Geneious	CDS	59815	61353	.	+	.	Name=accD CDS
Iochroma_stenanthum_NC_026574	Geneious	CDS	88466	88856	.	-	.	Name=rpl2 CDS;ID=u2fFyNudrbz1g5tuQ6LkPRKj1P4.1519055510509.291
Iochroma_stenanthum_NC_026574	Geneious	CDS	87366	87799	.	-	.	Name=rpl2 CDS;ID=u2fFyNudrbz1g5tuQ6LkPRKj1P4.1519055510509.291
Iochroma_stenanthum_NC_026574	Geneious	CDS	2106	3635	.	-	.	Name=matK CDS
Iochroma_stenanthum_NC_026574	Geneious	CDS	75542	77068	.	+	.	Name=psbB CDS
Iochroma_stenanthum_NC_026574	Geneious	CDS	10454	11977	.	-	.	Name=atpA CDS
Iochroma_stenanthum_NC_026574	Geneious	CDS	118300	119802	.	-	.	Name=ndhD CDS
Iochroma_stenanthum_NC_026574	Geneious	CDS	55285	56781	.	-	.	Name=atpB CDS
Iochroma_stenanthum_NC_026574	Geneious	CDS	85716	85724	.	-	.	Name=rpl16 CDS;ID=u2fFyNudrbz1g5tuQ6LkPRKj1P4.1519055510509.292
Iochroma_stenanthum_NC_026574	Geneious	CDS	84278	84673	.	-	.	Name=rpl16 CDS;ID=u2fFyNudrbz1g5tuQ6LkPRKj1P4.1519055510509.292
Iochroma_stenanthum_NC_026574	Geneious	CDS	155239	155629	.	+	.	Name=rpl2 CDS;ID=u2fFyNudrbz1g5tuQ6LkPRKj1P4.1519055510509.293
Iochroma_stenanthum_NC_026574	Geneious	CDS	156296	156729	.	+	.	Name=rpl2 CDS;ID=u2fFyNudrbz1g5tuQ6LkPRKj1P4.1519055510509.293
Iochroma_stenanthum_NC_026574	Geneious	CDS	57594	59027	.	+	.	Name=rbcL CDS
Iochroma_stenanthum_NC_026574	Geneious	CDS	78047	78052	.	+	.	Name=petB CDS;ID=u2fFyNudrbz1g5tuQ6LkPRKj1P4.1519055510509.294
Iochroma_stenanthum_NC_026574	Geneious	CDS	78806	79447	.	+	.	Name=petB CDS;ID=u2fFyNudrbz1g5tuQ6LkPRKj1P4.1519055510509.294
Iochroma_stenanthum_NC_026574	Geneious	CDS	35419	36804	.	+	.	Name=psbC CDS
Iochroma_stenanthum_NC_026574	Geneious	CDS	13145	13289	.	-	.	Name=atpF CDS;ID=u2fFyNudrbz1g5tuQ6LkPRKj1P4.1519055510509.295
Iochroma_stenanthum_NC_026574	Geneious	CDS	12032	12441	.	-	.	Name=atpF CDS;ID=u2fFyNudrbz1g5tuQ6LkPRKj1P4.1519055510509.295
Iochroma_stenanthum_NC_026574	Geneious	CDS	79642	79649	.	+	.	Name=petD CDS;ID=u2fFyNudrbz1g5tuQ6LkPRKj1P4.1519055510509.296
Iochroma_stenanthum_NC_026574	Geneious	CDS	80399	80873	.	+	.	Name=petD CDS;ID=u2fFyNudrbz1g5tuQ6LkPRKj1P4.1519055510509.296
Iochroma_stenanthum_NC_026574	Geneious	CDS	124733	125914	.	-	.	Name=ndhH CDS
Iochroma_stenanthum_NC_026574	Geneious	CDS	6172	6211	.	-	.	Name=rps16 CDS;ID=u2fFyNudrbz1g5tuQ6LkPRKj1P4.1519055510509.297
Iochroma_stenanthum_NC_026574	Geneious	CDS	5089	5315	.	-	.	Name=rps16 CDS;ID=u2fFyNudrbz1g5tuQ6LkPRKj1P4.1519055510509.297
Iochroma_stenanthum_NC_026574	Geneious	CDS	531	1592	.	-	.	Name=psbA CDS
Iochroma_stenanthum_NC_026574	Geneious	CDS	34374	35435	.	+	.	Name=psbD CDS
Iochroma_stenanthum_NC_026574	Geneious	CDS	81053	82066	.	-	.	Name=rpoA CDS
Iochroma_stenanthum_NC_026574	Geneious	CDS	64876	65838	.	+	.	Name=petA CDS
Iochroma_stenanthum_NC_026574	Geneious	CDS	117115	118068	.	+	.	Name=ccsA CDS
Iochroma_stenanthum_NC_026574	Geneious	CDS	51533	52276	.	-	.	Name=ndhK CDS
Iochroma_stenanthum_NC_026574	Geneious	CDS	15108	15851	.	-	.	Name=atpI CDS
Iochroma_stenanthum_NC_026574	Geneious	CDS	16078	16788	.	-	.	Name=rps2 CDS
Iochroma_stenanthum_NC_026574	Geneious	CDS	63962	64651	.	+	.	Name=cemA CDS
Iochroma_stenanthum_NC_026574	Geneious	CDS	85853	86509	.	-	.	Name=rps3 CDS
Iochroma_stenanthum_NC_026574	Geneious	CDS	47396	48001	.	-	.	Name=rps4 CDS
Iochroma_stenanthum_NC_026574	Geneious	CDS	62657	63211	.	+	.	Name=ycf4 CDS
Iochroma_stenanthum_NC_026574	Geneious	CDS	120949	121479	.	-	.	Name=ndhG CDS
Iochroma_stenanthum_NC_026574	Geneious	CDS	121881	122384	.	-	.	Name=ndhI CDS
Iochroma_stenanthum_NC_026574	Geneious	CDS	71553	71999	.	-	.	Name=rpl20 CDS
Iochroma_stenanthum_NC_026574	Geneious	CDS	50951	51427	.	-	.	Name=ndhJ CDS
Iochroma_stenanthum_NC_026574	Geneious	CDS	86494	86964	.	-	.	Name=rpl22 CDS
Iochroma_stenanthum_NC_026574	Geneious	CDS	100054	100521	.	-	.	Name=rps7 CDS
Iochroma_stenanthum_NC_026574	Geneious	CDS	143574	144041	.	+	.	Name=rps7 CDS
Iochroma_stenanthum_NC_026574	Geneious	CDS	82132	82548	.	-	.	Name=rps11 CDS
Iochroma_stenanthum_NC_026574	Geneious	CDS	83208	83612	.	-	.	Name=rps8 CDS
Iochroma_stenanthum_NC_026574	Geneious	CDS	54887	55288	.	-	.	Name=atpE CDS
Iochroma_stenanthum_NC_026574	Geneious	CDS	83785	84153	.	-	.	Name=rpl14 CDS
Iochroma_stenanthum_NC_026574	Geneious	CDS	52267	52629	.	-	.	Name=ndhC CDS
Iochroma_stenanthum_NC_026574	Geneious	CDS	71053	71358	.	+	.	Name=rps18 CDS
Iochroma_stenanthum_NC_026574	Geneious	CDS	120418	120723	.	-	.	Name=ndhE CDS
Iochroma_stenanthum_NC_026574	Geneious	CDS	38472	38774	.	-	.	Name=rps14 CDS
Iochroma_stenanthum_NC_026574	Geneious	CDS	87017	87295	.	-	.	Name=rps19 CDS
Iochroma_stenanthum_NC_026574	Geneious	CDS	88875	89156	.	-	.	Name=rpl23 CDS
Iochroma_stenanthum_NC_026574	Geneious	CDS	154939	155220	.	+	.	Name=rpl23 CDS
Iochroma_stenanthum_NC_026574	Geneious	CDS	126026	126289	.	-	.	Name=rps15 CDS
Iochroma_stenanthum_NC_026574	Geneious	CDS	67427	67678	.	-	.	Name=psbE CDS
Iochroma_stenanthum_NC_026574	Geneious	CDS	119921	120166	.	-	.	Name=psaC CDS
Iochroma_stenanthum_NC_026574	Geneious	CDS	13691	13936	.	-	.	Name=atpH CDS
Iochroma_stenanthum_NC_026574	Geneious	CDS	77696	77917	.	+	.	Name=psbH CDS
Iochroma_stenanthum_NC_026574	Geneious	CDS	70666	70866	.	+	.	Name=rpl33 CDS
Iochroma_stenanthum_NC_026574	Geneious	CDS	37494	37682	.	+	.	Name=psbZ CDS
Iochroma_stenanthum_NC_026574	Geneious	CDS	7854	8039	.	+	.	Name=psbK CDS
Iochroma_stenanthum_NC_026574	Geneious	CDS	115939	116106	.	+	.	Name=rpl32 CDS
Iochroma_stenanthum_NC_026574	Geneious	CDS	70106	70234	.	+	.	Name=psaJ CDS
Iochroma_stenanthum_NC_026574	Geneious	CDS	77453	77584	.	-	.	Name=psbN CDS
Iochroma_stenanthum_NC_026574	Geneious	CDS	66912	67034	.	-	.	Name=psbJ CDS
Iochroma_stenanthum_NC_026574	Geneious	CDS	67298	67417	.	-	.	Name=psbF CDS
Iochroma_stenanthum_NC_026574	Geneious	CDS	67159	67275	.	-	.	Name=psbL CDS
Iochroma_stenanthum_NC_026574	Geneious	CDS	69114	69227	.	+	.	Name=petG CDS
Iochroma_stenanthum_NC_026574	Geneious	CDS	82650	82763	.	-	.	Name=rpl36 CDS
Iochroma_stenanthum_NC_026574	Geneious	CDS	8405	8515	.	+	.	Name=psbI CDS
Iochroma_stenanthum_NC_026574	Geneious	CDS	62104	62214	.	+	.	Name=psaI CDS
Iochroma_stenanthum_NC_026574	Geneious	CDS	30667	30771	.	-	.	Name=psbM CDS
Iochroma_stenanthum_NC_026574	Geneious	CDS	77277	77381	.	+	.	Name=psbT CDS
Iochroma_stenanthum_NC_026574	Geneious	CDS	68836	68931	.	+	.	Name=petL CDS
Iochroma_stenanthum_NC_026574	Geneious	CDS	29475	29564	.	+	.	Name=petN CDS
Iochroma_stenanthum_NC_026574	Geneious	gene	72816	72929	.	-	.	Name=rps12 gene;ID=u2fFyNudrbz1g5tuQ6LkPRKj1P4.1519055510521.298
Iochroma_stenanthum_NC_026574	Geneious	gene	142727	143520	.	+	.	Name=rps12 gene;ID=u2fFyNudrbz1g5tuQ6LkPRKj1P4.1519055510521.298
Iochroma_stenanthum_NC_026574	Geneious	gene	72816	72929	.	-	.	Name=rps12 gene;ID=u2fFyNudrbz1g5tuQ6LkPRKj1P4.1519055510521.299
Iochroma_stenanthum_NC_026574	Geneious	gene	100575	101368	.	-	.	Name=rps12 gene;ID=u2fFyNudrbz1g5tuQ6LkPRKj1P4.1519055510521.299
Iochroma_stenanthum_NC_026574	Geneious	gene	147781	154611	.	-	.	Name=ycf2 gene
Iochroma_stenanthum_NC_026574	Geneious	gene	89484	96314	.	+	.	Name=ycf2 gene
Iochroma_stenanthum_NC_026574	Geneious	gene	126686	132408	.	-	.	Name=ycf1 gene
Iochroma_stenanthum_NC_026574	Geneious	gene	17013	21179	.	-	.	Name=rpoC2 gene
Iochroma_stenanthum_NC_026574	Geneious	gene	24146	27358	.	-	.	Name=rpoB gene
Iochroma_stenanthum_NC_026574	Geneious	gene	106980	109789	.	+	.
Iochroma_stenanthum_NC_026574	Geneious	gene	134306	137115	.	-	.
Iochroma_stenanthum_NC_026574	Geneious	gene	21337	24140	.	-	.	Name=rpoC1 gene
Iochroma_stenanthum_NC_026574	Geneious	gene	1806	4392	.	-	.	Name=trnK-UUU gene
Iochroma_stenanthum_NC_026574	Geneious	gene	122469	124731	.	-	.	Name=ndhA gene
Iochroma_stenanthum_NC_026574	Geneious	gene	41122	43374	.	-	.	Name=psaA gene
Iochroma_stenanthum_NC_026574	Geneious	gene	112932	115154	.	-	.	Name=ndhF gene
Iochroma_stenanthum_NC_026574	Geneious	gene	97556	99767	.	-	.	Name=ndhB gene
Iochroma_stenanthum_NC_026574	Geneious	gene	144328	146539	.	+	.	Name=ndhB gene
Iochroma_stenanthum_NC_026574	Geneious	gene	38892	41096	.	-	.	Name=psaB gene
Iochroma_stenanthum_NC_026574	Geneious	gene	73078	75096	.	-	.	Name=clpP gene
Iochroma_stenanthum_NC_026574	Geneious	gene	44133	46132	.	-	.	Name=ycf3 gene
Iochroma_stenanthum_NC_026574	Geneious	gene	59815	61353	.	+	.	Name=accD gene
Iochroma_stenanthum_NC_026574	Geneious	gene	87366	88856	.	-	.	Name=rpl2 gene
Iochroma_stenanthum_NC_026574	Geneious	gene	2106	3635	.	-	.	Name=matK gene
Iochroma_stenanthum_NC_026574	Geneious	gene	75542	77068	.	+	.	Name=psbB gene
Iochroma_stenanthum_NC_026574	Geneious	gene	10454	11977	.	-	.	Name=atpA gene
Iochroma_stenanthum_NC_026574	Geneious	gene	118300	119802	.	-	.	Name=ndhD gene
Iochroma_stenanthum_NC_026574	Geneious	gene	103283	104782	.	+	.
Iochroma_stenanthum_NC_026574	Geneious	gene	139313	140812	.	-	.
Iochroma_stenanthum_NC_026574	Geneious	gene	55285	56781	.	-	.	Name=atpB gene
Iochroma_stenanthum_NC_026574	Geneious	gene	84278	85724	.	-	.	Name=rpl16 gene
Iochroma_stenanthum_NC_026574	Geneious	gene	155239	156729	.	+	.	Name=rpl2 gene
Iochroma_stenanthum_NC_026574	Geneious	gene	57594	59027	.	+	.	Name=rbcL gene
Iochroma_stenanthum_NC_026574	Geneious	gene	78047	79447	.	+	.	Name=petB gene
Iochroma_stenanthum_NC_026574	Geneious	gene	35419	36804	.	+	.	Name=psbC gene
Iochroma_stenanthum_NC_026574	Geneious	gene	12032	13289	.	-	.	Name=atpF gene
Iochroma_stenanthum_NC_026574	Geneious	gene	111687	112857	.	+	.	Name=ycf1 gene
Iochroma_stenanthum_NC_026574	Geneious	gene	79642	80873	.	+	.	Name=petD gene
Iochroma_stenanthum_NC_026574	Geneious	gene	124733	125914	.	-	.	Name=ndhH gene
Iochroma_stenanthum_NC_026574	Geneious	gene	5089	6211	.	-	.	Name=rps16 gene
Iochroma_stenanthum_NC_026574	Geneious	gene	531	1592	.	-	.	Name=psbA gene
Iochroma_stenanthum_NC_026574	Geneious	gene	34374	35435	.	+	.	Name=psbD gene
Iochroma_stenanthum_NC_026574	Geneious	gene	81053	82066	.	-	.	Name=rpoA gene
Iochroma_stenanthum_NC_026574	Geneious	gene	64876	65838	.	+	.	Name=petA gene
Iochroma_stenanthum_NC_026574	Geneious	gene	117115	118068	.	+	.	Name=ccsA gene
Iochroma_stenanthum_NC_026574	Geneious	gene	105943	106826	.	+	.	Name=trnA-UGC gene
Iochroma_stenanthum_NC_026574	Geneious	gene	137269	138152	.	-	.	Name=trnA-UGC gene
Iochroma_stenanthum_NC_026574	Geneious	gene	105083	105878	.	+	.	Name=trnI-GAU gene
Iochroma_stenanthum_NC_026574	Geneious	gene	138217	139012	.	-	.	Name=trnI-GAU gene
Iochroma_stenanthum_NC_026574	Geneious	gene	9335	10101	.	+	.	Name=trnG-GCC gene
Iochroma_stenanthum_NC_026574	Geneious	gene	51533	52276	.	-	.	Name=ndhK gene
Iochroma_stenanthum_NC_026574	Geneious	gene	15108	15851	.	-	.	Name=atpI gene
Iochroma_stenanthum_NC_026574	Geneious	gene	16078	16788	.	-	.	Name=rps2 gene
Iochroma_stenanthum_NC_026574	Geneious	gene	63962	64651	.	+	.	Name=cemA gene
Iochroma_stenanthum_NC_026574	Geneious	gene	53751	54410	.	-	.	Name=trnV-UAC gene
Iochroma_stenanthum_NC_026574	Geneious	gene	85853	86509	.	-	.	Name=rps3 gene
Iochroma_stenanthum_NC_026574	Geneious	gene	47396	48001	.	-	.	Name=rps4 gene
Iochroma_stenanthum_NC_026574	Geneious	gene	49145	49725	.	+	.	Name=trnL-UAA gene
Iochroma_stenanthum_NC_026574	Geneious	gene	62657	63211	.	+	.	Name=ycf4 gene
Iochroma_stenanthum_NC_026574	Geneious	gene	120949	121479	.	-	.	Name=ndhG gene
Iochroma_stenanthum_NC_026574	Geneious	gene	121881	122384	.	-	.	Name=ndhI gene
Iochroma_stenanthum_NC_026574	Geneious	gene	71553	71999	.	-	.	Name=rpl20 gene
Iochroma_stenanthum_NC_026574	Geneious	gene	50951	51427	.	-	.	Name=ndhJ gene
Iochroma_stenanthum_NC_026574	Geneious	gene	86494	86964	.	-	.	Name=rpl22 gene
Iochroma_stenanthum_NC_026574	Geneious	gene	100054	100521	.	-	.	Name=rps7 gene
Iochroma_stenanthum_NC_026574	Geneious	gene	143574	144041	.	+	.	Name=rps7 gene
Iochroma_stenanthum_NC_026574	Geneious	gene	82132	82548	.	-	.	Name=rps11 gene
Iochroma_stenanthum_NC_026574	Geneious	gene	83208	83612	.	-	.	Name=rps8 gene
Iochroma_stenanthum_NC_026574	Geneious	gene	54887	55288	.	-	.	Name=atpE gene
Iochroma_stenanthum_NC_026574	Geneious	gene	83785	84153	.	-	.	Name=rpl14 gene
Iochroma_stenanthum_NC_026574	Geneious	gene	52267	52629	.	-	.	Name=ndhC gene
Iochroma_stenanthum_NC_026574	Geneious	gene	138531	138871	.	-	.	Name=ycf68 gene
Iochroma_stenanthum_NC_026574	Geneious	gene	105224	105562	.	+	.	Name=ycf68 gene
Iochroma_stenanthum_NC_026574	Geneious	gene	71053	71358	.	+	.	Name=rps18 gene
Iochroma_stenanthum_NC_026574	Geneious	gene	120418	120723	.	-	.	Name=ndhE gene
Iochroma_stenanthum_NC_026574	Geneious	gene	38472	38774	.	-	.	Name=rps14 gene
Iochroma_stenanthum_NC_026574	Geneious	gene	82875	83163	.	-	.	Name=infA gene;Note=Partial sequence%3B internal stop codons
Iochroma_stenanthum_NC_026574	Geneious	gene	87017	87295	.	-	.	Name=rps19 gene
Iochroma_stenanthum_NC_026574	Geneious	gene	88875	89156	.	-	.	Name=rpl23 gene
Iochroma_stenanthum_NC_026574	Geneious	gene	154939	155220	.	+	.	Name=rpl23 gene
Iochroma_stenanthum_NC_026574	Geneious	gene	96405	96668	.	+	.	Name=ycf15 gene
Iochroma_stenanthum_NC_026574	Geneious	gene	147427	147690	.	-	.	Name=ycf15 gene
Iochroma_stenanthum_NC_026574	Geneious	gene	126026	126289	.	-	.	Name=rps15 gene
Iochroma_stenanthum_NC_026574	Geneious	gene	67427	67678	.	-	.	Name=psbE gene
Iochroma_stenanthum_NC_026574	Geneious	gene	119921	120166	.	-	.	Name=psaC gene
Iochroma_stenanthum_NC_026574	Geneious	gene	13691	13936	.	-	.	Name=atpH gene
Iochroma_stenanthum_NC_026574	Geneious	gene	77696	77917	.	+	.	Name=psbH gene
Iochroma_stenanthum_NC_026574	Geneious	gene	70666	70866	.	+	.	Name=rpl33 gene
Iochroma_stenanthum_NC_026574	Geneious	gene	37494	37682	.	+	.	Name=psbZ gene
Iochroma_stenanthum_NC_026574	Geneious	gene	7854	8039	.	+	.	Name=psbK gene
Iochroma_stenanthum_NC_026574	Geneious	gene	115939	116106	.	+	.	Name=rpl32 gene
Iochroma_stenanthum_NC_026574	Geneious	gene	116110	116249	.	+	.	Name=sprA gene
Iochroma_stenanthum_NC_026574	Geneious	gene	70106	70234	.	+	.	Name=psaJ gene
Iochroma_stenanthum_NC_026574	Geneious	gene	77453	77584	.	-	.	Name=psbN gene
Iochroma_stenanthum_NC_026574	Geneious	gene	66912	67034	.	-	.	Name=psbJ gene
Iochroma_stenanthum_NC_026574	Geneious	gene	110250	110370	.	+	.
Iochroma_stenanthum_NC_026574	Geneious	gene	133725	133845	.	-	.
Iochroma_stenanthum_NC_026574	Geneious	gene	67298	67417	.	-	.	Name=psbF gene
Iochroma_stenanthum_NC_026574	Geneious	gene	67159	67275	.	-	.	Name=psbL gene
Iochroma_stenanthum_NC_026574	Geneious	gene	69114	69227	.	+	.	Name=petG gene
Iochroma_stenanthum_NC_026574	Geneious	gene	82650	82763	.	-	.	Name=rpl36 gene
Iochroma_stenanthum_NC_026574	Geneious	gene	8405	8515	.	+	.	Name=psbI gene
Iochroma_stenanthum_NC_026574	Geneious	gene	62104	62214	.	+	.	Name=psaI gene
Iochroma_stenanthum_NC_026574	Geneious	gene	30667	30771	.	-	.	Name=psbM gene
Iochroma_stenanthum_NC_026574	Geneious	gene	77277	77381	.	+	.	Name=psbT gene
Iochroma_stenanthum_NC_026574	Geneious	gene	109891	109993	.	+	.
Iochroma_stenanthum_NC_026574	Geneious	gene	134102	134204	.	-	.
Iochroma_stenanthum_NC_026574	Geneious	gene	68836	68931	.	+	.	Name=petL gene
Iochroma_stenanthum_NC_026574	Geneious	gene	37044	37135	.	-	.	Name=trnS-UGA gene
Iochroma_stenanthum_NC_026574	Geneious	gene	29475	29564	.	+	.	Name=petN gene
Iochroma_stenanthum_NC_026574	Geneious	gene	8638	8725	.	-	.	Name=trnS-GCU gene
Iochroma_stenanthum_NC_026574	Geneious	gene	46978	47064	.	+	.	Name=trnS-GGA gene
Iochroma_stenanthum_NC_026574	Geneious	gene	32027	32110	.	-	.	Name=trnY-GUA gene
Iochroma_stenanthum_NC_026574	Geneious	gene	96932	97012	.	-	.	Name=trnL-CAA gene
Iochroma_stenanthum_NC_026574	Geneious	gene	147083	147163	.	+	.	Name=trnL-CAA gene
Iochroma_stenanthum_NC_026574	Geneious	gene	116932	117011	.	+	.	Name=trnL-UAG gene
Iochroma_stenanthum_NC_026574	Geneious	gene	12	86	.	-	.	Name=trnH-GUG gene
Iochroma_stenanthum_NC_026574	Geneious	gene	31845	31918	.	-	.	Name=trnD-GUC gene
Iochroma_stenanthum_NC_026574	Geneious	gene	38249	38322	.	-	.	Name=trnfM-CAU gene
Iochroma_stenanthum_NC_026574	Geneious	gene	69359	69432	.	-	.	Name=trnW-CCA gene
Iochroma_stenanthum_NC_026574	Geneious	gene	69594	69667	.	-	.	Name=trnP-UGG gene
Iochroma_stenanthum_NC_026574	Geneious	gene	89322	89395	.	-	.	Name=trnI-CAU gene
Iochroma_stenanthum_NC_026574	Geneious	gene	110632	110705	.	+	.	Name=trnR-ACG gene
Iochroma_stenanthum_NC_026574	Geneious	gene	133390	133463	.	-	.	Name=trnR-ACG gene
Iochroma_stenanthum_NC_026574	Geneious	gene	154700	154773	.	+	.	Name=trnI-CAU gene
Iochroma_stenanthum_NC_026574	Geneious	gene	102984	103055	.	+	.	Name=trnV-GAC gene
Iochroma_stenanthum_NC_026574	Geneious	gene	32170	32242	.	-	.	Name=trnE-UUC gene
Iochroma_stenanthum_NC_026574	Geneious	gene	48366	48438	.	-	.	Name=trnT-UGU gene
Iochroma_stenanthum_NC_026574	Geneious	gene	50208	50280	.	+	.	Name=trnF-GAA gene
Iochroma_stenanthum_NC_026574	Geneious	gene	54593	54665	.	+	.	Name=trnM-CAU gene
Iochroma_stenanthum_NC_026574	Geneious	gene	33111	33182	.	+	.	Name=trnT-GGU gene
Iochroma_stenanthum_NC_026574	Geneious	gene	7436	7507	.	-	.	Name=trnQ-UUG gene
Iochroma_stenanthum_NC_026574	Geneious	gene	10263	10334	.	+	.	Name=trnR-UCU gene
Iochroma_stenanthum_NC_026574	Geneious	gene	28730	28801	.	+	.	Name=trnC-GCA gene
Iochroma_stenanthum_NC_026574	Geneious	gene	111287	111358	.	-	.	Name=trnN-GUU gene
Iochroma_stenanthum_NC_026574	Geneious	gene	132737	132808	.	+	.	Name=trnN-GUU gene
Iochroma_stenanthum_NC_026574	Geneious	gene	141040	141111	.	-	.	Name=trnV-GAC gene
Iochroma_stenanthum_NC_026574	Geneious	gene	37960	38030	.	+	.	Name=trnG-UCC gene
Iochroma_stenanthum_NC_026574	Geneious	gene	156800	156858	.	+	.	Name=rps19
