# Supplementary material for: The chloroplast genome sequence of bittersweet (Solanum dulcamara): Plastid genome structure evolution in Solanaceae
Source: PLoS One. 2018 Apr 25;13(4):e0196069. doi: 10.1371/journal.pone.0196069 (PMC5919006; doi:10.1371/journal.pone.0196069)
Supplement: S5 Data — (ZIP) [file pone.0196069.s005.zip › Reannotation_GB/Iochroma tingoanum_NC_027177.gff]

##gff-version 3
##source-version geneious 9.1.7
Iochroma%20tingoanum_NC_027177	Geneious	region	1	156823	.	+	0	Is_circular=true
Iochroma_tingoanum_NC_027177	Geneious	misc_RNA	116096	116235	.	+	.	Name=sprA
Iochroma_tingoanum_NC_027177	Geneious	misc_feature	1	87293	.	+	.	Name=Large Single Copy (LSC) region
Iochroma_tingoanum_NC_027177	Geneious	misc_feature	112910	131207	.	+	.	Name=Small Single Copy (SSC) region
Iochroma_tingoanum_NC_027177	Geneious	repeat_region	87294	112909	.	+	.	Name=IRb
Iochroma_tingoanum_NC_027177	Geneious	repeat_region	131208	156823	.	-	.	Name=IRa
Iochroma_tingoanum_NC_027177	Geneious	rRNA	107092	109901	.	+	.	Name=23S rRNA
Iochroma_tingoanum_NC_027177	Geneious	rRNA	134216	137025	.	-	.	Name=23S rRNA
Iochroma_tingoanum_NC_027177	Geneious	rRNA	103395	104894	.	+	.	Name=16S rRNA
Iochroma_tingoanum_NC_027177	Geneious	rRNA	139223	140722	.	-	.	Name=16S rRNA
Iochroma_tingoanum_NC_027177	Geneious	rRNA	110362	110482	.	+	.	Name=5S rRNA
Iochroma_tingoanum_NC_027177	Geneious	rRNA	133635	133755	.	-	.	Name=5S rRNA
Iochroma_tingoanum_NC_027177	Geneious	rRNA	110003	110105	.	+	.	Name=4.5S rRNA
Iochroma_tingoanum_NC_027177	Geneious	rRNA	134012	134114	.	-	.	Name=4.5S rRNA
Iochroma_tingoanum_NC_027177	Geneious	intron	1905	4419	.	-	.	Name=trnK intron
Iochroma_tingoanum_NC_027177	Geneious	intron	122981	124148	.	-	.	Name=ndhA intron 1
Iochroma_tingoanum_NC_027177	Geneious	intron	84696	85737	.	-	.	Name=rpl16 intron 1
Iochroma_tingoanum_NC_027177	Geneious	intron	5379	6233	.	-	.	Name=rps16 intron
Iochroma_tingoanum_NC_027177	Geneious	intron	74254	75047	.	-	.	Name=clpP intron 1
Iochroma_tingoanum_NC_027177	Geneious	intron	44283	45045	.	-	.	Name=ycf3 intron 2
Iochroma_tingoanum_NC_027177	Geneious	intron	106093	106903	.	+	.	Name=tRNA-Ala (UGC) intron 1
Iochroma_tingoanum_NC_027177	Geneious	intron	137214	138024	.	-	.	Name=trnA intron
Iochroma_tingoanum_NC_027177	Geneious	intron	79672	80420	.	+	.	Name=petD intron 1
Iochroma_tingoanum_NC_027177	Geneious	intron	78075	78827	.	+	.	Name=petB intron 1
Iochroma_tingoanum_NC_027177	Geneious	intron	45276	46014	.	-	.	Name=ycf3 intron 1
Iochroma_tingoanum_NC_027177	Geneious	intron	23045	23781	.	-	.	Name=rpoC1 intron
Iochroma_tingoanum_NC_027177	Geneious	intron	12508	13215	.	-	.	Name=atpF intron 1
Iochroma_tingoanum_NC_027177	Geneious	intron	105232	105955	.	+	.	Name=trnI intron
Iochroma_tingoanum_NC_027177	Geneious	intron	138162	138885	.	-	.	Name=trnI intron
Iochroma_tingoanum_NC_027177	Geneious	intron	9422	10118	.	+	.	Name=trnG intron
Iochroma_tingoanum_NC_027177	Geneious	intron	98420	99098	.	-	.	Name=ndhB intron 1
Iochroma_tingoanum_NC_027177	Geneious	intron	145019	145697	.	+	.	Name=ndhB intron
Iochroma_tingoanum_NC_027177	Geneious	intron	87823	88488	.	-	.	Name=rpl2 intron 1
Iochroma_tingoanum_NC_027177	Geneious	intron	155629	156294	.	+	.	Name=rpl2 intron 1
Iochroma_tingoanum_NC_027177	Geneious	intron	73327	73961	.	-	.	Name=clpP intron 2
Iochroma_tingoanum_NC_027177	Geneious	intron	53796	54366	.	-	.	Name=trnV intron 1
Iochroma_tingoanum_NC_027177	Geneious	intron	100709	101244	.	-	.	Name=rps12 intron 2
Iochroma_tingoanum_NC_027177	Geneious	intron	142873	143408	.	+	.	Name=rps12 intron 2
Iochroma_tingoanum_NC_027177	Geneious	intron	49186	49682	.	+	.	Name=trnL-UAA intron
Iochroma_tingoanum_NC_027177	Geneious	tRNA	4420	4456	.	-	.	Name=trnK-UUU tRNA;ID=u2fFyNudrbz1g5tuQ6LkPRKj1P4.1519055513227.300
Iochroma_tingoanum_NC_027177	Geneious	tRNA	1870	1904	.	-	.	Name=trnK-UUU tRNA;ID=u2fFyNudrbz1g5tuQ6LkPRKj1P4.1519055513227.300
Iochroma_tingoanum_NC_027177	Geneious	tRNA	106055	106092	.	+	.	Name=trnA-UGC;ID=u2fFyNudrbz1g5tuQ6LkPRKj1P4.1519055513227.301
Iochroma_tingoanum_NC_027177	Geneious	tRNA	106904	106938	.	+	.	Name=trnA-UGC;ID=u2fFyNudrbz1g5tuQ6LkPRKj1P4.1519055513227.301
Iochroma_tingoanum_NC_027177	Geneious	tRNA	138025	138062	.	-	.	Name=trnA-UGC;ID=u2fFyNudrbz1g5tuQ6LkPRKj1P4.1519055513227.302
Iochroma_tingoanum_NC_027177	Geneious	tRNA	137179	137213	.	-	.	Name=trnA-UGC;ID=u2fFyNudrbz1g5tuQ6LkPRKj1P4.1519055513227.302
Iochroma_tingoanum_NC_027177	Geneious	tRNA	105195	105236	.	+	.	Name=trnI-GAU tRNA;ID=u2fFyNudrbz1g5tuQ6LkPRKj1P4.1519055513227.303
Iochroma_tingoanum_NC_027177	Geneious	tRNA	105956	105990	.	+	.	Name=trnI-GAU tRNA;ID=u2fFyNudrbz1g5tuQ6LkPRKj1P4.1519055513227.303
Iochroma_tingoanum_NC_027177	Geneious	tRNA	138886	138922	.	-	.	Name=trnI-GAU tRNA;ID=u2fFyNudrbz1g5tuQ6LkPRKj1P4.1519055513227.304
Iochroma_tingoanum_NC_027177	Geneious	tRNA	138127	138162	.	-	.	Name=trnI-GAU tRNA;ID=u2fFyNudrbz1g5tuQ6LkPRKj1P4.1519055513227.304
Iochroma_tingoanum_NC_027177	Geneious	tRNA	9399	9421	.	+	.	Name=trnG-GCC tRNA;ID=u2fFyNudrbz1g5tuQ6LkPRKj1P4.1519055513227.305
Iochroma_tingoanum_NC_027177	Geneious	tRNA	10119	10166	.	+	.	Name=trnG-GCC tRNA;ID=u2fFyNudrbz1g5tuQ6LkPRKj1P4.1519055513227.305
Iochroma_tingoanum_NC_027177	Geneious	tRNA	54367	54411	.	-	.	Name=trnV-UAC;ID=u2fFyNudrbz1g5tuQ6LkPRKj1P4.1519055513227.306
Iochroma_tingoanum_NC_027177	Geneious	tRNA	53761	53795	.	-	.	Name=trnV-UAC;ID=u2fFyNudrbz1g5tuQ6LkPRKj1P4.1519055513227.306
Iochroma_tingoanum_NC_027177	Geneious	tRNA	49151	49185	.	+	.	Name=trnL-UAA;ID=u2fFyNudrbz1g5tuQ6LkPRKj1P4.1519055513227.307
Iochroma_tingoanum_NC_027177	Geneious	tRNA	49683	49731	.	+	.	Name=trnL-UAA;ID=u2fFyNudrbz1g5tuQ6LkPRKj1P4.1519055513227.307
Iochroma_tingoanum_NC_027177	Geneious	tRNA	37057	37148	.	-	.	Name=trnS-UGA tRNA
Iochroma_tingoanum_NC_027177	Geneious	tRNA	8696	8783	.	-	.	Name=trnS-GCU tRNA
Iochroma_tingoanum_NC_027177	Geneious	tRNA	46984	47070	.	+	.	Name=trnS-GGA tRNA
Iochroma_tingoanum_NC_027177	Geneious	tRNA	32101	32184	.	-	.	Name=trnY-GUA tRNA
Iochroma_tingoanum_NC_027177	Geneious	tRNA	97040	97120	.	-	.	Name=trnL-CAA tRNA
Iochroma_tingoanum_NC_027177	Geneious	tRNA	146997	147077	.	+	.	Name=trnL-CAA tRNA
Iochroma_tingoanum_NC_027177	Geneious	tRNA	116919	116998	.	+	.	Name=trnL-UAG tRNA
Iochroma_tingoanum_NC_027177	Geneious	tRNA	76	150	.	-	.	Name=trnH-GUG tRNA
Iochroma_tingoanum_NC_027177	Geneious	tRNA	31919	31992	.	-	.	Name=trnD-GUC tRNA
Iochroma_tingoanum_NC_027177	Geneious	tRNA	38261	38334	.	-	.	Name=trnfM-CAU tRNA
Iochroma_tingoanum_NC_027177	Geneious	tRNA	69346	69419	.	-	.	Name=trnW-CCA tRNA
Iochroma_tingoanum_NC_027177	Geneious	tRNA	69581	69654	.	-	.	Name=trnP-UGG tRNA
Iochroma_tingoanum_NC_027177	Geneious	tRNA	89345	89418	.	-	.	Name=trnI-CAU tRNA
Iochroma_tingoanum_NC_027177	Geneious	tRNA	110737	110810	.	+	.	Name=trnR-ACG tRNA
Iochroma_tingoanum_NC_027177	Geneious	tRNA	133307	133380	.	-	.	Name=trnR-ACG tRNA
Iochroma_tingoanum_NC_027177	Geneious	tRNA	154699	154772	.	+	.	Name=trnI-CAU tRNA
Iochroma_tingoanum_NC_027177	Geneious	tRNA	103096	103167	.	+	.	Name=trnV-GAC tRNA
Iochroma_tingoanum_NC_027177	Geneious	tRNA	32244	32316	.	-	.	Name=trnE-UUC tRNA
Iochroma_tingoanum_NC_027177	Geneious	tRNA	48372	48444	.	-	.	Name=trnT-UGU tRNA
Iochroma_tingoanum_NC_027177	Geneious	tRNA	50214	50286	.	+	.	Name=trnF-GAA tRNA
Iochroma_tingoanum_NC_027177	Geneious	tRNA	54594	54666	.	+	.	Name=trnM-CAU tRNA
Iochroma_tingoanum_NC_027177	Geneious	tRNA	33188	33259	.	+	.	Name=trnT-GGU tRNA
Iochroma_tingoanum_NC_027177	Geneious	tRNA	7494	7565	.	-	.	Name=trnQ-UUG tRNA
Iochroma_tingoanum_NC_027177	Geneious	tRNA	10329	10400	.	+	.	Name=trnR-UCU tRNA
Iochroma_tingoanum_NC_027177	Geneious	tRNA	28807	28878	.	+	.	Name=trnC-GCA tRNA
Iochroma_tingoanum_NC_027177	Geneious	tRNA	111392	111463	.	-	.	Name=trnN-GUU tRNA
Iochroma_tingoanum_NC_027177	Geneious	tRNA	132654	132725	.	+	.	Name=trnN-GUU tRNA
Iochroma_tingoanum_NC_027177	Geneious	tRNA	140950	141021	.	-	.	Name=trnV-GAC tRNA
Iochroma_tingoanum_NC_027177	Geneious	tRNA	37971	38041	.	+	.	Name=trnG-UCC tRNA
Iochroma_tingoanum_NC_027177	Geneious	exon	21434	23044	.	-	.	Name=rpoC1 exon 2
Iochroma_tingoanum_NC_027177	Geneious	exon	99099	99875	.	-	.	Name=ndhB exon1
Iochroma_tingoanum_NC_027177	Geneious	exon	144242	145018	.	+	.	Name=ndhB exon 1
Iochroma_tingoanum_NC_027177	Geneious	exon	97664	98419	.	-	.	Name=ndhB exon 2
Iochroma_tingoanum_NC_027177	Geneious	exon	145698	146453	.	+	.	Name=ndhB exon 2
Iochroma_tingoanum_NC_027177	Geneious	exon	78828	79469	.	+	.	Name=petB exon 2
Iochroma_tingoanum_NC_027177	Geneious	exon	124149	124701	.	-	.	Name=ndhA exon 1
Iochroma_tingoanum_NC_027177	Geneious	exon	122442	122980	.	-	.	Name=ndhA exon 2
Iochroma_tingoanum_NC_027177	Geneious	exon	87389	87822	.	-	.	Name=rpl2 exon 2
Iochroma_tingoanum_NC_027177	Geneious	exon	80421	80895	.	+	.	Name=petD exon 2
Iochroma_tingoanum_NC_027177	Geneious	exon	23782	24234	.	-	.	Name=rpoC1 exon 1
Iochroma_tingoanum_NC_027177	Geneious	exon	156295	156728	.	+	.	Name=rpl2 exon 2
Iochroma_tingoanum_NC_027177	Geneious	exon	12101	12507	.	-	.	Name=atpF exon 2
Iochroma_tingoanum_NC_027177	Geneious	exon	84300	84695	.	-	.	Name=rpl16 exon 2
Iochroma_tingoanum_NC_027177	Geneious	exon	88489	88879	.	-	.	Name=rpl2 exon 1
Iochroma_tingoanum_NC_027177	Geneious	exon	155238	155628	.	+	.	Name=rpl2 exon 1
Iochroma_tingoanum_NC_027177	Geneious	exon	73962	74253	.	-	.	Name=clpP exon 2
Iochroma_tingoanum_NC_027177	Geneious	exon	5152	5378	.	-	.	Name=rps16 exon 2
Iochroma_tingoanum_NC_027177	Geneious	exon	101245	101476	.	-	.	Name=rps12 exon 2
Iochroma_tingoanum_NC_027177	Geneious	exon	142641	142872	.	+	.	Name=rps12 exon 1
Iochroma_tingoanum_NC_027177	Geneious	exon	45046	45275	.	-	.	Name=ycf3 exon 2
Iochroma_tingoanum_NC_027177	Geneious	exon	73099	73326	.	-	.	Name=clpP exon 3
Iochroma_tingoanum_NC_027177	Geneious	exon	44133	44282	.	-	.	Name=ycf3 exon 3
Iochroma_tingoanum_NC_027177	Geneious	exon	13216	13360	.	-	.	Name=atpF exon 1
Iochroma_tingoanum_NC_027177	Geneious	exon	46015	46138	.	-	.	Name=ycf3 exon 1
Iochroma_tingoanum_NC_027177	Geneious	exon	72847	72960	.	-	.	Name=rps12 exon 1
Iochroma_tingoanum_NC_027177	Geneious	exon	75048	75118	.	-	.	Name=clpP exon 1
Iochroma_tingoanum_NC_027177	Geneious	exon	54367	54411	.	-	.	Name=trnV-UAC exon2
Iochroma_tingoanum_NC_027177	Geneious	exon	49683	49731	.	+	.	Name=trnL-UAA exon1
Iochroma_tingoanum_NC_027177	Geneious	exon	10119	10166	.	+	.	Name=trnG exon1
Iochroma_tingoanum_NC_027177	Geneious	exon	106055	106092	.	+	.	Name=trnA-UGC exon1
Iochroma_tingoanum_NC_027177	Geneious	exon	138025	138062	.	-	.	Name=trnA exon 1
Iochroma_tingoanum_NC_027177	Geneious	exon	4420	4456	.	-	.	Name=trnK exon 1
Iochroma_tingoanum_NC_027177	Geneious	exon	105195	105231	.	+	.	Name=trnI-GAU exon 1
Iochroma_tingoanum_NC_027177	Geneious	exon	138886	138922	.	-	.	Name=trnI exon 1
Iochroma_tingoanum_NC_027177	Geneious	exon	1870	1904	.	-	.	Name=trnK exon 2
Iochroma_tingoanum_NC_027177	Geneious	exon	49151	49185	.	+	.	Name=trnL-UAA exon2
Iochroma_tingoanum_NC_027177	Geneious	exon	53761	53795	.	-	.	Name=trnV-UAC exon1
Iochroma_tingoanum_NC_027177	Geneious	exon	105956	105990	.	+	.	Name=trnI-GAU exon2
Iochroma_tingoanum_NC_027177	Geneious	exon	106904	106938	.	+	.	Name=trnA-UGC exon2
Iochroma_tingoanum_NC_027177	Geneious	exon	137179	137213	.	-	.	Name=trnA exon 2
Iochroma_tingoanum_NC_027177	Geneious	exon	138127	138161	.	-	.	Name=trnI exon 2
Iochroma_tingoanum_NC_027177	Geneious	exon	100683	100708	.	-	.	Name=rps12 exon 3
Iochroma_tingoanum_NC_027177	Geneious	exon	143409	143434	.	+	.	Name=rps12 exon 2
Iochroma_tingoanum_NC_027177	Geneious	exon	9399	9421	.	+	.	Name=trnG exon 2
Iochroma_tingoanum_NC_027177	Geneious	exon	85738	85746	.	-	.	Name=rpl16 exon 1
Iochroma_tingoanum_NC_027177	Geneious	exon	79664	79671	.	+	.	Name=petD exon 1
Iochroma_tingoanum_NC_027177	Geneious	exon	78069	78074	.	+	.	Name=petB exon 1
Iochroma_tingoanum_NC_027177	Geneious	CDS	72847	72960	.	-	.	Name=rps12 CDS;ID=u2fFyNudrbz1g5tuQ6LkPRKj1P4.1519055513228.308
Iochroma_tingoanum_NC_027177	Geneious	CDS	142641	142872	.	+	.	Name=rps12 CDS;ID=u2fFyNudrbz1g5tuQ6LkPRKj1P4.1519055513228.308
Iochroma_tingoanum_NC_027177	Geneious	CDS	143409	143434	.	+	.	Name=rps12 CDS;ID=u2fFyNudrbz1g5tuQ6LkPRKj1P4.1519055513228.308
Iochroma_tingoanum_NC_027177	Geneious	CDS	72847	72960	.	-	.	Name=rps12 CDS;ID=u2fFyNudrbz1g5tuQ6LkPRKj1P4.1519055513228.309
Iochroma_tingoanum_NC_027177	Geneious	CDS	101245	101476	.	-	.	Name=rps12 CDS;ID=u2fFyNudrbz1g5tuQ6LkPRKj1P4.1519055513228.309
Iochroma_tingoanum_NC_027177	Geneious	CDS	100683	100708	.	-	.	Name=rps12 CDS;ID=u2fFyNudrbz1g5tuQ6LkPRKj1P4.1519055513228.309
Iochroma_tingoanum_NC_027177	Geneious	CDS	147780	154610	.	-	.	Name=ycf2 CDS
Iochroma_tingoanum_NC_027177	Geneious	CDS	89507	96337	.	+	.	Name=ycf2 CDS
Iochroma_tingoanum_NC_027177	Geneious	CDS	126656	132325	.	-	.	Name=ycf1 CDS
Iochroma_tingoanum_NC_027177	Geneious	CDS	17131	21273	.	-	.	Name=rpoC2 CDS
Iochroma_tingoanum_NC_027177	Geneious	CDS	24240	27452	.	-	.	Name=rpoB CDS
Iochroma_tingoanum_NC_027177	Geneious	CDS	23782	24234	.	-	.	Name=rpoC1 CDS;ID=u2fFyNudrbz1g5tuQ6LkPRKj1P4.1519055513229.310
Iochroma_tingoanum_NC_027177	Geneious	CDS	21431	23044	.	-	.	Name=rpoC1 CDS;ID=u2fFyNudrbz1g5tuQ6LkPRKj1P4.1519055513229.310
Iochroma_tingoanum_NC_027177	Geneious	CDS	124149	124701	.	-	.	Name=ndhA CDS;ID=u2fFyNudrbz1g5tuQ6LkPRKj1P4.1519055513229.311
Iochroma_tingoanum_NC_027177	Geneious	CDS	122442	122980	.	-	.	Name=ndhA CDS;ID=u2fFyNudrbz1g5tuQ6LkPRKj1P4.1519055513229.311
Iochroma_tingoanum_NC_027177	Geneious	CDS	41134	43386	.	-	.	Name=psaA CDS
Iochroma_tingoanum_NC_027177	Geneious	CDS	112925	115147	.	-	.	Name=ndhF CDS
Iochroma_tingoanum_NC_027177	Geneious	CDS	99099	99875	.	-	.	Name=ndhB CDS;ID=u2fFyNudrbz1g5tuQ6LkPRKj1P4.1519055513229.312
Iochroma_tingoanum_NC_027177	Geneious	CDS	97664	98419	.	-	.	Name=ndhB CDS;ID=u2fFyNudrbz1g5tuQ6LkPRKj1P4.1519055513229.312
Iochroma_tingoanum_NC_027177	Geneious	CDS	144242	145018	.	+	.	Name=ndhB CDS;ID=u2fFyNudrbz1g5tuQ6LkPRKj1P4.1519055513229.313
Iochroma_tingoanum_NC_027177	Geneious	CDS	145698	146453	.	+	.	Name=ndhB CDS;ID=u2fFyNudrbz1g5tuQ6LkPRKj1P4.1519055513229.313
Iochroma_tingoanum_NC_027177	Geneious	CDS	38904	41108	.	-	.	Name=psaB CDS
Iochroma_tingoanum_NC_027177	Geneious	CDS	75048	75118	.	-	.	Name=clpP CDS;ID=u2fFyNudrbz1g5tuQ6LkPRKj1P4.1519055513229.314
Iochroma_tingoanum_NC_027177	Geneious	CDS	73962	74253	.	-	.	Name=clpP CDS;ID=u2fFyNudrbz1g5tuQ6LkPRKj1P4.1519055513229.314
Iochroma_tingoanum_NC_027177	Geneious	CDS	73099	73326	.	-	.	Name=clpP CDS;ID=u2fFyNudrbz1g5tuQ6LkPRKj1P4.1519055513229.314
Iochroma_tingoanum_NC_027177	Geneious	CDS	46015	46138	.	-	.	Name=ycf3 CDS;ID=u2fFyNudrbz1g5tuQ6LkPRKj1P4.1519055513229.315
Iochroma_tingoanum_NC_027177	Geneious	CDS	45046	45275	.	-	.	Name=ycf3 CDS;ID=u2fFyNudrbz1g5tuQ6LkPRKj1P4.1519055513229.315
Iochroma_tingoanum_NC_027177	Geneious	CDS	44130	44282	.	-	.	Name=ycf3 CDS;ID=u2fFyNudrbz1g5tuQ6LkPRKj1P4.1519055513229.315
Iochroma_tingoanum_NC_027177	Geneious	CDS	59812	61350	.	+	.	Name=accD CDS
Iochroma_tingoanum_NC_027177	Geneious	CDS	88489	88879	.	-	.	Name=rpl2 CDS;ID=u2fFyNudrbz1g5tuQ6LkPRKj1P4.1519055513229.316
Iochroma_tingoanum_NC_027177	Geneious	CDS	87389	87822	.	-	.	Name=rpl2 CDS;ID=u2fFyNudrbz1g5tuQ6LkPRKj1P4.1519055513229.316
Iochroma_tingoanum_NC_027177	Geneious	CDS	2170	3699	.	-	.	Name=matK CDS
Iochroma_tingoanum_NC_027177	Geneious	CDS	75564	77090	.	+	.	Name=psbB CDS
Iochroma_tingoanum_NC_027177	Geneious	CDS	10520	12043	.	-	.	Name=atpA CDS
Iochroma_tingoanum_NC_027177	Geneious	CDS	118273	119775	.	-	.	Name=ndhD CDS
Iochroma_tingoanum_NC_027177	Geneious	CDS	55286	56782	.	-	.	Name=atpB CDS
Iochroma_tingoanum_NC_027177	Geneious	CDS	85738	85746	.	-	.	Name=rpl16 CDS;ID=u2fFyNudrbz1g5tuQ6LkPRKj1P4.1519055513229.317
Iochroma_tingoanum_NC_027177	Geneious	CDS	84300	84695	.	-	.	Name=rpl16 CDS;ID=u2fFyNudrbz1g5tuQ6LkPRKj1P4.1519055513229.317
Iochroma_tingoanum_NC_027177	Geneious	CDS	155238	155628	.	+	.	Name=rpl2 CDS;ID=u2fFyNudrbz1g5tuQ6LkPRKj1P4.1519055513229.318
Iochroma_tingoanum_NC_027177	Geneious	CDS	156295	156728	.	+	.	Name=rpl2 CDS;ID=u2fFyNudrbz1g5tuQ6LkPRKj1P4.1519055513229.318
Iochroma_tingoanum_NC_027177	Geneious	CDS	57595	59028	.	+	.	Name=rbcL CDS
Iochroma_tingoanum_NC_027177	Geneious	CDS	78069	78074	.	+	.	Name=petB CDS;ID=u2fFyNudrbz1g5tuQ6LkPRKj1P4.1519055513229.319
Iochroma_tingoanum_NC_027177	Geneious	CDS	78828	79469	.	+	.	Name=petB CDS;ID=u2fFyNudrbz1g5tuQ6LkPRKj1P4.1519055513229.319
Iochroma_tingoanum_NC_027177	Geneious	CDS	35432	36817	.	+	.	Name=psbC CDS
Iochroma_tingoanum_NC_027177	Geneious	CDS	13216	13360	.	-	.	Name=atpF CDS;ID=u2fFyNudrbz1g5tuQ6LkPRKj1P4.1519055513229.320
Iochroma_tingoanum_NC_027177	Geneious	CDS	12098	12507	.	-	.	Name=atpF CDS;ID=u2fFyNudrbz1g5tuQ6LkPRKj1P4.1519055513229.320
Iochroma_tingoanum_NC_027177	Geneious	CDS	79664	79671	.	+	.	Name=petD CDS;ID=u2fFyNudrbz1g5tuQ6LkPRKj1P4.1519055513229.321
Iochroma_tingoanum_NC_027177	Geneious	CDS	80421	80895	.	+	.	Name=petD CDS;ID=u2fFyNudrbz1g5tuQ6LkPRKj1P4.1519055513229.321
Iochroma_tingoanum_NC_027177	Geneious	CDS	124703	125884	.	-	.	Name=ndhH CDS
Iochroma_tingoanum_NC_027177	Geneious	CDS	6234	6273	.	-	.	Name=rps16 CDS;ID=u2fFyNudrbz1g5tuQ6LkPRKj1P4.1519055513230.322
Iochroma_tingoanum_NC_027177	Geneious	CDS	5152	5375	.	-	.	Name=rps16 CDS;ID=u2fFyNudrbz1g5tuQ6LkPRKj1P4.1519055513230.322
Iochroma_tingoanum_NC_027177	Geneious	CDS	595	1656	.	-	.	Name=psbA CDS
Iochroma_tingoanum_NC_027177	Geneious	CDS	34451	35448	.	+	.	Name=psbD CDS
Iochroma_tingoanum_NC_027177	Geneious	CDS	81075	82088	.	-	.	Name=rpoA CDS
Iochroma_tingoanum_NC_027177	Geneious	CDS	64863	65825	.	+	.	Name=petA CDS
Iochroma_tingoanum_NC_027177	Geneious	CDS	117102	118043	.	+	.	Name=ccsA CDS
Iochroma_tingoanum_NC_027177	Geneious	CDS	51539	52282	.	-	.	Name=ndhK CDS
Iochroma_tingoanum_NC_027177	Geneious	CDS	15225	15968	.	-	.	Name=atpI CDS
Iochroma_tingoanum_NC_027177	Geneious	CDS	16195	16905	.	-	.	Name=rps2 CDS
Iochroma_tingoanum_NC_027177	Geneious	CDS	63949	64638	.	+	.	Name=cemA CDS
Iochroma_tingoanum_NC_027177	Geneious	CDS	85878	86531	.	-	.	Name=rps3 CDS
Iochroma_tingoanum_NC_027177	Geneious	CDS	47402	48007	.	-	.	Name=rps4 CDS
Iochroma_tingoanum_NC_027177	Geneious	CDS	62645	63199	.	+	.	Name=ycf4 CDS
Iochroma_tingoanum_NC_027177	Geneious	CDS	120922	121452	.	-	.	Name=ndhG CDS
Iochroma_tingoanum_NC_027177	Geneious	CDS	121854	122357	.	-	.	Name=ndhI CDS
Iochroma_tingoanum_NC_027177	Geneious	CDS	71584	72030	.	-	.	Name=rpl20 CDS
Iochroma_tingoanum_NC_027177	Geneious	CDS	50957	51433	.	-	.	Name=ndhJ CDS
Iochroma_tingoanum_NC_027177	Geneious	CDS	86516	86986	.	-	.	Name=rpl22 CDS
Iochroma_tingoanum_NC_027177	Geneious	CDS	100162	100629	.	-	.	Name=rps7 CDS
Iochroma_tingoanum_NC_027177	Geneious	CDS	143488	143955	.	+	.	Name=rps7 CDS
Iochroma_tingoanum_NC_027177	Geneious	CDS	82154	82570	.	-	.	Name=rps11 CDS
Iochroma_tingoanum_NC_027177	Geneious	CDS	83230	83634	.	-	.	Name=rps8 CDS
Iochroma_tingoanum_NC_027177	Geneious	CDS	54888	55289	.	-	.	Name=atpE CDS
Iochroma_tingoanum_NC_027177	Geneious	CDS	83807	84175	.	-	.	Name=rpl14 CDS
Iochroma_tingoanum_NC_027177	Geneious	CDS	52273	52635	.	-	.	Name=ndhC CDS
Iochroma_tingoanum_NC_027177	Geneious	CDS	71084	71389	.	+	.	Name=rps18 CDS
Iochroma_tingoanum_NC_027177	Geneious	CDS	120391	120696	.	-	.	Name=ndhE CDS
Iochroma_tingoanum_NC_027177	Geneious	CDS	38484	38786	.	-	.	Name=rps14 CDS
Iochroma_tingoanum_NC_027177	Geneious	CDS	87039	87317	.	-	.	Name=rps19 CDS
Iochroma_tingoanum_NC_027177	Geneious	CDS	88898	89179	.	-	.	Name=rpl23 CDS
Iochroma_tingoanum_NC_027177	Geneious	CDS	154938	155219	.	+	.	Name=rpl23 CDS
Iochroma_tingoanum_NC_027177	Geneious	CDS	125996	126259	.	-	.	Name=rps15 CDS
Iochroma_tingoanum_NC_027177	Geneious	CDS	67414	67665	.	-	.	Name=psbE CDS
Iochroma_tingoanum_NC_027177	Geneious	CDS	119894	120139	.	-	.	Name=psaC CDS
Iochroma_tingoanum_NC_027177	Geneious	CDS	13762	14007	.	-	.	Name=atpH CDS
Iochroma_tingoanum_NC_027177	Geneious	CDS	77718	77939	.	+	.	Name=psbH CDS
Iochroma_tingoanum_NC_027177	Geneious	CDS	70697	70897	.	+	.	Name=rpl33 CDS
Iochroma_tingoanum_NC_027177	Geneious	CDS	37507	37695	.	+	.	Name=psbZ CDS
Iochroma_tingoanum_NC_027177	Geneious	CDS	7912	8097	.	+	.	Name=psbK CDS
Iochroma_tingoanum_NC_027177	Geneious	CDS	115925	116092	.	+	.	Name=rpl32 CDS
Iochroma_tingoanum_NC_027177	Geneious	CDS	70116	70250	.	+	.	Name=psaJ CDS
Iochroma_tingoanum_NC_027177	Geneious	CDS	77475	77606	.	-	.	Name=psbN CDS
Iochroma_tingoanum_NC_027177	Geneious	CDS	66899	67021	.	-	.	Name=psbJ CDS
Iochroma_tingoanum_NC_027177	Geneious	CDS	67285	67404	.	-	.	Name=psbF CDS
Iochroma_tingoanum_NC_027177	Geneious	CDS	67146	67262	.	-	.	Name=psbL CDS
Iochroma_tingoanum_NC_027177	Geneious	CDS	69101	69214	.	+	.	Name=petG CDS
Iochroma_tingoanum_NC_027177	Geneious	CDS	82672	82785	.	-	.	Name=rpl36 CDS
Iochroma_tingoanum_NC_027177	Geneious	CDS	8463	8573	.	+	.	Name=psbI CDS
Iochroma_tingoanum_NC_027177	Geneious	CDS	62092	62202	.	+	.	Name=psaI CDS
Iochroma_tingoanum_NC_027177	Geneious	CDS	30743	30847	.	-	.	Name=psbM CDS
Iochroma_tingoanum_NC_027177	Geneious	CDS	77299	77403	.	+	.	Name=psbT CDS
Iochroma_tingoanum_NC_027177	Geneious	CDS	68823	68918	.	+	.	Name=petL CDS
Iochroma_tingoanum_NC_027177	Geneious	CDS	29551	29640	.	+	.	Name=petN CDS
Iochroma_tingoanum_NC_027177	Geneious	gene	72847	72960	.	-	.	Name=rps12 gene;ID=u2fFyNudrbz1g5tuQ6LkPRKj1P4.1519055513242.323
Iochroma_tingoanum_NC_027177	Geneious	gene	142641	143434	.	+	.	Name=rps12 gene;ID=u2fFyNudrbz1g5tuQ6LkPRKj1P4.1519055513242.323
Iochroma_tingoanum_NC_027177	Geneious	gene	72847	72960	.	-	.	Name=rps12 gene;ID=u2fFyNudrbz1g5tuQ6LkPRKj1P4.1519055513242.324
Iochroma_tingoanum_NC_027177	Geneious	gene	100683	101476	.	-	.	Name=rps12 gene;ID=u2fFyNudrbz1g5tuQ6LkPRKj1P4.1519055513242.324
Iochroma_tingoanum_NC_027177	Geneious	gene	147780	154610	.	-	.	Name=ycf2 gene
Iochroma_tingoanum_NC_027177	Geneious	gene	89507	96337	.	+	.	Name=ycf2 gene
Iochroma_tingoanum_NC_027177	Geneious	gene	126656	132325	.	-	.	Name=ycf1 gene
Iochroma_tingoanum_NC_027177	Geneious	gene	17131	21273	.	-	.	Name=rpoC2 gene
Iochroma_tingoanum_NC_027177	Geneious	gene	24240	27452	.	-	.	Name=rpoB gene
Iochroma_tingoanum_NC_027177	Geneious	gene	107092	109901	.	+	.
Iochroma_tingoanum_NC_027177	Geneious	gene	134216	137025	.	-	.
Iochroma_tingoanum_NC_027177	Geneious	gene	21431	24234	.	-	.	Name=rpoC1 gene
Iochroma_tingoanum_NC_027177	Geneious	gene	1870	4456	.	-	.	Name=trnK-UUU gene
Iochroma_tingoanum_NC_027177	Geneious	gene	122442	124701	.	-	.	Name=ndhA gene
Iochroma_tingoanum_NC_027177	Geneious	gene	41134	43386	.	-	.	Name=psaA gene
Iochroma_tingoanum_NC_027177	Geneious	gene	112925	115147	.	-	.	Name=ndhF gene
Iochroma_tingoanum_NC_027177	Geneious	gene	97664	99875	.	-	.	Name=ndhB gene
Iochroma_tingoanum_NC_027177	Geneious	gene	144242	146453	.	+	.	Name=ndhB gene
Iochroma_tingoanum_NC_027177	Geneious	gene	38904	41108	.	-	.	Name=psaB gene
Iochroma_tingoanum_NC_027177	Geneious	gene	73099	75118	.	-	.	Name=clpP gene
Iochroma_tingoanum_NC_027177	Geneious	gene	44130	46138	.	-	.	Name=ycf3 gene
Iochroma_tingoanum_NC_027177	Geneious	gene	59812	61350	.	+	.	Name=accD gene
Iochroma_tingoanum_NC_027177	Geneious	gene	87389	88879	.	-	.	Name=rpl2 gene
Iochroma_tingoanum_NC_027177	Geneious	gene	2170	3699	.	-	.	Name=matK gene
Iochroma_tingoanum_NC_027177	Geneious	gene	75564	77090	.	+	.	Name=psbB gene
Iochroma_tingoanum_NC_027177	Geneious	gene	10520	12043	.	-	.	Name=atpA gene
Iochroma_tingoanum_NC_027177	Geneious	gene	118273	119775	.	-	.	Name=ndhD gene
Iochroma_tingoanum_NC_027177	Geneious	gene	103395	104894	.	+	.
Iochroma_tingoanum_NC_027177	Geneious	gene	139223	140722	.	-	.
Iochroma_tingoanum_NC_027177	Geneious	gene	55286	56782	.	-	.	Name=atpB gene
Iochroma_tingoanum_NC_027177	Geneious	gene	84300	85746	.	-	.	Name=rpl16 gene
Iochroma_tingoanum_NC_027177	Geneious	gene	155238	156728	.	+	.	Name=rpl2 gene
Iochroma_tingoanum_NC_027177	Geneious	gene	57595	59028	.	+	.	Name=rbcL gene
Iochroma_tingoanum_NC_027177	Geneious	gene	35432	36817	.	+	.	Name=psbC gene
Iochroma_tingoanum_NC_027177	Geneious	gene	111792	112909	.	+	.	Name=ycf1 gene
Iochroma_tingoanum_NC_027177	Geneious	gene	12098	13360	.	-	.	Name=atpF gene
Iochroma_tingoanum_NC_027177	Geneious	gene	79664	80895	.	+	.	Name=petD gene
Iochroma_tingoanum_NC_027177	Geneious	gene	124703	125884	.	-	.	Name=ndhH gene
Iochroma_tingoanum_NC_027177	Geneious	gene	5152	6273	.	-	.	Name=rps16 gene
Iochroma_tingoanum_NC_027177	Geneious	gene	595	1656	.	-	.	Name=psbA gene
Iochroma_tingoanum_NC_027177	Geneious	gene	34451	35448	.	+	.	Name=psbD gene
Iochroma_tingoanum_NC_027177	Geneious	gene	81075	82088	.	-	.	Name=rpoA gene
Iochroma_tingoanum_NC_027177	Geneious	gene	64863	65825	.	+	.	Name=petA gene
Iochroma_tingoanum_NC_027177	Geneious	gene	117102	118043	.	+	.	Name=ccsA gene
Iochroma_tingoanum_NC_027177	Geneious	gene	106055	106938	.	+	.	Name=trnA-UGC gene
Iochroma_tingoanum_NC_027177	Geneious	gene	137179	138062	.	-	.	Name=trnA-UGC gene
Iochroma_tingoanum_NC_027177	Geneious	gene	105195	105990	.	+	.	Name=trnI-GAU gene
Iochroma_tingoanum_NC_027177	Geneious	gene	138127	138922	.	-	.	Name=trnI-GAU gene
Iochroma_tingoanum_NC_027177	Geneious	gene	9399	10166	.	+	.	Name=trnG-GCC gene
Iochroma_tingoanum_NC_027177	Geneious	gene	51539	52282	.	-	.	Name=ndhK gene
Iochroma_tingoanum_NC_027177	Geneious	gene	15225	15968	.	-	.	Name=atpI gene
Iochroma_tingoanum_NC_027177	Geneious	gene	16195	16905	.	-	.	Name=rps2 gene
Iochroma_tingoanum_NC_027177	Geneious	gene	63949	64638	.	+	.	Name=cemA gene
Iochroma_tingoanum_NC_027177	Geneious	gene	53761	54411	.	-	.	Name=trnV-UAC gene
Iochroma_tingoanum_NC_027177	Geneious	gene	85878	86531	.	-	.	Name=rps3 gene
Iochroma_tingoanum_NC_027177	Geneious	gene	47402	48007	.	-	.	Name=rps4 gene
Iochroma_tingoanum_NC_027177	Geneious	gene	49151	49731	.	+	.	Name=trnL-UAA gene
Iochroma_tingoanum_NC_027177	Geneious	gene	62645	63199	.	+	.	Name=ycf4 gene
Iochroma_tingoanum_NC_027177	Geneious	gene	120922	121452	.	-	.	Name=ndhG gene
Iochroma_tingoanum_NC_027177	Geneious	gene	121854	122357	.	-	.	Name=ndhI gene
Iochroma_tingoanum_NC_027177	Geneious	gene	71584	72030	.	-	.	Name=rpl20 gene
Iochroma_tingoanum_NC_027177	Geneious	gene	50957	51433	.	-	.	Name=ndhJ gene
Iochroma_tingoanum_NC_027177	Geneious	gene	86516	86986	.	-	.	Name=rpl22 gene
Iochroma_tingoanum_NC_027177	Geneious	gene	100162	100629	.	-	.	Name=rps7 gene
Iochroma_tingoanum_NC_027177	Geneious	gene	143488	143955	.	+	.	Name=rps7 gene
Iochroma_tingoanum_NC_027177	Geneious	gene	82154	82570	.	-	.	Name=rps11 gene
Iochroma_tingoanum_NC_027177	Geneious	gene	83230	83634	.	-	.	Name=rps8 gene
Iochroma_tingoanum_NC_027177	Geneious	gene	54888	55289	.	-	.	Name=atpE gene
Iochroma_tingoanum_NC_027177	Geneious	gene	83807	84175	.	-	.	Name=rpl14 gene
Iochroma_tingoanum_NC_027177	Geneious	gene	52273	52635	.	-	.	Name=ndhC gene
Iochroma_tingoanum_NC_027177	Geneious	gene	138441	138781	.	-	.	Name=ycf68 gene
Iochroma_tingoanum_NC_027177	Geneious	gene	105336	105674	.	+	.	Name=ycf68 gene
Iochroma_tingoanum_NC_027177	Geneious	gene	71084	71389	.	+	.	Name=rps18 gene
Iochroma_tingoanum_NC_027177	Geneious	gene	120391	120696	.	-	.	Name=ndhE gene
Iochroma_tingoanum_NC_027177	Geneious	gene	38484	38786	.	-	.	Name=rps14 gene
Iochroma_tingoanum_NC_027177	Geneious	gene	82897	83185	.	-	.	Name=infA gene;Note=Partial sequence%3B internal stop codons
Iochroma_tingoanum_NC_027177	Geneious	gene	87039	87317	.	-	.	Name=rps19 gene
Iochroma_tingoanum_NC_027177	Geneious	gene	88898	89179	.	-	.	Name=rpl23 gene
Iochroma_tingoanum_NC_027177	Geneious	gene	154938	155219	.	+	.	Name=rpl23 gene
Iochroma_tingoanum_NC_027177	Geneious	gene	147426	147689	.	-	.	Name=ycf15 gene
Iochroma_tingoanum_NC_027177	Geneious	gene	125996	126259	.	-	.	Name=rps15 gene
Iochroma_tingoanum_NC_027177	Geneious	gene	96428	96691	.	+	.	Name=ycf15 gene
Iochroma_tingoanum_NC_027177	Geneious	gene	67414	67665	.	-	.	Name=psbE gene
Iochroma_tingoanum_NC_027177	Geneious	gene	119894	120139	.	-	.	Name=psaC gene
Iochroma_tingoanum_NC_027177	Geneious	gene	13762	14007	.	-	.	Name=atpH gene
Iochroma_tingoanum_NC_027177	Geneious	gene	77718	77939	.	+	.	Name=psbH gene
Iochroma_tingoanum_NC_027177	Geneious	gene	70697	70897	.	+	.	Name=rpl33 gene
Iochroma_tingoanum_NC_027177	Geneious	gene	37507	37695	.	+	.	Name=psbZ gene
Iochroma_tingoanum_NC_027177	Geneious	gene	7912	8097	.	+	.	Name=psbK gene
Iochroma_tingoanum_NC_027177	Geneious	gene	115925	116092	.	+	.	Name=rpl32 gene
Iochroma_tingoanum_NC_027177	Geneious	gene	116096	116235	.	+	.	Name=sprA gene
Iochroma_tingoanum_NC_027177	Geneious	gene	70116	70250	.	+	.	Name=psaJ gene
Iochroma_tingoanum_NC_027177	Geneious	gene	77475	77606	.	-	.	Name=psbN gene
Iochroma_tingoanum_NC_027177	Geneious	gene	66899	67021	.	-	.	Name=psbJ gene
Iochroma_tingoanum_NC_027177	Geneious	gene	110362	110482	.	+	.
Iochroma_tingoanum_NC_027177	Geneious	gene	133635	133755	.	-	.
Iochroma_tingoanum_NC_027177	Geneious	gene	67285	67404	.	-	.	Name=psbF gene
Iochroma_tingoanum_NC_027177	Geneious	gene	67146	67262	.	-	.	Name=psbL gene
Iochroma_tingoanum_NC_027177	Geneious	gene	69101	69214	.	+	.	Name=petG gene
Iochroma_tingoanum_NC_027177	Geneious	gene	82672	82785	.	-	.	Name=rpl36 gene
Iochroma_tingoanum_NC_027177	Geneious	gene	8463	8573	.	+	.	Name=psbI gene
Iochroma_tingoanum_NC_027177	Geneious	gene	62092	62202	.	+	.	Name=psaI gene
Iochroma_tingoanum_NC_027177	Geneious	gene	30743	30847	.	-	.	Name=psbM gene
Iochroma_tingoanum_NC_027177	Geneious	gene	77299	77403	.	+	.	Name=psbT gene
Iochroma_tingoanum_NC_027177	Geneious	gene	110003	110105	.	+	.
Iochroma_tingoanum_NC_027177	Geneious	gene	134012	134114	.	-	.
Iochroma_tingoanum_NC_027177	Geneious	gene	68823	68918	.	+	.	Name=petL gene
Iochroma_tingoanum_NC_027177	Geneious	gene	37057	37148	.	-	.	Name=trnS-UGA gene
Iochroma_tingoanum_NC_027177	Geneious	gene	29551	29640	.	+	.	Name=petN gene
Iochroma_tingoanum_NC_027177	Geneious	gene	8696	8783	.	-	.	Name=trnS-GCU gene
Iochroma_tingoanum_NC_027177	Geneious	gene	46984	47070	.	+	.	Name=trnS-GGA gene
Iochroma_tingoanum_NC_027177	Geneious	gene	32101	32184	.	-	.	Name=trnY-GUA gene
Iochroma_tingoanum_NC_027177	Geneious	gene	97040	97120	.	-	.	Name=trnL-CAA gene
Iochroma_tingoanum_NC_027177	Geneious	gene	146997	147077	.	+	.	Name=trnL-CAA gene
Iochroma_tingoanum_NC_027177	Geneious	gene	116919	116998	.	+	.	Name=trnL-UAG gene
Iochroma_tingoanum_NC_027177	Geneious	gene	76	150	.	-	.	Name=trnH-GUG gene
Iochroma_tingoanum_NC_027177	Geneious	gene	31919	31992	.	-	.	Name=trnD-GUC gene
Iochroma_tingoanum_NC_027177	Geneious	gene	38261	38334	.	-	.	Name=trnfM-CAU gene
Iochroma_tingoanum_NC_027177	Geneious	gene	69346	69419	.	-	.	Name=trnW-CCA gene
Iochroma_tingoanum_NC_027177	Geneious	gene	69581	69654	.	-	.	Name=trnP-UGG gene
Iochroma_tingoanum_NC_027177	Geneious	gene	89345	89418	.	-	.	Name=trnI-CAU gene
Iochroma_tingoanum_NC_027177	Geneious	gene	110737	110810	.	+	.	Name=trnR-ACG gene
Iochroma_tingoanum_NC_027177	Geneious	gene	133307	133380	.	-	.	Name=trnR-ACG gene
Iochroma_tingoanum_NC_027177	Geneious	gene	154699	154772	.	+	.	Name=trnI-CAU gene
Iochroma_tingoanum_NC_027177	Geneious	gene	103096	103167	.	+	.	Name=trnV-GAC gene
Iochroma_tingoanum_NC_027177	Geneious	gene	32244	32316	.	-	.	Name=trnE-UUC gene
Iochroma_tingoanum_NC_027177	Geneious	gene	48372	48444	.	-	.	Name=trnT-UGU gene
Iochroma_tingoanum_NC_027177	Geneious	gene	50214	50286	.	+	.	Name=trnF-GAA gene
Iochroma_tingoanum_NC_027177	Geneious	gene	54594	54666	.	+	.	Name=trnM-CAU gene
Iochroma_tingoanum_NC_027177	Geneious	gene	33188	33259	.	+	.	Name=trnT-GGU gene
Iochroma_tingoanum_NC_027177	Geneious	gene	7494	7565	.	-	.	Name=trnQ-UUG gene
Iochroma_tingoanum_NC_027177	Geneious	gene	10329	10400	.	+	.	Name=trnR-UCU gene
Iochroma_tingoanum_NC_027177	Geneious	gene	28807	28878	.	+	.	Name=trnC-GCA gene
Iochroma_tingoanum_NC_027177	Geneious	gene	111392	111463	.	-	.	Name=trnN-GUU gene
Iochroma_tingoanum_NC_027177	Geneious	gene	132654	132725	.	+	.	Name=trnN-GUU gene
Iochroma_tingoanum_NC_027177	Geneious	gene	140950	141021	.	-	.	Name=trnV-GAC gene
Iochroma_tingoanum_NC_027177	Geneious	gene	37971	38041	.	+	.	Name=trnG-UCC gene
Iochroma_tingoanum_NC_027177	Geneious	gene	156800	156823	.	+	.	Name=rps19
