# Supplementary material for: The chloroplast genome sequence of bittersweet (Solanum dulcamara): Plastid genome structure evolution in Solanaceae
Source: PLoS One. 2018 Apr 25;13(4):e0196069. doi: 10.1371/journal.pone.0196069 (PMC5919006; doi:10.1371/journal.pone.0196069)
Supplement: S5 Data — (ZIP) [file pone.0196069.s005.zip › Reannotation_GB/Nicotiana sylvestris_NC_007500.gff]

##gff-version 3
##source-version geneious 9.1.7
Nicotiana%20sylvestris_NC_007500	Geneious	region	1	155941	.	+	0	Is_circular=true
Nicotiana_sylvestris_NC_007500	Geneious	misc_RNA	115294	115511	.	+	.	Name=sprA RNA
Nicotiana_sylvestris_NC_007500	Geneious	repeat_region	86685	112026	.	+	.	Name=IRB%2Cinverted repeat B
Nicotiana_sylvestris_NC_007500	Geneious	repeat_region	130600	155941	.	-	.	Name=IRA%2Cinverted repeat A
Nicotiana_sylvestris_NC_007500	Geneious	STS	106356	106688	.	+	.	Name=RGC160
Nicotiana_sylvestris_NC_007500	Geneious	STS	135938	136270	.	+	.	Name=RGC160
Nicotiana_sylvestris_NC_007500	Geneious	STS	109251	109400	.	+	.	Name=agga182
Nicotiana_sylvestris_NC_007500	Geneious	STS	133226	133375	.	+	.	Name=agga182
Nicotiana_sylvestris_NC_007500	Geneious	misc_feature	1	86684	.	+	.	Name=LSC%2Clarge single-copy region
Nicotiana_sylvestris_NC_007500	Geneious	misc_feature	112027	130599	.	+	.	Name=SSC%2Csmall single-copy region
Nicotiana_sylvestris_NC_007500	Geneious	misc_feature	112026	112027	.	.	.	Name=JSB%2C junction IRB-SSC
Nicotiana_sylvestris_NC_007500	Geneious	misc_feature	86684	86685	.	.	.	Name=JLB%2C junction LSC-IRB
Nicotiana_sylvestris_NC_007500	Geneious	misc_feature	130599	130600	.	.	.	Name=JSA%2C junction SSC-IRA
Nicotiana_sylvestris_NC_007500	Geneious	misc_feature	66728	66728	.	.	.	Name=C-to-U editing on mRNA
Nicotiana_sylvestris_NC_007500	Geneious	misc_feature	119024	119024	.	.	.	Name=C-to-U editing on mRNA
Nicotiana_sylvestris_NC_007500	Geneious	misc_feature	155941	155941	.	.	.	Name=JLA%2C junction IRA-LSC
Nicotiana_sylvestris_NC_007500	Geneious	rRNA	106329	109138	.	+	.	Name=rrn23 rRNA
Nicotiana_sylvestris_NC_007500	Geneious	rRNA	133488	136297	.	-	.	Name=rrn23 rRNA
Nicotiana_sylvestris_NC_007500	Geneious	rRNA	102760	104250	.	+	.	Name=rrn16 rRNA
Nicotiana_sylvestris_NC_007500	Geneious	rRNA	138376	139866	.	-	.	Name=rrn16 rRNA
Nicotiana_sylvestris_NC_007500	Geneious	rRNA	109599	109719	.	+	.	Name=rrn5 rRNA
Nicotiana_sylvestris_NC_007500	Geneious	rRNA	132907	133027	.	-	.	Name=rrn5 rRNA
Nicotiana_sylvestris_NC_007500	Geneious	rRNA	109240	109342	.	+	.	Name=rrn4.5 rRNA
Nicotiana_sylvestris_NC_007500	Geneious	rRNA	133284	133386	.	-	.	Name=rrn4.5 rRNA
Nicotiana_sylvestris_NC_007500	Geneious	intron	1847	4372	.	-	.	Name=trnK intron 1
Nicotiana_sylvestris_NC_007500	Geneious	intron	122233	123380	.	-	.	Name=ndhA intron 1
Nicotiana_sylvestris_NC_007500	Geneious	intron	84065	85084	.	-	.	Name=rpl16 intron 1
Nicotiana_sylvestris_NC_007500	Geneious	intron	5315	6174	.	-	.	Name=rps16 intron 1
Nicotiana_sylvestris_NC_007500	Geneious	intron	73631	74437	.	-	.	Name=clpP intron 1
Nicotiana_sylvestris_NC_007500	Geneious	intron	44394	45176	.	-	.	Name=ycf3 intron 2
Nicotiana_sylvestris_NC_007500	Geneious	intron	105432	106140	.	+	.	Name=trnA intron 1
Nicotiana_sylvestris_NC_007500	Geneious	intron	136486	137194	.	-	.	Name=trnA intron
Nicotiana_sylvestris_NC_007500	Geneious	intron	79052	79793	.	+	.	Name=petD intron 1
Nicotiana_sylvestris_NC_007500	Geneious	intron	77459	78211	.	+	.	Name=petB intron 1
Nicotiana_sylvestris_NC_007500	Geneious	intron	45407	46145	.	-	.	Name=ycf3 intron 1
Nicotiana_sylvestris_NC_007500	Geneious	intron	23107	23843	.	-	.	Name=rpoC1 intron 1
Nicotiana_sylvestris_NC_007500	Geneious	intron	12616	13310	.	-	.	Name=atpF intron 1
Nicotiana_sylvestris_NC_007500	Geneious	intron	104588	105294	.	+	.	Name=trnI intron 1
Nicotiana_sylvestris_NC_007500	Geneious	intron	137332	138038	.	-	.	Name=trnI intron
Nicotiana_sylvestris_NC_007500	Geneious	intron	9524	10215	.	+	.	Name=trnG intron 1
Nicotiana_sylvestris_NC_007500	Geneious	intron	97804	98482	.	-	.	Name=ndhB intron 1
Nicotiana_sylvestris_NC_007500	Geneious	intron	144144	144822	.	+	.	Name=ndhB intron
Nicotiana_sylvestris_NC_007500	Geneious	intron	87175	87840	.	-	.	Name=rpl2 intron 1
Nicotiana_sylvestris_NC_007500	Geneious	intron	154786	155451	.	+	.	Name=rpl2 intron 1
Nicotiana_sylvestris_NC_007500	Geneious	intron	72702	73338	.	-	.	Name=clpP intron 2
Nicotiana_sylvestris_NC_007500	Geneious	intron	53793	54363	.	-	.	Name=trnV intron 1
Nicotiana_sylvestris_NC_007500	Geneious	intron	100086	100621	.	-	.	Name=rps12 intron 2
Nicotiana_sylvestris_NC_007500	Geneious	intron	142005	142540	.	+	.	Name=rps12 intron 2
Nicotiana_sylvestris_NC_007500	Geneious	intron	49335	49837	.	+	.	Name=trnL-UAA intron
Nicotiana_sylvestris_NC_007500	Geneious	tRNA	4373	4409	.	-	.	Name=trnK tRNA;ID=u2fFyNudrbz1g5tuQ6LkPRKj1P4.1519055516044.325
Nicotiana_sylvestris_NC_007500	Geneious	tRNA	1812	1846	.	-	.	Name=trnK tRNA;ID=u2fFyNudrbz1g5tuQ6LkPRKj1P4.1519055516044.325
Nicotiana_sylvestris_NC_007500	Geneious	tRNA	105394	105431	.	+	.	Name=trnA;ID=u2fFyNudrbz1g5tuQ6LkPRKj1P4.1519055516044.326
Nicotiana_sylvestris_NC_007500	Geneious	tRNA	106141	106175	.	+	.	Name=trnA;ID=u2fFyNudrbz1g5tuQ6LkPRKj1P4.1519055516044.326
Nicotiana_sylvestris_NC_007500	Geneious	tRNA	137195	137232	.	-	.	Name=trnA;ID=u2fFyNudrbz1g5tuQ6LkPRKj1P4.1519055516044.327
Nicotiana_sylvestris_NC_007500	Geneious	tRNA	136451	136485	.	-	.	Name=trnA;ID=u2fFyNudrbz1g5tuQ6LkPRKj1P4.1519055516044.327
Nicotiana_sylvestris_NC_007500	Geneious	tRNA	104551	104587	.	+	.	Name=trnI tRNA;ID=u2fFyNudrbz1g5tuQ6LkPRKj1P4.1519055516044.328
Nicotiana_sylvestris_NC_007500	Geneious	tRNA	105295	105329	.	+	.	Name=trnI tRNA;ID=u2fFyNudrbz1g5tuQ6LkPRKj1P4.1519055516044.328
Nicotiana_sylvestris_NC_007500	Geneious	tRNA	138039	138075	.	-	.	Name=trnI tRNA;ID=u2fFyNudrbz1g5tuQ6LkPRKj1P4.1519055516044.329
Nicotiana_sylvestris_NC_007500	Geneious	tRNA	137297	137332	.	-	.	Name=trnI tRNA;ID=u2fFyNudrbz1g5tuQ6LkPRKj1P4.1519055516044.329
Nicotiana_sylvestris_NC_007500	Geneious	tRNA	9501	9523	.	+	.	Name=trnG tRNA;ID=u2fFyNudrbz1g5tuQ6LkPRKj1P4.1519055516044.330
Nicotiana_sylvestris_NC_007500	Geneious	tRNA	10216	10263	.	+	.	Name=trnG tRNA;ID=u2fFyNudrbz1g5tuQ6LkPRKj1P4.1519055516044.330
Nicotiana_sylvestris_NC_007500	Geneious	tRNA	54364	54408	.	-	.	Name=trnV-UAC;ID=u2fFyNudrbz1g5tuQ6LkPRKj1P4.1519055516044.331
Nicotiana_sylvestris_NC_007500	Geneious	tRNA	53758	53792	.	-	.	Name=trnV-UAC;ID=u2fFyNudrbz1g5tuQ6LkPRKj1P4.1519055516044.331
Nicotiana_sylvestris_NC_007500	Geneious	tRNA	49300	49334	.	+	.	Name=trnL-UAA;ID=u2fFyNudrbz1g5tuQ6LkPRKj1P4.1519055516044.332
Nicotiana_sylvestris_NC_007500	Geneious	tRNA	49838	49886	.	+	.	Name=trnL-UAA;ID=u2fFyNudrbz1g5tuQ6LkPRKj1P4.1519055516044.332
Nicotiana_sylvestris_NC_007500	Geneious	tRNA	37142	37233	.	-	.	Name=trnS tRNA
Nicotiana_sylvestris_NC_007500	Geneious	tRNA	8634	8721	.	-	.	Name=trnS tRNA
Nicotiana_sylvestris_NC_007500	Geneious	tRNA	47124	47210	.	+	.	Name=trnS tRNA
Nicotiana_sylvestris_NC_007500	Geneious	tRNA	32119	32202	.	-	.	Name=trnY tRNA
Nicotiana_sylvestris_NC_007500	Geneious	tRNA	96428	96508	.	-	.	Name=trnL tRNA
Nicotiana_sylvestris_NC_007500	Geneious	tRNA	146118	146198	.	+	.	Name=trnL tRNA
Nicotiana_sylvestris_NC_007500	Geneious	tRNA	116161	116240	.	+	.	Name=trnL tRNA
Nicotiana_sylvestris_NC_007500	Geneious	tRNA	6	80	.	-	.	Name=trnH tRNA
Nicotiana_sylvestris_NC_007500	Geneious	tRNA	31937	32010	.	-	.	Name=trnD tRNA
Nicotiana_sylvestris_NC_007500	Geneious	tRNA	38358	38431	.	-	.	Name=trnfM tRNA
Nicotiana_sylvestris_NC_007500	Geneious	tRNA	68818	68891	.	-	.	Name=trnW tRNA
Nicotiana_sylvestris_NC_007500	Geneious	tRNA	69056	69129	.	-	.	Name=trnP tRNA
Nicotiana_sylvestris_NC_007500	Geneious	tRNA	88697	88770	.	-	.	Name=trnI tRNA
Nicotiana_sylvestris_NC_007500	Geneious	tRNA	109977	110050	.	+	.	Name=trnR tRNA
Nicotiana_sylvestris_NC_007500	Geneious	tRNA	132576	132649	.	-	.	Name=trnR tRNA
Nicotiana_sylvestris_NC_007500	Geneious	tRNA	153856	153929	.	+	.	Name=trnI tRNA
Nicotiana_sylvestris_NC_007500	Geneious	tRNA	102461	102532	.	+	.	Name=trnV tRNA
Nicotiana_sylvestris_NC_007500	Geneious	tRNA	32262	32334	.	-	.	Name=trnE tRNA
Nicotiana_sylvestris_NC_007500	Geneious	tRNA	48517	48589	.	-	.	Name=trnT tRNA
Nicotiana_sylvestris_NC_007500	Geneious	tRNA	50244	50316	.	+	.	Name=trnF tRNA
Nicotiana_sylvestris_NC_007500	Geneious	tRNA	54592	54664	.	+	.	Name=trnM tRNA
Nicotiana_sylvestris_NC_007500	Geneious	tRNA	33183	33254	.	+	.	Name=trnT tRNA
Nicotiana_sylvestris_NC_007500	Geneious	tRNA	7420	7491	.	-	.	Name=trnQ tRNA
Nicotiana_sylvestris_NC_007500	Geneious	tRNA	10433	10504	.	+	.	Name=trnR tRNA
Nicotiana_sylvestris_NC_007500	Geneious	tRNA	28799	28870	.	+	.	Name=trnC tRNA
Nicotiana_sylvestris_NC_007500	Geneious	tRNA	110632	110703	.	-	.	Name=trnN tRNA
Nicotiana_sylvestris_NC_007500	Geneious	tRNA	131923	131994	.	+	.	Name=trnN tRNA
Nicotiana_sylvestris_NC_007500	Geneious	tRNA	140094	140165	.	-	.	Name=trnV tRNA
Nicotiana_sylvestris_NC_007500	Geneious	tRNA	38060	38130	.	+	.	Name=trnG tRNA
Nicotiana_sylvestris_NC_007500	Geneious	exon	21493	23106	.	-	.	Name=rpoC1 exon 2
Nicotiana_sylvestris_NC_007500	Geneious	exon	98483	99259	.	-	.	Name=ndhB exon 1
Nicotiana_sylvestris_NC_007500	Geneious	exon	143367	144143	.	+	.	Name=ndhB exon 1
Nicotiana_sylvestris_NC_007500	Geneious	exon	97048	97803	.	-	.	Name=ndhB exon 2
Nicotiana_sylvestris_NC_007500	Geneious	exon	144823	145578	.	+	.	Name=ndhB exon 2
Nicotiana_sylvestris_NC_007500	Geneious	exon	78212	78853	.	+	.	Name=petB exon 2
Nicotiana_sylvestris_NC_007500	Geneious	exon	123381	123933	.	-	.	Name=ndhA exon 1
Nicotiana_sylvestris_NC_007500	Geneious	exon	121694	122232	.	-	.	Name=ndhA exon 2
Nicotiana_sylvestris_NC_007500	Geneious	exon	86741	87174	.	-	.	Name=rpl2 exon 2
Nicotiana_sylvestris_NC_007500	Geneious	exon	79794	80268	.	+	.	Name=petD exon 2
Nicotiana_sylvestris_NC_007500	Geneious	exon	23844	24296	.	-	.	Name=rpoC1 exon 1
Nicotiana_sylvestris_NC_007500	Geneious	exon	155452	155885	.	+	.	Name=rpl2 exon 2
Nicotiana_sylvestris_NC_007500	Geneious	exon	12206	12615	.	-	.	Name=atpF exon 2
Nicotiana_sylvestris_NC_007500	Geneious	exon	83669	84064	.	-	.	Name=rpl16 exon 2
Nicotiana_sylvestris_NC_007500	Geneious	exon	87841	88231	.	-	.	Name=rpl2 exon 1
Nicotiana_sylvestris_NC_007500	Geneious	exon	154395	154785	.	+	.	Name=rpl2 exon 1
Nicotiana_sylvestris_NC_007500	Geneious	exon	73339	73630	.	-	.	Name=clpP exon 2
Nicotiana_sylvestris_NC_007500	Geneious	exon	100622	100853	.	-	.	Name=rps12 exon 2
Nicotiana_sylvestris_NC_007500	Geneious	exon	141773	142004	.	+	.	Name=rps12 exon 1
Nicotiana_sylvestris_NC_007500	Geneious	exon	45177	45406	.	-	.	Name=ycf3 exon 2
Nicotiana_sylvestris_NC_007500	Geneious	exon	72474	72701	.	-	.	Name=clpP exon 3
Nicotiana_sylvestris_NC_007500	Geneious	exon	5097	5314	.	-	.	Name=rps16 exon 2
Nicotiana_sylvestris_NC_007500	Geneious	exon	44241	44393	.	-	.	Name=ycf3 exon 3
Nicotiana_sylvestris_NC_007500	Geneious	exon	13311	13455	.	-	.	Name=atpF exon 1
Nicotiana_sylvestris_NC_007500	Geneious	exon	46146	46269	.	-	.	Name=ycf3 exon 1
Nicotiana_sylvestris_NC_007500	Geneious	exon	72222	72335	.	-	.	Name=rps12 exon 1
Nicotiana_sylvestris_NC_007500	Geneious	exon	74438	74508	.	-	.	Name=clpP exon 1
Nicotiana_sylvestris_NC_007500	Geneious	exon	54364	54408	.	-	.	Name=trnV-UAC exon2
Nicotiana_sylvestris_NC_007500	Geneious	exon	49838	49886	.	+	.	Name=trnL-UAA exon1
Nicotiana_sylvestris_NC_007500	Geneious	exon	10216	10263	.	+	.	Name=trnG exon1
Nicotiana_sylvestris_NC_007500	Geneious	exon	6175	6214	.	-	.	Name=rps16 exon 1
Nicotiana_sylvestris_NC_007500	Geneious	exon	105394	105431	.	+	.	Name=trnA-UGC exon1
Nicotiana_sylvestris_NC_007500	Geneious	exon	137195	137232	.	-	.	Name=trnA exon 1
Nicotiana_sylvestris_NC_007500	Geneious	exon	4373	4409	.	-	.	Name=trnK-UUU exon 1
Nicotiana_sylvestris_NC_007500	Geneious	exon	104551	104587	.	+	.	Name=trnI-GAU exon 1
Nicotiana_sylvestris_NC_007500	Geneious	exon	138039	138075	.	-	.	Name=trnI exon 1
Nicotiana_sylvestris_NC_007500	Geneious	exon	1812	1846	.	-	.	Name=trnK exon 2
Nicotiana_sylvestris_NC_007500	Geneious	exon	49300	49334	.	+	.	Name=trnL-UAA exon2
Nicotiana_sylvestris_NC_007500	Geneious	exon	53758	53792	.	-	.	Name=trnV-UAC exon1
Nicotiana_sylvestris_NC_007500	Geneious	exon	105295	105329	.	+	.	Name=trnI-GAU exon2
Nicotiana_sylvestris_NC_007500	Geneious	exon	106141	106175	.	+	.	Name=trnA-UGC exon2
Nicotiana_sylvestris_NC_007500	Geneious	exon	136451	136485	.	-	.	Name=trnA exon 2
Nicotiana_sylvestris_NC_007500	Geneious	exon	137297	137331	.	-	.	Name=trnI exon 2
Nicotiana_sylvestris_NC_007500	Geneious	exon	100060	100085	.	-	.	Name=rps12 exon 3
Nicotiana_sylvestris_NC_007500	Geneious	exon	142541	142566	.	+	.	Name=rps12 exon 2
Nicotiana_sylvestris_NC_007500	Geneious	exon	9501	9523	.	+	.	Name=trnG-GCC exon 2
Nicotiana_sylvestris_NC_007500	Geneious	exon	85085	85093	.	-	.	Name=rpl16 exon 1
Nicotiana_sylvestris_NC_007500	Geneious	exon	79044	79051	.	+	.	Name=petD exon 1
Nicotiana_sylvestris_NC_007500	Geneious	exon	77453	77458	.	+	.	Name=petB exon 1
Nicotiana_sylvestris_NC_007500	Geneious	CDS	72222	72335	.	-	.	Name=rps12 CDS;ID=u2fFyNudrbz1g5tuQ6LkPRKj1P4.1519055516045.333
Nicotiana_sylvestris_NC_007500	Geneious	CDS	141773	142004	.	+	.	Name=rps12 CDS;ID=u2fFyNudrbz1g5tuQ6LkPRKj1P4.1519055516045.333
Nicotiana_sylvestris_NC_007500	Geneious	CDS	142541	142566	.	+	.	Name=rps12 CDS;ID=u2fFyNudrbz1g5tuQ6LkPRKj1P4.1519055516045.333
Nicotiana_sylvestris_NC_007500	Geneious	CDS	72222	72335	.	-	.	Name=rps12 CDS;ID=u2fFyNudrbz1g5tuQ6LkPRKj1P4.1519055516045.334
Nicotiana_sylvestris_NC_007500	Geneious	CDS	100622	100853	.	-	.	Name=rps12 CDS;ID=u2fFyNudrbz1g5tuQ6LkPRKj1P4.1519055516045.334
Nicotiana_sylvestris_NC_007500	Geneious	CDS	100060	100085	.	-	.	Name=rps12 CDS;ID=u2fFyNudrbz1g5tuQ6LkPRKj1P4.1519055516045.334
Nicotiana_sylvestris_NC_007500	Geneious	CDS	146901	153743	.	-	.	Name=ycf2 CDS
Nicotiana_sylvestris_NC_007500	Geneious	CDS	88883	95725	.	+	.	Name=ycf2 CDS
Nicotiana_sylvestris_NC_007500	Geneious	CDS	125889	131594	.	-	.	Name=ycf1 CDS
Nicotiana_sylvestris_NC_007500	Geneious	CDS	17168	21334	.	-	.	Name=rpoC2 CDS
Nicotiana_sylvestris_NC_007500	Geneious	CDS	24302	27514	.	-	.	Name=rpoB CDS
Nicotiana_sylvestris_NC_007500	Geneious	CDS	23844	24296	.	-	.	Name=rpoC1 CDS;ID=u2fFyNudrbz1g5tuQ6LkPRKj1P4.1519055516045.335
Nicotiana_sylvestris_NC_007500	Geneious	CDS	21493	23106	.	-	.	Name=rpoC1 CDS;ID=u2fFyNudrbz1g5tuQ6LkPRKj1P4.1519055516045.335
Nicotiana_sylvestris_NC_007500	Geneious	CDS	123381	123933	.	-	.	Name=ndhA CDS;ID=u2fFyNudrbz1g5tuQ6LkPRKj1P4.1519055516045.336
Nicotiana_sylvestris_NC_007500	Geneious	CDS	121694	122232	.	-	.	Name=ndhA CDS;ID=u2fFyNudrbz1g5tuQ6LkPRKj1P4.1519055516045.336
Nicotiana_sylvestris_NC_007500	Geneious	CDS	41236	43488	.	-	.	Name=psaA CDS
Nicotiana_sylvestris_NC_007500	Geneious	CDS	112070	114292	.	-	.	Name=ndhF CDS
Nicotiana_sylvestris_NC_007500	Geneious	CDS	98483	99259	.	-	.	Name=ndhB CDS;ID=u2fFyNudrbz1g5tuQ6LkPRKj1P4.1519055516046.337
Nicotiana_sylvestris_NC_007500	Geneious	CDS	97048	97803	.	-	.	Name=ndhB CDS;ID=u2fFyNudrbz1g5tuQ6LkPRKj1P4.1519055516046.337
Nicotiana_sylvestris_NC_007500	Geneious	CDS	143367	144143	.	+	.	Name=ndhB CDS;ID=u2fFyNudrbz1g5tuQ6LkPRKj1P4.1519055516046.338
Nicotiana_sylvestris_NC_007500	Geneious	CDS	144823	145578	.	+	.	Name=ndhB CDS;ID=u2fFyNudrbz1g5tuQ6LkPRKj1P4.1519055516046.338
Nicotiana_sylvestris_NC_007500	Geneious	CDS	39006	41210	.	-	.	Name=psaB CDS
Nicotiana_sylvestris_NC_007500	Geneious	CDS	74438	74508	.	-	.	Name=clpP CDS;ID=u2fFyNudrbz1g5tuQ6LkPRKj1P4.1519055516046.339
Nicotiana_sylvestris_NC_007500	Geneious	CDS	73339	73630	.	-	.	Name=clpP CDS;ID=u2fFyNudrbz1g5tuQ6LkPRKj1P4.1519055516046.339
Nicotiana_sylvestris_NC_007500	Geneious	CDS	72474	72701	.	-	.	Name=clpP CDS;ID=u2fFyNudrbz1g5tuQ6LkPRKj1P4.1519055516046.339
Nicotiana_sylvestris_NC_007500	Geneious	CDS	46146	46269	.	-	.	Name=ycf3 CDS;ID=u2fFyNudrbz1g5tuQ6LkPRKj1P4.1519055516046.340
Nicotiana_sylvestris_NC_007500	Geneious	CDS	45177	45406	.	-	.	Name=ycf3 CDS;ID=u2fFyNudrbz1g5tuQ6LkPRKj1P4.1519055516046.340
Nicotiana_sylvestris_NC_007500	Geneious	CDS	44241	44393	.	-	.	Name=ycf3 CDS;ID=u2fFyNudrbz1g5tuQ6LkPRKj1P4.1519055516046.340
Nicotiana_sylvestris_NC_007500	Geneious	CDS	59796	61334	.	+	.	Name=accD CDS
Nicotiana_sylvestris_NC_007500	Geneious	CDS	87841	88231	.	-	.	Name=rpl2 CDS;ID=u2fFyNudrbz1g5tuQ6LkPRKj1P4.1519055516046.341
Nicotiana_sylvestris_NC_007500	Geneious	CDS	86741	87174	.	-	.	Name=rpl2 CDS;ID=u2fFyNudrbz1g5tuQ6LkPRKj1P4.1519055516046.341
Nicotiana_sylvestris_NC_007500	Geneious	CDS	2131	3660	.	-	.	Name=matK CDS
Nicotiana_sylvestris_NC_007500	Geneious	CDS	74954	76480	.	+	.	Name=psbB CDS
Nicotiana_sylvestris_NC_007500	Geneious	CDS	10628	12151	.	-	.	Name=atpA CDS
Nicotiana_sylvestris_NC_007500	Geneious	CDS	117523	119025	.	-	.	Name=ndhD CDS
Nicotiana_sylvestris_NC_007500	Geneious	CDS	55284	56780	.	-	.	Name=atpB CDS
Nicotiana_sylvestris_NC_007500	Geneious	CDS	85085	85093	.	-	.	Name=rpl16 CDS;ID=u2fFyNudrbz1g5tuQ6LkPRKj1P4.1519055516046.342
Nicotiana_sylvestris_NC_007500	Geneious	CDS	83669	84064	.	-	.	Name=rpl16 CDS;ID=u2fFyNudrbz1g5tuQ6LkPRKj1P4.1519055516046.342
Nicotiana_sylvestris_NC_007500	Geneious	CDS	154395	154785	.	+	.	Name=rpl2 CDS;ID=u2fFyNudrbz1g5tuQ6LkPRKj1P4.1519055516046.343
Nicotiana_sylvestris_NC_007500	Geneious	CDS	155452	155885	.	+	.	Name=rpl2 CDS;ID=u2fFyNudrbz1g5tuQ6LkPRKj1P4.1519055516046.343
Nicotiana_sylvestris_NC_007500	Geneious	CDS	57598	59031	.	+	.	Name=rbcL CDS
Nicotiana_sylvestris_NC_007500	Geneious	CDS	77453	77458	.	+	.	Name=petB CDS;ID=u2fFyNudrbz1g5tuQ6LkPRKj1P4.1519055516046.344
Nicotiana_sylvestris_NC_007500	Geneious	CDS	78212	78853	.	+	.	Name=petB CDS;ID=u2fFyNudrbz1g5tuQ6LkPRKj1P4.1519055516046.344
Nicotiana_sylvestris_NC_007500	Geneious	CDS	35517	36902	.	+	.	Name=psbC CDS
Nicotiana_sylvestris_NC_007500	Geneious	CDS	13311	13455	.	-	.	Name=atpF CDS;ID=u2fFyNudrbz1g5tuQ6LkPRKj1P4.1519055516046.345
Nicotiana_sylvestris_NC_007500	Geneious	CDS	12206	12615	.	-	.	Name=atpF CDS;ID=u2fFyNudrbz1g5tuQ6LkPRKj1P4.1519055516046.345
Nicotiana_sylvestris_NC_007500	Geneious	CDS	79044	79051	.	+	.	Name=petD CDS;ID=u2fFyNudrbz1g5tuQ6LkPRKj1P4.1519055516046.346
Nicotiana_sylvestris_NC_007500	Geneious	CDS	79794	80268	.	+	.	Name=petD CDS;ID=u2fFyNudrbz1g5tuQ6LkPRKj1P4.1519055516046.346
Nicotiana_sylvestris_NC_007500	Geneious	CDS	123935	125116	.	-	.	Name=ndhH CDS
Nicotiana_sylvestris_NC_007500	Geneious	CDS	6175	6214	.	-	.	Name=rps16 CDS;ID=u2fFyNudrbz1g5tuQ6LkPRKj1P4.1519055516046.347
Nicotiana_sylvestris_NC_007500	Geneious	CDS	5097	5314	.	-	.	Name=rps16 CDS;ID=u2fFyNudrbz1g5tuQ6LkPRKj1P4.1519055516046.347
Nicotiana_sylvestris_NC_007500	Geneious	CDS	536	1597	.	-	.	Name=psbA CDS
Nicotiana_sylvestris_NC_007500	Geneious	CDS	34472	35533	.	+	.	Name=psbD CDS
Nicotiana_sylvestris_NC_007500	Geneious	CDS	80456	81469	.	-	.	Name=rpoA CDS
Nicotiana_sylvestris_NC_007500	Geneious	CDS	64338	65300	.	+	.	Name=petA CDS
Nicotiana_sylvestris_NC_007500	Geneious	CDS	116344	117285	.	+	.	Name=ccsA CDS
Nicotiana_sylvestris_NC_007500	Geneious	CDS	51575	52318	.	-	.	Name=ndhK CDS
Nicotiana_sylvestris_NC_007500	Geneious	CDS	15260	16003	.	-	.	Name=atpI CDS
Nicotiana_sylvestris_NC_007500	Geneious	CDS	16230	16940	.	-	.	Name=rps2 CDS
Nicotiana_sylvestris_NC_007500	Geneious	CDS	63418	64107	.	+	.	Name=cemA CDS
Nicotiana_sylvestris_NC_007500	Geneious	CDS	85240	85896	.	-	.	Name=rps3 CDS
Nicotiana_sylvestris_NC_007500	Geneious	CDS	47541	48146	.	-	.	Name=rps4 CDS
Nicotiana_sylvestris_NC_007500	Geneious	CDS	62641	63195	.	+	.	Name=ycf4 CDS
Nicotiana_sylvestris_NC_007500	Geneious	CDS	120179	120709	.	-	.	Name=ndhG CDS
Nicotiana_sylvestris_NC_007500	Geneious	CDS	121106	121609	.	-	.	Name=ndhI CDS
Nicotiana_sylvestris_NC_007500	Geneious	CDS	50993	51469	.	-	.	Name=ndhJ CDS
Nicotiana_sylvestris_NC_007500	Geneious	CDS	85881	86348	.	-	.	Name=rpl22 CDS
Nicotiana_sylvestris_NC_007500	Geneious	CDS	99539	100006	.	-	.	Name=rps7 CDS
Nicotiana_sylvestris_NC_007500	Geneious	CDS	142620	143087	.	+	.	Name=rps7 CDS
Nicotiana_sylvestris_NC_007500	Geneious	CDS	71026	71412	.	-	.	Name=rpl20 CDS
Nicotiana_sylvestris_NC_007500	Geneious	CDS	81535	81951	.	-	.	Name=rps11 CDS
Nicotiana_sylvestris_NC_007500	Geneious	CDS	101950	102345	.	-	.	Name=hypothetical protein CDS
Nicotiana_sylvestris_NC_007500	Geneious	CDS	140281	140676	.	+	.	Name=hypothetical protein CDS
Nicotiana_sylvestris_NC_007500	Geneious	CDS	82603	83007	.	-	.	Name=rps8 CDS
Nicotiana_sylvestris_NC_007500	Geneious	CDS	54886	55287	.	-	.	Name=atpE CDS
Nicotiana_sylvestris_NC_007500	Geneious	CDS	83176	83544	.	-	.	Name=rpl14 CDS
Nicotiana_sylvestris_NC_007500	Geneious	CDS	52309	52671	.	-	.	Name=ndhC CDS
Nicotiana_sylvestris_NC_007500	Geneious	CDS	37251	37568	.	-	.	Name=hypothetical protein CDS
Nicotiana_sylvestris_NC_007500	Geneious	CDS	67280	67591	.	-	.	Name=hypothetical protein CDS
Nicotiana_sylvestris_NC_007500	Geneious	CDS	66179	66478	.	+	.	Name=hypothetical protein CDS
Nicotiana_sylvestris_NC_007500	Geneious	CDS	70521	70826	.	+	.	Name=rps18 CDS
Nicotiana_sylvestris_NC_007500	Geneious	CDS	119650	119955	.	-	.	Name=ndhE CDS
Nicotiana_sylvestris_NC_007500	Geneious	CDS	38581	38883	.	-	.	Name=rps14 CDS
Nicotiana_sylvestris_NC_007500	Geneious	CDS	86402	86680	.	-	.	Name=rps19 CDS
Nicotiana_sylvestris_NC_007500	Geneious	CDS	88250	88531	.	-	.	Name=rpl23 CDS
Nicotiana_sylvestris_NC_007500	Geneious	CDS	154095	154376	.	+	.	Name=rpl23 CDS
Nicotiana_sylvestris_NC_007500	Geneious	CDS	125228	125491	.	-	.	Name=rps15 CDS
Nicotiana_sylvestris_NC_007500	Geneious	CDS	66881	67132	.	-	.	Name=psbE CDS
Nicotiana_sylvestris_NC_007500	Geneious	CDS	46251	46475	.	-	.	Name=hypothetical protein CDS
Nicotiana_sylvestris_NC_007500	Geneious	CDS	119144	119389	.	-	.	Name=psaC CDS
Nicotiana_sylvestris_NC_007500	Geneious	CDS	13857	14102	.	-	.	Name=atpH CDS
Nicotiana_sylvestris_NC_007500	Geneious	CDS	131802	132029	.	+	.	Name=hypothetical protein CDS
Nicotiana_sylvestris_NC_007500	Geneious	CDS	96554	96793	.	+	.	Name=hypothetical protein CDS
Nicotiana_sylvestris_NC_007500	Geneious	CDS	145833	146072	.	-	.	Name=hypothetical protein CDS
Nicotiana_sylvestris_NC_007500	Geneious	CDS	110597	110824	.	-	.	Name=hypothetical protein CDS
Nicotiana_sylvestris_NC_007500	Geneious	CDS	29321	29533	.	-	.	Name=hypothetical protein CDS
Nicotiana_sylvestris_NC_007500	Geneious	CDS	61590	61805	.	-	.	Name=hypothetical protein CDS
Nicotiana_sylvestris_NC_007500	Geneious	CDS	102101	102313	.	+	.	Name=hypothetical protein CDS
Nicotiana_sylvestris_NC_007500	Geneious	CDS	140313	140525	.	-	.	Name=hypothetical protein CDS
Nicotiana_sylvestris_NC_007500	Geneious	CDS	48945	49157	.	+	.	Name=hypothetical protein CDS
Nicotiana_sylvestris_NC_007500	Geneious	CDS	77102	77323	.	+	.	Name=psbH CDS
Nicotiana_sylvestris_NC_007500	Geneious	CDS	70134	70334	.	+	.	Name=rpl33 CDS
Nicotiana_sylvestris_NC_007500	Geneious	CDS	8478	8669	.	+	.	Name=hypothetical protein CDS
Nicotiana_sylvestris_NC_007500	Geneious	CDS	37596	37784	.	+	.	Name=psbZ CDS
Nicotiana_sylvestris_NC_007500	Geneious	CDS	7839	8024	.	+	.	Name=psbK CDS
Nicotiana_sylvestris_NC_007500	Geneious	CDS	115061	115228	.	+	.	Name=rpl32 CDS
Nicotiana_sylvestris_NC_007500	Geneious	CDS	69568	69702	.	+	.	Name=psaJ CDS
Nicotiana_sylvestris_NC_007500	Geneious	CDS	76859	76990	.	-	.	Name=psbN CDS
Nicotiana_sylvestris_NC_007500	Geneious	CDS	66366	66488	.	-	.	Name=psbJ CDS
Nicotiana_sylvestris_NC_007500	Geneious	CDS	66752	66871	.	-	.	Name=psbF CDS
Nicotiana_sylvestris_NC_007500	Geneious	CDS	66613	66729	.	-	.	Name=psbL CDS
Nicotiana_sylvestris_NC_007500	Geneious	CDS	68573	68686	.	+	.	Name=petG CDS
Nicotiana_sylvestris_NC_007500	Geneious	CDS	82053	82166	.	-	.	Name=rpl36 CDS
Nicotiana_sylvestris_NC_007500	Geneious	CDS	8402	8512	.	+	.	Name=psbI CDS
Nicotiana_sylvestris_NC_007500	Geneious	CDS	62086	62196	.	+	.	Name=psaI CDS
Nicotiana_sylvestris_NC_007500	Geneious	CDS	30763	30867	.	-	.	Name=psbM CDS
Nicotiana_sylvestris_NC_007500	Geneious	CDS	76681	76785	.	+	.	Name=psbT CDS
Nicotiana_sylvestris_NC_007500	Geneious	CDS	68296	68391	.	+	.	Name=petL CDS
Nicotiana_sylvestris_NC_007500	Geneious	CDS	29541	29630	.	+	.	Name=petN CDS
Nicotiana_sylvestris_NC_007500	Geneious	gene	72222	72335	.	-	.	Name=rps12 gene;ID=u2fFyNudrbz1g5tuQ6LkPRKj1P4.1519055516057.348
Nicotiana_sylvestris_NC_007500	Geneious	gene	141773	142566	.	+	.	Name=rps12 gene;ID=u2fFyNudrbz1g5tuQ6LkPRKj1P4.1519055516057.348
Nicotiana_sylvestris_NC_007500	Geneious	gene	72222	72335	.	-	.	Name=rps12 gene;ID=u2fFyNudrbz1g5tuQ6LkPRKj1P4.1519055516057.349
Nicotiana_sylvestris_NC_007500	Geneious	gene	100060	100853	.	-	.	Name=rps12 gene;ID=u2fFyNudrbz1g5tuQ6LkPRKj1P4.1519055516057.349
Nicotiana_sylvestris_NC_007500	Geneious	gene	146901	153743	.	-	.	Name=ycf2 gene
Nicotiana_sylvestris_NC_007500	Geneious	gene	88883	95725	.	+	.	Name=ycf2 gene
Nicotiana_sylvestris_NC_007500	Geneious	gene	125889	131594	.	-	.	Name=ycf1 gene
Nicotiana_sylvestris_NC_007500	Geneious	gene	17168	21334	.	-	.	Name=rpoC2 gene
Nicotiana_sylvestris_NC_007500	Geneious	gene	24302	27514	.	-	.	Name=rpoB gene
Nicotiana_sylvestris_NC_007500	Geneious	gene	106329	109138	.	+	.	Name=rrn23 gene
Nicotiana_sylvestris_NC_007500	Geneious	gene	133488	136297	.	-	.	Name=rrn23 gene
Nicotiana_sylvestris_NC_007500	Geneious	gene	21493	24296	.	-	.	Name=rpoC1 gene
Nicotiana_sylvestris_NC_007500	Geneious	gene	1812	4409	.	-	.	Name=trnK gene
Nicotiana_sylvestris_NC_007500	Geneious	gene	121694	123933	.	-	.	Name=ndhA gene
Nicotiana_sylvestris_NC_007500	Geneious	gene	41236	43488	.	-	.	Name=psaA gene
Nicotiana_sylvestris_NC_007500	Geneious	gene	112070	114292	.	-	.	Name=ndhF gene
Nicotiana_sylvestris_NC_007500	Geneious	gene	97048	99259	.	-	.	Name=ndhB gene
Nicotiana_sylvestris_NC_007500	Geneious	gene	143367	145578	.	+	.	Name=ndhB gene
Nicotiana_sylvestris_NC_007500	Geneious	gene	39006	41210	.	-	.	Name=psaB gene
Nicotiana_sylvestris_NC_007500	Geneious	gene	72474	74508	.	-	.	Name=clpP gene
Nicotiana_sylvestris_NC_007500	Geneious	gene	44241	46269	.	-	.	Name=ycf3 gene
Nicotiana_sylvestris_NC_007500	Geneious	gene	59796	61334	.	+	.	Name=accD gene
Nicotiana_sylvestris_NC_007500	Geneious	gene	86741	88231	.	-	.	Name=rpl2 gene
Nicotiana_sylvestris_NC_007500	Geneious	gene	2131	3660	.	-	.	Name=matK gene
Nicotiana_sylvestris_NC_007500	Geneious	gene	74954	76480	.	+	.	Name=psbB gene
Nicotiana_sylvestris_NC_007500	Geneious	gene	10628	12151	.	-	.	Name=atpA gene
Nicotiana_sylvestris_NC_007500	Geneious	gene	117523	119025	.	-	.	Name=ndhD gene
Nicotiana_sylvestris_NC_007500	Geneious	gene	102760	104250	.	+	.	Name=rrn16 gene
Nicotiana_sylvestris_NC_007500	Geneious	gene	138376	139866	.	-	.	Name=rrn16 gene
Nicotiana_sylvestris_NC_007500	Geneious	gene	55284	56780	.	-	.	Name=atpB gene
Nicotiana_sylvestris_NC_007500	Geneious	gene	83669	85093	.	-	.	Name=rpl16 gene
Nicotiana_sylvestris_NC_007500	Geneious	gene	154395	155885	.	+	.	Name=rpl2 gene
Nicotiana_sylvestris_NC_007500	Geneious	gene	57598	59031	.	+	.	Name=rbcL gene
Nicotiana_sylvestris_NC_007500	Geneious	gene	77453	78853	.	+	.	Name=petB gene
Nicotiana_sylvestris_NC_007500	Geneious	gene	35517	36902	.	+	.	Name=psbC gene
Nicotiana_sylvestris_NC_007500	Geneious	gene	12206	13455	.	-	.	Name=atpF gene
Nicotiana_sylvestris_NC_007500	Geneious	gene	79044	80268	.	+	.	Name=petD gene
Nicotiana_sylvestris_NC_007500	Geneious	gene	123935	125116	.	-	.	Name=ndhH gene
Nicotiana_sylvestris_NC_007500	Geneious	gene	5097	6214	.	-	.	Name=rps16 gene
Nicotiana_sylvestris_NC_007500	Geneious	gene	111032	112026	.	+	.	Name=ycf1 gene
Nicotiana_sylvestris_NC_007500	Geneious	gene	536	1597	.	-	.	Name=psbA gene
Nicotiana_sylvestris_NC_007500	Geneious	gene	34472	35533	.	+	.	Name=psbD gene
Nicotiana_sylvestris_NC_007500	Geneious	gene	80456	81469	.	-	.	Name=rpoA gene
Nicotiana_sylvestris_NC_007500	Geneious	gene	64338	65300	.	+	.	Name=petA gene
Nicotiana_sylvestris_NC_007500	Geneious	gene	116344	117285	.	+	.	Name=ccsA gene
Nicotiana_sylvestris_NC_007500	Geneious	gene	105394	106175	.	+	.	Name=trnA gene
Nicotiana_sylvestris_NC_007500	Geneious	gene	136451	137232	.	-	.	Name=trnA gene
Nicotiana_sylvestris_NC_007500	Geneious	gene	104551	105329	.	+	.	Name=trnI gene
Nicotiana_sylvestris_NC_007500	Geneious	gene	137297	138075	.	-	.	Name=trnI gene
Nicotiana_sylvestris_NC_007500	Geneious	gene	9501	10263	.	+	.	Name=trnG gene
Nicotiana_sylvestris_NC_007500	Geneious	gene	51575	52318	.	-	.	Name=ndhK gene
Nicotiana_sylvestris_NC_007500	Geneious	gene	15260	16003	.	-	.	Name=atpI gene
Nicotiana_sylvestris_NC_007500	Geneious	gene	16230	16940	.	-	.	Name=rps2 gene
Nicotiana_sylvestris_NC_007500	Geneious	gene	63418	64107	.	+	.	Name=cemA gene
Nicotiana_sylvestris_NC_007500	Geneious	gene	53758	54408	.	-	.	Name=trnV-UAC gene
Nicotiana_sylvestris_NC_007500	Geneious	gene	85240	85896	.	-	.	Name=rps3 gene
Nicotiana_sylvestris_NC_007500	Geneious	gene	47541	48146	.	-	.	Name=rps4 gene
Nicotiana_sylvestris_NC_007500	Geneious	gene	49300	49886	.	+	.	Name=trnL-UAA gene
Nicotiana_sylvestris_NC_007500	Geneious	gene	62641	63195	.	+	.	Name=ycf4 gene
Nicotiana_sylvestris_NC_007500	Geneious	gene	120179	120709	.	-	.	Name=ndhG gene
Nicotiana_sylvestris_NC_007500	Geneious	gene	121106	121609	.	-	.	Name=ndhI gene
Nicotiana_sylvestris_NC_007500	Geneious	gene	50993	51469	.	-	.	Name=ndhJ gene
Nicotiana_sylvestris_NC_007500	Geneious	gene	85881	86348	.	-	.	Name=rpl22 gene
Nicotiana_sylvestris_NC_007500	Geneious	gene	99539	100006	.	-	.	Name=rps7 gene
Nicotiana_sylvestris_NC_007500	Geneious	gene	142620	143087	.	+	.	Name=rps7 gene
Nicotiana_sylvestris_NC_007500	Geneious	gene	71026	71412	.	-	.	Name=rpl20 gene
Nicotiana_sylvestris_NC_007500	Geneious	gene	81535	81951	.	-	.	Name=rps11 gene
Nicotiana_sylvestris_NC_007500	Geneious	gene	101950	102345	.	-	.
Nicotiana_sylvestris_NC_007500	Geneious	gene	140281	140676	.	+	.
Nicotiana_sylvestris_NC_007500	Geneious	gene	82603	83007	.	-	.	Name=rps8 gene
Nicotiana_sylvestris_NC_007500	Geneious	gene	54886	55287	.	-	.	Name=atpE gene
Nicotiana_sylvestris_NC_007500	Geneious	gene	83176	83544	.	-	.	Name=rpl14 gene
Nicotiana_sylvestris_NC_007500	Geneious	gene	52309	52671	.	-	.	Name=ndhC gene
Nicotiana_sylvestris_NC_007500	Geneious	gene	137603	137934	.	-	.	Name=ycf68 gene
Nicotiana_sylvestris_NC_007500	Geneious	gene	37251	37568	.	-	.
Nicotiana_sylvestris_NC_007500	Geneious	gene	104692	105021	.	+	.	Name=ycf68 gene
Nicotiana_sylvestris_NC_007500	Geneious	gene	67280	67591	.	-	.
Nicotiana_sylvestris_NC_007500	Geneious	gene	66179	66478	.	+	.
Nicotiana_sylvestris_NC_007500	Geneious	gene	70521	70826	.	+	.	Name=rps18 gene
Nicotiana_sylvestris_NC_007500	Geneious	gene	119650	119955	.	-	.	Name=ndhE gene
Nicotiana_sylvestris_NC_007500	Geneious	gene	38581	38883	.	-	.	Name=rps14 gene
Nicotiana_sylvestris_NC_007500	Geneious	gene	82278	82559	.	-	.	Name=infA gene;Note=Partial sequence%3B internal stop codons
Nicotiana_sylvestris_NC_007500	Geneious	gene	86402	86680	.	-	.	Name=rps19 gene
Nicotiana_sylvestris_NC_007500	Geneious	gene	88250	88531	.	-	.	Name=rpl23 gene
Nicotiana_sylvestris_NC_007500	Geneious	gene	154095	154376	.	+	.	Name=rpl23 gene
Nicotiana_sylvestris_NC_007500	Geneious	gene	95816	96079	.	+	.	Name=ycf15 gene;Note=Internal stop codons
Nicotiana_sylvestris_NC_007500	Geneious	gene	146547	146810	.	-	.	Name=ycf15 gene
Nicotiana_sylvestris_NC_007500	Geneious	gene	125228	125491	.	-	.	Name=rps15 gene
Nicotiana_sylvestris_NC_007500	Geneious	gene	115294	115511	.	+	.	Name=sprA gene
Nicotiana_sylvestris_NC_007500	Geneious	gene	66881	67132	.	-	.	Name=psbE gene
Nicotiana_sylvestris_NC_007500	Geneious	gene	46251	46475	.	-	.
Nicotiana_sylvestris_NC_007500	Geneious	gene	119144	119389	.	-	.	Name=psaC gene
Nicotiana_sylvestris_NC_007500	Geneious	gene	13857	14102	.	-	.	Name=atpH gene
Nicotiana_sylvestris_NC_007500	Geneious	gene	131802	132029	.	+	.
Nicotiana_sylvestris_NC_007500	Geneious	gene	96554	96793	.	+	.
Nicotiana_sylvestris_NC_007500	Geneious	gene	145833	146072	.	-	.
Nicotiana_sylvestris_NC_007500	Geneious	gene	110597	110824	.	-	.
Nicotiana_sylvestris_NC_007500	Geneious	gene	29321	29533	.	-	.
Nicotiana_sylvestris_NC_007500	Geneious	gene	61590	61805	.	-	.
Nicotiana_sylvestris_NC_007500	Geneious	gene	102101	102313	.	+	.
Nicotiana_sylvestris_NC_007500	Geneious	gene	140313	140525	.	-	.
Nicotiana_sylvestris_NC_007500	Geneious	gene	48945	49157	.	+	.
Nicotiana_sylvestris_NC_007500	Geneious	gene	77102	77323	.	+	.	Name=psbH gene
Nicotiana_sylvestris_NC_007500	Geneious	gene	70134	70334	.	+	.	Name=rpl33 gene
Nicotiana_sylvestris_NC_007500	Geneious	gene	8478	8669	.	+	.
Nicotiana_sylvestris_NC_007500	Geneious	gene	37596	37784	.	+	.	Name=psbZ gene
Nicotiana_sylvestris_NC_007500	Geneious	gene	7839	8024	.	+	.	Name=psbK gene
Nicotiana_sylvestris_NC_007500	Geneious	gene	115061	115228	.	+	.	Name=rpl32 gene
Nicotiana_sylvestris_NC_007500	Geneious	gene	69568	69702	.	+	.	Name=psaJ gene
Nicotiana_sylvestris_NC_007500	Geneious	gene	76859	76990	.	-	.	Name=psbN gene
Nicotiana_sylvestris_NC_007500	Geneious	gene	66366	66488	.	-	.	Name=psbJ gene
Nicotiana_sylvestris_NC_007500	Geneious	gene	109599	109719	.	+	.	Name=rrn5 gene
Nicotiana_sylvestris_NC_007500	Geneious	gene	132907	133027	.	-	.	Name=rrn5 gene
Nicotiana_sylvestris_NC_007500	Geneious	gene	66752	66871	.	-	.	Name=psbF gene
Nicotiana_sylvestris_NC_007500	Geneious	gene	66613	66729	.	-	.	Name=psbL gene
Nicotiana_sylvestris_NC_007500	Geneious	gene	68573	68686	.	+	.	Name=petG gene
Nicotiana_sylvestris_NC_007500	Geneious	gene	82053	82166	.	-	.	Name=rpl36 gene
Nicotiana_sylvestris_NC_007500	Geneious	gene	8402	8512	.	+	.	Name=psbI gene
Nicotiana_sylvestris_NC_007500	Geneious	gene	62086	62196	.	+	.	Name=psaI gene
Nicotiana_sylvestris_NC_007500	Geneious	gene	30763	30867	.	-	.	Name=psbM gene
Nicotiana_sylvestris_NC_007500	Geneious	gene	76681	76785	.	+	.	Name=psbT gene
Nicotiana_sylvestris_NC_007500	Geneious	gene	109240	109342	.	+	.	Name=rrn4.5 gene
Nicotiana_sylvestris_NC_007500	Geneious	gene	133284	133386	.	-	.	Name=rrn4.5 gene
Nicotiana_sylvestris_NC_007500	Geneious	gene	68296	68391	.	+	.	Name=petL gene
Nicotiana_sylvestris_NC_007500	Geneious	gene	37142	37233	.	-	.	Name=trnS gene
Nicotiana_sylvestris_NC_007500	Geneious	gene	29541	29630	.	+	.	Name=petN gene
Nicotiana_sylvestris_NC_007500	Geneious	gene	8634	8721	.	-	.	Name=trnS gene
Nicotiana_sylvestris_NC_007500	Geneious	gene	47124	47210	.	+	.	Name=trnS gene
Nicotiana_sylvestris_NC_007500	Geneious	gene	32119	32202	.	-	.	Name=trnY gene
Nicotiana_sylvestris_NC_007500	Geneious	gene	96428	96508	.	-	.	Name=trnL gene
Nicotiana_sylvestris_NC_007500	Geneious	gene	146118	146198	.	+	.	Name=trnL gene
Nicotiana_sylvestris_NC_007500	Geneious	gene	116161	116240	.	+	.	Name=trnL gene
Nicotiana_sylvestris_NC_007500	Geneious	gene	6	80	.	-	.	Name=trnH gene
Nicotiana_sylvestris_NC_007500	Geneious	gene	31937	32010	.	-	.	Name=trnD gene
Nicotiana_sylvestris_NC_007500	Geneious	gene	38358	38431	.	-	.	Name=trnfM gene
Nicotiana_sylvestris_NC_007500	Geneious	gene	68818	68891	.	-	.	Name=trnW gene
Nicotiana_sylvestris_NC_007500	Geneious	gene	69056	69129	.	-	.	Name=trnP gene
Nicotiana_sylvestris_NC_007500	Geneious	gene	88697	88770	.	-	.	Name=trnI gene
Nicotiana_sylvestris_NC_007500	Geneious	gene	109977	110050	.	+	.	Name=trnR gene
Nicotiana_sylvestris_NC_007500	Geneious	gene	132576	132649	.	-	.	Name=trnR gene
Nicotiana_sylvestris_NC_007500	Geneious	gene	153856	153929	.	+	.	Name=trnI gene
Nicotiana_sylvestris_NC_007500	Geneious	gene	102461	102532	.	+	.	Name=trnV gene
Nicotiana_sylvestris_NC_007500	Geneious	gene	32262	32334	.	-	.	Name=trnE gene
Nicotiana_sylvestris_NC_007500	Geneious	gene	48517	48589	.	-	.	Name=trnT gene
Nicotiana_sylvestris_NC_007500	Geneious	gene	50244	50316	.	+	.	Name=trnF gene
Nicotiana_sylvestris_NC_007500	Geneious	gene	54592	54664	.	+	.	Name=trnM gene
Nicotiana_sylvestris_NC_007500	Geneious	gene	33183	33254	.	+	.	Name=trnT gene
Nicotiana_sylvestris_NC_007500	Geneious	gene	7420	7491	.	-	.	Name=trnQ gene
Nicotiana_sylvestris_NC_007500	Geneious	gene	10433	10504	.	+	.	Name=trnR gene
Nicotiana_sylvestris_NC_007500	Geneious	gene	28799	28870	.	+	.	Name=trnC gene
Nicotiana_sylvestris_NC_007500	Geneious	gene	110632	110703	.	-	.	Name=trnN gene
Nicotiana_sylvestris_NC_007500	Geneious	gene	131923	131994	.	+	.	Name=trnN gene
Nicotiana_sylvestris_NC_007500	Geneious	gene	140094	140165	.	-	.	Name=trnV gene
Nicotiana_sylvestris_NC_007500	Geneious	gene	38060	38130	.	+	.	Name=trnG gene
