# Supplementary material for: The chloroplast genome sequence of bittersweet (Solanum dulcamara): Plastid genome structure evolution in Solanaceae
Source: PLoS One. 2018 Apr 25;13(4):e0196069. doi: 10.1371/journal.pone.0196069 (PMC5919006; doi:10.1371/journal.pone.0196069)
Supplement: S5 Data — (ZIP) [file pone.0196069.s005.zip › Reannotation_GB/Nicotiana tabacum_NC_001879.gff]

##gff-version 3
##source-version geneious 9.1.7
Nicotiana%20tabacum_NC_001879	Geneious	region	1	155943	.	+	0	Is_circular=true
Nicotiana_tabacum_NC_001879	Geneious	misc_RNA	115296	115513	.	+	.	Name=sprA
Nicotiana_tabacum_NC_001879	Geneious	repeat_region	86687	112029	.	+	.	Name=IRb
Nicotiana_tabacum_NC_001879	Geneious	repeat_region	130601	155943	.	-	.	Name=IRa
Nicotiana_tabacum_NC_001879	Geneious	STS	106358	106690	.	+	.	Name=RGC160
Nicotiana_tabacum_NC_001879	Geneious	STS	135940	136272	.	+	.	Name=RGC160
Nicotiana_tabacum_NC_001879	Geneious	STS	109253	109402	.	+	.	Name=agga182
Nicotiana_tabacum_NC_001879	Geneious	STS	133228	133377	.	+	.	Name=agga182
Nicotiana_tabacum_NC_001879	Geneious	rep_origin	111780	112022	.	+	.	Name=oriB rep origin
Nicotiana_tabacum_NC_001879	Geneious	rep_origin	130608	130850	.	+	.	Name=oriR rep origin
Nicotiana_tabacum_NC_001879	Geneious	rep_origin	137778	137859	.	+	.	Name=oriA rep origin
Nicotiana_tabacum_NC_001879	Geneious	rep_origin	105297	105331	.	+	.	Name=oriA rep origin
Nicotiana_tabacum_NC_001879	Geneious	misc_feature	1	86686	.	+	.	Name=Large Single Copy (LSC) region
Nicotiana_tabacum_NC_001879	Geneious	misc_feature	112030	130600	.	+	.	Name=Small Single Copy (SSC) region
Nicotiana_tabacum_NC_001879	Geneious	misc_feature	14575	15093	.	+	.	Name=ars2
Nicotiana_tabacum_NC_001879	Geneious	misc_feature	112864	113213	.	+	.	Name=ars1
Nicotiana_tabacum_NC_001879	Geneious	misc_feature	86686	86687	.	+	.	Name=JLB%2C junction LSC-IRB
Nicotiana_tabacum_NC_001879	Geneious	misc_feature	112029	112030	.	+	.	Name=JSB%2C junction IRB-SSC
Nicotiana_tabacum_NC_001879	Geneious	misc_feature	130600	130601	.	+	.	Name=JSA%2C junction SSC-IRA
Nicotiana_tabacum_NC_001879	Geneious	rRNA	106331	109140	.	+	.	Name=23S rRNA
Nicotiana_tabacum_NC_001879	Geneious	rRNA	133490	136299	.	-	.	Name=23S rRNA
Nicotiana_tabacum_NC_001879	Geneious	rRNA	102762	104252	.	+	.	Name=16S rRNA
Nicotiana_tabacum_NC_001879	Geneious	rRNA	138378	139868	.	-	.	Name=16S rRNA
Nicotiana_tabacum_NC_001879	Geneious	rRNA	109601	109721	.	+	.	Name=5S rRNA
Nicotiana_tabacum_NC_001879	Geneious	rRNA	132909	133029	.	-	.	Name=5S rRNA
Nicotiana_tabacum_NC_001879	Geneious	rRNA	109242	109344	.	+	.	Name=4.5S rRNA
Nicotiana_tabacum_NC_001879	Geneious	rRNA	133286	133388	.	-	.	Name=4.5S rRNA
Nicotiana_tabacum_NC_001879	Geneious	intron	1847	4372	.	-	.	Name=trnK intron 1
Nicotiana_tabacum_NC_001879	Geneious	intron	122235	123382	.	-	.	Name=ndhA intron 1
Nicotiana_tabacum_NC_001879	Geneious	intron	84067	85086	.	-	.	Name=rpl16 intron 1
Nicotiana_tabacum_NC_001879	Geneious	intron	5315	6174	.	-	.	Name=rps16 intron 1
Nicotiana_tabacum_NC_001879	Geneious	intron	73633	74439	.	-	.	Name=clpP intron 1
Nicotiana_tabacum_NC_001879	Geneious	intron	44397	45179	.	-	.	Name=ycf3 intron 2
Nicotiana_tabacum_NC_001879	Geneious	intron	105434	106142	.	+	.	Name=trnA intron 1
Nicotiana_tabacum_NC_001879	Geneious	intron	136488	137196	.	-	.	Name=trnA intron
Nicotiana_tabacum_NC_001879	Geneious	intron	79054	79795	.	+	.	Name=petD intron 1
Nicotiana_tabacum_NC_001879	Geneious	intron	77461	78213	.	+	.	Name=petB intron 1
Nicotiana_tabacum_NC_001879	Geneious	intron	45410	46147	.	-	.	Name=ycf3 intron 1
Nicotiana_tabacum_NC_001879	Geneious	intron	23109	23845	.	-	.	Name=rpoC1 intron 1
Nicotiana_tabacum_NC_001879	Geneious	intron	12618	13312	.	-	.	Name=atpF intron 1
Nicotiana_tabacum_NC_001879	Geneious	intron	104590	105296	.	+	.	Name=trnI intron
Nicotiana_tabacum_NC_001879	Geneious	intron	137334	138040	.	-	.	Name=trnI intron
Nicotiana_tabacum_NC_001879	Geneious	intron	9526	10217	.	+	.	Name=trnG intron 1
Nicotiana_tabacum_NC_001879	Geneious	intron	97806	98484	.	-	.	Name=ndhB intron 1
Nicotiana_tabacum_NC_001879	Geneious	intron	144146	144824	.	+	.	Name=ndhB intron
Nicotiana_tabacum_NC_001879	Geneious	intron	87177	87842	.	-	.	Name=rpl2 intron 1
Nicotiana_tabacum_NC_001879	Geneious	intron	154788	155453	.	+	.	Name=rpl2 intron 1
Nicotiana_tabacum_NC_001879	Geneious	intron	72704	73340	.	-	.	Name=clpP intron 2
Nicotiana_tabacum_NC_001879	Geneious	intron	53795	54365	.	-	.	Name=trnV intron 1
Nicotiana_tabacum_NC_001879	Geneious	intron	100088	100623	.	-	.	Name=rps12 intron 2
Nicotiana_tabacum_NC_001879	Geneious	intron	142007	142542	.	+	.	Name=rps12 intron 2
Nicotiana_tabacum_NC_001879	Geneious	intron	49337	49839	.	+	.	Name=trnL-UAA intron
Nicotiana_tabacum_NC_001879	Geneious	tRNA	4373	4409	.	-	.	Name=trnK tRNA;ID=u2fFyNudrbz1g5tuQ6LkPRKj1P4.1519055518925.350
Nicotiana_tabacum_NC_001879	Geneious	tRNA	1812	1846	.	-	.	Name=trnK tRNA;ID=u2fFyNudrbz1g5tuQ6LkPRKj1P4.1519055518925.350
Nicotiana_tabacum_NC_001879	Geneious	tRNA	105396	105433	.	+	.	Name=trnA;ID=u2fFyNudrbz1g5tuQ6LkPRKj1P4.1519055518925.351
Nicotiana_tabacum_NC_001879	Geneious	tRNA	106143	106177	.	+	.	Name=trnA;ID=u2fFyNudrbz1g5tuQ6LkPRKj1P4.1519055518925.351
Nicotiana_tabacum_NC_001879	Geneious	tRNA	137197	137234	.	-	.	Name=trnA;ID=u2fFyNudrbz1g5tuQ6LkPRKj1P4.1519055518925.352
Nicotiana_tabacum_NC_001879	Geneious	tRNA	136453	136487	.	-	.	Name=trnA;ID=u2fFyNudrbz1g5tuQ6LkPRKj1P4.1519055518925.352
Nicotiana_tabacum_NC_001879	Geneious	tRNA	104553	104589	.	+	.	Name=trnI tRNA;ID=u2fFyNudrbz1g5tuQ6LkPRKj1P4.1519055518925.353
Nicotiana_tabacum_NC_001879	Geneious	tRNA	105297	105331	.	+	.	Name=trnI tRNA;ID=u2fFyNudrbz1g5tuQ6LkPRKj1P4.1519055518925.353
Nicotiana_tabacum_NC_001879	Geneious	tRNA	138041	138077	.	-	.	Name=trnI tRNA;ID=u2fFyNudrbz1g5tuQ6LkPRKj1P4.1519055518925.354
Nicotiana_tabacum_NC_001879	Geneious	tRNA	137299	137334	.	-	.	Name=trnI tRNA;ID=u2fFyNudrbz1g5tuQ6LkPRKj1P4.1519055518925.354
Nicotiana_tabacum_NC_001879	Geneious	tRNA	9503	9525	.	+	.	Name=trnG tRNA;ID=u2fFyNudrbz1g5tuQ6LkPRKj1P4.1519055518925.355
Nicotiana_tabacum_NC_001879	Geneious	tRNA	10218	10265	.	+	.	Name=trnG tRNA;ID=u2fFyNudrbz1g5tuQ6LkPRKj1P4.1519055518925.355
Nicotiana_tabacum_NC_001879	Geneious	tRNA	54366	54410	.	-	.	Name=trnV-UAC;ID=u2fFyNudrbz1g5tuQ6LkPRKj1P4.1519055518925.356
Nicotiana_tabacum_NC_001879	Geneious	tRNA	53760	53794	.	-	.	Name=trnV-UAC;ID=u2fFyNudrbz1g5tuQ6LkPRKj1P4.1519055518925.356
Nicotiana_tabacum_NC_001879	Geneious	tRNA	49302	49336	.	+	.	Name=trnL-UAA;ID=u2fFyNudrbz1g5tuQ6LkPRKj1P4.1519055518925.357
Nicotiana_tabacum_NC_001879	Geneious	tRNA	49840	49888	.	+	.	Name=trnL-UAA;ID=u2fFyNudrbz1g5tuQ6LkPRKj1P4.1519055518925.357
Nicotiana_tabacum_NC_001879	Geneious	tRNA	37145	37236	.	-	.	Name=trnS tRNA
Nicotiana_tabacum_NC_001879	Geneious	tRNA	8636	8723	.	-	.	Name=trnS tRNA
Nicotiana_tabacum_NC_001879	Geneious	tRNA	47126	47212	.	+	.	Name=trnS tRNA
Nicotiana_tabacum_NC_001879	Geneious	tRNA	32122	32205	.	-	.	Name=trnY tRNA
Nicotiana_tabacum_NC_001879	Geneious	tRNA	96430	96510	.	-	.	Name=trnL tRNA
Nicotiana_tabacum_NC_001879	Geneious	tRNA	146120	146200	.	+	.	Name=trnL tRNA
Nicotiana_tabacum_NC_001879	Geneious	tRNA	116163	116242	.	+	.	Name=trnL tRNA
Nicotiana_tabacum_NC_001879	Geneious	tRNA	6	80	.	-	.	Name=trnH tRNA
Nicotiana_tabacum_NC_001879	Geneious	tRNA	31940	32013	.	-	.	Name=trnD tRNA
Nicotiana_tabacum_NC_001879	Geneious	tRNA	38361	38434	.	-	.	Name=trnfM tRNA
Nicotiana_tabacum_NC_001879	Geneious	tRNA	68820	68893	.	-	.	Name=trnW tRNA
Nicotiana_tabacum_NC_001879	Geneious	tRNA	69058	69131	.	-	.	Name=trnP tRNA
Nicotiana_tabacum_NC_001879	Geneious	tRNA	88699	88772	.	-	.	Name=trnI tRNA
Nicotiana_tabacum_NC_001879	Geneious	tRNA	109979	110052	.	+	.	Name=trnR tRNA
Nicotiana_tabacum_NC_001879	Geneious	tRNA	132578	132651	.	-	.	Name=trnR tRNA
Nicotiana_tabacum_NC_001879	Geneious	tRNA	153858	153931	.	+	.	Name=trnI tRNA
Nicotiana_tabacum_NC_001879	Geneious	tRNA	102463	102534	.	+	.	Name=trnV tRNA
Nicotiana_tabacum_NC_001879	Geneious	tRNA	32265	32337	.	-	.	Name=trnE tRNA
Nicotiana_tabacum_NC_001879	Geneious	tRNA	48519	48591	.	-	.	Name=trnT tRNA
Nicotiana_tabacum_NC_001879	Geneious	tRNA	50246	50318	.	+	.	Name=trnF tRNA
Nicotiana_tabacum_NC_001879	Geneious	tRNA	54594	54666	.	+	.	Name=trnM tRNA
Nicotiana_tabacum_NC_001879	Geneious	tRNA	33186	33257	.	+	.	Name=trnT tRNA
Nicotiana_tabacum_NC_001879	Geneious	tRNA	7420	7491	.	-	.	Name=trnQ tRNA
Nicotiana_tabacum_NC_001879	Geneious	tRNA	10435	10506	.	+	.	Name=trnR tRNA
Nicotiana_tabacum_NC_001879	Geneious	tRNA	28801	28872	.	+	.	Name=trnC tRNA
Nicotiana_tabacum_NC_001879	Geneious	tRNA	110634	110705	.	-	.	Name=trnN tRNA
Nicotiana_tabacum_NC_001879	Geneious	tRNA	131925	131996	.	+	.	Name=trnN tRNA
Nicotiana_tabacum_NC_001879	Geneious	tRNA	140096	140167	.	-	.	Name=trnV tRNA
Nicotiana_tabacum_NC_001879	Geneious	tRNA	38063	38133	.	+	.	Name=trnG tRNA
Nicotiana_tabacum_NC_001879	Geneious	exon	21495	23108	.	-	.	Name=rpoC1 exon 2
Nicotiana_tabacum_NC_001879	Geneious	exon	98485	99261	.	-	.	Name=ndhB exon 1
Nicotiana_tabacum_NC_001879	Geneious	exon	143369	144145	.	+	.	Name=ndhB exon 1
Nicotiana_tabacum_NC_001879	Geneious	exon	97050	97805	.	-	.	Name=ndhB exon 2
Nicotiana_tabacum_NC_001879	Geneious	exon	144825	145580	.	+	.	Name=ndhB exon 2
Nicotiana_tabacum_NC_001879	Geneious	exon	78214	78855	.	+	.	Name=petB exon 2
Nicotiana_tabacum_NC_001879	Geneious	exon	123383	123935	.	-	.	Name=ndhA exon 1
Nicotiana_tabacum_NC_001879	Geneious	exon	121696	122234	.	-	.	Name=ndhA exon 2
Nicotiana_tabacum_NC_001879	Geneious	exon	86743	87176	.	-	.	Name=rpl2 exon 2
Nicotiana_tabacum_NC_001879	Geneious	exon	79796	80270	.	+	.	Name=petD exon 2
Nicotiana_tabacum_NC_001879	Geneious	exon	23846	24298	.	-	.	Name=rpoC1 exon 1
Nicotiana_tabacum_NC_001879	Geneious	exon	155454	155887	.	+	.	Name=rpl2 exon 2
Nicotiana_tabacum_NC_001879	Geneious	exon	12208	12617	.	-	.	Name=atpF exon 2
Nicotiana_tabacum_NC_001879	Geneious	exon	83671	84066	.	-	.	Name=rpl16 exon 2
Nicotiana_tabacum_NC_001879	Geneious	exon	87843	88233	.	-	.	Name=rpl2 exon 1
Nicotiana_tabacum_NC_001879	Geneious	exon	154397	154787	.	+	.	Name=rpl2 exon 1
Nicotiana_tabacum_NC_001879	Geneious	exon	73341	73632	.	-	.	Name=clpP exon 2
Nicotiana_tabacum_NC_001879	Geneious	exon	100624	100855	.	-	.	Name=rps12 exon 2
Nicotiana_tabacum_NC_001879	Geneious	exon	141775	142006	.	+	.	Name=rps12 exon 1
Nicotiana_tabacum_NC_001879	Geneious	exon	45180	45409	.	-	.	Name=ycf3 exon 2
Nicotiana_tabacum_NC_001879	Geneious	exon	72476	72703	.	-	.	Name=clpP exon 3
Nicotiana_tabacum_NC_001879	Geneious	exon	5097	5314	.	-	.	Name=rps16 exon 2
Nicotiana_tabacum_NC_001879	Geneious	exon	44244	44396	.	-	.	Name=ycf3 exon 3
Nicotiana_tabacum_NC_001879	Geneious	exon	13313	13457	.	-	.	Name=atpF exon 1
Nicotiana_tabacum_NC_001879	Geneious	exon	46148	46271	.	-	.	Name=ycf3 exon 1
Nicotiana_tabacum_NC_001879	Geneious	exon	72224	72337	.	-	.	Name=rps12 exon 1
Nicotiana_tabacum_NC_001879	Geneious	exon	74440	74510	.	-	.	Name=clpP exon 1
Nicotiana_tabacum_NC_001879	Geneious	exon	54366	54410	.	-	.	Name=trnV-UAC exon2
Nicotiana_tabacum_NC_001879	Geneious	exon	49840	49888	.	+	.	Name=trnL-UAA exon1
Nicotiana_tabacum_NC_001879	Geneious	exon	10218	10265	.	+	.	Name=trnG exon 1
Nicotiana_tabacum_NC_001879	Geneious	exon	6175	6214	.	-	.	Name=rps16 exon 1
Nicotiana_tabacum_NC_001879	Geneious	exon	105396	105433	.	+	.	Name=trnA exon 1
Nicotiana_tabacum_NC_001879	Geneious	exon	137197	137234	.	-	.	Name=trnA exon 1
Nicotiana_tabacum_NC_001879	Geneious	exon	4373	4409	.	-	.	Name=trnK exon 1
Nicotiana_tabacum_NC_001879	Geneious	exon	104553	104589	.	+	.	Name=trnI exon 1
Nicotiana_tabacum_NC_001879	Geneious	exon	138041	138077	.	-	.	Name=trnI exon 1
Nicotiana_tabacum_NC_001879	Geneious	exon	1812	1846	.	-	.	Name=trnK exon 2
Nicotiana_tabacum_NC_001879	Geneious	exon	49302	49336	.	+	.	Name=trnL-UAA exon2
Nicotiana_tabacum_NC_001879	Geneious	exon	53760	53794	.	-	.	Name=trnV-UAC exon1
Nicotiana_tabacum_NC_001879	Geneious	exon	105297	105331	.	+	.	Name=trnI exon 2
Nicotiana_tabacum_NC_001879	Geneious	exon	106143	106177	.	+	.	Name=trnA exon 2
Nicotiana_tabacum_NC_001879	Geneious	exon	136453	136487	.	-	.	Name=trnA exon 2
Nicotiana_tabacum_NC_001879	Geneious	exon	137299	137333	.	-	.	Name=trnI exon 2
Nicotiana_tabacum_NC_001879	Geneious	exon	100062	100087	.	-	.	Name=rps12 exon 3
Nicotiana_tabacum_NC_001879	Geneious	exon	142543	142568	.	+	.	Name=rps12 exon 2
Nicotiana_tabacum_NC_001879	Geneious	exon	9503	9525	.	+	.	Name=trnG exon 2
Nicotiana_tabacum_NC_001879	Geneious	exon	85087	85095	.	-	.	Name=rpl16 exon 1
Nicotiana_tabacum_NC_001879	Geneious	exon	79046	79053	.	+	.	Name=petD exon 1
Nicotiana_tabacum_NC_001879	Geneious	exon	77455	77460	.	+	.	Name=petB exon 1
Nicotiana_tabacum_NC_001879	Geneious	CDS	72224	72337	.	-	.	Name=rps12 CDS;ID=u2fFyNudrbz1g5tuQ6LkPRKj1P4.1519055518927.358
Nicotiana_tabacum_NC_001879	Geneious	CDS	141775	142006	.	+	.	Name=rps12 CDS;ID=u2fFyNudrbz1g5tuQ6LkPRKj1P4.1519055518927.358
Nicotiana_tabacum_NC_001879	Geneious	CDS	142543	142568	.	+	.	Name=rps12 CDS;ID=u2fFyNudrbz1g5tuQ6LkPRKj1P4.1519055518927.358
Nicotiana_tabacum_NC_001879	Geneious	CDS	72224	72337	.	-	.	Name=rps12 CDS;ID=u2fFyNudrbz1g5tuQ6LkPRKj1P4.1519055518927.359
Nicotiana_tabacum_NC_001879	Geneious	CDS	100624	100855	.	-	.	Name=rps12 CDS;ID=u2fFyNudrbz1g5tuQ6LkPRKj1P4.1519055518927.359
Nicotiana_tabacum_NC_001879	Geneious	CDS	100062	100087	.	-	.	Name=rps12 CDS;ID=u2fFyNudrbz1g5tuQ6LkPRKj1P4.1519055518927.359
Nicotiana_tabacum_NC_001879	Geneious	CDS	146903	153745	.	-	.	Name=ycf2 CDS
Nicotiana_tabacum_NC_001879	Geneious	CDS	88885	95727	.	+	.	Name=ycf2 CDS
Nicotiana_tabacum_NC_001879	Geneious	CDS	125891	131596	.	-	.	Name=ycf1 CDS
Nicotiana_tabacum_NC_001879	Geneious	CDS	17170	21336	.	-	.	Name=rpoC2 CDS
Nicotiana_tabacum_NC_001879	Geneious	CDS	24304	27516	.	-	.	Name=rpoB CDS
Nicotiana_tabacum_NC_001879	Geneious	CDS	23846	24298	.	-	.	Name=rpoC1 CDS;ID=u2fFyNudrbz1g5tuQ6LkPRKj1P4.1519055518928.360
Nicotiana_tabacum_NC_001879	Geneious	CDS	21495	23108	.	-	.	Name=rpoC1 CDS;ID=u2fFyNudrbz1g5tuQ6LkPRKj1P4.1519055518928.360
Nicotiana_tabacum_NC_001879	Geneious	CDS	123383	123935	.	-	.	Name=ndhA CDS;ID=u2fFyNudrbz1g5tuQ6LkPRKj1P4.1519055518928.361
Nicotiana_tabacum_NC_001879	Geneious	CDS	121696	122234	.	-	.	Name=ndhA CDS;ID=u2fFyNudrbz1g5tuQ6LkPRKj1P4.1519055518928.361
Nicotiana_tabacum_NC_001879	Geneious	CDS	41239	43491	.	-	.	Name=psaA CDS
Nicotiana_tabacum_NC_001879	Geneious	CDS	112072	114294	.	-	.	Name=ndhF CDS
Nicotiana_tabacum_NC_001879	Geneious	CDS	98485	99261	.	-	.	Name=ndhB CDS;ID=u2fFyNudrbz1g5tuQ6LkPRKj1P4.1519055518928.362
Nicotiana_tabacum_NC_001879	Geneious	CDS	97050	97805	.	-	.	Name=ndhB CDS;ID=u2fFyNudrbz1g5tuQ6LkPRKj1P4.1519055518928.362
Nicotiana_tabacum_NC_001879	Geneious	CDS	143369	144145	.	+	.	Name=ndhB CDS;ID=u2fFyNudrbz1g5tuQ6LkPRKj1P4.1519055518928.363
Nicotiana_tabacum_NC_001879	Geneious	CDS	144825	145580	.	+	.	Name=ndhB CDS;ID=u2fFyNudrbz1g5tuQ6LkPRKj1P4.1519055518928.363
Nicotiana_tabacum_NC_001879	Geneious	CDS	39009	41213	.	-	.	Name=psaB CDS
Nicotiana_tabacum_NC_001879	Geneious	CDS	74440	74510	.	-	.	Name=clpP CDS;ID=u2fFyNudrbz1g5tuQ6LkPRKj1P4.1519055518928.364
Nicotiana_tabacum_NC_001879	Geneious	CDS	73341	73632	.	-	.	Name=clpP CDS;ID=u2fFyNudrbz1g5tuQ6LkPRKj1P4.1519055518928.364
Nicotiana_tabacum_NC_001879	Geneious	CDS	72476	72703	.	-	.	Name=clpP CDS;ID=u2fFyNudrbz1g5tuQ6LkPRKj1P4.1519055518928.364
Nicotiana_tabacum_NC_001879	Geneious	CDS	46148	46271	.	-	.	Name=ycf3 CDS;ID=u2fFyNudrbz1g5tuQ6LkPRKj1P4.1519055518928.365
Nicotiana_tabacum_NC_001879	Geneious	CDS	45180	45409	.	-	.	Name=ycf3 CDS;ID=u2fFyNudrbz1g5tuQ6LkPRKj1P4.1519055518928.365
Nicotiana_tabacum_NC_001879	Geneious	CDS	44244	44396	.	-	.	Name=ycf3 CDS;ID=u2fFyNudrbz1g5tuQ6LkPRKj1P4.1519055518928.365
Nicotiana_tabacum_NC_001879	Geneious	CDS	59798	61336	.	+	.	Name=accD CDS
Nicotiana_tabacum_NC_001879	Geneious	CDS	87843	88233	.	-	.	Name=rpl2 CDS;ID=u2fFyNudrbz1g5tuQ6LkPRKj1P4.1519055518928.366
Nicotiana_tabacum_NC_001879	Geneious	CDS	86743	87176	.	-	.	Name=rpl2 CDS;ID=u2fFyNudrbz1g5tuQ6LkPRKj1P4.1519055518928.366
Nicotiana_tabacum_NC_001879	Geneious	CDS	2131	3660	.	-	.	Name=matK CDS
Nicotiana_tabacum_NC_001879	Geneious	CDS	74956	76482	.	+	.	Name=psbB CDS
Nicotiana_tabacum_NC_001879	Geneious	CDS	10630	12153	.	-	.	Name=atpA CDS
Nicotiana_tabacum_NC_001879	Geneious	CDS	117525	119027	.	-	.	Name=ndhD CDS
Nicotiana_tabacum_NC_001879	Geneious	CDS	55286	56782	.	-	.	Name=atpB CDS
Nicotiana_tabacum_NC_001879	Geneious	CDS	85087	85095	.	-	.	Name=rpl16 CDS;ID=u2fFyNudrbz1g5tuQ6LkPRKj1P4.1519055518928.367
Nicotiana_tabacum_NC_001879	Geneious	CDS	83671	84066	.	-	.	Name=rpl16 CDS;ID=u2fFyNudrbz1g5tuQ6LkPRKj1P4.1519055518928.367
Nicotiana_tabacum_NC_001879	Geneious	CDS	154397	154787	.	+	.	Name=rpl2 CDS;ID=u2fFyNudrbz1g5tuQ6LkPRKj1P4.1519055518928.368
Nicotiana_tabacum_NC_001879	Geneious	CDS	155454	155887	.	+	.	Name=rpl2 CDS;ID=u2fFyNudrbz1g5tuQ6LkPRKj1P4.1519055518928.368
Nicotiana_tabacum_NC_001879	Geneious	CDS	57600	59033	.	+	.	Name=rbcL CDS
Nicotiana_tabacum_NC_001879	Geneious	CDS	77455	77460	.	+	.	Name=petB CDS;ID=u2fFyNudrbz1g5tuQ6LkPRKj1P4.1519055518928.369
Nicotiana_tabacum_NC_001879	Geneious	CDS	78214	78855	.	+	.	Name=petB CDS;ID=u2fFyNudrbz1g5tuQ6LkPRKj1P4.1519055518928.369
Nicotiana_tabacum_NC_001879	Geneious	CDS	35520	36905	.	+	.	Name=psbC CDS
Nicotiana_tabacum_NC_001879	Geneious	CDS	13313	13457	.	-	.	Name=atpF CDS;ID=u2fFyNudrbz1g5tuQ6LkPRKj1P4.1519055518928.370
Nicotiana_tabacum_NC_001879	Geneious	CDS	12208	12617	.	-	.	Name=atpF CDS;ID=u2fFyNudrbz1g5tuQ6LkPRKj1P4.1519055518928.370
Nicotiana_tabacum_NC_001879	Geneious	CDS	79046	79053	.	+	.	Name=petD CDS;ID=u2fFyNudrbz1g5tuQ6LkPRKj1P4.1519055518928.371
Nicotiana_tabacum_NC_001879	Geneious	CDS	79796	80270	.	+	.	Name=petD CDS;ID=u2fFyNudrbz1g5tuQ6LkPRKj1P4.1519055518928.371
Nicotiana_tabacum_NC_001879	Geneious	CDS	123937	125118	.	-	.	Name=ndhH CDS
Nicotiana_tabacum_NC_001879	Geneious	CDS	6175	6214	.	-	.	Name=rps16 CDS;ID=u2fFyNudrbz1g5tuQ6LkPRKj1P4.1519055518929.372
Nicotiana_tabacum_NC_001879	Geneious	CDS	5097	5314	.	-	.	Name=rps16 CDS;ID=u2fFyNudrbz1g5tuQ6LkPRKj1P4.1519055518929.372
Nicotiana_tabacum_NC_001879	Geneious	CDS	536	1597	.	-	.	Name=psbA CDS
Nicotiana_tabacum_NC_001879	Geneious	CDS	34475	35536	.	+	.	Name=psbD CDS
Nicotiana_tabacum_NC_001879	Geneious	CDS	80458	81471	.	-	.	Name=rpoA CDS
Nicotiana_tabacum_NC_001879	Geneious	CDS	64340	65302	.	+	.	Name=petA CDS
Nicotiana_tabacum_NC_001879	Geneious	CDS	116346	117287	.	+	.	Name=ccsA CDS
Nicotiana_tabacum_NC_001879	Geneious	CDS	51577	52320	.	-	.	Name=ndhK CDS
Nicotiana_tabacum_NC_001879	Geneious	CDS	15262	16005	.	-	.	Name=atpI CDS
Nicotiana_tabacum_NC_001879	Geneious	CDS	16232	16942	.	-	.	Name=rps2 CDS
Nicotiana_tabacum_NC_001879	Geneious	CDS	63420	64109	.	+	.	Name=cemA CDS
Nicotiana_tabacum_NC_001879	Geneious	CDS	85242	85898	.	-	.	Name=rps3 CDS
Nicotiana_tabacum_NC_001879	Geneious	CDS	47543	48148	.	-	.	Name=rps4 CDS
Nicotiana_tabacum_NC_001879	Geneious	CDS	62643	63197	.	+	.	Name=ycf4 CDS
Nicotiana_tabacum_NC_001879	Geneious	CDS	120181	120711	.	-	.	Name=ndhG CDS
Nicotiana_tabacum_NC_001879	Geneious	CDS	121108	121611	.	-	.	Name=ndhI CDS
Nicotiana_tabacum_NC_001879	Geneious	CDS	50995	51471	.	-	.	Name=ndhJ CDS
Nicotiana_tabacum_NC_001879	Geneious	CDS	85883	86350	.	-	.	Name=rpl22 CDS
Nicotiana_tabacum_NC_001879	Geneious	CDS	99541	100008	.	-	.	Name=rps7 CDS
Nicotiana_tabacum_NC_001879	Geneious	CDS	142622	143089	.	+	.	Name=rps7 CDS
Nicotiana_tabacum_NC_001879	Geneious	CDS	71028	71414	.	-	.	Name=rpl20 CDS
Nicotiana_tabacum_NC_001879	Geneious	CDS	81537	81953	.	-	.	Name=rps11 CDS
Nicotiana_tabacum_NC_001879	Geneious	CDS	101952	102347	.	-	.	Name=hypothetical protein CDS
Nicotiana_tabacum_NC_001879	Geneious	CDS	140283	140678	.	+	.	Name=hypothetical protein CDS
Nicotiana_tabacum_NC_001879	Geneious	CDS	82605	83009	.	-	.	Name=rps8 CDS
Nicotiana_tabacum_NC_001879	Geneious	CDS	54888	55289	.	-	.	Name=atpE CDS
Nicotiana_tabacum_NC_001879	Geneious	CDS	83178	83546	.	-	.	Name=rpl14 CDS
Nicotiana_tabacum_NC_001879	Geneious	CDS	52311	52673	.	-	.	Name=ndhC CDS
Nicotiana_tabacum_NC_001879	Geneious	CDS	37254	37571	.	-	.	Name=hypothetical protein CDS
Nicotiana_tabacum_NC_001879	Geneious	CDS	67282	67593	.	-	.	Name=hypothetical protein CDS
Nicotiana_tabacum_NC_001879	Geneious	CDS	66181	66480	.	+	.	Name=hypothetical protein CDS
Nicotiana_tabacum_NC_001879	Geneious	CDS	70523	70828	.	+	.	Name=rps18 CDS
Nicotiana_tabacum_NC_001879	Geneious	CDS	119652	119957	.	-	.	Name=ndhE CDS
Nicotiana_tabacum_NC_001879	Geneious	CDS	38584	38886	.	-	.	Name=rps14 CDS
Nicotiana_tabacum_NC_001879	Geneious	CDS	86404	86682	.	-	.	Name=rps19 CDS
Nicotiana_tabacum_NC_001879	Geneious	CDS	88252	88533	.	-	.	Name=rpl23 CDS
Nicotiana_tabacum_NC_001879	Geneious	CDS	154097	154378	.	+	.	Name=rpl23 CDS
Nicotiana_tabacum_NC_001879	Geneious	CDS	125230	125493	.	-	.	Name=rps15 CDS
Nicotiana_tabacum_NC_001879	Geneious	CDS	66883	67134	.	-	.	Name=psbE CDS
Nicotiana_tabacum_NC_001879	Geneious	CDS	46253	46477	.	-	.	Name=hypothetical protein CDS
Nicotiana_tabacum_NC_001879	Geneious	CDS	119146	119391	.	-	.	Name=psaC CDS
Nicotiana_tabacum_NC_001879	Geneious	CDS	13859	14104	.	-	.	Name=atpH CDS
Nicotiana_tabacum_NC_001879	Geneious	CDS	131804	132031	.	+	.	Name=hypothetical protein CDS
Nicotiana_tabacum_NC_001879	Geneious	CDS	96556	96795	.	+	.	Name=hypothetical protein CDS
Nicotiana_tabacum_NC_001879	Geneious	CDS	145835	146074	.	-	.	Name=hypothetical protein CDS
Nicotiana_tabacum_NC_001879	Geneious	CDS	110599	110826	.	-	.	Name=hypothetical protein CDS
Nicotiana_tabacum_NC_001879	Geneious	CDS	102103	102315	.	+	.	Name=hypothetical protein CDS
Nicotiana_tabacum_NC_001879	Geneious	CDS	140315	140527	.	-	.	Name=hypothetical protein CDS
Nicotiana_tabacum_NC_001879	Geneious	CDS	48947	49159	.	+	.	Name=hypothetical protein CDS
Nicotiana_tabacum_NC_001879	Geneious	CDS	77104	77325	.	+	.	Name=psbH CDS
Nicotiana_tabacum_NC_001879	Geneious	CDS	70136	70336	.	+	.	Name=rpl33 CDS
Nicotiana_tabacum_NC_001879	Geneious	CDS	37599	37787	.	+	.	Name=psbZ CDS
Nicotiana_tabacum_NC_001879	Geneious	CDS	7839	8024	.	+	.	Name=psbK CDS
Nicotiana_tabacum_NC_001879	Geneious	CDS	115063	115230	.	+	.	Name=rpl32 CDS
Nicotiana_tabacum_NC_001879	Geneious	CDS	69570	69704	.	+	.	Name=psaJ CDS
Nicotiana_tabacum_NC_001879	Geneious	CDS	76861	76992	.	-	.	Name=psbN CDS
Nicotiana_tabacum_NC_001879	Geneious	CDS	66368	66490	.	-	.	Name=psbJ CDS
Nicotiana_tabacum_NC_001879	Geneious	CDS	66754	66873	.	-	.	Name=psbF CDS
Nicotiana_tabacum_NC_001879	Geneious	CDS	66615	66731	.	-	.	Name=psbL CDS
Nicotiana_tabacum_NC_001879	Geneious	CDS	68575	68688	.	+	.	Name=petG CDS
Nicotiana_tabacum_NC_001879	Geneious	CDS	82055	82168	.	-	.	Name=rpl36 CDS
Nicotiana_tabacum_NC_001879	Geneious	CDS	8402	8512	.	+	.	Name=psbI CDS
Nicotiana_tabacum_NC_001879	Geneious	CDS	62088	62198	.	+	.	Name=psaI CDS
Nicotiana_tabacum_NC_001879	Geneious	CDS	30765	30869	.	-	.	Name=psbM CDS
Nicotiana_tabacum_NC_001879	Geneious	CDS	76683	76787	.	+	.	Name=psbT CDS
Nicotiana_tabacum_NC_001879	Geneious	CDS	68298	68393	.	+	.	Name=petL CDS
Nicotiana_tabacum_NC_001879	Geneious	CDS	29543	29632	.	+	.	Name=petN CDS
Nicotiana_tabacum_NC_001879	Geneious	gene	72224	72337	.	-	.	Name=rps12 gene;ID=u2fFyNudrbz1g5tuQ6LkPRKj1P4.1519055518930.373
Nicotiana_tabacum_NC_001879	Geneious	gene	141775	142568	.	+	.	Name=rps12 gene;ID=u2fFyNudrbz1g5tuQ6LkPRKj1P4.1519055518930.373
Nicotiana_tabacum_NC_001879	Geneious	gene	72224	72337	.	-	.	Name=rps12 gene;ID=u2fFyNudrbz1g5tuQ6LkPRKj1P4.1519055518931.374
Nicotiana_tabacum_NC_001879	Geneious	gene	100062	100855	.	-	.	Name=rps12 gene;ID=u2fFyNudrbz1g5tuQ6LkPRKj1P4.1519055518931.374
Nicotiana_tabacum_NC_001879	Geneious	gene	146903	153745	.	-	.	Name=ycf2 gene
Nicotiana_tabacum_NC_001879	Geneious	gene	88885	95727	.	+	.	Name=ycf2 gene
Nicotiana_tabacum_NC_001879	Geneious	gene	125891	131596	.	-	.	Name=ycf1 gene
Nicotiana_tabacum_NC_001879	Geneious	gene	17170	21336	.	-	.	Name=rpoC2 gene
Nicotiana_tabacum_NC_001879	Geneious	gene	24304	27516	.	-	.	Name=rpoB gene
Nicotiana_tabacum_NC_001879	Geneious	gene	106331	109140	.	+	.
Nicotiana_tabacum_NC_001879	Geneious	gene	133490	136299	.	-	.
Nicotiana_tabacum_NC_001879	Geneious	gene	21495	24298	.	-	.	Name=rpoC1 gene
Nicotiana_tabacum_NC_001879	Geneious	gene	1812	4409	.	-	.	Name=trnK gene
Nicotiana_tabacum_NC_001879	Geneious	gene	121696	123935	.	-	.	Name=ndhA gene
Nicotiana_tabacum_NC_001879	Geneious	gene	41239	43491	.	-	.	Name=psaA gene
Nicotiana_tabacum_NC_001879	Geneious	gene	112072	114294	.	-	.	Name=ndhF gene
Nicotiana_tabacum_NC_001879	Geneious	gene	97050	99261	.	-	.	Name=ndhB gene
Nicotiana_tabacum_NC_001879	Geneious	gene	143369	145580	.	+	.	Name=ndhB gene
Nicotiana_tabacum_NC_001879	Geneious	gene	39009	41213	.	-	.	Name=psaB gene
Nicotiana_tabacum_NC_001879	Geneious	gene	72476	74510	.	-	.	Name=clpP gene
Nicotiana_tabacum_NC_001879	Geneious	gene	44244	46271	.	-	.	Name=ycf3 gene
Nicotiana_tabacum_NC_001879	Geneious	gene	59798	61336	.	+	.	Name=accD gene
Nicotiana_tabacum_NC_001879	Geneious	gene	111034	112083	.	+	.	Name=ycf1 gene
Nicotiana_tabacum_NC_001879	Geneious	gene	86743	88233	.	-	.	Name=rpl2 gene
Nicotiana_tabacum_NC_001879	Geneious	gene	2131	3660	.	-	.	Name=matK gene
Nicotiana_tabacum_NC_001879	Geneious	gene	74956	76482	.	+	.	Name=psbB gene
Nicotiana_tabacum_NC_001879	Geneious	gene	10630	12153	.	-	.	Name=atpA gene
Nicotiana_tabacum_NC_001879	Geneious	gene	117525	119027	.	-	.	Name=ndhD gene
Nicotiana_tabacum_NC_001879	Geneious	gene	102762	104252	.	+	.
Nicotiana_tabacum_NC_001879	Geneious	gene	138378	139868	.	-	.
Nicotiana_tabacum_NC_001879	Geneious	gene	55286	56782	.	-	.	Name=atpB gene
Nicotiana_tabacum_NC_001879	Geneious	gene	83671	85095	.	-	.	Name=rpl16 gene
Nicotiana_tabacum_NC_001879	Geneious	gene	154397	155887	.	+	.	Name=rpl2 gene
Nicotiana_tabacum_NC_001879	Geneious	gene	57600	59033	.	+	.	Name=rbcL gene
Nicotiana_tabacum_NC_001879	Geneious	gene	77455	78855	.	+	.	Name=petB gene
Nicotiana_tabacum_NC_001879	Geneious	gene	35520	36905	.	+	.	Name=psbC gene
Nicotiana_tabacum_NC_001879	Geneious	gene	12208	13457	.	-	.	Name=atpF gene
Nicotiana_tabacum_NC_001879	Geneious	gene	79046	80270	.	+	.	Name=petD gene
Nicotiana_tabacum_NC_001879	Geneious	gene	123937	125118	.	-	.	Name=ndhH gene
Nicotiana_tabacum_NC_001879	Geneious	gene	5097	6214	.	-	.	Name=rps16 gene
Nicotiana_tabacum_NC_001879	Geneious	gene	536	1597	.	-	.	Name=psbA gene
Nicotiana_tabacum_NC_001879	Geneious	gene	34475	35536	.	+	.	Name=psbD gene
Nicotiana_tabacum_NC_001879	Geneious	gene	80458	81471	.	-	.	Name=rpoA gene
Nicotiana_tabacum_NC_001879	Geneious	gene	64340	65302	.	+	.	Name=petA gene
Nicotiana_tabacum_NC_001879	Geneious	gene	116346	117287	.	+	.	Name=ccsA gene
Nicotiana_tabacum_NC_001879	Geneious	gene	105396	106177	.	+	.	Name=trnA gene
Nicotiana_tabacum_NC_001879	Geneious	gene	136453	137234	.	-	.	Name=trnA gene
Nicotiana_tabacum_NC_001879	Geneious	gene	104553	105331	.	+	.	Name=trnI gene
Nicotiana_tabacum_NC_001879	Geneious	gene	137299	138077	.	-	.	Name=trnI gene
Nicotiana_tabacum_NC_001879	Geneious	gene	9503	10265	.	+	.	Name=trnG gene
Nicotiana_tabacum_NC_001879	Geneious	gene	51577	52320	.	-	.	Name=ndhK gene
Nicotiana_tabacum_NC_001879	Geneious	gene	15262	16005	.	-	.	Name=atpI gene
Nicotiana_tabacum_NC_001879	Geneious	gene	16232	16942	.	-	.	Name=rps2 gene
Nicotiana_tabacum_NC_001879	Geneious	gene	63420	64109	.	+	.	Name=cemA gene
Nicotiana_tabacum_NC_001879	Geneious	gene	53760	54410	.	-	.	Name=trnV-UAC gene
Nicotiana_tabacum_NC_001879	Geneious	gene	85242	85898	.	-	.	Name=rps3 gene
Nicotiana_tabacum_NC_001879	Geneious	gene	47543	48148	.	-	.	Name=rps4 gene
Nicotiana_tabacum_NC_001879	Geneious	gene	49302	49888	.	+	.	Name=trnL-UAA gene
Nicotiana_tabacum_NC_001879	Geneious	gene	62643	63197	.	+	.	Name=ycf4 gene
Nicotiana_tabacum_NC_001879	Geneious	gene	120181	120711	.	-	.	Name=ndhG gene
Nicotiana_tabacum_NC_001879	Geneious	gene	121108	121611	.	-	.	Name=ndhI gene
Nicotiana_tabacum_NC_001879	Geneious	gene	50995	51471	.	-	.	Name=ndhJ gene
Nicotiana_tabacum_NC_001879	Geneious	gene	85883	86350	.	-	.	Name=rpl22 gene
Nicotiana_tabacum_NC_001879	Geneious	gene	99541	100008	.	-	.	Name=rps7 gene
Nicotiana_tabacum_NC_001879	Geneious	gene	142622	143089	.	+	.	Name=rps7 gene
Nicotiana_tabacum_NC_001879	Geneious	gene	71028	71414	.	-	.	Name=rpl20 gene
Nicotiana_tabacum_NC_001879	Geneious	gene	81537	81953	.	-	.	Name=rps11 gene
Nicotiana_tabacum_NC_001879	Geneious	gene	101952	102347	.	-	.
Nicotiana_tabacum_NC_001879	Geneious	gene	140283	140678	.	+	.
Nicotiana_tabacum_NC_001879	Geneious	gene	82605	83009	.	-	.	Name=rps8 gene
Nicotiana_tabacum_NC_001879	Geneious	gene	54888	55289	.	-	.	Name=atpE gene
Nicotiana_tabacum_NC_001879	Geneious	gene	83178	83546	.	-	.	Name=rpl14 gene
Nicotiana_tabacum_NC_001879	Geneious	gene	52311	52673	.	-	.	Name=ndhC gene
Nicotiana_tabacum_NC_001879	Geneious	gene	137605	137936	.	-	.	Name=ycf68 gene
Nicotiana_tabacum_NC_001879	Geneious	gene	37254	37571	.	-	.
Nicotiana_tabacum_NC_001879	Geneious	gene	104694	105023	.	+	.	Name=ycf68 gene
Nicotiana_tabacum_NC_001879	Geneious	gene	67282	67593	.	-	.
Nicotiana_tabacum_NC_001879	Geneious	gene	66181	66480	.	+	.
Nicotiana_tabacum_NC_001879	Geneious	gene	70523	70828	.	+	.	Name=rps18 gene
Nicotiana_tabacum_NC_001879	Geneious	gene	119652	119957	.	-	.	Name=ndhE gene
Nicotiana_tabacum_NC_001879	Geneious	gene	38584	38886	.	-	.	Name=rps14 gene
Nicotiana_tabacum_NC_001879	Geneious	gene	82280	82561	.	-	.	Name=infA gene;Note=Partial sequence%3B internal stop codons
Nicotiana_tabacum_NC_001879	Geneious	gene	86404	86682	.	-	.	Name=rps19 gene
Nicotiana_tabacum_NC_001879	Geneious	gene	88252	88533	.	-	.	Name=rpl23 gene
Nicotiana_tabacum_NC_001879	Geneious	gene	154097	154378	.	+	.	Name=rpl23 gene
Nicotiana_tabacum_NC_001879	Geneious	gene	95818	96081	.	+	.	Name=ycf15 gene;Note=Internal stop codons
Nicotiana_tabacum_NC_001879	Geneious	gene	146549	146812	.	-	.	Name=ycf15 gene
Nicotiana_tabacum_NC_001879	Geneious	gene	125230	125493	.	-	.	Name=rps15 gene
Nicotiana_tabacum_NC_001879	Geneious	gene	115296	115513	.	+	.	Name=sprA gene
Nicotiana_tabacum_NC_001879	Geneious	gene	66883	67134	.	-	.	Name=psbE gene
Nicotiana_tabacum_NC_001879	Geneious	gene	46253	46477	.	-	.
Nicotiana_tabacum_NC_001879	Geneious	gene	119146	119391	.	-	.	Name=psaC gene
Nicotiana_tabacum_NC_001879	Geneious	gene	13859	14104	.	-	.	Name=atpH gene
Nicotiana_tabacum_NC_001879	Geneious	gene	131804	132031	.	+	.
Nicotiana_tabacum_NC_001879	Geneious	gene	96556	96795	.	+	.
Nicotiana_tabacum_NC_001879	Geneious	gene	145835	146074	.	-	.
Nicotiana_tabacum_NC_001879	Geneious	gene	110599	110826	.	-	.
Nicotiana_tabacum_NC_001879	Geneious	gene	102103	102315	.	+	.
Nicotiana_tabacum_NC_001879	Geneious	gene	140315	140527	.	-	.
Nicotiana_tabacum_NC_001879	Geneious	gene	48947	49159	.	+	.
Nicotiana_tabacum_NC_001879	Geneious	gene	77104	77325	.	+	.	Name=psbH gene
Nicotiana_tabacum_NC_001879	Geneious	gene	70136	70336	.	+	.	Name=rpl33 gene
Nicotiana_tabacum_NC_001879	Geneious	gene	37599	37787	.	+	.	Name=psbZ gene
Nicotiana_tabacum_NC_001879	Geneious	gene	7839	8024	.	+	.	Name=psbK gene
Nicotiana_tabacum_NC_001879	Geneious	gene	115063	115230	.	+	.	Name=rpl32 gene
Nicotiana_tabacum_NC_001879	Geneious	gene	69570	69704	.	+	.	Name=psaJ gene
Nicotiana_tabacum_NC_001879	Geneious	gene	76861	76992	.	-	.	Name=psbN gene
Nicotiana_tabacum_NC_001879	Geneious	gene	66368	66490	.	-	.	Name=psbJ gene
Nicotiana_tabacum_NC_001879	Geneious	gene	109601	109721	.	+	.
Nicotiana_tabacum_NC_001879	Geneious	gene	132909	133029	.	-	.
Nicotiana_tabacum_NC_001879	Geneious	gene	66754	66873	.	-	.	Name=psbF gene
Nicotiana_tabacum_NC_001879	Geneious	gene	66615	66731	.	-	.	Name=psbL gene
Nicotiana_tabacum_NC_001879	Geneious	gene	68575	68688	.	+	.	Name=petG gene
Nicotiana_tabacum_NC_001879	Geneious	gene	82055	82168	.	-	.	Name=rpl36 gene
Nicotiana_tabacum_NC_001879	Geneious	gene	8402	8512	.	+	.	Name=psbI gene
Nicotiana_tabacum_NC_001879	Geneious	gene	62088	62198	.	+	.	Name=psaI gene
Nicotiana_tabacum_NC_001879	Geneious	gene	30765	30869	.	-	.	Name=psbM gene
Nicotiana_tabacum_NC_001879	Geneious	gene	76683	76787	.	+	.	Name=psbT gene
Nicotiana_tabacum_NC_001879	Geneious	gene	109242	109344	.	+	.
Nicotiana_tabacum_NC_001879	Geneious	gene	133286	133388	.	-	.
Nicotiana_tabacum_NC_001879	Geneious	gene	68298	68393	.	+	.	Name=petL gene
Nicotiana_tabacum_NC_001879	Geneious	gene	37145	37236	.	-	.	Name=trnS gene
Nicotiana_tabacum_NC_001879	Geneious	gene	29543	29632	.	+	.	Name=petN gene
Nicotiana_tabacum_NC_001879	Geneious	gene	8636	8723	.	-	.	Name=trnS gene
Nicotiana_tabacum_NC_001879	Geneious	gene	47126	47212	.	+	.	Name=trnS gene
Nicotiana_tabacum_NC_001879	Geneious	gene	32122	32205	.	-	.	Name=trnY gene
Nicotiana_tabacum_NC_001879	Geneious	gene	96430	96510	.	-	.	Name=trnL gene
Nicotiana_tabacum_NC_001879	Geneious	gene	146120	146200	.	+	.	Name=trnL gene
Nicotiana_tabacum_NC_001879	Geneious	gene	116163	116242	.	+	.	Name=trnL gene
Nicotiana_tabacum_NC_001879	Geneious	gene	6	80	.	-	.	Name=trnH gene
Nicotiana_tabacum_NC_001879	Geneious	gene	31940	32013	.	-	.	Name=trnD gene
Nicotiana_tabacum_NC_001879	Geneious	gene	38361	38434	.	-	.	Name=trnfM gene
Nicotiana_tabacum_NC_001879	Geneious	gene	68820	68893	.	-	.	Name=trnW gene
Nicotiana_tabacum_NC_001879	Geneious	gene	69058	69131	.	-	.	Name=trnP gene
Nicotiana_tabacum_NC_001879	Geneious	gene	88699	88772	.	-	.	Name=trnI gene
Nicotiana_tabacum_NC_001879	Geneious	gene	109979	110052	.	+	.	Name=trnR gene
Nicotiana_tabacum_NC_001879	Geneious	gene	132578	132651	.	-	.	Name=trnR gene
Nicotiana_tabacum_NC_001879	Geneious	gene	153858	153931	.	+	.	Name=trnI gene
Nicotiana_tabacum_NC_001879	Geneious	gene	102463	102534	.	+	.	Name=trnV gene
Nicotiana_tabacum_NC_001879	Geneious	gene	32265	32337	.	-	.	Name=trnE gene
Nicotiana_tabacum_NC_001879	Geneious	gene	48519	48591	.	-	.	Name=trnT gene
Nicotiana_tabacum_NC_001879	Geneious	gene	50246	50318	.	+	.	Name=trnF gene
Nicotiana_tabacum_NC_001879	Geneious	gene	54594	54666	.	+	.	Name=trnM gene
Nicotiana_tabacum_NC_001879	Geneious	gene	33186	33257	.	+	.	Name=trnT gene
Nicotiana_tabacum_NC_001879	Geneious	gene	7420	7491	.	-	.	Name=trnQ gene
Nicotiana_tabacum_NC_001879	Geneious	gene	10435	10506	.	+	.	Name=trnR gene
Nicotiana_tabacum_NC_001879	Geneious	gene	28801	28872	.	+	.	Name=trnC gene
Nicotiana_tabacum_NC_001879	Geneious	gene	110634	110705	.	-	.	Name=trnN gene
Nicotiana_tabacum_NC_001879	Geneious	gene	131925	131996	.	+	.	Name=trnN gene
Nicotiana_tabacum_NC_001879	Geneious	gene	140096	140167	.	-	.	Name=trnV gene
Nicotiana_tabacum_NC_001879	Geneious	gene	38063	38133	.	+	.	Name=trnG gene
