# Supplementary material for: The chloroplast genome sequence of bittersweet (Solanum dulcamara): Plastid genome structure evolution in Solanaceae
Source: PLoS One. 2018 Apr 25;13(4):e0196069. doi: 10.1371/journal.pone.0196069 (PMC5919006; doi:10.1371/journal.pone.0196069)
Supplement: S5 Data — (ZIP) [file pone.0196069.s005.zip › Reannotation_GB/Nicotiana tomentosiformis_NC_007602.gff]

##gff-version 3
##source-version geneious 9.1.7
Nicotiana%20tomentosiformis_NC_007602	Geneious	region	1	155745	.	+	0	Is_circular=true
Nicotiana_tomentosiformis_NC_007602	Geneious	misc_RNA	115060	115271	.	+	.	Name=sprA
Nicotiana_tomentosiformis_NC_007602	Geneious	repeat_region	86393	111821	.	+	.	Name=IRB%2Cinverted repeat B
Nicotiana_tomentosiformis_NC_007602	Geneious	repeat_region	130317	155745	.	-	.	Name=IRA%2Cinverted repeat A
Nicotiana_tomentosiformis_NC_007602	Geneious	STS	106137	106469	.	+	.	Name=RGC160
Nicotiana_tomentosiformis_NC_007602	Geneious	STS	135669	136001	.	+	.	Name=RGC160
Nicotiana_tomentosiformis_NC_007602	Geneious	STS	75574	75827	.	+	.	Name=Pca12
Nicotiana_tomentosiformis_NC_007602	Geneious	STS	109032	109181	.	+	.	Name=agga182
Nicotiana_tomentosiformis_NC_007602	Geneious	STS	132957	133106	.	+	.	Name=agga182
Nicotiana_tomentosiformis_NC_007602	Geneious	misc_feature	1	86392	.	+	.	Name=LSC%2Clarge single-copy region
Nicotiana_tomentosiformis_NC_007602	Geneious	misc_feature	111822	130316	.	+	.	Name=SSC%2Csmall single-copy region
Nicotiana_tomentosiformis_NC_007602	Geneious	misc_feature	111821	111822	.	.	.	Name=JSB%2C junction IRB-SSC
Nicotiana_tomentosiformis_NC_007602	Geneious	misc_feature	86392	86393	.	.	.	Name=JLB%2C junction LSC-IRB
Nicotiana_tomentosiformis_NC_007602	Geneious	misc_feature	130316	130317	.	.	.	Name=JSA%2C junction SSC-IRA
Nicotiana_tomentosiformis_NC_007602	Geneious	misc_feature	66599	66599	.	.	.	Name=C-to-U editing on mRNA
Nicotiana_tomentosiformis_NC_007602	Geneious	misc_feature	118782	118782	.	.	.	Name=C-to-U editing on mRNA
Nicotiana_tomentosiformis_NC_007602	Geneious	misc_feature	155745	155745	.	.	.	Name=JLA%2C junction IRA-LSC
Nicotiana_tomentosiformis_NC_007602	Geneious	rRNA	106110	108919	.	+	.	Name=rrn23 rRNA
Nicotiana_tomentosiformis_NC_007602	Geneious	rRNA	133219	136028	.	-	.	Name=rrn23 rRNA
Nicotiana_tomentosiformis_NC_007602	Geneious	rRNA	102531	104021	.	+	.	Name=rrn16 rRNA
Nicotiana_tomentosiformis_NC_007602	Geneious	rRNA	138117	139607	.	-	.	Name=rrn16 rRNA
Nicotiana_tomentosiformis_NC_007602	Geneious	rRNA	109380	109500	.	+	.	Name=rrn5 rRNA
Nicotiana_tomentosiformis_NC_007602	Geneious	rRNA	132638	132758	.	-	.	Name=rrn5 rRNA
Nicotiana_tomentosiformis_NC_007602	Geneious	rRNA	109021	109123	.	+	.	Name=rrn4.5 rRNA
Nicotiana_tomentosiformis_NC_007602	Geneious	rRNA	133015	133117	.	-	.	Name=rrn4.5 rRNA
Nicotiana_tomentosiformis_NC_007602	Geneious	intron	1819	4344	.	-	.	Name=trnK intron 1
Nicotiana_tomentosiformis_NC_007602	Geneious	intron	122000	123148	.	-	.	Name=ndhA intron 1
Nicotiana_tomentosiformis_NC_007602	Geneious	intron	83835	84855	.	-	.	Name=rpl16 intron 1
Nicotiana_tomentosiformis_NC_007602	Geneious	intron	5310	6169	.	-	.	Name=rps16 intron 1
Nicotiana_tomentosiformis_NC_007602	Geneious	intron	73458	74246	.	-	.	Name=clpP intron 1
Nicotiana_tomentosiformis_NC_007602	Geneious	intron	44325	45103	.	-	.	Name=ycf3 intron 2
Nicotiana_tomentosiformis_NC_007602	Geneious	intron	105213	105921	.	+	.	Name=trnA intron 1
Nicotiana_tomentosiformis_NC_007602	Geneious	intron	136217	136925	.	-	.	Name=trnA intron
Nicotiana_tomentosiformis_NC_007602	Geneious	intron	78814	79555	.	+	.	Name=petD intron 1
Nicotiana_tomentosiformis_NC_007602	Geneious	intron	77221	77973	.	+	.	Name=petB intron 1
Nicotiana_tomentosiformis_NC_007602	Geneious	intron	45334	46064	.	-	.	Name=ycf3 intron 1
Nicotiana_tomentosiformis_NC_007602	Geneious	intron	23059	23767	.	-	.	Name=rpoC1 intron 1
Nicotiana_tomentosiformis_NC_007602	Geneious	intron	12556	13247	.	-	.	Name=atpF intron 1
Nicotiana_tomentosiformis_NC_007602	Geneious	intron	104360	105075	.	+	.	Name=trnI intron 1
Nicotiana_tomentosiformis_NC_007602	Geneious	intron	137063	137778	.	-	.	Name=trnI intron
Nicotiana_tomentosiformis_NC_007602	Geneious	intron	9464	10153	.	+	.	Name=trnG intron 1
Nicotiana_tomentosiformis_NC_007602	Geneious	intron	97573	98251	.	-	.	Name=ndhB intron 1
Nicotiana_tomentosiformis_NC_007602	Geneious	intron	143887	144565	.	+	.	Name=ndhB intron
Nicotiana_tomentosiformis_NC_007602	Geneious	intron	86968	87633	.	-	.	Name=rpl2 intron 1
Nicotiana_tomentosiformis_NC_007602	Geneious	intron	154505	155170	.	+	.	Name=rpl2 intron 1
Nicotiana_tomentosiformis_NC_007602	Geneious	intron	72532	73165	.	-	.	Name=clpP intron 2
Nicotiana_tomentosiformis_NC_007602	Geneious	intron	53696	54267	.	-	.	Name=trnV intron 1
Nicotiana_tomentosiformis_NC_007602	Geneious	intron	99861	100396	.	-	.	Name=rps12 intron 2
Nicotiana_tomentosiformis_NC_007602	Geneious	intron	141742	142277	.	+	.	Name=rps12 intron 2
Nicotiana_tomentosiformis_NC_007602	Geneious	intron	49289	49785	.	+	.	Name=trnL-UAA intron
Nicotiana_tomentosiformis_NC_007602	Geneious	tRNA	4345	4381	.	-	.	Name=trnK tRNA;ID=u2fFyNudrbz1g5tuQ6LkPRKj1P4.1519055521764.375
Nicotiana_tomentosiformis_NC_007602	Geneious	tRNA	1784	1818	.	-	.	Name=trnK tRNA;ID=u2fFyNudrbz1g5tuQ6LkPRKj1P4.1519055521764.375
Nicotiana_tomentosiformis_NC_007602	Geneious	tRNA	105175	105212	.	+	.	Name=trnA;ID=u2fFyNudrbz1g5tuQ6LkPRKj1P4.1519055521764.376
Nicotiana_tomentosiformis_NC_007602	Geneious	tRNA	105922	105956	.	+	.	Name=trnA;ID=u2fFyNudrbz1g5tuQ6LkPRKj1P4.1519055521764.376
Nicotiana_tomentosiformis_NC_007602	Geneious	tRNA	136926	136963	.	-	.	Name=trnA;ID=u2fFyNudrbz1g5tuQ6LkPRKj1P4.1519055521764.377
Nicotiana_tomentosiformis_NC_007602	Geneious	tRNA	136182	136216	.	-	.	Name=trnA;ID=u2fFyNudrbz1g5tuQ6LkPRKj1P4.1519055521764.377
Nicotiana_tomentosiformis_NC_007602	Geneious	tRNA	104323	104359	.	+	.	Name=trnI tRNA;ID=u2fFyNudrbz1g5tuQ6LkPRKj1P4.1519055521764.378
Nicotiana_tomentosiformis_NC_007602	Geneious	tRNA	105076	105110	.	+	.	Name=trnI tRNA;ID=u2fFyNudrbz1g5tuQ6LkPRKj1P4.1519055521764.378
Nicotiana_tomentosiformis_NC_007602	Geneious	tRNA	137779	137815	.	-	.	Name=trnI tRNA;ID=u2fFyNudrbz1g5tuQ6LkPRKj1P4.1519055521764.379
Nicotiana_tomentosiformis_NC_007602	Geneious	tRNA	137028	137063	.	-	.	Name=trnI tRNA;ID=u2fFyNudrbz1g5tuQ6LkPRKj1P4.1519055521764.379
Nicotiana_tomentosiformis_NC_007602	Geneious	tRNA	9441	9463	.	+	.	Name=trnG tRNA;ID=u2fFyNudrbz1g5tuQ6LkPRKj1P4.1519055521764.380
Nicotiana_tomentosiformis_NC_007602	Geneious	tRNA	10154	10201	.	+	.	Name=trnG tRNA;ID=u2fFyNudrbz1g5tuQ6LkPRKj1P4.1519055521764.380
Nicotiana_tomentosiformis_NC_007602	Geneious	tRNA	54268	54312	.	-	.	Name=trnV-UAC;ID=u2fFyNudrbz1g5tuQ6LkPRKj1P4.1519055521764.381
Nicotiana_tomentosiformis_NC_007602	Geneious	tRNA	53661	53695	.	-	.	Name=trnV-UAC;ID=u2fFyNudrbz1g5tuQ6LkPRKj1P4.1519055521764.381
Nicotiana_tomentosiformis_NC_007602	Geneious	tRNA	49254	49288	.	+	.	Name=trnL-UAA;ID=u2fFyNudrbz1g5tuQ6LkPRKj1P4.1519055521764.382
Nicotiana_tomentosiformis_NC_007602	Geneious	tRNA	49786	49834	.	+	.	Name=trnL-UAA;ID=u2fFyNudrbz1g5tuQ6LkPRKj1P4.1519055521764.382
Nicotiana_tomentosiformis_NC_007602	Geneious	tRNA	37075	37166	.	-	.	Name=trnS tRNA
Nicotiana_tomentosiformis_NC_007602	Geneious	tRNA	8568	8655	.	-	.	Name=trnS tRNA
Nicotiana_tomentosiformis_NC_007602	Geneious	tRNA	47060	47146	.	+	.	Name=trnS tRNA
Nicotiana_tomentosiformis_NC_007602	Geneious	tRNA	32065	32148	.	-	.	Name=trnY tRNA
Nicotiana_tomentosiformis_NC_007602	Geneious	tRNA	96197	96277	.	-	.	Name=trnL tRNA
Nicotiana_tomentosiformis_NC_007602	Geneious	tRNA	145861	145941	.	+	.	Name=trnL tRNA
Nicotiana_tomentosiformis_NC_007602	Geneious	tRNA	115920	115999	.	+	.	Name=trnL tRNA
Nicotiana_tomentosiformis_NC_007602	Geneious	tRNA	6	80	.	-	.	Name=trnH tRNA
Nicotiana_tomentosiformis_NC_007602	Geneious	tRNA	31883	31956	.	-	.	Name=trnD tRNA
Nicotiana_tomentosiformis_NC_007602	Geneious	tRNA	38287	38360	.	-	.	Name=trnfM tRNA
Nicotiana_tomentosiformis_NC_007602	Geneious	tRNA	68647	68720	.	-	.	Name=trnW tRNA
Nicotiana_tomentosiformis_NC_007602	Geneious	tRNA	68885	68958	.	-	.	Name=trnP tRNA
Nicotiana_tomentosiformis_NC_007602	Geneious	tRNA	88490	88563	.	-	.	Name=trnI tRNA
Nicotiana_tomentosiformis_NC_007602	Geneious	tRNA	109759	109832	.	+	.	Name=trnR tRNA
Nicotiana_tomentosiformis_NC_007602	Geneious	tRNA	132306	132379	.	-	.	Name=trnR tRNA
Nicotiana_tomentosiformis_NC_007602	Geneious	tRNA	153575	153648	.	+	.	Name=trnI tRNA
Nicotiana_tomentosiformis_NC_007602	Geneious	tRNA	102232	102303	.	+	.	Name=trnV tRNA
Nicotiana_tomentosiformis_NC_007602	Geneious	tRNA	32208	32280	.	-	.	Name=trnE tRNA
Nicotiana_tomentosiformis_NC_007602	Geneious	tRNA	48447	48519	.	-	.	Name=trnT tRNA
Nicotiana_tomentosiformis_NC_007602	Geneious	tRNA	50192	50264	.	+	.	Name=trnF tRNA
Nicotiana_tomentosiformis_NC_007602	Geneious	tRNA	54496	54568	.	+	.	Name=trnM tRNA
Nicotiana_tomentosiformis_NC_007602	Geneious	tRNA	33142	33213	.	+	.	Name=trnT tRNA
Nicotiana_tomentosiformis_NC_007602	Geneious	tRNA	7347	7418	.	-	.	Name=trnQ tRNA
Nicotiana_tomentosiformis_NC_007602	Geneious	tRNA	10373	10444	.	+	.	Name=trnR tRNA
Nicotiana_tomentosiformis_NC_007602	Geneious	tRNA	28732	28803	.	+	.	Name=trnC tRNA
Nicotiana_tomentosiformis_NC_007602	Geneious	tRNA	110414	110485	.	-	.	Name=trnN tRNA
Nicotiana_tomentosiformis_NC_007602	Geneious	tRNA	131653	131724	.	+	.	Name=trnN tRNA
Nicotiana_tomentosiformis_NC_007602	Geneious	tRNA	139835	139906	.	-	.	Name=trnV tRNA
Nicotiana_tomentosiformis_NC_007602	Geneious	tRNA	37989	38059	.	+	.	Name=trnG tRNA
Nicotiana_tomentosiformis_NC_007602	Geneious	exon	21445	23058	.	-	.	Name=rpoC1 exon 2
Nicotiana_tomentosiformis_NC_007602	Geneious	exon	98252	99028	.	-	.	Name=ndhB exon 1
Nicotiana_tomentosiformis_NC_007602	Geneious	exon	143110	143886	.	+	.	Name=ndhB exon 1
Nicotiana_tomentosiformis_NC_007602	Geneious	exon	96817	97572	.	-	.	Name=ndhB exon 2
Nicotiana_tomentosiformis_NC_007602	Geneious	exon	144566	145321	.	+	.	Name=ndhB exon 2
Nicotiana_tomentosiformis_NC_007602	Geneious	exon	77974	78615	.	+	.	Name=petB exon 2
Nicotiana_tomentosiformis_NC_007602	Geneious	exon	123149	123701	.	-	.	Name=ndhA exon 1
Nicotiana_tomentosiformis_NC_007602	Geneious	exon	121461	121999	.	-	.	Name=ndhA exon 2
Nicotiana_tomentosiformis_NC_007602	Geneious	exon	86534	86967	.	-	.	Name=rpl2 exon 2
Nicotiana_tomentosiformis_NC_007602	Geneious	exon	79556	80030	.	+	.	Name=petD exon 2
Nicotiana_tomentosiformis_NC_007602	Geneious	exon	23768	24220	.	-	.	Name=exon 1
Nicotiana_tomentosiformis_NC_007602	Geneious	exon	155171	155604	.	+	.	Name=rpl2 exon 2
Nicotiana_tomentosiformis_NC_007602	Geneious	exon	12146	12555	.	-	.	Name=atpF exon 2
Nicotiana_tomentosiformis_NC_007602	Geneious	exon	83439	83834	.	-	.	Name=rpl16 exon 2
Nicotiana_tomentosiformis_NC_007602	Geneious	exon	87634	88024	.	-	.	Name=rpl2 exon 1
Nicotiana_tomentosiformis_NC_007602	Geneious	exon	154114	154504	.	+	.	Name=rpl2 exon 1
Nicotiana_tomentosiformis_NC_007602	Geneious	exon	73166	73457	.	-	.	Name=clpP exon 2
Nicotiana_tomentosiformis_NC_007602	Geneious	exon	100397	100628	.	-	.	Name=rps12 exon 2
Nicotiana_tomentosiformis_NC_007602	Geneious	exon	141510	141741	.	+	.	Name=rps12 exon 1
Nicotiana_tomentosiformis_NC_007602	Geneious	exon	45104	45333	.	-	.	Name=ycf3 exon 2
Nicotiana_tomentosiformis_NC_007602	Geneious	exon	72304	72531	.	-	.	Name=clpP exon 3
Nicotiana_tomentosiformis_NC_007602	Geneious	exon	5092	5309	.	-	.	Name=rps16 exon 2
Nicotiana_tomentosiformis_NC_007602	Geneious	exon	44172	44324	.	-	.	Name=ycf3 exon 3
Nicotiana_tomentosiformis_NC_007602	Geneious	exon	13248	13392	.	-	.	Name=atpF exon 1
Nicotiana_tomentosiformis_NC_007602	Geneious	exon	46065	46188	.	-	.	Name=ycf3 exon 1
Nicotiana_tomentosiformis_NC_007602	Geneious	exon	72052	72165	.	-	.	Name=rps12 exon 1
Nicotiana_tomentosiformis_NC_007602	Geneious	exon	74247	74317	.	-	.	Name=clpP exon 1
Nicotiana_tomentosiformis_NC_007602	Geneious	exon	54268	54312	.	-	.	Name=trnV-UAC exon2
Nicotiana_tomentosiformis_NC_007602	Geneious	exon	10154	10207	.	+	.	Name=trnG-GCC exon 1
Nicotiana_tomentosiformis_NC_007602	Geneious	exon	49786	49834	.	+	.	Name=trnL-UAA exon1
Nicotiana_tomentosiformis_NC_007602	Geneious	exon	6170	6209	.	-	.	Name=rps16 exon 1
Nicotiana_tomentosiformis_NC_007602	Geneious	exon	136926	136963	.	-	.	Name=trnA exon 1
Nicotiana_tomentosiformis_NC_007602	Geneious	exon	4345	4381	.	-	.	Name=trnK-UUU exon 1
Nicotiana_tomentosiformis_NC_007602	Geneious	exon	104323	104359	.	+	.	Name=trnI exon 1
Nicotiana_tomentosiformis_NC_007602	Geneious	exon	137779	137815	.	-	.	Name=trnI exon 1
Nicotiana_tomentosiformis_NC_007602	Geneious	exon	1784	1818	.	-	.	Name=trnK-UUU exon 2
Nicotiana_tomentosiformis_NC_007602	Geneious	exon	49254	49288	.	+	.	Name=trnL-UAA exon2
Nicotiana_tomentosiformis_NC_007602	Geneious	exon	53661	53695	.	-	.	Name=trnV-UAC exon1
Nicotiana_tomentosiformis_NC_007602	Geneious	exon	105076	105110	.	+	.	Name=trnI exon 2
Nicotiana_tomentosiformis_NC_007602	Geneious	exon	136182	136216	.	-	.	Name=trnA exon 2
Nicotiana_tomentosiformis_NC_007602	Geneious	exon	137028	137062	.	-	.	Name=trnI exon 2
Nicotiana_tomentosiformis_NC_007602	Geneious	exon	99835	99860	.	-	.	Name=rps12 exon 3
Nicotiana_tomentosiformis_NC_007602	Geneious	exon	142278	142303	.	+	.	Name=rps12 exon 2
Nicotiana_tomentosiformis_NC_007602	Geneious	exon	9441	9463	.	+	.	Name=trnG-GCC exon 2
Nicotiana_tomentosiformis_NC_007602	Geneious	exon	84856	84864	.	-	.	Name=rpl16 exon 1
Nicotiana_tomentosiformis_NC_007602	Geneious	exon	78806	78813	.	+	.	Name=petD exon 1
Nicotiana_tomentosiformis_NC_007602	Geneious	exon	77215	77220	.	+	.	Name=petB exon 1
Nicotiana_tomentosiformis_NC_007602	Geneious	CDS	72052	72165	.	-	.	Name=rps12 CDS;ID=u2fFyNudrbz1g5tuQ6LkPRKj1P4.1519055521765.383
Nicotiana_tomentosiformis_NC_007602	Geneious	CDS	141510	141741	.	+	.	Name=rps12 CDS;ID=u2fFyNudrbz1g5tuQ6LkPRKj1P4.1519055521765.383
Nicotiana_tomentosiformis_NC_007602	Geneious	CDS	142278	142303	.	+	.	Name=rps12 CDS;ID=u2fFyNudrbz1g5tuQ6LkPRKj1P4.1519055521765.383
Nicotiana_tomentosiformis_NC_007602	Geneious	CDS	72052	72165	.	-	.	Name=rps12 CDS;ID=u2fFyNudrbz1g5tuQ6LkPRKj1P4.1519055521765.384
Nicotiana_tomentosiformis_NC_007602	Geneious	CDS	100397	100628	.	-	.	Name=rps12 CDS;ID=u2fFyNudrbz1g5tuQ6LkPRKj1P4.1519055521765.384
Nicotiana_tomentosiformis_NC_007602	Geneious	CDS	99835	99860	.	-	.	Name=rps12 CDS;ID=u2fFyNudrbz1g5tuQ6LkPRKj1P4.1519055521765.384
Nicotiana_tomentosiformis_NC_007602	Geneious	CDS	146644	153486	.	-	.	Name=ycf2 CDS
Nicotiana_tomentosiformis_NC_007602	Geneious	CDS	88652	95494	.	+	.	Name=ycf2 CDS
Nicotiana_tomentosiformis_NC_007602	Geneious	CDS	125646	131324	.	-	.	Name=ycf1 CDS
Nicotiana_tomentosiformis_NC_007602	Geneious	CDS	17120	21286	.	-	.	Name=rpoC2 CDS
Nicotiana_tomentosiformis_NC_007602	Geneious	CDS	24226	27438	.	-	.	Name=rpoB CDS
Nicotiana_tomentosiformis_NC_007602	Geneious	CDS	23768	24220	.	-	.	Name=rpoC1 CDS;ID=u2fFyNudrbz1g5tuQ6LkPRKj1P4.1519055521765.385
Nicotiana_tomentosiformis_NC_007602	Geneious	CDS	21445	23058	.	-	.	Name=rpoC1 CDS;ID=u2fFyNudrbz1g5tuQ6LkPRKj1P4.1519055521765.385
Nicotiana_tomentosiformis_NC_007602	Geneious	CDS	123149	123701	.	-	.	Name=ndhA CDS;ID=u2fFyNudrbz1g5tuQ6LkPRKj1P4.1519055521765.386
Nicotiana_tomentosiformis_NC_007602	Geneious	CDS	121461	121999	.	-	.	Name=ndhA CDS;ID=u2fFyNudrbz1g5tuQ6LkPRKj1P4.1519055521765.386
Nicotiana_tomentosiformis_NC_007602	Geneious	CDS	41165	43417	.	-	.	Name=psaA CDS
Nicotiana_tomentosiformis_NC_007602	Geneious	CDS	111854	114076	.	-	.	Name=ndhF CDS
Nicotiana_tomentosiformis_NC_007602	Geneious	CDS	98252	99028	.	-	.	Name=ndhB CDS;ID=u2fFyNudrbz1g5tuQ6LkPRKj1P4.1519055521765.387
Nicotiana_tomentosiformis_NC_007602	Geneious	CDS	96817	97572	.	-	.	Name=ndhB CDS;ID=u2fFyNudrbz1g5tuQ6LkPRKj1P4.1519055521765.387
Nicotiana_tomentosiformis_NC_007602	Geneious	CDS	143110	143886	.	+	.	Name=ndhB CDS;ID=u2fFyNudrbz1g5tuQ6LkPRKj1P4.1519055521765.388
Nicotiana_tomentosiformis_NC_007602	Geneious	CDS	144566	145321	.	+	.	Name=ndhB CDS;ID=u2fFyNudrbz1g5tuQ6LkPRKj1P4.1519055521765.388
Nicotiana_tomentosiformis_NC_007602	Geneious	CDS	38935	41139	.	-	.	Name=psaB CDS
Nicotiana_tomentosiformis_NC_007602	Geneious	CDS	74247	74317	.	-	.	Name=clpP CDS;ID=u2fFyNudrbz1g5tuQ6LkPRKj1P4.1519055521765.389
Nicotiana_tomentosiformis_NC_007602	Geneious	CDS	73166	73457	.	-	.	Name=clpP CDS;ID=u2fFyNudrbz1g5tuQ6LkPRKj1P4.1519055521765.389
Nicotiana_tomentosiformis_NC_007602	Geneious	CDS	72304	72531	.	-	.	Name=clpP CDS;ID=u2fFyNudrbz1g5tuQ6LkPRKj1P4.1519055521765.389
Nicotiana_tomentosiformis_NC_007602	Geneious	CDS	46065	46188	.	-	.	Name=ycf3 CDS;ID=u2fFyNudrbz1g5tuQ6LkPRKj1P4.1519055521766.390
Nicotiana_tomentosiformis_NC_007602	Geneious	CDS	45104	45333	.	-	.	Name=ycf3 CDS;ID=u2fFyNudrbz1g5tuQ6LkPRKj1P4.1519055521766.390
Nicotiana_tomentosiformis_NC_007602	Geneious	CDS	44172	44324	.	-	.	Name=ycf3 CDS;ID=u2fFyNudrbz1g5tuQ6LkPRKj1P4.1519055521766.390
Nicotiana_tomentosiformis_NC_007602	Geneious	CDS	59684	61222	.	+	.	Name=accD CDS
Nicotiana_tomentosiformis_NC_007602	Geneious	CDS	87634	88024	.	-	.	Name=rpl2 CDS;ID=u2fFyNudrbz1g5tuQ6LkPRKj1P4.1519055521766.391
Nicotiana_tomentosiformis_NC_007602	Geneious	CDS	86534	86967	.	-	.	Name=rpl2 CDS;ID=u2fFyNudrbz1g5tuQ6LkPRKj1P4.1519055521766.391
Nicotiana_tomentosiformis_NC_007602	Geneious	CDS	2107	3636	.	-	.	Name=matK CDS
Nicotiana_tomentosiformis_NC_007602	Geneious	CDS	74763	76289	.	+	.	Name=psbB CDS
Nicotiana_tomentosiformis_NC_007602	Geneious	CDS	10568	12091	.	-	.	Name=atpA CDS
Nicotiana_tomentosiformis_NC_007602	Geneious	CDS	117281	118783	.	-	.	Name=ndhD CDS
Nicotiana_tomentosiformis_NC_007602	Geneious	CDS	55188	56684	.	-	.	Name=atpB CDS
Nicotiana_tomentosiformis_NC_007602	Geneious	CDS	84856	84864	.	-	.	Name=rpl16 CDS;ID=u2fFyNudrbz1g5tuQ6LkPRKj1P4.1519055521766.392
Nicotiana_tomentosiformis_NC_007602	Geneious	CDS	83439	83834	.	-	.	Name=rpl16 CDS;ID=u2fFyNudrbz1g5tuQ6LkPRKj1P4.1519055521766.392
Nicotiana_tomentosiformis_NC_007602	Geneious	CDS	154114	154504	.	+	.	Name=rpl2 CDS;ID=u2fFyNudrbz1g5tuQ6LkPRKj1P4.1519055521766.393
Nicotiana_tomentosiformis_NC_007602	Geneious	CDS	155171	155604	.	+	.	Name=rpl2 CDS;ID=u2fFyNudrbz1g5tuQ6LkPRKj1P4.1519055521766.393
Nicotiana_tomentosiformis_NC_007602	Geneious	CDS	57483	58916	.	+	.	Name=rbcL CDS
Nicotiana_tomentosiformis_NC_007602	Geneious	CDS	77215	77220	.	+	.	Name=petB CDS;ID=u2fFyNudrbz1g5tuQ6LkPRKj1P4.1519055521766.394
Nicotiana_tomentosiformis_NC_007602	Geneious	CDS	77974	78615	.	+	.	Name=petB CDS;ID=u2fFyNudrbz1g5tuQ6LkPRKj1P4.1519055521766.394
Nicotiana_tomentosiformis_NC_007602	Geneious	CDS	35454	36839	.	+	.	Name=psbC CDS
Nicotiana_tomentosiformis_NC_007602	Geneious	CDS	13248	13392	.	-	.	Name=atpF CDS;ID=u2fFyNudrbz1g5tuQ6LkPRKj1P4.1519055521766.395
Nicotiana_tomentosiformis_NC_007602	Geneious	CDS	12146	12555	.	-	.	Name=atpF CDS;ID=u2fFyNudrbz1g5tuQ6LkPRKj1P4.1519055521766.395
Nicotiana_tomentosiformis_NC_007602	Geneious	CDS	78806	78813	.	+	.	Name=petD CDS;ID=u2fFyNudrbz1g5tuQ6LkPRKj1P4.1519055521766.396
Nicotiana_tomentosiformis_NC_007602	Geneious	CDS	79556	80030	.	+	.	Name=petD CDS;ID=u2fFyNudrbz1g5tuQ6LkPRKj1P4.1519055521766.396
Nicotiana_tomentosiformis_NC_007602	Geneious	CDS	123703	124884	.	-	.	Name=ndhH CDS
Nicotiana_tomentosiformis_NC_007602	Geneious	CDS	6170	6209	.	-	.	Name=rps16 CDS;ID=u2fFyNudrbz1g5tuQ6LkPRKj1P4.1519055521766.397
Nicotiana_tomentosiformis_NC_007602	Geneious	CDS	5092	5309	.	-	.	Name=rps16 CDS;ID=u2fFyNudrbz1g5tuQ6LkPRKj1P4.1519055521766.397
Nicotiana_tomentosiformis_NC_007602	Geneious	CDS	508	1569	.	-	.	Name=psbA CDS
Nicotiana_tomentosiformis_NC_007602	Geneious	CDS	34409	35470	.	+	.	Name=psbD CDS
Nicotiana_tomentosiformis_NC_007602	Geneious	CDS	80210	81223	.	-	.	Name=rpoA CDS
Nicotiana_tomentosiformis_NC_007602	Geneious	CDS	64229	65191	.	+	.	Name=petA CDS
Nicotiana_tomentosiformis_NC_007602	Geneious	CDS	116103	117044	.	+	.	Name=ccsA CDS
Nicotiana_tomentosiformis_NC_007602	Geneious	CDS	51525	52268	.	-	.	Name=ndhK CDS
Nicotiana_tomentosiformis_NC_007602	Geneious	CDS	15213	15956	.	-	.	Name=atpI CDS
Nicotiana_tomentosiformis_NC_007602	Geneious	CDS	16187	16897	.	-	.	Name=rps2 CDS
Nicotiana_tomentosiformis_NC_007602	Geneious	CDS	63307	63996	.	+	.	Name=cemA CDS
Nicotiana_tomentosiformis_NC_007602	Geneious	CDS	85011	85667	.	-	.	Name=rps3 CDS
Nicotiana_tomentosiformis_NC_007602	Geneious	CDS	47478	48083	.	-	.	Name=rps4 CDS
Nicotiana_tomentosiformis_NC_007602	Geneious	CDS	62530	63084	.	+	.	Name=ycf4 CDS
Nicotiana_tomentosiformis_NC_007602	Geneious	CDS	119940	120470	.	-	.	Name=ndhG CDS
Nicotiana_tomentosiformis_NC_007602	Geneious	CDS	120873	121376	.	-	.	Name=ndhI CDS
Nicotiana_tomentosiformis_NC_007602	Geneious	CDS	50943	51419	.	-	.	Name=ndhJ CDS
Nicotiana_tomentosiformis_NC_007602	Geneious	CDS	85652	86119	.	-	.	Name=rpl22 CDS
Nicotiana_tomentosiformis_NC_007602	Geneious	CDS	99314	99781	.	-	.	Name=rps7 CDS
Nicotiana_tomentosiformis_NC_007602	Geneious	CDS	142357	142824	.	+	.	Name=rps7 CDS
Nicotiana_tomentosiformis_NC_007602	Geneious	CDS	70847	71233	.	-	.	Name=rpl20 CDS
Nicotiana_tomentosiformis_NC_007602	Geneious	CDS	81289	81705	.	-	.	Name=rps11 CDS
Nicotiana_tomentosiformis_NC_007602	Geneious	CDS	101721	102116	.	-	.	Name=hypothetical protein CDS
Nicotiana_tomentosiformis_NC_007602	Geneious	CDS	140022	140417	.	+	.	Name=hypothetical protein CDS
Nicotiana_tomentosiformis_NC_007602	Geneious	CDS	82366	82770	.	-	.	Name=rps8 CDS
Nicotiana_tomentosiformis_NC_007602	Geneious	CDS	54790	55191	.	-	.	Name=atpE CDS
Nicotiana_tomentosiformis_NC_007602	Geneious	CDS	82941	83309	.	-	.	Name=rpl14 CDS
Nicotiana_tomentosiformis_NC_007602	Geneious	CDS	52259	52621	.	-	.	Name=ndhC CDS
Nicotiana_tomentosiformis_NC_007602	Geneious	CDS	66050	66349	.	+	.	Name=hypothetical protein CDS
Nicotiana_tomentosiformis_NC_007602	Geneious	CDS	70340	70645	.	+	.	Name=rps18 CDS
Nicotiana_tomentosiformis_NC_007602	Geneious	CDS	119407	119712	.	-	.	Name=ndhE CDS
Nicotiana_tomentosiformis_NC_007602	Geneious	CDS	38510	38812	.	-	.	Name=rps14 CDS
Nicotiana_tomentosiformis_NC_007602	Geneious	CDS	8410	8682	.	+	.	Name=hypothetical protein CDS
Nicotiana_tomentosiformis_NC_007602	Geneious	CDS	86174	86452	.	-	.	Name=rps19 CDS
Nicotiana_tomentosiformis_NC_007602	Geneious	CDS	88043	88324	.	-	.	Name=rpl23 CDS
Nicotiana_tomentosiformis_NC_007602	Geneious	CDS	153814	154095	.	+	.	Name=rpl23 CDS
Nicotiana_tomentosiformis_NC_007602	Geneious	CDS	124996	125259	.	-	.	Name=rps15 CDS
Nicotiana_tomentosiformis_NC_007602	Geneious	CDS	66752	67003	.	-	.	Name=psbE CDS
Nicotiana_tomentosiformis_NC_007602	Geneious	CDS	47339	47560	.	+	.	Name=hypothetical protein CDS
Nicotiana_tomentosiformis_NC_007602	Geneious	CDS	118902	119147	.	-	.	Name=psaC CDS
Nicotiana_tomentosiformis_NC_007602	Geneious	CDS	13802	14047	.	-	.	Name=atpH CDS
Nicotiana_tomentosiformis_NC_007602	Geneious	CDS	131532	131759	.	+	.	Name=hypothetical protein CDS
Nicotiana_tomentosiformis_NC_007602	Geneious	CDS	96323	96562	.	+	.	Name=hypothetical protein CDS
Nicotiana_tomentosiformis_NC_007602	Geneious	CDS	145576	145815	.	-	.	Name=hypothetical protein CDS
Nicotiana_tomentosiformis_NC_007602	Geneious	CDS	37273	37497	.	-	.	Name=hypothetical protein CDS
Nicotiana_tomentosiformis_NC_007602	Geneious	CDS	110379	110606	.	-	.	Name=hypothetical protein CDS
Nicotiana_tomentosiformis_NC_007602	Geneious	CDS	104815	105030	.	+	.	Name=hypothetical protein CDS
Nicotiana_tomentosiformis_NC_007602	Geneious	CDS	137108	137323	.	-	.	Name=hypothetical protein CDS
Nicotiana_tomentosiformis_NC_007602	Geneious	CDS	29254	29466	.	-	.	Name=hypothetical protein CDS
Nicotiana_tomentosiformis_NC_007602	Geneious	CDS	61479	61694	.	-	.	Name=hypothetical protein CDS
Nicotiana_tomentosiformis_NC_007602	Geneious	CDS	101872	102084	.	+	.	Name=hypothetical protein CDS
Nicotiana_tomentosiformis_NC_007602	Geneious	CDS	140054	140266	.	-	.	Name=hypothetical protein CDS
Nicotiana_tomentosiformis_NC_007602	Geneious	CDS	48899	49111	.	+	.	Name=hypothetical protein CDS
Nicotiana_tomentosiformis_NC_007602	Geneious	CDS	76864	77085	.	+	.	Name=psbH CDS
Nicotiana_tomentosiformis_NC_007602	Geneious	CDS	69941	70141	.	+	.	Name=rpl33 CDS
Nicotiana_tomentosiformis_NC_007602	Geneious	CDS	37525	37713	.	+	.	Name=psbZ CDS
Nicotiana_tomentosiformis_NC_007602	Geneious	CDS	7764	7949	.	+	.	Name=psbK CDS
Nicotiana_tomentosiformis_NC_007602	Geneious	CDS	114840	115007	.	+	.	Name=rpl32 CDS
Nicotiana_tomentosiformis_NC_007602	Geneious	CDS	69385	69519	.	+	.	Name=psaJ CDS
Nicotiana_tomentosiformis_NC_007602	Geneious	CDS	76621	76752	.	-	.	Name=psbN CDS
Nicotiana_tomentosiformis_NC_007602	Geneious	CDS	66237	66359	.	-	.	Name=psbJ CDS
Nicotiana_tomentosiformis_NC_007602	Geneious	CDS	66623	66742	.	-	.	Name=psbF CDS
Nicotiana_tomentosiformis_NC_007602	Geneious	CDS	66484	66600	.	-	.	Name=psbL CDS
Nicotiana_tomentosiformis_NC_007602	Geneious	CDS	68402	68515	.	+	.	Name=petG CDS
Nicotiana_tomentosiformis_NC_007602	Geneious	CDS	81807	81920	.	-	.	Name=rpl36 CDS
Nicotiana_tomentosiformis_NC_007602	Geneious	CDS	8334	8444	.	+	.	Name=psbI CDS
Nicotiana_tomentosiformis_NC_007602	Geneious	CDS	61975	62085	.	+	.	Name=psaI CDS
Nicotiana_tomentosiformis_NC_007602	Geneious	CDS	30698	30802	.	-	.	Name=psbM CDS
Nicotiana_tomentosiformis_NC_007602	Geneious	CDS	76443	76547	.	+	.	Name=psbT CDS
Nicotiana_tomentosiformis_NC_007602	Geneious	CDS	68123	68218	.	+	.	Name=petL CDS
Nicotiana_tomentosiformis_NC_007602	Geneious	CDS	29474	29563	.	+	.	Name=petN CDS
Nicotiana_tomentosiformis_NC_007602	Geneious	gene	72052	72165	.	-	.	Name=rps12 gene;ID=u2fFyNudrbz1g5tuQ6LkPRKj1P4.1519055521768.398
Nicotiana_tomentosiformis_NC_007602	Geneious	gene	141510	142303	.	+	.	Name=rps12 gene;ID=u2fFyNudrbz1g5tuQ6LkPRKj1P4.1519055521768.398
Nicotiana_tomentosiformis_NC_007602	Geneious	gene	72052	72165	.	-	.	Name=rps12 gene;ID=u2fFyNudrbz1g5tuQ6LkPRKj1P4.1519055521768.399
Nicotiana_tomentosiformis_NC_007602	Geneious	gene	99835	100628	.	-	.	Name=rps12 gene;ID=u2fFyNudrbz1g5tuQ6LkPRKj1P4.1519055521768.399
Nicotiana_tomentosiformis_NC_007602	Geneious	gene	146644	153486	.	-	.	Name=ycf2 gene
Nicotiana_tomentosiformis_NC_007602	Geneious	gene	88652	95494	.	+	.	Name=ycf2 gene
Nicotiana_tomentosiformis_NC_007602	Geneious	gene	125646	131324	.	-	.	Name=ycf1 gene
Nicotiana_tomentosiformis_NC_007602	Geneious	gene	17120	21286	.	-	.	Name=rpoC2 gene
Nicotiana_tomentosiformis_NC_007602	Geneious	gene	24226	27438	.	-	.	Name=rpoB gene
Nicotiana_tomentosiformis_NC_007602	Geneious	gene	106110	108919	.	+	.	Name=rrn23 gene
Nicotiana_tomentosiformis_NC_007602	Geneious	gene	133219	136028	.	-	.	Name=rrn23 gene
Nicotiana_tomentosiformis_NC_007602	Geneious	gene	21445	24220	.	-	.	Name=rpoC1 gene
Nicotiana_tomentosiformis_NC_007602	Geneious	gene	1784	4381	.	-	.	Name=trnK gene
Nicotiana_tomentosiformis_NC_007602	Geneious	gene	121461	123701	.	-	.	Name=ndhA gene
Nicotiana_tomentosiformis_NC_007602	Geneious	gene	41165	43417	.	-	.	Name=psaA gene
Nicotiana_tomentosiformis_NC_007602	Geneious	gene	111854	114076	.	-	.	Name=ndhF gene
Nicotiana_tomentosiformis_NC_007602	Geneious	gene	96817	99028	.	-	.	Name=ndhB gene
Nicotiana_tomentosiformis_NC_007602	Geneious	gene	143110	145321	.	+	.	Name=ndhB gene
Nicotiana_tomentosiformis_NC_007602	Geneious	gene	38935	41139	.	-	.	Name=psaB gene
Nicotiana_tomentosiformis_NC_007602	Geneious	gene	72304	74317	.	-	.	Name=clpP gene
Nicotiana_tomentosiformis_NC_007602	Geneious	gene	44172	46188	.	-	.	Name=ycf3 gene
Nicotiana_tomentosiformis_NC_007602	Geneious	gene	59684	61222	.	+	.	Name=accD gene
Nicotiana_tomentosiformis_NC_007602	Geneious	gene	86534	88024	.	-	.	Name=rpl2 gene
Nicotiana_tomentosiformis_NC_007602	Geneious	gene	2107	3636	.	-	.	Name=matK gene
Nicotiana_tomentosiformis_NC_007602	Geneious	gene	74763	76289	.	+	.	Name=psbB gene
Nicotiana_tomentosiformis_NC_007602	Geneious	gene	10568	12091	.	-	.	Name=atpA gene
Nicotiana_tomentosiformis_NC_007602	Geneious	gene	117281	118783	.	-	.	Name=ndhD gene
Nicotiana_tomentosiformis_NC_007602	Geneious	gene	102531	104021	.	+	.	Name=rrn16 gene
Nicotiana_tomentosiformis_NC_007602	Geneious	gene	138117	139607	.	-	.	Name=rrn16 gene
Nicotiana_tomentosiformis_NC_007602	Geneious	gene	55188	56684	.	-	.	Name=atpB gene
Nicotiana_tomentosiformis_NC_007602	Geneious	gene	83439	84864	.	-	.	Name=rpl16 gene
Nicotiana_tomentosiformis_NC_007602	Geneious	gene	154114	155604	.	+	.	Name=rpl2 gene
Nicotiana_tomentosiformis_NC_007602	Geneious	gene	57483	58916	.	+	.	Name=rbcL gene
Nicotiana_tomentosiformis_NC_007602	Geneious	gene	77215	78615	.	+	.	Name=petB gene
Nicotiana_tomentosiformis_NC_007602	Geneious	gene	35454	36839	.	+	.	Name=psbC gene
Nicotiana_tomentosiformis_NC_007602	Geneious	gene	12146	13392	.	-	.	Name=atpF gene
Nicotiana_tomentosiformis_NC_007602	Geneious	gene	78806	80030	.	+	.	Name=petD gene
Nicotiana_tomentosiformis_NC_007602	Geneious	gene	123703	124884	.	-	.	Name=ndhH gene
Nicotiana_tomentosiformis_NC_007602	Geneious	gene	5092	6209	.	-	.	Name=rps16 gene
Nicotiana_tomentosiformis_NC_007602	Geneious	gene	110814	111821	.	+	.	Name=ycf1 gene
Nicotiana_tomentosiformis_NC_007602	Geneious	gene	508	1569	.	-	.	Name=psbA gene
Nicotiana_tomentosiformis_NC_007602	Geneious	gene	34409	35470	.	+	.	Name=psbD gene
Nicotiana_tomentosiformis_NC_007602	Geneious	gene	80210	81223	.	-	.	Name=rpoA gene
Nicotiana_tomentosiformis_NC_007602	Geneious	gene	64229	65191	.	+	.	Name=petA gene
Nicotiana_tomentosiformis_NC_007602	Geneious	gene	116103	117044	.	+	.	Name=ccsA gene
Nicotiana_tomentosiformis_NC_007602	Geneious	gene	105175	105956	.	+	.	Name=trnA gene
Nicotiana_tomentosiformis_NC_007602	Geneious	gene	136182	136963	.	-	.	Name=trnA gene
Nicotiana_tomentosiformis_NC_007602	Geneious	gene	104323	105110	.	+	.	Name=trnI gene
Nicotiana_tomentosiformis_NC_007602	Geneious	gene	137028	137815	.	-	.	Name=trnI gene
Nicotiana_tomentosiformis_NC_007602	Geneious	gene	9441	10201	.	+	.	Name=trnG gene
Nicotiana_tomentosiformis_NC_007602	Geneious	gene	51525	52268	.	-	.	Name=ndhK gene
Nicotiana_tomentosiformis_NC_007602	Geneious	gene	15213	15956	.	-	.	Name=atpI gene
Nicotiana_tomentosiformis_NC_007602	Geneious	gene	16187	16897	.	-	.	Name=rps2 gene
Nicotiana_tomentosiformis_NC_007602	Geneious	gene	63307	63996	.	+	.	Name=cemA gene
Nicotiana_tomentosiformis_NC_007602	Geneious	gene	53661	54312	.	-	.	Name=trnV-UAC gene
Nicotiana_tomentosiformis_NC_007602	Geneious	gene	85011	85667	.	-	.	Name=rps3 gene
Nicotiana_tomentosiformis_NC_007602	Geneious	gene	47478	48083	.	-	.	Name=rps4 gene
Nicotiana_tomentosiformis_NC_007602	Geneious	gene	49254	49834	.	+	.	Name=trnL-UAA gene
Nicotiana_tomentosiformis_NC_007602	Geneious	gene	62530	63084	.	+	.	Name=ycf4 gene
Nicotiana_tomentosiformis_NC_007602	Geneious	gene	119940	120470	.	-	.	Name=ndhG gene
Nicotiana_tomentosiformis_NC_007602	Geneious	gene	120873	121376	.	-	.	Name=ndhI gene
Nicotiana_tomentosiformis_NC_007602	Geneious	gene	50943	51419	.	-	.	Name=ndhJ gene
Nicotiana_tomentosiformis_NC_007602	Geneious	gene	85652	86119	.	-	.	Name=rpl22 gene
Nicotiana_tomentosiformis_NC_007602	Geneious	gene	99314	99781	.	-	.	Name=rps7 gene
Nicotiana_tomentosiformis_NC_007602	Geneious	gene	142357	142824	.	+	.	Name=rps7 gene
Nicotiana_tomentosiformis_NC_007602	Geneious	gene	70847	71233	.	-	.	Name=rpl20 gene
Nicotiana_tomentosiformis_NC_007602	Geneious	gene	81289	81705	.	-	.	Name=rps11 gene
Nicotiana_tomentosiformis_NC_007602	Geneious	gene	101721	102116	.	-	.
Nicotiana_tomentosiformis_NC_007602	Geneious	gene	140022	140417	.	+	.
Nicotiana_tomentosiformis_NC_007602	Geneious	gene	82366	82770	.	-	.	Name=rps8 gene
Nicotiana_tomentosiformis_NC_007602	Geneious	gene	54790	55191	.	-	.	Name=atpE gene
Nicotiana_tomentosiformis_NC_007602	Geneious	gene	82941	83309	.	-	.	Name=rpl14 gene
Nicotiana_tomentosiformis_NC_007602	Geneious	gene	52259	52621	.	-	.	Name=ndhC gene
Nicotiana_tomentosiformis_NC_007602	Geneious	gene	137334	137674	.	-	.	Name=ycf68 gene
Nicotiana_tomentosiformis_NC_007602	Geneious	gene	104464	104802	.	+	.	Name=ycf68 gene
Nicotiana_tomentosiformis_NC_007602	Geneious	gene	66050	66349	.	+	.
Nicotiana_tomentosiformis_NC_007602	Geneious	gene	70340	70645	.	+	.	Name=rps18 gene
Nicotiana_tomentosiformis_NC_007602	Geneious	gene	119407	119712	.	-	.	Name=ndhE gene
Nicotiana_tomentosiformis_NC_007602	Geneious	gene	38510	38812	.	-	.	Name=rps14 gene
Nicotiana_tomentosiformis_NC_007602	Geneious	gene	82032	82322	.	-	.	Name=infA gene;Note=Partial sequence%3B internal stop codons
Nicotiana_tomentosiformis_NC_007602	Geneious	gene	8410	8682	.	+	.
Nicotiana_tomentosiformis_NC_007602	Geneious	gene	86174	86452	.	-	.	Name=rps19 gene
Nicotiana_tomentosiformis_NC_007602	Geneious	gene	88043	88324	.	-	.	Name=rpl23 gene
Nicotiana_tomentosiformis_NC_007602	Geneious	gene	153814	154095	.	+	.	Name=rpl23 gene
Nicotiana_tomentosiformis_NC_007602	Geneious	gene	95585	95848	.	+	.	Name=ycf15 gene;Note=Internal stop codons
Nicotiana_tomentosiformis_NC_007602	Geneious	gene	146290	146553	.	-	.	Name=ycf15 gene
Nicotiana_tomentosiformis_NC_007602	Geneious	gene	124996	125259	.	-	.	Name=rps15 gene
Nicotiana_tomentosiformis_NC_007602	Geneious	gene	66752	67003	.	-	.	Name=psbE gene
Nicotiana_tomentosiformis_NC_007602	Geneious	gene	47339	47560	.	+	.
Nicotiana_tomentosiformis_NC_007602	Geneious	gene	118902	119147	.	-	.	Name=psaC gene
Nicotiana_tomentosiformis_NC_007602	Geneious	gene	13802	14047	.	-	.	Name=atpH gene
Nicotiana_tomentosiformis_NC_007602	Geneious	gene	131532	131759	.	+	.
Nicotiana_tomentosiformis_NC_007602	Geneious	gene	96323	96562	.	+	.
Nicotiana_tomentosiformis_NC_007602	Geneious	gene	145576	145815	.	-	.
Nicotiana_tomentosiformis_NC_007602	Geneious	gene	115060	115271	.	+	.	Name=sprA gene
Nicotiana_tomentosiformis_NC_007602	Geneious	gene	37273	37497	.	-	.
Nicotiana_tomentosiformis_NC_007602	Geneious	gene	110379	110606	.	-	.
Nicotiana_tomentosiformis_NC_007602	Geneious	gene	104815	105030	.	+	.
Nicotiana_tomentosiformis_NC_007602	Geneious	gene	137108	137323	.	-	.
Nicotiana_tomentosiformis_NC_007602	Geneious	gene	29254	29466	.	-	.
Nicotiana_tomentosiformis_NC_007602	Geneious	gene	61479	61694	.	-	.
Nicotiana_tomentosiformis_NC_007602	Geneious	gene	101872	102084	.	+	.
Nicotiana_tomentosiformis_NC_007602	Geneious	gene	140054	140266	.	-	.
Nicotiana_tomentosiformis_NC_007602	Geneious	gene	48899	49111	.	+	.
Nicotiana_tomentosiformis_NC_007602	Geneious	gene	76864	77085	.	+	.	Name=psbH gene
Nicotiana_tomentosiformis_NC_007602	Geneious	gene	69941	70141	.	+	.	Name=rpl33 gene
Nicotiana_tomentosiformis_NC_007602	Geneious	gene	37525	37713	.	+	.	Name=psbZ gene
Nicotiana_tomentosiformis_NC_007602	Geneious	gene	7764	7949	.	+	.	Name=psbK gene
Nicotiana_tomentosiformis_NC_007602	Geneious	gene	114840	115007	.	+	.	Name=rpl32 gene
Nicotiana_tomentosiformis_NC_007602	Geneious	gene	69385	69519	.	+	.	Name=psaJ gene
Nicotiana_tomentosiformis_NC_007602	Geneious	gene	76621	76752	.	-	.	Name=psbN gene
Nicotiana_tomentosiformis_NC_007602	Geneious	gene	66237	66359	.	-	.	Name=psbJ gene
Nicotiana_tomentosiformis_NC_007602	Geneious	gene	109380	109500	.	+	.	Name=rrn5 gene
Nicotiana_tomentosiformis_NC_007602	Geneious	gene	132638	132758	.	-	.	Name=rrn5 gene
Nicotiana_tomentosiformis_NC_007602	Geneious	gene	66623	66742	.	-	.	Name=psbF gene
Nicotiana_tomentosiformis_NC_007602	Geneious	gene	66484	66600	.	-	.	Name=psbL gene
Nicotiana_tomentosiformis_NC_007602	Geneious	gene	68402	68515	.	+	.	Name=petG gene
Nicotiana_tomentosiformis_NC_007602	Geneious	gene	81807	81920	.	-	.	Name=rpl36 gene
Nicotiana_tomentosiformis_NC_007602	Geneious	gene	8334	8444	.	+	.	Name=psbI gene
Nicotiana_tomentosiformis_NC_007602	Geneious	gene	61975	62085	.	+	.	Name=psaI gene
Nicotiana_tomentosiformis_NC_007602	Geneious	gene	30698	30802	.	-	.	Name=psbM gene
Nicotiana_tomentosiformis_NC_007602	Geneious	gene	76443	76547	.	+	.	Name=psbT gene
Nicotiana_tomentosiformis_NC_007602	Geneious	gene	109021	109123	.	+	.	Name=rrn4.5 gene
Nicotiana_tomentosiformis_NC_007602	Geneious	gene	133015	133117	.	-	.	Name=rrn4.5 gene
Nicotiana_tomentosiformis_NC_007602	Geneious	gene	68123	68218	.	+	.	Name=petL gene
Nicotiana_tomentosiformis_NC_007602	Geneious	gene	37075	37166	.	-	.	Name=trnS gene
Nicotiana_tomentosiformis_NC_007602	Geneious	gene	29474	29563	.	+	.	Name=petN gene
Nicotiana_tomentosiformis_NC_007602	Geneious	gene	8568	8655	.	-	.	Name=trnS gene
Nicotiana_tomentosiformis_NC_007602	Geneious	gene	47060	47146	.	+	.	Name=trnS gene
Nicotiana_tomentosiformis_NC_007602	Geneious	gene	32065	32148	.	-	.	Name=trnY gene
Nicotiana_tomentosiformis_NC_007602	Geneious	gene	96197	96277	.	-	.	Name=trnL gene
Nicotiana_tomentosiformis_NC_007602	Geneious	gene	145861	145941	.	+	.	Name=trnL gene
Nicotiana_tomentosiformis_NC_007602	Geneious	gene	115920	115999	.	+	.	Name=trnL gene
Nicotiana_tomentosiformis_NC_007602	Geneious	gene	6	80	.	-	.	Name=trnH gene
Nicotiana_tomentosiformis_NC_007602	Geneious	gene	31883	31956	.	-	.	Name=trnD gene
Nicotiana_tomentosiformis_NC_007602	Geneious	gene	38287	38360	.	-	.	Name=trnfM gene
Nicotiana_tomentosiformis_NC_007602	Geneious	gene	68647	68720	.	-	.	Name=trnW gene
Nicotiana_tomentosiformis_NC_007602	Geneious	gene	68885	68958	.	-	.	Name=trnP gene
Nicotiana_tomentosiformis_NC_007602	Geneious	gene	88490	88563	.	-	.	Name=trnI gene
Nicotiana_tomentosiformis_NC_007602	Geneious	gene	109759	109832	.	+	.	Name=trnR gene
Nicotiana_tomentosiformis_NC_007602	Geneious	gene	132306	132379	.	-	.	Name=trnR gene
Nicotiana_tomentosiformis_NC_007602	Geneious	gene	153575	153648	.	+	.	Name=trnI gene
Nicotiana_tomentosiformis_NC_007602	Geneious	gene	102232	102303	.	+	.	Name=trnV gene
Nicotiana_tomentosiformis_NC_007602	Geneious	gene	32208	32280	.	-	.	Name=trnE gene
Nicotiana_tomentosiformis_NC_007602	Geneious	gene	48447	48519	.	-	.	Name=trnT gene
Nicotiana_tomentosiformis_NC_007602	Geneious	gene	50192	50264	.	+	.	Name=trnF gene
Nicotiana_tomentosiformis_NC_007602	Geneious	gene	54496	54568	.	+	.	Name=trnM gene
Nicotiana_tomentosiformis_NC_007602	Geneious	gene	33142	33213	.	+	.	Name=trnT gene
Nicotiana_tomentosiformis_NC_007602	Geneious	gene	7347	7418	.	-	.	Name=trnQ gene
Nicotiana_tomentosiformis_NC_007602	Geneious	gene	10373	10444	.	+	.	Name=trnR gene
Nicotiana_tomentosiformis_NC_007602	Geneious	gene	28732	28803	.	+	.	Name=trnC gene
Nicotiana_tomentosiformis_NC_007602	Geneious	gene	110414	110485	.	-	.	Name=trnN gene
Nicotiana_tomentosiformis_NC_007602	Geneious	gene	131653	131724	.	+	.	Name=trnN gene
Nicotiana_tomentosiformis_NC_007602	Geneious	gene	139835	139906	.	-	.	Name=trnV gene
Nicotiana_tomentosiformis_NC_007602	Geneious	gene	37989	38059	.	+	.	Name=trnG gene
Nicotiana_tomentosiformis_NC_007602	Geneious	gene	155686	155745	.	+	.	Name=rps19 gene
