# Supplementary material for: The chloroplast genome sequence of bittersweet (Solanum dulcamara): Plastid genome structure evolution in Solanaceae
Source: PLoS One. 2018 Apr 25;13(4):e0196069. doi: 10.1371/journal.pone.0196069 (PMC5919006; doi:10.1371/journal.pone.0196069)
Supplement: S5 Data — (ZIP) [file pone.0196069.s005.zip › Reannotation_GB/Nicotiana undulata_NC_016068.gff]

##gff-version 3
##source-version geneious 9.1.7
Nicotiana%20undulata_NC_016068	Geneious	region	1	155863	.	+	0	Is_circular=true
Nicotiana_undulata_NC_016068	Geneious	misc_RNA	115232	115449	.	+	.	Name=sprA
Nicotiana_undulata_NC_016068	Geneious	repeat_region	86634	111964	.	+	.	Name=inverted repeat B%3B IRB repeat region
Nicotiana_undulata_NC_016068	Geneious	repeat_region	130533	155863	.	-	.	Name=inverted repeat A%3B IRA repeat region
Nicotiana_undulata_NC_016068	Geneious	rep_origin	111716	111958	.	+	.	Name=oriB rep origin
Nicotiana_undulata_NC_016068	Geneious	rep_origin	130539	130781	.	-	.	Name=ycf1 rep origin
Nicotiana_undulata_NC_016068	Geneious	rep_origin	137714	137795	.	+	.	Name=oriA rep origin
Nicotiana_undulata_NC_016068	Geneious	misc_feature	1	86633	.	+	.	Name=large single copy region%3B LSC
Nicotiana_undulata_NC_016068	Geneious	misc_feature	111965	130532	.	+	.	Name=short single copy region%3B SSC
Nicotiana_undulata_NC_016068	Geneious	misc_feature	111964	111965	.	+	.	Name=JSB%3B junction IRB-SSC
Nicotiana_undulata_NC_016068	Geneious	misc_feature	86633	86634	.	+	.	Name=JLB%3B junction LSC-IRB
Nicotiana_undulata_NC_016068	Geneious	misc_feature	130532	130533	.	+	.	Name=JSA%3B junction SSC-IRA
Nicotiana_undulata_NC_016068	Geneious	rRNA	106271	109080	.	+	.	Name=rrn23 rRNA
Nicotiana_undulata_NC_016068	Geneious	rRNA	133417	136226	.	-	.	Name=rrn23 rRNA
Nicotiana_undulata_NC_016068	Geneious	rRNA	102692	104182	.	+	.	Name=16S rRNA
Nicotiana_undulata_NC_016068	Geneious	rRNA	138315	139805	.	-	.	Name=16S rRNA
Nicotiana_undulata_NC_016068	Geneious	rRNA	109541	109661	.	+	.	Name=rrn5 rRNA
Nicotiana_undulata_NC_016068	Geneious	rRNA	132836	132956	.	-	.	Name=rrn5 rRNA
Nicotiana_undulata_NC_016068	Geneious	rRNA	109182	109284	.	+	.	Name=rrn4.5 rRNA
Nicotiana_undulata_NC_016068	Geneious	rRNA	133213	133315	.	-	.	Name=rrn4.5 rRNA
Nicotiana_undulata_NC_016068	Geneious	intron	1857	4377	.	-	.	Name=trnK intron 1
Nicotiana_undulata_NC_016068	Geneious	intron	122177	123324	.	-	.	Name=ndhA intron 1
Nicotiana_undulata_NC_016068	Geneious	intron	84012	85031	.	-	.	Name=rpl16 intron 1
Nicotiana_undulata_NC_016068	Geneious	intron	5319	6177	.	-	.	Name=rps16 intron 1
Nicotiana_undulata_NC_016068	Geneious	intron	73596	74384	.	-	.	Name=clpP intron 1
Nicotiana_undulata_NC_016068	Geneious	intron	44410	45190	.	-	.	Name=ycf3 intron 2
Nicotiana_undulata_NC_016068	Geneious	intron	105374	106082	.	+	.	Name=trnA intron 1
Nicotiana_undulata_NC_016068	Geneious	intron	136415	137123	.	-	.	Name=trnA intron
Nicotiana_undulata_NC_016068	Geneious	intron	78999	79740	.	+	.	Name=petD intron 1
Nicotiana_undulata_NC_016068	Geneious	intron	77406	78158	.	+	.	Name=petB intron 1
Nicotiana_undulata_NC_016068	Geneious	intron	45421	46155	.	-	.	Name=ycf3 intron 1
Nicotiana_undulata_NC_016068	Geneious	intron	23117	23858	.	-	.	Name=rpoC1 intron
Nicotiana_undulata_NC_016068	Geneious	intron	12630	13321	.	-	.	Name=atpF intron 1
Nicotiana_undulata_NC_016068	Geneious	intron	104521	105236	.	+	.	Name=trnI intron
Nicotiana_undulata_NC_016068	Geneious	intron	137261	137976	.	-	.	Name=trnI intron
Nicotiana_undulata_NC_016068	Geneious	intron	9545	10235	.	+	.	Name=trnG intron 1
Nicotiana_undulata_NC_016068	Geneious	intron	97730	98408	.	-	.	Name=ndhB intron 1
Nicotiana_undulata_NC_016068	Geneious	intron	144089	144767	.	+	.	Name=ndhB intron
Nicotiana_undulata_NC_016068	Geneious	intron	87125	87790	.	-	.	Name=rpl2 intron 1
Nicotiana_undulata_NC_016068	Geneious	intron	154707	155372	.	+	.	Name=rpl2 intron 1
Nicotiana_undulata_NC_016068	Geneious	intron	72673	73303	.	-	.	Name=clpP intron 2
Nicotiana_undulata_NC_016068	Geneious	intron	53755	54327	.	-	.	Name=trnV intron 1
Nicotiana_undulata_NC_016068	Geneious	intron	100018	100553	.	-	.	Name=rps12 intron 2
Nicotiana_undulata_NC_016068	Geneious	intron	141944	142479	.	+	.	Name=rps12 intron 2
Nicotiana_undulata_NC_016068	Geneious	intron	49335	49832	.	+	.	Name=trnL-UAA intron
Nicotiana_undulata_NC_016068	Geneious	tRNA	4378	4414	.	-	.	Name=trnK-UUU tRNA;ID=u2fFyNudrbz1g5tuQ6LkPRKj1P4.1519055530685.425
Nicotiana_undulata_NC_016068	Geneious	tRNA	1822	1856	.	-	.	Name=trnK-UUU tRNA;ID=u2fFyNudrbz1g5tuQ6LkPRKj1P4.1519055530685.425
Nicotiana_undulata_NC_016068	Geneious	tRNA	105336	105373	.	+	.	Name=trnA-UGC;ID=u2fFyNudrbz1g5tuQ6LkPRKj1P4.1519055530685.426
Nicotiana_undulata_NC_016068	Geneious	tRNA	106083	106117	.	+	.	Name=trnA-UGC;ID=u2fFyNudrbz1g5tuQ6LkPRKj1P4.1519055530685.426
Nicotiana_undulata_NC_016068	Geneious	tRNA	137124	137161	.	-	.	Name=trnA-UGC;ID=u2fFyNudrbz1g5tuQ6LkPRKj1P4.1519055530685.427
Nicotiana_undulata_NC_016068	Geneious	tRNA	136380	136414	.	-	.	Name=trnA-UGC;ID=u2fFyNudrbz1g5tuQ6LkPRKj1P4.1519055530685.427
Nicotiana_undulata_NC_016068	Geneious	tRNA	104484	104520	.	+	.	Name=trnI-GAU tRNA;ID=u2fFyNudrbz1g5tuQ6LkPRKj1P4.1519055530685.428
Nicotiana_undulata_NC_016068	Geneious	tRNA	105237	105271	.	+	.	Name=trnI-GAU tRNA;ID=u2fFyNudrbz1g5tuQ6LkPRKj1P4.1519055530685.428
Nicotiana_undulata_NC_016068	Geneious	tRNA	137977	138013	.	-	.	Name=trnI-GAU tRNA;ID=u2fFyNudrbz1g5tuQ6LkPRKj1P4.1519055530685.429
Nicotiana_undulata_NC_016068	Geneious	tRNA	137226	137261	.	-	.	Name=trnI-GAU tRNA;ID=u2fFyNudrbz1g5tuQ6LkPRKj1P4.1519055530685.429
Nicotiana_undulata_NC_016068	Geneious	tRNA	9522	9544	.	+	.	Name=trnG-GCC tRNA;ID=u2fFyNudrbz1g5tuQ6LkPRKj1P4.1519055530685.430
Nicotiana_undulata_NC_016068	Geneious	tRNA	10236	10283	.	+	.	Name=trnG-GCC tRNA;ID=u2fFyNudrbz1g5tuQ6LkPRKj1P4.1519055530685.430
Nicotiana_undulata_NC_016068	Geneious	tRNA	54328	54372	.	-	.	Name=trnV-UAC;ID=u2fFyNudrbz1g5tuQ6LkPRKj1P4.1519055530685.431
Nicotiana_undulata_NC_016068	Geneious	tRNA	53720	53754	.	-	.	Name=trnV-UAC;ID=u2fFyNudrbz1g5tuQ6LkPRKj1P4.1519055530685.431
Nicotiana_undulata_NC_016068	Geneious	tRNA	49300	49334	.	+	.	Name=trnL-UAA;ID=u2fFyNudrbz1g5tuQ6LkPRKj1P4.1519055530685.432
Nicotiana_undulata_NC_016068	Geneious	tRNA	49833	49881	.	+	.	Name=trnL-UAA;ID=u2fFyNudrbz1g5tuQ6LkPRKj1P4.1519055530685.432
Nicotiana_undulata_NC_016068	Geneious	tRNA	37152	37243	.	-	.	Name=trnS-UGA tRNA
Nicotiana_undulata_NC_016068	Geneious	tRNA	8655	8742	.	-	.	Name=trnS-GCU tRNA
Nicotiana_undulata_NC_016068	Geneious	tRNA	47126	47212	.	+	.	Name=trnS-GGA tRNA
Nicotiana_undulata_NC_016068	Geneious	tRNA	32150	32233	.	-	.	Name=trnY-GUA tRNA
Nicotiana_undulata_NC_016068	Geneious	tRNA	96354	96434	.	-	.	Name=trnL-CAA tRNA
Nicotiana_undulata_NC_016068	Geneious	tRNA	146063	146143	.	+	.	Name=trnL-CAA tRNA
Nicotiana_undulata_NC_016068	Geneious	tRNA	116098	116177	.	+	.	Name=trnL-UAG tRNA
Nicotiana_undulata_NC_016068	Geneious	tRNA	6	80	.	-	.	Name=trnH-GUG tRNA
Nicotiana_undulata_NC_016068	Geneious	tRNA	31968	32041	.	-	.	Name=trnD-GUC tRNA
Nicotiana_undulata_NC_016068	Geneious	tRNA	38374	38447	.	-	.	Name=trnfM-CAU tRNA
Nicotiana_undulata_NC_016068	Geneious	tRNA	68782	68855	.	-	.	Name=trnW-CCA tRNA
Nicotiana_undulata_NC_016068	Geneious	tRNA	69020	69093	.	-	.	Name=trnP-UGG tRNA
Nicotiana_undulata_NC_016068	Geneious	tRNA	88647	88720	.	-	.	Name=trnI-CAU tRNA
Nicotiana_undulata_NC_016068	Geneious	tRNA	109915	109988	.	+	.	Name=trnR-ACG tRNA
Nicotiana_undulata_NC_016068	Geneious	tRNA	132509	132582	.	-	.	Name=trnR-ACG tRNA
Nicotiana_undulata_NC_016068	Geneious	tRNA	153777	153850	.	+	.	Name=trnI-CAU tRNA
Nicotiana_undulata_NC_016068	Geneious	tRNA	102393	102464	.	+	.	Name=trnV-GAC tRNA
Nicotiana_undulata_NC_016068	Geneious	tRNA	32293	32365	.	-	.	Name=trnE-UUC tRNA
Nicotiana_undulata_NC_016068	Geneious	tRNA	48509	48581	.	-	.	Name=trnT-UGU tRNA
Nicotiana_undulata_NC_016068	Geneious	tRNA	50239	50311	.	+	.	Name=trnF-GAA tRNA
Nicotiana_undulata_NC_016068	Geneious	tRNA	54556	54628	.	+	.	Name=trnM-CAU tRNA
Nicotiana_undulata_NC_016068	Geneious	tRNA	33198	33269	.	+	.	Name=trnT-GGU tRNA
Nicotiana_undulata_NC_016068	Geneious	tRNA	7437	7508	.	-	.	Name=trnQ-UUG tRNA
Nicotiana_undulata_NC_016068	Geneious	tRNA	10448	10519	.	+	.	Name=trnR-UCU tRNA
Nicotiana_undulata_NC_016068	Geneious	tRNA	28816	28887	.	+	.	Name=trnC-GCA tRNA
Nicotiana_undulata_NC_016068	Geneious	tRNA	110570	110641	.	-	.	Name=trnN-GUU tRNA
Nicotiana_undulata_NC_016068	Geneious	tRNA	140033	140104	.	-	.	Name=trnV-GAC tRNA
Nicotiana_undulata_NC_016068	Geneious	tRNA	131856	131927	.	+	.	Name=trnN-GUU tRNA
Nicotiana_undulata_NC_016068	Geneious	tRNA	38076	38146	.	+	.	Name=trnG-UCC tRNA
Nicotiana_undulata_NC_016068	Geneious	exon	21503	23116	.	-	.	Name=rpoC1 exon 2
Nicotiana_undulata_NC_016068	Geneious	exon	98409	99185	.	-	.	Name=ndhB exon 1
Nicotiana_undulata_NC_016068	Geneious	exon	143312	144088	.	+	.	Name=ndhB exon 1
Nicotiana_undulata_NC_016068	Geneious	exon	96974	97729	.	-	.	Name=ndhB exon 2
Nicotiana_undulata_NC_016068	Geneious	exon	144768	145523	.	+	.	Name=ndhB exon 2
Nicotiana_undulata_NC_016068	Geneious	exon	78159	78800	.	+	.	Name=petB exon 2
Nicotiana_undulata_NC_016068	Geneious	exon	123325	123877	.	-	.	Name=ndhA exon 1
Nicotiana_undulata_NC_016068	Geneious	exon	121638	122176	.	-	.	Name=ndhA exon 2
Nicotiana_undulata_NC_016068	Geneious	exon	86691	87124	.	-	.	Name=rpl2 exon 2
Nicotiana_undulata_NC_016068	Geneious	exon	79741	80215	.	+	.	Name=petD exon 2
Nicotiana_undulata_NC_016068	Geneious	exon	23859	24311	.	-	.	Name=rpoC1 exon 1
Nicotiana_undulata_NC_016068	Geneious	exon	155373	155806	.	+	.	Name=rpl2 exon 2
Nicotiana_undulata_NC_016068	Geneious	exon	12220	12629	.	-	.	Name=atpF exon 2
Nicotiana_undulata_NC_016068	Geneious	exon	83616	84011	.	-	.	Name=rpl16 exon 2
Nicotiana_undulata_NC_016068	Geneious	exon	87791	88181	.	-	.	Name=rpl2 exon 1
Nicotiana_undulata_NC_016068	Geneious	exon	154316	154706	.	+	.	Name=rpl2 exon 1
Nicotiana_undulata_NC_016068	Geneious	exon	73304	73595	.	-	.	Name=clpP exon 2
Nicotiana_undulata_NC_016068	Geneious	exon	100554	100785	.	-	.	Name=rps12 exon 2
Nicotiana_undulata_NC_016068	Geneious	exon	141712	141943	.	+	.	Name=rps12 exon 1
Nicotiana_undulata_NC_016068	Geneious	exon	45191	45420	.	-	.	Name=ycf3 exon 2
Nicotiana_undulata_NC_016068	Geneious	exon	72445	72672	.	-	.	Name=clpP exon 3
Nicotiana_undulata_NC_016068	Geneious	exon	5101	5318	.	-	.	Name=rps16 exon 2
Nicotiana_undulata_NC_016068	Geneious	exon	44257	44409	.	-	.	Name=ycf3 exon 3
Nicotiana_undulata_NC_016068	Geneious	exon	13322	13466	.	-	.	Name=atpF exon 1
Nicotiana_undulata_NC_016068	Geneious	exon	46156	46279	.	-	.	Name=ycf3 exon 1
Nicotiana_undulata_NC_016068	Geneious	exon	72193	72306	.	-	.	Name=rps12 exon 1
Nicotiana_undulata_NC_016068	Geneious	exon	74385	74455	.	-	.	Name=clpP exon 1
Nicotiana_undulata_NC_016068	Geneious	exon	54328	54372	.	-	.	Name=trnV-UAC exon2
Nicotiana_undulata_NC_016068	Geneious	exon	10236	10283	.	+	.	Name=trnG-GCC exon 1
Nicotiana_undulata_NC_016068	Geneious	exon	49833	49881	.	+	.	Name=trnL-UAA exon1
Nicotiana_undulata_NC_016068	Geneious	exon	6178	6217	.	-	.	Name=rps16 exon 1
Nicotiana_undulata_NC_016068	Geneious	exon	105336	105373	.	+	.	Name=trnA-UGC exon 1
Nicotiana_undulata_NC_016068	Geneious	exon	137124	137161	.	-	.	Name=trnA-UGC exon 1
Nicotiana_undulata_NC_016068	Geneious	exon	137124	137161	.	-	.	Name=trnA exon 1
Nicotiana_undulata_NC_016068	Geneious	exon	4378	4414	.	-	.	Name=trnK-UUU exon 1
Nicotiana_undulata_NC_016068	Geneious	exon	104484	104520	.	+	.	Name=trnI-GAU exon 1
Nicotiana_undulata_NC_016068	Geneious	exon	137977	138013	.	-	.	Name=trnI exon 1
Nicotiana_undulata_NC_016068	Geneious	exon	1822	1856	.	-	.	Name=trnK-UUU exon 2
Nicotiana_undulata_NC_016068	Geneious	exon	49300	49334	.	+	.	Name=trnL-UAA exon2
Nicotiana_undulata_NC_016068	Geneious	exon	53720	53754	.	-	.	Name=trnV-UAC exon1
Nicotiana_undulata_NC_016068	Geneious	exon	105237	105271	.	+	.	Name=trnI-GAU exon 2
Nicotiana_undulata_NC_016068	Geneious	exon	106083	106117	.	+	.	Name=trnA-UGC exon 2
Nicotiana_undulata_NC_016068	Geneious	exon	136380	136414	.	-	.	Name=trnA-UGC exon 2
Nicotiana_undulata_NC_016068	Geneious	exon	136380	136414	.	-	.	Name=trnA exon 2
Nicotiana_undulata_NC_016068	Geneious	exon	137226	137260	.	-	.	Name=trnI exon 2
Nicotiana_undulata_NC_016068	Geneious	exon	99992	100017	.	-	.	Name=rps12 exon 3
Nicotiana_undulata_NC_016068	Geneious	exon	142480	142505	.	+	.	Name=rps12 exon 2
Nicotiana_undulata_NC_016068	Geneious	exon	9522	9544	.	+	.	Name=trnG-GCC exon 2
Nicotiana_undulata_NC_016068	Geneious	exon	85032	85040	.	-	.	Name=rpl16 exon 1
Nicotiana_undulata_NC_016068	Geneious	exon	78991	78998	.	+	.	Name=petD exon 1
Nicotiana_undulata_NC_016068	Geneious	exon	77400	77405	.	+	.	Name=petB exon 1
Nicotiana_undulata_NC_016068	Geneious	CDS	72193	72306	.	+	.	Name=rps12 CDS;ID=u2fFyNudrbz1g5tuQ6LkPRKj1P4.1519055530686.433
Nicotiana_undulata_NC_016068	Geneious	CDS	141712	141943	.	+	.	Name=rps12 CDS;ID=u2fFyNudrbz1g5tuQ6LkPRKj1P4.1519055530686.433
Nicotiana_undulata_NC_016068	Geneious	CDS	142480	142505	.	+	.	Name=rps12 CDS;ID=u2fFyNudrbz1g5tuQ6LkPRKj1P4.1519055530686.433
Nicotiana_undulata_NC_016068	Geneious	CDS	72193	72306	.	-	.	Name=rps12 CDS;ID=u2fFyNudrbz1g5tuQ6LkPRKj1P4.1519055530686.434
Nicotiana_undulata_NC_016068	Geneious	CDS	100554	100785	.	-	.	Name=rps12 CDS;ID=u2fFyNudrbz1g5tuQ6LkPRKj1P4.1519055530686.434
Nicotiana_undulata_NC_016068	Geneious	CDS	99992	100017	.	-	.	Name=rps12 CDS;ID=u2fFyNudrbz1g5tuQ6LkPRKj1P4.1519055530686.434
Nicotiana_undulata_NC_016068	Geneious	CDS	146846	153688	.	-	.	Name=ycf2 CDS
Nicotiana_undulata_NC_016068	Geneious	CDS	88809	95651	.	+	.	Name=ycf2 CDS
Nicotiana_undulata_NC_016068	Geneious	CDS	125822	131527	.	-	.	Name=ycf1 CDS
Nicotiana_undulata_NC_016068	Geneious	CDS	17178	21344	.	-	.	Name=rpoC2 CDS
Nicotiana_undulata_NC_016068	Geneious	CDS	24317	27529	.	-	.	Name=rpoB CDS
Nicotiana_undulata_NC_016068	Geneious	CDS	23859	24311	.	-	.	Name=rpoC1 CDS;ID=u2fFyNudrbz1g5tuQ6LkPRKj1P4.1519055530686.435
Nicotiana_undulata_NC_016068	Geneious	CDS	21503	23116	.	-	.	Name=rpoC1 CDS;ID=u2fFyNudrbz1g5tuQ6LkPRKj1P4.1519055530686.435
Nicotiana_undulata_NC_016068	Geneious	CDS	123325	123877	.	-	.	Name=ndhA CDS;ID=u2fFyNudrbz1g5tuQ6LkPRKj1P4.1519055530686.436
Nicotiana_undulata_NC_016068	Geneious	CDS	121638	122176	.	-	.	Name=ndhA CDS;ID=u2fFyNudrbz1g5tuQ6LkPRKj1P4.1519055530686.436
Nicotiana_undulata_NC_016068	Geneious	CDS	41252	43504	.	-	.	Name=psaA CDS
Nicotiana_undulata_NC_016068	Geneious	CDS	112009	114231	.	-	.	Name=ndhF CDS
Nicotiana_undulata_NC_016068	Geneious	CDS	98409	99185	.	-	.	Name=ndhB CDS;ID=u2fFyNudrbz1g5tuQ6LkPRKj1P4.1519055530686.437
Nicotiana_undulata_NC_016068	Geneious	CDS	96974	97729	.	-	.	Name=ndhB CDS;ID=u2fFyNudrbz1g5tuQ6LkPRKj1P4.1519055530686.437
Nicotiana_undulata_NC_016068	Geneious	CDS	143312	144088	.	+	.	Name=ndhB CDS;ID=u2fFyNudrbz1g5tuQ6LkPRKj1P4.1519055530686.438
Nicotiana_undulata_NC_016068	Geneious	CDS	144768	145523	.	+	.	Name=ndhB CDS;ID=u2fFyNudrbz1g5tuQ6LkPRKj1P4.1519055530686.438
Nicotiana_undulata_NC_016068	Geneious	CDS	39022	41226	.	-	.	Name=psaB CDS
Nicotiana_undulata_NC_016068	Geneious	CDS	74385	74455	.	-	.	Name=clpP CDS;ID=u2fFyNudrbz1g5tuQ6LkPRKj1P4.1519055530686.439
Nicotiana_undulata_NC_016068	Geneious	CDS	73304	73595	.	-	.	Name=clpP CDS;ID=u2fFyNudrbz1g5tuQ6LkPRKj1P4.1519055530686.439
Nicotiana_undulata_NC_016068	Geneious	CDS	72445	72672	.	-	.	Name=clpP CDS;ID=u2fFyNudrbz1g5tuQ6LkPRKj1P4.1519055530686.439
Nicotiana_undulata_NC_016068	Geneious	CDS	46156	46279	.	-	.	Name=ycf3 CDS;ID=u2fFyNudrbz1g5tuQ6LkPRKj1P4.1519055530686.440
Nicotiana_undulata_NC_016068	Geneious	CDS	45191	45420	.	-	.	Name=ycf3 CDS;ID=u2fFyNudrbz1g5tuQ6LkPRKj1P4.1519055530686.440
Nicotiana_undulata_NC_016068	Geneious	CDS	44257	44409	.	-	.	Name=ycf3 CDS;ID=u2fFyNudrbz1g5tuQ6LkPRKj1P4.1519055530686.440
Nicotiana_undulata_NC_016068	Geneious	CDS	59772	61310	.	+	.	Name=accD CDS
Nicotiana_undulata_NC_016068	Geneious	CDS	87791	88181	.	-	.	Name=rpl2 CDS;ID=u2fFyNudrbz1g5tuQ6LkPRKj1P4.1519055530686.441
Nicotiana_undulata_NC_016068	Geneious	CDS	86691	87124	.	-	.	Name=rpl2 CDS;ID=u2fFyNudrbz1g5tuQ6LkPRKj1P4.1519055530686.441
Nicotiana_undulata_NC_016068	Geneious	CDS	2141	3670	.	-	.	Name=matK CDS
Nicotiana_undulata_NC_016068	Geneious	CDS	74901	76427	.	+	.	Name=psbB CDS
Nicotiana_undulata_NC_016068	Geneious	CDS	10642	12165	.	-	.	Name=atpA CDS
Nicotiana_undulata_NC_016068	Geneious	CDS	117459	118961	.	-	.	Name=ndhD CDS
Nicotiana_undulata_NC_016068	Geneious	CDS	55248	56744	.	-	.	Name=atpB CDS
Nicotiana_undulata_NC_016068	Geneious	CDS	85032	85040	.	-	.	Name=rpl16 CDS;ID=u2fFyNudrbz1g5tuQ6LkPRKj1P4.1519055530687.442
Nicotiana_undulata_NC_016068	Geneious	CDS	83616	84011	.	-	.	Name=rpl16 CDS;ID=u2fFyNudrbz1g5tuQ6LkPRKj1P4.1519055530687.442
Nicotiana_undulata_NC_016068	Geneious	CDS	154316	154706	.	+	.	Name=rpl2 CDS;ID=u2fFyNudrbz1g5tuQ6LkPRKj1P4.1519055530687.443
Nicotiana_undulata_NC_016068	Geneious	CDS	155373	155806	.	+	.	Name=rpl2 CDS;ID=u2fFyNudrbz1g5tuQ6LkPRKj1P4.1519055530687.443
Nicotiana_undulata_NC_016068	Geneious	CDS	57560	58993	.	+	.	Name=rbcL CDS
Nicotiana_undulata_NC_016068	Geneious	CDS	77400	77405	.	+	.	Name=petB CDS;ID=u2fFyNudrbz1g5tuQ6LkPRKj1P4.1519055530687.444
Nicotiana_undulata_NC_016068	Geneious	CDS	78159	78800	.	+	.	Name=petB CDS;ID=u2fFyNudrbz1g5tuQ6LkPRKj1P4.1519055530687.444
Nicotiana_undulata_NC_016068	Geneious	CDS	35528	36913	.	+	.	Name=psbC CDS
Nicotiana_undulata_NC_016068	Geneious	CDS	13322	13466	.	-	.	Name=atpF CDS;ID=u2fFyNudrbz1g5tuQ6LkPRKj1P4.1519055530687.445
Nicotiana_undulata_NC_016068	Geneious	CDS	12220	12629	.	-	.	Name=atpF CDS;ID=u2fFyNudrbz1g5tuQ6LkPRKj1P4.1519055530687.445
Nicotiana_undulata_NC_016068	Geneious	CDS	78991	78998	.	+	.	Name=petD CDS;ID=u2fFyNudrbz1g5tuQ6LkPRKj1P4.1519055530687.446
Nicotiana_undulata_NC_016068	Geneious	CDS	79741	80215	.	+	.	Name=petD CDS;ID=u2fFyNudrbz1g5tuQ6LkPRKj1P4.1519055530687.446
Nicotiana_undulata_NC_016068	Geneious	CDS	123879	125060	.	-	.	Name=ndhH CDS
Nicotiana_undulata_NC_016068	Geneious	CDS	6178	6217	.	-	.	Name=rps16 CDS;ID=u2fFyNudrbz1g5tuQ6LkPRKj1P4.1519055530687.447
Nicotiana_undulata_NC_016068	Geneious	CDS	5101	5318	.	-	.	Name=rps16 CDS;ID=u2fFyNudrbz1g5tuQ6LkPRKj1P4.1519055530687.447
Nicotiana_undulata_NC_016068	Geneious	CDS	546	1607	.	-	.	Name=psbA CDS
Nicotiana_undulata_NC_016068	Geneious	CDS	34483	35544	.	+	.	Name=psbD CDS
Nicotiana_undulata_NC_016068	Geneious	CDS	80403	81416	.	-	.	Name=rpoA CDS
Nicotiana_undulata_NC_016068	Geneious	CDS	64300	65262	.	+	.	Name=petA CDS
Nicotiana_undulata_NC_016068	Geneious	CDS	116281	117222	.	+	.	Name=ccsA CDS
Nicotiana_undulata_NC_016068	Geneious	CDS	51585	52328	.	-	.	Name=ndhK CDS
Nicotiana_undulata_NC_016068	Geneious	CDS	15270	16013	.	-	.	Name=atpI CDS
Nicotiana_undulata_NC_016068	Geneious	CDS	16240	16950	.	-	.	Name=rps2 CDS
Nicotiana_undulata_NC_016068	Geneious	CDS	63380	64069	.	+	.	Name=cemA CDS
Nicotiana_undulata_NC_016068	Geneious	CDS	85187	85843	.	-	.	Name=rps3 CDS
Nicotiana_undulata_NC_016068	Geneious	CDS	47535	48140	.	-	.	Name=rps4 CDS
Nicotiana_undulata_NC_016068	Geneious	CDS	62603	63157	.	+	.	Name=ycf4 CDS
Nicotiana_undulata_NC_016068	Geneious	CDS	120120	120650	.	-	.	Name=ndhG CDS
Nicotiana_undulata_NC_016068	Geneious	CDS	121050	121553	.	-	.	Name=ndhI CDS
Nicotiana_undulata_NC_016068	Geneious	CDS	51003	51479	.	-	.	Name=ndhJ CDS
Nicotiana_undulata_NC_016068	Geneious	CDS	85828	86295	.	-	.	Name=rpl22 CDS
Nicotiana_undulata_NC_016068	Geneious	CDS	99471	99938	.	-	.	Name=rps7 CDS
Nicotiana_undulata_NC_016068	Geneious	CDS	142559	143026	.	+	.	Name=rps7 CDS
Nicotiana_undulata_NC_016068	Geneious	CDS	70989	71375	.	-	.	Name=rpl20 CDS
Nicotiana_undulata_NC_016068	Geneious	CDS	81482	81898	.	-	.	Name=rps11 CDS
Nicotiana_undulata_NC_016068	Geneious	CDS	101882	102277	.	-	.	Name=hypothetical protein CDS
Nicotiana_undulata_NC_016068	Geneious	CDS	140220	140615	.	+	.	Name=hypothetical protein CDS
Nicotiana_undulata_NC_016068	Geneious	CDS	82550	82954	.	-	.	Name=rps8 CDS
Nicotiana_undulata_NC_016068	Geneious	CDS	54850	55251	.	-	.	Name=atpE CDS
Nicotiana_undulata_NC_016068	Geneious	CDS	83123	83491	.	-	.	Name=rpl14 CDS
Nicotiana_undulata_NC_016068	Geneious	CDS	52319	52681	.	-	.	Name=ndhC CDS
Nicotiana_undulata_NC_016068	Geneious	CDS	95984	96331	.	-	.	Name=hypothetical protein CDS
Nicotiana_undulata_NC_016068	Geneious	CDS	146166	146513	.	+	.	Name=hypothetical protein CDS
Nicotiana_undulata_NC_016068	Geneious	CDS	37261	37584	.	-	.	Name=hypothetical protein CDS
Nicotiana_undulata_NC_016068	Geneious	CDS	67244	67555	.	-	.	Name=hypothetical protein CDS
Nicotiana_undulata_NC_016068	Geneious	CDS	66143	66442	.	+	.	Name=hypothetical protein CDS
Nicotiana_undulata_NC_016068	Geneious	CDS	70484	70789	.	+	.	Name=rps18 CDS
Nicotiana_undulata_NC_016068	Geneious	CDS	119586	119891	.	-	.	Name=ndhE CDS
Nicotiana_undulata_NC_016068	Geneious	CDS	38597	38899	.	-	.	Name=rps14 CDS
Nicotiana_undulata_NC_016068	Geneious	CDS	8497	8769	.	+	.	Name=hypothetical protein CDS
Nicotiana_undulata_NC_016068	Geneious	CDS	96043	96321	.	+	.	Name=hypothetical protein CDS
Nicotiana_undulata_NC_016068	Geneious	CDS	146176	146454	.	-	.	Name=hypothetical protein CDS
Nicotiana_undulata_NC_016068	Geneious	CDS	86351	86629	.	-	.	Name=rps19 CDS
Nicotiana_undulata_NC_016068	Geneious	CDS	88200	88481	.	-	.	Name=rpl23 CDS
Nicotiana_undulata_NC_016068	Geneious	CDS	154016	154297	.	+	.	Name=rpl23 CDS
Nicotiana_undulata_NC_016068	Geneious	CDS	125172	125435	.	-	.	Name=rps15 CDS
Nicotiana_undulata_NC_016068	Geneious	CDS	66845	67096	.	-	.	Name=psbE CDS
Nicotiana_undulata_NC_016068	Geneious	CDS	119080	119325	.	-	.	Name=psaC CDS
Nicotiana_undulata_NC_016068	Geneious	CDS	13861	14106	.	-	.	Name=atpH CDS
Nicotiana_undulata_NC_016068	Geneious	CDS	131735	131962	.	+	.	Name=hypothetical protein CDS
Nicotiana_undulata_NC_016068	Geneious	CDS	96480	96719	.	+	.	Name=hypothetical protein CDS
Nicotiana_undulata_NC_016068	Geneious	CDS	145778	146017	.	-	.	Name=hypothetical protein CDS
Nicotiana_undulata_NC_016068	Geneious	CDS	84298	84537	.	-	.	Name=hypothetical protein CDS
Nicotiana_undulata_NC_016068	Geneious	CDS	110535	110762	.	-	.	Name=hypothetical protein CDS
Nicotiana_undulata_NC_016068	Geneious	CDS	104976	105191	.	+	.	Name=hypothetical protein CDS
Nicotiana_undulata_NC_016068	Geneious	CDS	137306	137521	.	-	.	Name=hypothetical protein CDS
Nicotiana_undulata_NC_016068	Geneious	CDS	29338	29550	.	-	.	Name=hypothetical protein CDS
Nicotiana_undulata_NC_016068	Geneious	CDS	61566	61781	.	-	.	Name=hypothetical protein CDS
Nicotiana_undulata_NC_016068	Geneious	CDS	102033	102245	.	+	.	Name=hypothetical protein CDS
Nicotiana_undulata_NC_016068	Geneious	CDS	140252	140464	.	-	.	Name=hypothetical protein CDS
Nicotiana_undulata_NC_016068	Geneious	CDS	77049	77270	.	+	.	Name=psbH CDS
Nicotiana_undulata_NC_016068	Geneious	CDS	70097	70297	.	+	.	Name=rpl33 CDS
Nicotiana_undulata_NC_016068	Geneious	CDS	46310	46483	.	-	.	Name=hypothetical protein CDS
Nicotiana_undulata_NC_016068	Geneious	CDS	37612	37800	.	+	.	Name=psbZ CDS
Nicotiana_undulata_NC_016068	Geneious	CDS	7854	8039	.	+	.	Name=psbK CDS
Nicotiana_undulata_NC_016068	Geneious	CDS	114999	115166	.	+	.	Name=rpl32 CDS
Nicotiana_undulata_NC_016068	Geneious	CDS	69531	69665	.	+	.	Name=psaJ CDS
Nicotiana_undulata_NC_016068	Geneious	CDS	76806	76937	.	-	.	Name=psbN CDS
Nicotiana_undulata_NC_016068	Geneious	CDS	66330	66452	.	-	.	Name=psbJ CDS
Nicotiana_undulata_NC_016068	Geneious	CDS	66716	66835	.	-	.	Name=psbF CDS
Nicotiana_undulata_NC_016068	Geneious	CDS	66577	66693	.	-	.	Name=psbL CDS
Nicotiana_undulata_NC_016068	Geneious	CDS	68537	68650	.	+	.	Name=petG CDS
Nicotiana_undulata_NC_016068	Geneious	CDS	82000	82113	.	-	.	Name=rpl36 CDS
Nicotiana_undulata_NC_016068	Geneious	CDS	8421	8531	.	+	.	Name=psbI CDS
Nicotiana_undulata_NC_016068	Geneious	CDS	62048	62158	.	+	.	Name=psaI CDS
Nicotiana_undulata_NC_016068	Geneious	CDS	48937	49041	.	+	.	Name=hypothetical protein CDS
Nicotiana_undulata_NC_016068	Geneious	CDS	30771	30875	.	-	.	Name=psbM CDS
Nicotiana_undulata_NC_016068	Geneious	CDS	76628	76732	.	+	.	Name=psbT CDS
Nicotiana_undulata_NC_016068	Geneious	CDS	68260	68355	.	+	.	Name=petL CDS
Nicotiana_undulata_NC_016068	Geneious	CDS	29558	29647	.	+	.	Name=petN CDS
Nicotiana_undulata_NC_016068	Geneious	gene	72193	72306	.	+	.	Name=rps12 gene;ID=u2fFyNudrbz1g5tuQ6LkPRKj1P4.1519055530689.448
Nicotiana_undulata_NC_016068	Geneious	gene	141712	142505	.	+	.	Name=rps12 gene;ID=u2fFyNudrbz1g5tuQ6LkPRKj1P4.1519055530689.448
Nicotiana_undulata_NC_016068	Geneious	gene	72193	72306	.	-	.	Name=rps12 gene;ID=u2fFyNudrbz1g5tuQ6LkPRKj1P4.1519055530689.449
Nicotiana_undulata_NC_016068	Geneious	gene	99992	100785	.	-	.	Name=rps12 gene;ID=u2fFyNudrbz1g5tuQ6LkPRKj1P4.1519055530689.449
Nicotiana_undulata_NC_016068	Geneious	gene	146846	153688	.	-	.	Name=ycf2 gene
Nicotiana_undulata_NC_016068	Geneious	gene	88809	95651	.	+	.	Name=ycf2 gene
Nicotiana_undulata_NC_016068	Geneious	gene	125822	131527	.	-	.	Name=ycf1 gene
Nicotiana_undulata_NC_016068	Geneious	gene	17178	21344	.	-	.	Name=rpoC2 gene
Nicotiana_undulata_NC_016068	Geneious	gene	24317	27529	.	-	.	Name=rpoB gene
Nicotiana_undulata_NC_016068	Geneious	gene	106271	109080	.	+	.	Name=rrn23 gene
Nicotiana_undulata_NC_016068	Geneious	gene	133417	136226	.	-	.	Name=rrn23 gene
Nicotiana_undulata_NC_016068	Geneious	gene	21503	24311	.	-	.	Name=rpoC1 gene
Nicotiana_undulata_NC_016068	Geneious	gene	1822	4414	.	-	.	Name=trnK-UUU gene
Nicotiana_undulata_NC_016068	Geneious	gene	121638	123877	.	-	.	Name=ndhA gene
Nicotiana_undulata_NC_016068	Geneious	gene	41252	43504	.	-	.	Name=psaA gene
Nicotiana_undulata_NC_016068	Geneious	gene	112009	114231	.	-	.	Name=ndhF gene
Nicotiana_undulata_NC_016068	Geneious	gene	96974	99185	.	-	.	Name=ndhB gene
Nicotiana_undulata_NC_016068	Geneious	gene	143312	145523	.	+	.	Name=ndhB gene
Nicotiana_undulata_NC_016068	Geneious	gene	39022	41226	.	-	.	Name=psaB gene
Nicotiana_undulata_NC_016068	Geneious	gene	72410	74455	.	-	.	Name=clpP gene
Nicotiana_undulata_NC_016068	Geneious	gene	44257	46279	.	-	.	Name=ycf3 gene
Nicotiana_undulata_NC_016068	Geneious	gene	59772	61310	.	+	.	Name=accD gene
Nicotiana_undulata_NC_016068	Geneious	gene	86691	88181	.	-	.	Name=rpl2 gene
Nicotiana_undulata_NC_016068	Geneious	gene	2141	3670	.	-	.	Name=matK gene
Nicotiana_undulata_NC_016068	Geneious	gene	74901	76427	.	+	.	Name=psbB gene
Nicotiana_undulata_NC_016068	Geneious	gene	10642	12165	.	-	.	Name=atpA gene
Nicotiana_undulata_NC_016068	Geneious	gene	117459	118961	.	-	.	Name=ndhD gene
Nicotiana_undulata_NC_016068	Geneious	gene	102692	104182	.	+	.
Nicotiana_undulata_NC_016068	Geneious	gene	138315	139805	.	-	.
Nicotiana_undulata_NC_016068	Geneious	gene	55248	56744	.	-	.	Name=atpB gene
Nicotiana_undulata_NC_016068	Geneious	gene	83616	85040	.	-	.	Name=rpl16 gene
Nicotiana_undulata_NC_016068	Geneious	gene	154316	155806	.	+	.	Name=rpl2 gene
Nicotiana_undulata_NC_016068	Geneious	gene	57560	58993	.	+	.	Name=rbcL gene
Nicotiana_undulata_NC_016068	Geneious	gene	77400	78800	.	+	.	Name=petB gene
Nicotiana_undulata_NC_016068	Geneious	gene	35528	36913	.	+	.	Name=psbC gene
Nicotiana_undulata_NC_016068	Geneious	gene	12220	13466	.	-	.	Name=atpF gene
Nicotiana_undulata_NC_016068	Geneious	gene	123879	125060	.	-	.	Name=ndhH gene
Nicotiana_undulata_NC_016068	Geneious	gene	5101	6217	.	-	.	Name=rps16 gene
Nicotiana_undulata_NC_016068	Geneious	gene	110970	111964	.	+	.	Name=ycf1 gene
Nicotiana_undulata_NC_016068	Geneious	gene	546	1607	.	-	.	Name=psbA gene
Nicotiana_undulata_NC_016068	Geneious	gene	34483	35544	.	+	.	Name=psbD gene
Nicotiana_undulata_NC_016068	Geneious	gene	80403	81416	.	-	.	Name=rpoA gene
Nicotiana_undulata_NC_016068	Geneious	gene	64300	65262	.	+	.	Name=petA gene
Nicotiana_undulata_NC_016068	Geneious	gene	116281	117222	.	+	.	Name=ccsA gene
Nicotiana_undulata_NC_016068	Geneious	gene	105336	106117	.	+	.	Name=trnA-UGC gene
Nicotiana_undulata_NC_016068	Geneious	gene	136380	137161	.	-	.	Name=trnA-UGC gene
Nicotiana_undulata_NC_016068	Geneious	gene	104484	105271	.	+	.	Name=trnI-GAU gene
Nicotiana_undulata_NC_016068	Geneious	gene	137226	138013	.	-	.	Name=trnI-GAU gene
Nicotiana_undulata_NC_016068	Geneious	gene	9522	10283	.	+	.	Name=trnG-GCC gene
Nicotiana_undulata_NC_016068	Geneious	gene	51585	52328	.	-	.	Name=ndhK gene
Nicotiana_undulata_NC_016068	Geneious	gene	15270	16013	.	-	.	Name=atpI gene
Nicotiana_undulata_NC_016068	Geneious	gene	16240	16950	.	-	.	Name=rps2 gene
Nicotiana_undulata_NC_016068	Geneious	gene	63380	64069	.	+	.	Name=cemA gene
Nicotiana_undulata_NC_016068	Geneious	gene	53720	54372	.	-	.	Name=trnV-UAC gene
Nicotiana_undulata_NC_016068	Geneious	gene	85187	85843	.	-	.	Name=rps3 gene
Nicotiana_undulata_NC_016068	Geneious	gene	47535	48140	.	-	.	Name=rps4 gene
Nicotiana_undulata_NC_016068	Geneious	gene	49300	49881	.	+	.	Name=trnL-UAA gene
Nicotiana_undulata_NC_016068	Geneious	gene	62603	63157	.	+	.	Name=ycf4 gene
Nicotiana_undulata_NC_016068	Geneious	gene	120120	120650	.	-	.	Name=ndhG gene
Nicotiana_undulata_NC_016068	Geneious	gene	121050	121553	.	-	.	Name=ndhI gene
Nicotiana_undulata_NC_016068	Geneious	gene	51003	51479	.	-	.	Name=ndhJ gene
Nicotiana_undulata_NC_016068	Geneious	gene	85828	86295	.	-	.	Name=rpl22 gene
Nicotiana_undulata_NC_016068	Geneious	gene	99471	99938	.	-	.	Name=rps7 gene
Nicotiana_undulata_NC_016068	Geneious	gene	142559	143026	.	+	.	Name=rps7 gene
Nicotiana_undulata_NC_016068	Geneious	gene	70989	71375	.	-	.	Name=rpl20 gene
Nicotiana_undulata_NC_016068	Geneious	gene	81482	81898	.	-	.	Name=rps11 gene
Nicotiana_undulata_NC_016068	Geneious	gene	101882	102277	.	-	.
Nicotiana_undulata_NC_016068	Geneious	gene	140220	140615	.	+	.
Nicotiana_undulata_NC_016068	Geneious	gene	82550	82954	.	-	.	Name=rps8 gene
Nicotiana_undulata_NC_016068	Geneious	gene	54850	55251	.	-	.	Name=atpE gene
Nicotiana_undulata_NC_016068	Geneious	gene	83123	83491	.	-	.	Name=rpl14 gene
Nicotiana_undulata_NC_016068	Geneious	gene	52319	52681	.	-	.	Name=ndhC gene
Nicotiana_undulata_NC_016068	Geneious	gene	95984	96331	.	-	.
Nicotiana_undulata_NC_016068	Geneious	gene	146166	146513	.	+	.
Nicotiana_undulata_NC_016068	Geneious	gene	137532	137872	.	-	.	Name=ycf68 gene
Nicotiana_undulata_NC_016068	Geneious	gene	37261	37584	.	-	.
Nicotiana_undulata_NC_016068	Geneious	gene	104625	104963	.	+	.	Name=ycf68 gene
Nicotiana_undulata_NC_016068	Geneious	gene	67244	67555	.	-	.
Nicotiana_undulata_NC_016068	Geneious	gene	66143	66442	.	+	.
Nicotiana_undulata_NC_016068	Geneious	gene	70484	70789	.	+	.	Name=rps18 gene
Nicotiana_undulata_NC_016068	Geneious	gene	119586	119891	.	-	.	Name=ndhE gene
Nicotiana_undulata_NC_016068	Geneious	gene	38597	38899	.	-	.	Name=rps14 gene
Nicotiana_undulata_NC_016068	Geneious	gene	82225	82506	.	-	.	Name=infA gene;Note=Partial sequence%3B internal stop codons
Nicotiana_undulata_NC_016068	Geneious	gene	8497	8769	.	+	.
Nicotiana_undulata_NC_016068	Geneious	gene	96043	96321	.	+	.
Nicotiana_undulata_NC_016068	Geneious	gene	146176	146454	.	-	.
Nicotiana_undulata_NC_016068	Geneious	gene	86351	86629	.	-	.	Name=rps19 gene
Nicotiana_undulata_NC_016068	Geneious	gene	88200	88481	.	-	.	Name=rpl23 gene
Nicotiana_undulata_NC_016068	Geneious	gene	154016	154297	.	+	.	Name=rpl23 gene
Nicotiana_undulata_NC_016068	Geneious	gene	146492	146755	.	-	.	Name=ycf15 gene
Nicotiana_undulata_NC_016068	Geneious	gene	125172	125435	.	-	.	Name=rps15 gene
Nicotiana_undulata_NC_016068	Geneious	gene	95742	96005	.	+	.	Name=ycf15 gene;Note=Internal stop codons
Nicotiana_undulata_NC_016068	Geneious	gene	115232	115449	.	+	.	Name=sprA gene
Nicotiana_undulata_NC_016068	Geneious	gene	66845	67096	.	-	.	Name=psbE gene
Nicotiana_undulata_NC_016068	Geneious	gene	119080	119325	.	-	.	Name=psaC gene
Nicotiana_undulata_NC_016068	Geneious	gene	13861	14106	.	-	.	Name=atpH gene
Nicotiana_undulata_NC_016068	Geneious	gene	131735	131962	.	+	.
Nicotiana_undulata_NC_016068	Geneious	gene	96480	96719	.	+	.
Nicotiana_undulata_NC_016068	Geneious	gene	145778	146017	.	-	.
Nicotiana_undulata_NC_016068	Geneious	gene	110535	110762	.	-	.
Nicotiana_undulata_NC_016068	Geneious	gene	104976	105191	.	+	.
Nicotiana_undulata_NC_016068	Geneious	gene	137306	137521	.	-	.
Nicotiana_undulata_NC_016068	Geneious	gene	29338	29550	.	-	.
Nicotiana_undulata_NC_016068	Geneious	gene	61566	61781	.	-	.
Nicotiana_undulata_NC_016068	Geneious	gene	102033	102245	.	+	.
Nicotiana_undulata_NC_016068	Geneious	gene	140252	140464	.	-	.
Nicotiana_undulata_NC_016068	Geneious	gene	77049	77270	.	+	.	Name=psbH gene
Nicotiana_undulata_NC_016068	Geneious	gene	70097	70297	.	+	.	Name=rpl33 gene
Nicotiana_undulata_NC_016068	Geneious	gene	46310	46483	.	-	.
Nicotiana_undulata_NC_016068	Geneious	gene	37612	37800	.	+	.	Name=psbZ gene
Nicotiana_undulata_NC_016068	Geneious	gene	7854	8039	.	+	.	Name=psbK gene
Nicotiana_undulata_NC_016068	Geneious	gene	114999	115166	.	+	.	Name=rpl32 gene
Nicotiana_undulata_NC_016068	Geneious	gene	69531	69665	.	+	.	Name=psaJ gene
Nicotiana_undulata_NC_016068	Geneious	gene	76806	76937	.	-	.	Name=psbN gene
Nicotiana_undulata_NC_016068	Geneious	gene	66330	66452	.	-	.	Name=psbJ gene
Nicotiana_undulata_NC_016068	Geneious	gene	109541	109661	.	+	.	Name=rrn5 gene
Nicotiana_undulata_NC_016068	Geneious	gene	132836	132956	.	-	.	Name=rrn5 gene
Nicotiana_undulata_NC_016068	Geneious	gene	66716	66835	.	-	.	Name=psbF gene
Nicotiana_undulata_NC_016068	Geneious	gene	66577	66693	.	-	.	Name=psbL gene
Nicotiana_undulata_NC_016068	Geneious	gene	68537	68650	.	+	.	Name=petG gene
Nicotiana_undulata_NC_016068	Geneious	gene	82000	82113	.	-	.	Name=rpl36 gene
Nicotiana_undulata_NC_016068	Geneious	gene	8421	8531	.	+	.	Name=psbI gene
Nicotiana_undulata_NC_016068	Geneious	gene	62048	62158	.	+	.	Name=psaI gene
Nicotiana_undulata_NC_016068	Geneious	gene	48937	49041	.	+	.
Nicotiana_undulata_NC_016068	Geneious	gene	30771	30875	.	-	.	Name=psbM gene
Nicotiana_undulata_NC_016068	Geneious	gene	76628	76732	.	+	.	Name=psbT gene
Nicotiana_undulata_NC_016068	Geneious	gene	109182	109284	.	+	.	Name=rrn4.5 gene
Nicotiana_undulata_NC_016068	Geneious	gene	133213	133315	.	-	.	Name=rrn4.5 gene
Nicotiana_undulata_NC_016068	Geneious	gene	68260	68355	.	+	.	Name=petL gene
Nicotiana_undulata_NC_016068	Geneious	gene	37152	37243	.	-	.	Name=trnS-UGA gene
Nicotiana_undulata_NC_016068	Geneious	gene	29558	29647	.	+	.	Name=petN gene
Nicotiana_undulata_NC_016068	Geneious	gene	8655	8742	.	-	.	Name=trnS-GCU gene
Nicotiana_undulata_NC_016068	Geneious	gene	47126	47212	.	+	.	Name=trnS-GGA gene
Nicotiana_undulata_NC_016068	Geneious	gene	32150	32233	.	-	.	Name=trnY-GUA gene
Nicotiana_undulata_NC_016068	Geneious	gene	96354	96434	.	-	.	Name=trnL-CAA gene
Nicotiana_undulata_NC_016068	Geneious	gene	146063	146143	.	+	.	Name=trnL-CAA gene
Nicotiana_undulata_NC_016068	Geneious	gene	116098	116177	.	+	.	Name=trnL-UAG gene
Nicotiana_undulata_NC_016068	Geneious	gene	6	80	.	-	.	Name=trnH-GUG gene
Nicotiana_undulata_NC_016068	Geneious	gene	31968	32041	.	-	.	Name=trnD-GUC gene
Nicotiana_undulata_NC_016068	Geneious	gene	38374	38447	.	-	.	Name=trnfM-CAU gene
Nicotiana_undulata_NC_016068	Geneious	gene	68782	68855	.	-	.	Name=trnW-CCA gene
Nicotiana_undulata_NC_016068	Geneious	gene	69020	69093	.	-	.	Name=trnP-UGG gene
Nicotiana_undulata_NC_016068	Geneious	gene	88647	88720	.	-	.	Name=trnI-CAU gene
Nicotiana_undulata_NC_016068	Geneious	gene	109915	109988	.	+	.	Name=trnR-ACG gene
Nicotiana_undulata_NC_016068	Geneious	gene	132509	132582	.	-	.	Name=trnR-ACG gene
Nicotiana_undulata_NC_016068	Geneious	gene	153777	153850	.	+	.	Name=trnI-CAU gene
Nicotiana_undulata_NC_016068	Geneious	gene	102393	102464	.	+	.	Name=trnV-GAC gene
Nicotiana_undulata_NC_016068	Geneious	gene	32293	32365	.	-	.	Name=trnE-UUC gene
Nicotiana_undulata_NC_016068	Geneious	gene	48509	48581	.	-	.	Name=trnT-UGU gene
Nicotiana_undulata_NC_016068	Geneious	gene	50239	50311	.	+	.	Name=trnF-GAA gene
Nicotiana_undulata_NC_016068	Geneious	gene	54556	54628	.	+	.	Name=trnM-CAU gene
Nicotiana_undulata_NC_016068	Geneious	gene	33198	33269	.	+	.	Name=trnT-GGU gene
Nicotiana_undulata_NC_016068	Geneious	gene	7437	7508	.	-	.	Name=trnQ-UUG gene
Nicotiana_undulata_NC_016068	Geneious	gene	10448	10519	.	+	.	Name=trnR-UCU gene
Nicotiana_undulata_NC_016068	Geneious	gene	28816	28887	.	+	.	Name=trnC-GCA gene
Nicotiana_undulata_NC_016068	Geneious	gene	110570	110641	.	-	.	Name=trnN-GUU gene
Nicotiana_undulata_NC_016068	Geneious	gene	140033	140104	.	-	.	Name=trnV-GAC gene
Nicotiana_undulata_NC_016068	Geneious	gene	131856	131927	.	+	.	Name=trnN-GUU gene
Nicotiana_undulata_NC_016068	Geneious	gene	38076	38146	.	+	.	Name=trnG-UCC gene
