# Supplementary material for: The chloroplast genome sequence of bittersweet (Solanum dulcamara): Plastid genome structure evolution in Solanaceae
Source: PLoS One. 2018 Apr 25;13(4):e0196069. doi: 10.1371/journal.pone.0196069 (PMC5919006; doi:10.1371/journal.pone.0196069)
Supplement: S5 Data — (ZIP) [file pone.0196069.s005.zip › Reannotation_GB/Physalis peruviana_NC_026570.gff]

##gff-version 3
##source-version geneious 9.1.7
Physalis%20peruviana_NC_026570	Geneious	region	1	156706	.	+	0	Is_circular=true
Physalis_peruviana_NC_026570	Geneious	misc_RNA	115902	116142	.	+	.	Name=sprA
Physalis_peruviana_NC_026570	Geneious	misc_feature	1	86996	.	+	.	Name=Large Single Copy (LSC) region
Physalis_peruviana_NC_026570	Geneious	misc_feature	112655	131048	.	+	.	Name=Small Single Copy (SSC) region
Physalis_peruviana_NC_026570	Geneious	repeat_region	86997	112654	.	+	.	Name=IRb
Physalis_peruviana_NC_026570	Geneious	repeat_region	131049	156706	.	-	.	Name=IRa
Physalis_peruviana_NC_026570	Geneious	rRNA	106830	109639	.	+	.	Name=23S rRNA
Physalis_peruviana_NC_026570	Geneious	rRNA	134064	136873	.	-	.	Name=23S rRNA
Physalis_peruviana_NC_026570	Geneious	rRNA	103133	104632	.	+	.	Name=16S rRNA
Physalis_peruviana_NC_026570	Geneious	rRNA	139071	140570	.	-	.	Name=16S rRNA
Physalis_peruviana_NC_026570	Geneious	rRNA	110100	110220	.	+	.	Name=5S rRNA
Physalis_peruviana_NC_026570	Geneious	rRNA	133483	133603	.	-	.	Name=5S rRNA
Physalis_peruviana_NC_026570	Geneious	rRNA	109741	109843	.	+	.	Name=4.5S rRNA
Physalis_peruviana_NC_026570	Geneious	rRNA	133860	133962	.	-	.	Name=4.5S rRNA
Physalis_peruviana_NC_026570	Geneious	intron	1887	4395	.	-	.	Name=trnK intron
Physalis_peruviana_NC_026570	Geneious	intron	122863	124008	.	-	.	Name=ndhA intron 1
Physalis_peruviana_NC_026570	Geneious	intron	84530	85488	.	-	.	Name=rpl16 intron 1
Physalis_peruviana_NC_026570	Geneious	intron	5381	6235	.	-	.	Name=rps16 intron
Physalis_peruviana_NC_026570	Geneious	intron	74093	74879	.	-	.	Name=clpP intron 1
Physalis_peruviana_NC_026570	Geneious	intron	44224	45005	.	-	.	Name=ycf3 intron 2
Physalis_peruviana_NC_026570	Geneious	intron	105831	106641	.	+	.	Name=tRNA-Ala (UGC) intron 1
Physalis_peruviana_NC_026570	Geneious	intron	137062	137872	.	-	.	Name=trnA intron
Physalis_peruviana_NC_026570	Geneious	intron	79503	80261	.	+	.	Name=petD intron 1
Physalis_peruviana_NC_026570	Geneious	intron	77906	78658	.	+	.	Name=petB intron 1
Physalis_peruviana_NC_026570	Geneious	intron	45236	45978	.	-	.	Name=ycf3 intron 1
Physalis_peruviana_NC_026570	Geneious	intron	22880	23616	.	-	.	Name=rpoC1 intron
Physalis_peruviana_NC_026570	Geneious	intron	12310	13016	.	-	.	Name=atpF intron 1
Physalis_peruviana_NC_026570	Geneious	intron	104970	105693	.	+	.	Name=trnI intron
Physalis_peruviana_NC_026570	Geneious	intron	138010	138733	.	-	.	Name=trnI intron
Physalis_peruviana_NC_026570	Geneious	intron	9233	9924	.	+	.	Name=trnG intron
Physalis_peruviana_NC_026570	Geneious	intron	98163	98841	.	-	.	Name=ndhB intron 1
Physalis_peruviana_NC_026570	Geneious	intron	144862	145540	.	+	.	Name=ndhB intron
Physalis_peruviana_NC_026570	Geneious	intron	87575	88240	.	-	.	Name=rpl2 intron 1
Physalis_peruviana_NC_026570	Geneious	intron	155463	156128	.	+	.	Name=rpl2 intron 1
Physalis_peruviana_NC_026570	Geneious	intron	73163	73800	.	-	.	Name=clpP intron 2
Physalis_peruviana_NC_026570	Geneious	intron	53923	54493	.	-	.	Name=trnV intron 1
Physalis_peruviana_NC_026570	Geneious	intron	100452	100987	.	-	.	Name=rps12 intron 2
Physalis_peruviana_NC_026570	Geneious	intron	142716	143251	.	+	.	Name=rps12 intron 2
Physalis_peruviana_NC_026570	Geneious	intron	49150	49651	.	+	.	Name=trnL-UAA intron
Physalis_peruviana_NC_026570	Geneious	tRNA	4396	4432	.	-	.	Name=trnK-UUU tRNA;ID=u2fFyNudrbz1g5tuQ6LkPRKj1P4.1519055536012.450
Physalis_peruviana_NC_026570	Geneious	tRNA	1852	1886	.	-	.	Name=trnK-UUU tRNA;ID=u2fFyNudrbz1g5tuQ6LkPRKj1P4.1519055536012.450
Physalis_peruviana_NC_026570	Geneious	tRNA	105793	105830	.	+	.	Name=trnA-UGC;ID=u2fFyNudrbz1g5tuQ6LkPRKj1P4.1519055536012.451
Physalis_peruviana_NC_026570	Geneious	tRNA	106642	106676	.	+	.	Name=trnA-UGC;ID=u2fFyNudrbz1g5tuQ6LkPRKj1P4.1519055536012.451
Physalis_peruviana_NC_026570	Geneious	tRNA	137873	137910	.	-	.	Name=trnA-UGC;ID=u2fFyNudrbz1g5tuQ6LkPRKj1P4.1519055536012.452
Physalis_peruviana_NC_026570	Geneious	tRNA	137027	137061	.	-	.	Name=trnA-UGC;ID=u2fFyNudrbz1g5tuQ6LkPRKj1P4.1519055536012.452
Physalis_peruviana_NC_026570	Geneious	tRNA	104933	104974	.	+	.	Name=trnI-GAU tRNA;ID=u2fFyNudrbz1g5tuQ6LkPRKj1P4.1519055536012.453
Physalis_peruviana_NC_026570	Geneious	tRNA	105694	105728	.	+	.	Name=trnI-GAU tRNA;ID=u2fFyNudrbz1g5tuQ6LkPRKj1P4.1519055536012.453
Physalis_peruviana_NC_026570	Geneious	tRNA	138734	138770	.	-	.	Name=trnI-GAU tRNA;ID=u2fFyNudrbz1g5tuQ6LkPRKj1P4.1519055536012.454
Physalis_peruviana_NC_026570	Geneious	tRNA	137975	138010	.	-	.	Name=trnI-GAU tRNA;ID=u2fFyNudrbz1g5tuQ6LkPRKj1P4.1519055536012.454
Physalis_peruviana_NC_026570	Geneious	tRNA	9210	9232	.	+	.	Name=trnG-GCC tRNA;ID=u2fFyNudrbz1g5tuQ6LkPRKj1P4.1519055536012.455
Physalis_peruviana_NC_026570	Geneious	tRNA	9925	9972	.	+	.	Name=trnG-GCC tRNA;ID=u2fFyNudrbz1g5tuQ6LkPRKj1P4.1519055536012.455
Physalis_peruviana_NC_026570	Geneious	tRNA	54494	54538	.	-	.	Name=trnV-UAC;ID=u2fFyNudrbz1g5tuQ6LkPRKj1P4.1519055536012.456
Physalis_peruviana_NC_026570	Geneious	tRNA	53888	53922	.	-	.	Name=trnV-UAC;ID=u2fFyNudrbz1g5tuQ6LkPRKj1P4.1519055536012.456
Physalis_peruviana_NC_026570	Geneious	tRNA	49115	49149	.	+	.	Name=trnL-UAA;ID=u2fFyNudrbz1g5tuQ6LkPRKj1P4.1519055536012.457
Physalis_peruviana_NC_026570	Geneious	tRNA	49652	49700	.	+	.	Name=trnL-UAA;ID=u2fFyNudrbz1g5tuQ6LkPRKj1P4.1519055536012.457
Physalis_peruviana_NC_026570	Geneious	tRNA	36966	37057	.	-	.	Name=trnS-UGA tRNA
Physalis_peruviana_NC_026570	Geneious	tRNA	8507	8594	.	-	.	Name=trnS-GCU tRNA
Physalis_peruviana_NC_026570	Geneious	tRNA	46953	47039	.	+	.	Name=trnS-GGA tRNA
Physalis_peruviana_NC_026570	Geneious	tRNA	31954	32037	.	-	.	Name=trnY-GUA tRNA
Physalis_peruviana_NC_026570	Geneious	tRNA	96783	96863	.	-	.	Name=trnL-CAA tRNA
Physalis_peruviana_NC_026570	Geneious	tRNA	146840	146920	.	+	.	Name=trnL tRNA
Physalis_peruviana_NC_026570	Geneious	tRNA	116792	116871	.	+	.	Name=trnL-UAG tRNA
Physalis_peruviana_NC_026570	Geneious	tRNA	58	132	.	-	.	Name=trnH-GUG tRNA
Physalis_peruviana_NC_026570	Geneious	tRNA	31772	31845	.	-	.	Name=trnD-GUC tRNA
Physalis_peruviana_NC_026570	Geneious	tRNA	38174	38247	.	-	.	Name=trnfM-CAU tRNA
Physalis_peruviana_NC_026570	Geneious	tRNA	69262	69335	.	-	.	Name=trnW-CCA tRNA
Physalis_peruviana_NC_026570	Geneious	tRNA	69497	69570	.	-	.	Name=trnP-UGG tRNA
Physalis_peruviana_NC_026570	Geneious	tRNA	89097	89170	.	-	.	Name=trnI-CAU tRNA
Physalis_peruviana_NC_026570	Geneious	tRNA	110476	110549	.	+	.	Name=trnR-ACG tRNA
Physalis_peruviana_NC_026570	Geneious	tRNA	133154	133227	.	-	.	Name=trnR-ACG tRNA
Physalis_peruviana_NC_026570	Geneious	tRNA	154533	154606	.	+	.	Name=trnI-CAU tRNA
Physalis_peruviana_NC_026570	Geneious	tRNA	102834	102905	.	+	.	Name=trnV-GAC tRNA
Physalis_peruviana_NC_026570	Geneious	tRNA	32097	32169	.	-	.	Name=trnE-UUC tRNA
Physalis_peruviana_NC_026570	Geneious	tRNA	48331	48403	.	-	.	Name=trnT-UGU tRNA
Physalis_peruviana_NC_026570	Geneious	tRNA	50358	50430	.	+	.	Name=trnF-GAA tRNA
Physalis_peruviana_NC_026570	Geneious	tRNA	54744	54816	.	+	.	Name=trnM-CAU tRNA
Physalis_peruviana_NC_026570	Geneious	tRNA	33040	33111	.	+	.	Name=trnT-GGU tRNA
Physalis_peruviana_NC_026570	Geneious	tRNA	7305	7376	.	-	.	Name=trnQ-UUG tRNA
Physalis_peruviana_NC_026570	Geneious	tRNA	10131	10202	.	+	.	Name=trnR-UCU tRNA
Physalis_peruviana_NC_026570	Geneious	tRNA	28611	28682	.	+	.	Name=trnC-GCA tRNA
Physalis_peruviana_NC_026570	Geneious	tRNA	111131	111202	.	-	.	Name=trnN-GUU tRNA
Physalis_peruviana_NC_026570	Geneious	tRNA	132501	132572	.	+	.	Name=trnN-GUU tRNA
Physalis_peruviana_NC_026570	Geneious	tRNA	140798	140869	.	-	.	Name=trnV-GAC tRNA
Physalis_peruviana_NC_026570	Geneious	tRNA	37873	37943	.	+	.	Name=trnG-UCC tRNA
Physalis_peruviana_NC_026570	Geneious	exon	21266	22879	.	-	.	Name=rpoC1 exon 2
Physalis_peruviana_NC_026570	Geneious	exon	98842	99618	.	-	.	Name=ndhB exon1
Physalis_peruviana_NC_026570	Geneious	exon	144085	144861	.	+	.	Name=ndhB exon 1
Physalis_peruviana_NC_026570	Geneious	exon	97407	98162	.	-	.	Name=ndhB exon 2
Physalis_peruviana_NC_026570	Geneious	exon	145541	146296	.	+	.	Name=ndhB exon 2
Physalis_peruviana_NC_026570	Geneious	exon	78659	79300	.	+	.	Name=petB exon 2
Physalis_peruviana_NC_026570	Geneious	exon	124009	124561	.	-	.	Name=ndhA exon 1
Physalis_peruviana_NC_026570	Geneious	exon	122324	122862	.	-	.	Name=ndhA exon 2
Physalis_peruviana_NC_026570	Geneious	exon	87141	87574	.	-	.	Name=rpl2 exon 2
Physalis_peruviana_NC_026570	Geneious	exon	80262	80736	.	+	.	Name=petD exon 2
Physalis_peruviana_NC_026570	Geneious	exon	23617	24069	.	-	.	Name=rpoC1 exon 1
Physalis_peruviana_NC_026570	Geneious	exon	156129	156562	.	+	.	Name=rpl2 exon 2
Physalis_peruviana_NC_026570	Geneious	exon	11900	12309	.	-	.	Name=atpF exon 2
Physalis_peruviana_NC_026570	Geneious	exon	84134	84529	.	-	.	Name=rpl16 exon 2
Physalis_peruviana_NC_026570	Geneious	exon	88241	88631	.	-	.	Name=rpl2 exon 1
Physalis_peruviana_NC_026570	Geneious	exon	155072	155462	.	+	.	Name=rpl2 exon 1
Physalis_peruviana_NC_026570	Geneious	exon	73801	74092	.	-	.	Name=clpP exon 2
Physalis_peruviana_NC_026570	Geneious	exon	5154	5378	.	-	.	Name=rps16 exon 2
Physalis_peruviana_NC_026570	Geneious	exon	100988	101219	.	-	.	Name=rps12 exon 2
Physalis_peruviana_NC_026570	Geneious	exon	142484	142715	.	+	.	Name=rps12 exon 1
Physalis_peruviana_NC_026570	Geneious	exon	45006	45235	.	-	.	Name=ycf3 exon 2
Physalis_peruviana_NC_026570	Geneious	exon	72940	73162	.	-	.	Name=clpP exon 3
Physalis_peruviana_NC_026570	Geneious	exon	44071	44223	.	-	.	Name=ycf3 exon 3
Physalis_peruviana_NC_026570	Geneious	exon	13017	13161	.	-	.	Name=atpF exon 1
Physalis_peruviana_NC_026570	Geneious	exon	45979	46102	.	-	.	Name=ycf3 exon 1
Physalis_peruviana_NC_026570	Geneious	exon	72718	72831	.	-	.	Name=rps12 exon 1
Physalis_peruviana_NC_026570	Geneious	exon	74880	74950	.	-	.	Name=clpP exon 1
Physalis_peruviana_NC_026570	Geneious	exon	54494	54538	.	-	.	Name=trnV-UAC exon2
Physalis_peruviana_NC_026570	Geneious	exon	49652	49700	.	+	.	Name=trnL-UAA exon1
Physalis_peruviana_NC_026570	Geneious	exon	9925	9972	.	+	.	Name=trnG exon1
Physalis_peruviana_NC_026570	Geneious	exon	105793	105830	.	+	.	Name=trnA-UGC exon1
Physalis_peruviana_NC_026570	Geneious	exon	137873	137910	.	-	.	Name=trnA exon 1
Physalis_peruviana_NC_026570	Geneious	exon	4396	4432	.	-	.	Name=trnK exon 1
Physalis_peruviana_NC_026570	Geneious	exon	104933	104969	.	+	.	Name=trnI-GAU exon 1
Physalis_peruviana_NC_026570	Geneious	exon	138734	138770	.	-	.	Name=trnI exon 1
Physalis_peruviana_NC_026570	Geneious	exon	1852	1886	.	-	.	Name=trnK exon 2
Physalis_peruviana_NC_026570	Geneious	exon	49115	49149	.	+	.	Name=trnL-UAA exon2
Physalis_peruviana_NC_026570	Geneious	exon	53888	53922	.	-	.	Name=trnV-UAC exon1
Physalis_peruviana_NC_026570	Geneious	exon	105694	105728	.	+	.	Name=trnI-GAU exon2
Physalis_peruviana_NC_026570	Geneious	exon	106642	106676	.	+	.	Name=trnA-UGC exon2
Physalis_peruviana_NC_026570	Geneious	exon	137027	137061	.	-	.	Name=trnA exon 2
Physalis_peruviana_NC_026570	Geneious	exon	137975	138009	.	-	.	Name=trnI exon 2
Physalis_peruviana_NC_026570	Geneious	exon	100426	100451	.	-	.	Name=rps12 exon 3
Physalis_peruviana_NC_026570	Geneious	exon	143252	143277	.	+	.	Name=rps12 exon 2
Physalis_peruviana_NC_026570	Geneious	exon	9210	9232	.	+	.	Name=trnG exon 2
Physalis_peruviana_NC_026570	Geneious	exon	85489	85497	.	-	.	Name=rpl16 exon 1
Physalis_peruviana_NC_026570	Geneious	exon	79495	79502	.	+	.	Name=petD exon 1
Physalis_peruviana_NC_026570	Geneious	exon	77900	77905	.	+	.	Name=petB exon 1
Physalis_peruviana_NC_026570	Geneious	CDS	72718	72831	.	-	.	Name=rps12 CDS;ID=u2fFyNudrbz1g5tuQ6LkPRKj1P4.1519055536013.458
Physalis_peruviana_NC_026570	Geneious	CDS	142484	142715	.	+	.	Name=rps12 CDS;ID=u2fFyNudrbz1g5tuQ6LkPRKj1P4.1519055536013.458
Physalis_peruviana_NC_026570	Geneious	CDS	143252	143277	.	+	.	Name=rps12 CDS;ID=u2fFyNudrbz1g5tuQ6LkPRKj1P4.1519055536013.458
Physalis_peruviana_NC_026570	Geneious	CDS	72718	72831	.	-	.	Name=rps12 CDS;ID=u2fFyNudrbz1g5tuQ6LkPRKj1P4.1519055536013.459
Physalis_peruviana_NC_026570	Geneious	CDS	100988	101219	.	-	.	Name=rps12 CDS;ID=u2fFyNudrbz1g5tuQ6LkPRKj1P4.1519055536013.459
Physalis_peruviana_NC_026570	Geneious	CDS	100426	100451	.	-	.	Name=rps12 CDS;ID=u2fFyNudrbz1g5tuQ6LkPRKj1P4.1519055536013.459
Physalis_peruviana_NC_026570	Geneious	CDS	147623	154444	.	-	.	Name=ycf2 CDS
Physalis_peruviana_NC_026570	Geneious	CDS	89259	96080	.	+	.	Name=ycf2 CDS
Physalis_peruviana_NC_026570	Geneious	CDS	126515	132172	.	-	.	Name=ycf1 CDS
Physalis_peruviana_NC_026570	Geneious	CDS	16942	21108	.	-	.	Name=rpoC2 CDS
Physalis_peruviana_NC_026570	Geneious	CDS	24075	27287	.	-	.	Name=rpoB CDS
Physalis_peruviana_NC_026570	Geneious	CDS	23617	24069	.	-	.	Name=rpoC1 CDS;ID=u2fFyNudrbz1g5tuQ6LkPRKj1P4.1519055536014.460
Physalis_peruviana_NC_026570	Geneious	CDS	21266	22879	.	-	.	Name=rpoC1 CDS;ID=u2fFyNudrbz1g5tuQ6LkPRKj1P4.1519055536014.460
Physalis_peruviana_NC_026570	Geneious	CDS	124009	124561	.	-	.	Name=ndhA CDS;ID=u2fFyNudrbz1g5tuQ6LkPRKj1P4.1519055536014.461
Physalis_peruviana_NC_026570	Geneious	CDS	122324	122862	.	-	.	Name=ndhA CDS;ID=u2fFyNudrbz1g5tuQ6LkPRKj1P4.1519055536014.461
Physalis_peruviana_NC_026570	Geneious	CDS	41076	43328	.	-	.	Name=psaA CDS
Physalis_peruviana_NC_026570	Geneious	CDS	112664	114886	.	-	.	Name=ndhF CDS
Physalis_peruviana_NC_026570	Geneious	CDS	98842	99618	.	-	.	Name=ndhB CDS;ID=u2fFyNudrbz1g5tuQ6LkPRKj1P4.1519055536014.462
Physalis_peruviana_NC_026570	Geneious	CDS	97407	98162	.	-	.	Name=ndhB CDS;ID=u2fFyNudrbz1g5tuQ6LkPRKj1P4.1519055536014.462
Physalis_peruviana_NC_026570	Geneious	CDS	144085	144861	.	+	.	Name=ndhB CDS;ID=u2fFyNudrbz1g5tuQ6LkPRKj1P4.1519055536014.463
Physalis_peruviana_NC_026570	Geneious	CDS	145541	146296	.	+	.	Name=ndhB CDS;ID=u2fFyNudrbz1g5tuQ6LkPRKj1P4.1519055536014.463
Physalis_peruviana_NC_026570	Geneious	CDS	38846	41050	.	-	.	Name=psaB CDS
Physalis_peruviana_NC_026570	Geneious	CDS	74880	74950	.	-	.	Name=clpP CDS;ID=u2fFyNudrbz1g5tuQ6LkPRKj1P4.1519055536014.464
Physalis_peruviana_NC_026570	Geneious	CDS	73801	74092	.	-	.	Name=clpP CDS;ID=u2fFyNudrbz1g5tuQ6LkPRKj1P4.1519055536014.464
Physalis_peruviana_NC_026570	Geneious	CDS	72935	73162	.	-	.	Name=clpP CDS;ID=u2fFyNudrbz1g5tuQ6LkPRKj1P4.1519055536014.464
Physalis_peruviana_NC_026570	Geneious	CDS	45979	46102	.	-	.	Name=ycf3 CDS;ID=u2fFyNudrbz1g5tuQ6LkPRKj1P4.1519055536014.465
Physalis_peruviana_NC_026570	Geneious	CDS	45006	45235	.	-	.	Name=ycf3 CDS;ID=u2fFyNudrbz1g5tuQ6LkPRKj1P4.1519055536014.465
Physalis_peruviana_NC_026570	Geneious	CDS	44071	44223	.	-	.	Name=ycf3 CDS;ID=u2fFyNudrbz1g5tuQ6LkPRKj1P4.1519055536014.465
Physalis_peruviana_NC_026570	Geneious	CDS	59973	61511	.	+	.	Name=accD CDS
Physalis_peruviana_NC_026570	Geneious	CDS	88241	88631	.	-	.	Name=rpl2 CDS;ID=u2fFyNudrbz1g5tuQ6LkPRKj1P4.1519055536014.466
Physalis_peruviana_NC_026570	Geneious	CDS	87141	87574	.	-	.	Name=rpl2 CDS;ID=u2fFyNudrbz1g5tuQ6LkPRKj1P4.1519055536014.466
Physalis_peruviana_NC_026570	Geneious	CDS	2152	3681	.	-	.	Name=matK CDS
Physalis_peruviana_NC_026570	Geneious	CDS	75398	76924	.	+	.	Name=psbB CDS
Physalis_peruviana_NC_026570	Geneious	CDS	10322	11845	.	-	.	Name=atpA CDS
Physalis_peruviana_NC_026570	Geneious	CDS	118157	119659	.	-	.	Name=ndhD CDS
Physalis_peruviana_NC_026570	Geneious	CDS	55436	56932	.	-	.	Name=atpB CDS
Physalis_peruviana_NC_026570	Geneious	CDS	85489	85497	.	-	.	Name=rpl16 CDS;ID=u2fFyNudrbz1g5tuQ6LkPRKj1P4.1519055536014.467
Physalis_peruviana_NC_026570	Geneious	CDS	84134	84529	.	-	.	Name=rpl16 CDS;ID=u2fFyNudrbz1g5tuQ6LkPRKj1P4.1519055536014.467
Physalis_peruviana_NC_026570	Geneious	CDS	155072	155462	.	+	.	Name=rpl2 CDS;ID=u2fFyNudrbz1g5tuQ6LkPRKj1P4.1519055536014.468
Physalis_peruviana_NC_026570	Geneious	CDS	156129	156562	.	+	.	Name=rpl2 CDS;ID=u2fFyNudrbz1g5tuQ6LkPRKj1P4.1519055536014.468
Physalis_peruviana_NC_026570	Geneious	CDS	57744	59177	.	+	.	Name=rbcL CDS
Physalis_peruviana_NC_026570	Geneious	CDS	77900	77905	.	+	.	Name=petB CDS;ID=u2fFyNudrbz1g5tuQ6LkPRKj1P4.1519055536015.469
Physalis_peruviana_NC_026570	Geneious	CDS	78659	79300	.	+	.	Name=petB CDS;ID=u2fFyNudrbz1g5tuQ6LkPRKj1P4.1519055536015.469
Physalis_peruviana_NC_026570	Geneious	CDS	35344	36729	.	+	.	Name=psbC CDS
Physalis_peruviana_NC_026570	Geneious	CDS	13017	13161	.	-	.	Name=atpF CDS;ID=u2fFyNudrbz1g5tuQ6LkPRKj1P4.1519055536015.470
Physalis_peruviana_NC_026570	Geneious	CDS	11900	12309	.	-	.	Name=atpF CDS;ID=u2fFyNudrbz1g5tuQ6LkPRKj1P4.1519055536015.470
Physalis_peruviana_NC_026570	Geneious	CDS	79495	79502	.	+	.	Name=petD CDS;ID=u2fFyNudrbz1g5tuQ6LkPRKj1P4.1519055536015.471
Physalis_peruviana_NC_026570	Geneious	CDS	80262	80736	.	+	.	Name=petD CDS;ID=u2fFyNudrbz1g5tuQ6LkPRKj1P4.1519055536015.471
Physalis_peruviana_NC_026570	Geneious	CDS	124563	125744	.	-	.	Name=ndhH CDS
Physalis_peruviana_NC_026570	Geneious	CDS	6236	6275	.	-	.	Name=rps16 CDS;ID=u2fFyNudrbz1g5tuQ6LkPRKj1P4.1519055536015.472
Physalis_peruviana_NC_026570	Geneious	CDS	5154	5380	.	-	.	Name=rps16 CDS;ID=u2fFyNudrbz1g5tuQ6LkPRKj1P4.1519055536015.472
Physalis_peruviana_NC_026570	Geneious	CDS	577	1638	.	-	.	Name=psbA CDS
Physalis_peruviana_NC_026570	Geneious	CDS	34299	35360	.	+	.	Name=psbD CDS
Physalis_peruviana_NC_026570	Geneious	CDS	80910	81923	.	-	.	Name=rpoA CDS
Physalis_peruviana_NC_026570	Geneious	CDS	64773	65735	.	+	.	Name=petA CDS
Physalis_peruviana_NC_026570	Geneious	CDS	116975	117928	.	+	.	Name=ccsA CDS
Physalis_peruviana_NC_026570	Geneious	CDS	51680	52417	.	-	.	Name=ndhK CDS
Physalis_peruviana_NC_026570	Geneious	CDS	15023	15766	.	-	.	Name=atpI CDS
Physalis_peruviana_NC_026570	Geneious	CDS	16003	16713	.	-	.	Name=rps2 CDS
Physalis_peruviana_NC_026570	Geneious	CDS	63864	64553	.	+	.	Name=cemA CDS
Physalis_peruviana_NC_026570	Geneious	CDS	85626	86282	.	-	.	Name=rps3 CDS
Physalis_peruviana_NC_026570	Geneious	CDS	47371	47976	.	-	.	Name=rps4 CDS
Physalis_peruviana_NC_026570	Geneious	CDS	62812	63366	.	+	.	Name=ycf4 CDS
Physalis_peruviana_NC_026570	Geneious	CDS	120805	121335	.	-	.	Name=ndhG CDS
Physalis_peruviana_NC_026570	Geneious	CDS	121736	122239	.	-	.	Name=ndhI CDS
Physalis_peruviana_NC_026570	Geneious	CDS	71459	71905	.	-	.	Name=rpl20 CDS
Physalis_peruviana_NC_026570	Geneious	CDS	51098	51574	.	-	.	Name=ndhJ CDS
Physalis_peruviana_NC_026570	Geneious	CDS	86267	86737	.	-	.	Name=rpl22 CDS
Physalis_peruviana_NC_026570	Geneious	CDS	99905	100372	.	-	.	Name=rps7 CDS
Physalis_peruviana_NC_026570	Geneious	CDS	143331	143798	.	+	.	Name=rps7 CDS
Physalis_peruviana_NC_026570	Geneious	CDS	81989	82405	.	-	.	Name=rps11 CDS
Physalis_peruviana_NC_026570	Geneious	CDS	83065	83469	.	-	.	Name=rps8 CDS
Physalis_peruviana_NC_026570	Geneious	CDS	55038	55439	.	-	.	Name=atpE CDS
Physalis_peruviana_NC_026570	Geneious	CDS	83642	84010	.	-	.	Name=rpl14 CDS
Physalis_peruviana_NC_026570	Geneious	CDS	52408	52770	.	-	.	Name=ndhC CDS
Physalis_peruviana_NC_026570	Geneious	CDS	70959	71264	.	+	.	Name=rps18 CDS
Physalis_peruviana_NC_026570	Geneious	CDS	120276	120581	.	-	.	Name=ndhE CDS
Physalis_peruviana_NC_026570	Geneious	CDS	38426	38728	.	-	.	Name=rps14 CDS
Physalis_peruviana_NC_026570	Geneious	CDS	86790	87068	.	-	.	Name=rps19 CDS
Physalis_peruviana_NC_026570	Geneious	CDS	88650	88931	.	-	.	Name=rpl23 CDS
Physalis_peruviana_NC_026570	Geneious	CDS	154772	155053	.	+	.	Name=rpl23 CDS
Physalis_peruviana_NC_026570	Geneious	CDS	125863	126126	.	-	.	Name=rps15 CDS
Physalis_peruviana_NC_026570	Geneious	CDS	67336	67587	.	-	.	Name=psbE CDS
Physalis_peruviana_NC_026570	Geneious	CDS	119779	120024	.	-	.	Name=psaC CDS
Physalis_peruviana_NC_026570	Geneious	CDS	13559	13804	.	-	.	Name=atpH CDS
Physalis_peruviana_NC_026570	Geneious	CDS	77550	77771	.	+	.	Name=psbH CDS
Physalis_peruviana_NC_026570	Geneious	CDS	70588	70788	.	+	.	Name=rpl33 CDS
Physalis_peruviana_NC_026570	Geneious	CDS	37420	37608	.	+	.	Name=psbZ CDS
Physalis_peruviana_NC_026570	Geneious	CDS	7722	7907	.	+	.	Name=psbK CDS
Physalis_peruviana_NC_026570	Geneious	CDS	115672	115839	.	+	.	Name=rpl32 CDS
Physalis_peruviana_NC_026570	Geneious	CDS	70013	70147	.	+	.	Name=psaJ CDS
Physalis_peruviana_NC_026570	Geneious	CDS	77307	77438	.	-	.	Name=psbN CDS
Physalis_peruviana_NC_026570	Geneious	CDS	66821	66943	.	-	.	Name=psbJ CDS
Physalis_peruviana_NC_026570	Geneious	CDS	67207	67326	.	-	.	Name=psbF CDS
Physalis_peruviana_NC_026570	Geneious	CDS	67068	67184	.	-	.	Name=psbL CDS
Physalis_peruviana_NC_026570	Geneious	CDS	69017	69130	.	+	.	Name=petG CDS
Physalis_peruviana_NC_026570	Geneious	CDS	82507	82620	.	-	.	Name=rpl36 CDS
Physalis_peruviana_NC_026570	Geneious	CDS	8273	8383	.	+	.	Name=psbI CDS
Physalis_peruviana_NC_026570	Geneious	CDS	62259	62369	.	+	.	Name=psaI CDS
Physalis_peruviana_NC_026570	Geneious	CDS	30572	30676	.	-	.	Name=psbM CDS
Physalis_peruviana_NC_026570	Geneious	CDS	77131	77235	.	+	.	Name=psbT CDS
Physalis_peruviana_NC_026570	Geneious	CDS	68739	68834	.	+	.	Name=petL CDS
Physalis_peruviana_NC_026570	Geneious	CDS	29356	29445	.	+	.	Name=petN CDS
Physalis_peruviana_NC_026570	Geneious	gene	72718	72831	.	-	.	Name=rps12 gene;ID=u2fFyNudrbz1g5tuQ6LkPRKj1P4.1519055536027.473
Physalis_peruviana_NC_026570	Geneious	gene	142484	143277	.	+	.	Name=rps12 gene;ID=u2fFyNudrbz1g5tuQ6LkPRKj1P4.1519055536027.473
Physalis_peruviana_NC_026570	Geneious	gene	72718	72831	.	-	.	Name=rps12 gene;ID=u2fFyNudrbz1g5tuQ6LkPRKj1P4.1519055536027.474
Physalis_peruviana_NC_026570	Geneious	gene	100426	101219	.	-	.	Name=rps12 gene;ID=u2fFyNudrbz1g5tuQ6LkPRKj1P4.1519055536027.474
Physalis_peruviana_NC_026570	Geneious	gene	147623	154444	.	-	.	Name=ycf2 gene
Physalis_peruviana_NC_026570	Geneious	gene	89259	96080	.	+	.	Name=ycf2 gene
Physalis_peruviana_NC_026570	Geneious	gene	126515	132172	.	-	.	Name=ycf1 gene
Physalis_peruviana_NC_026570	Geneious	gene	16942	21108	.	-	.	Name=rpoC2 gene
Physalis_peruviana_NC_026570	Geneious	gene	24075	27287	.	-	.	Name=rpoB gene
Physalis_peruviana_NC_026570	Geneious	gene	106830	109639	.	+	.
Physalis_peruviana_NC_026570	Geneious	gene	134064	136873	.	-	.
Physalis_peruviana_NC_026570	Geneious	gene	21266	24069	.	-	.	Name=rpoC1 gene
Physalis_peruviana_NC_026570	Geneious	gene	1852	4432	.	-	.	Name=trnK-UUU gene
Physalis_peruviana_NC_026570	Geneious	gene	122324	124561	.	-	.	Name=ndhA gene
Physalis_peruviana_NC_026570	Geneious	gene	41076	43328	.	-	.	Name=psaA gene
Physalis_peruviana_NC_026570	Geneious	gene	112664	114886	.	-	.	Name=ndhF gene
Physalis_peruviana_NC_026570	Geneious	gene	97407	99618	.	-	.	Name=ndhB gene
Physalis_peruviana_NC_026570	Geneious	gene	144085	146296	.	+	.	Name=ndhB gene
Physalis_peruviana_NC_026570	Geneious	gene	38846	41050	.	-	.	Name=psaB gene
Physalis_peruviana_NC_026570	Geneious	gene	72940	74950	.	-	.	Name=clpP gene
Physalis_peruviana_NC_026570	Geneious	gene	44071	46102	.	-	.	Name=ycf3 gene
Physalis_peruviana_NC_026570	Geneious	gene	59973	61511	.	+	.	Name=accD gene
Physalis_peruviana_NC_026570	Geneious	gene	87141	88631	.	-	.	Name=rpl2 gene
Physalis_peruviana_NC_026570	Geneious	gene	2152	3681	.	-	.	Name=matK gene
Physalis_peruviana_NC_026570	Geneious	gene	75398	76924	.	+	.	Name=psbB gene
Physalis_peruviana_NC_026570	Geneious	gene	10322	11845	.	-	.	Name=atpA gene
Physalis_peruviana_NC_026570	Geneious	gene	118157	119659	.	-	.	Name=ndhD gene
Physalis_peruviana_NC_026570	Geneious	gene	103133	104632	.	+	.
Physalis_peruviana_NC_026570	Geneious	gene	139071	140570	.	-	.
Physalis_peruviana_NC_026570	Geneious	gene	55436	56932	.	-	.	Name=atpB gene
Physalis_peruviana_NC_026570	Geneious	gene	84134	85497	.	-	.	Name=rpl16 gene
Physalis_peruviana_NC_026570	Geneious	gene	155072	156562	.	+	.	Name=rpl2 gene
Physalis_peruviana_NC_026570	Geneious	gene	57744	59177	.	+	.	Name=rbcL gene
Physalis_peruviana_NC_026570	Geneious	gene	77900	79300	.	+	.	Name=petB gene
Physalis_peruviana_NC_026570	Geneious	gene	35344	36729	.	+	.	Name=psbC gene
Physalis_peruviana_NC_026570	Geneious	gene	111531	112654	.	+	.	Name=ycf1 gene
Physalis_peruviana_NC_026570	Geneious	gene	11900	13161	.	-	.	Name=atpF gene
Physalis_peruviana_NC_026570	Geneious	gene	79495	80736	.	+	.	Name=petD gene
Physalis_peruviana_NC_026570	Geneious	gene	124563	125744	.	-	.	Name=ndhH gene
Physalis_peruviana_NC_026570	Geneious	gene	5154	6275	.	-	.	Name=rps16 gene
Physalis_peruviana_NC_026570	Geneious	gene	577	1638	.	-	.	Name=psbA gene
Physalis_peruviana_NC_026570	Geneious	gene	34299	35360	.	+	.	Name=psbD gene
Physalis_peruviana_NC_026570	Geneious	gene	80910	81923	.	-	.	Name=rpoA gene
Physalis_peruviana_NC_026570	Geneious	gene	64773	65735	.	+	.	Name=petA gene
Physalis_peruviana_NC_026570	Geneious	gene	116975	117928	.	+	.	Name=ccsA gene
Physalis_peruviana_NC_026570	Geneious	gene	105793	106676	.	+	.	Name=trnA-UGC gene
Physalis_peruviana_NC_026570	Geneious	gene	137027	137910	.	-	.	Name=trnA-UGC gene
Physalis_peruviana_NC_026570	Geneious	gene	104933	105728	.	+	.	Name=trnI-GAU gene
Physalis_peruviana_NC_026570	Geneious	gene	137975	138770	.	-	.	Name=trnI-GAU gene
Physalis_peruviana_NC_026570	Geneious	gene	9210	9972	.	+	.	Name=trnG-GCC gene
Physalis_peruviana_NC_026570	Geneious	gene	51680	52417	.	-	.	Name=ndhK gene
Physalis_peruviana_NC_026570	Geneious	gene	15023	15766	.	-	.	Name=atpI gene
Physalis_peruviana_NC_026570	Geneious	gene	16003	16713	.	-	.	Name=rps2 gene
Physalis_peruviana_NC_026570	Geneious	gene	63864	64553	.	+	.	Name=cemA gene
Physalis_peruviana_NC_026570	Geneious	gene	53888	54538	.	-	.	Name=trnV-UAC gene
Physalis_peruviana_NC_026570	Geneious	gene	85626	86282	.	-	.	Name=rps3 gene
Physalis_peruviana_NC_026570	Geneious	gene	47371	47976	.	-	.	Name=rps4 gene
Physalis_peruviana_NC_026570	Geneious	gene	49115	49700	.	+	.	Name=trnL-UAA gene
Physalis_peruviana_NC_026570	Geneious	gene	62812	63366	.	+	.	Name=ycf4 gene
Physalis_peruviana_NC_026570	Geneious	gene	120805	121335	.	-	.	Name=ndhG gene
Physalis_peruviana_NC_026570	Geneious	gene	121736	122239	.	-	.	Name=ndhI gene
Physalis_peruviana_NC_026570	Geneious	gene	71459	71905	.	-	.	Name=rpl20 gene
Physalis_peruviana_NC_026570	Geneious	gene	51098	51574	.	-	.	Name=ndhJ gene
Physalis_peruviana_NC_026570	Geneious	gene	86267	86737	.	-	.	Name=rpl22 gene
Physalis_peruviana_NC_026570	Geneious	gene	99905	100372	.	-	.	Name=rps7 gene
Physalis_peruviana_NC_026570	Geneious	gene	143331	143798	.	+	.	Name=rps7 gene
Physalis_peruviana_NC_026570	Geneious	gene	81989	82405	.	-	.	Name=rps11 gene
Physalis_peruviana_NC_026570	Geneious	gene	83065	83469	.	-	.	Name=rps8 gene
Physalis_peruviana_NC_026570	Geneious	gene	55038	55439	.	-	.	Name=atpE gene
Physalis_peruviana_NC_026570	Geneious	gene	83642	84010	.	-	.	Name=rpl14 gene
Physalis_peruviana_NC_026570	Geneious	gene	52408	52770	.	-	.	Name=ndhC gene
Physalis_peruviana_NC_026570	Geneious	gene	138289	138629	.	-	.	Name=ycf68 gene
Physalis_peruviana_NC_026570	Geneious	gene	105074	105412	.	+	.	Name=ycf68 gene
Physalis_peruviana_NC_026570	Geneious	gene	70959	71264	.	+	.	Name=rps18 gene
Physalis_peruviana_NC_026570	Geneious	gene	120276	120581	.	-	.	Name=ndhE gene
Physalis_peruviana_NC_026570	Geneious	gene	38426	38728	.	-	.	Name=rps14 gene
Physalis_peruviana_NC_026570	Geneious	gene	82732	83020	.	-	.	Name=infA gene;Note=Partial sequence%3B internal stop codons
Physalis_peruviana_NC_026570	Geneious	gene	86790	87068	.	-	.	Name=rps19 gene
Physalis_peruviana_NC_026570	Geneious	gene	88650	88931	.	-	.	Name=rpl23 gene
Physalis_peruviana_NC_026570	Geneious	gene	154772	155053	.	+	.	Name=rpl23 gene
Physalis_peruviana_NC_026570	Geneious	gene	96171	96434	.	+	.	Name=ycf15 gene
Physalis_peruviana_NC_026570	Geneious	gene	147269	147532	.	-	.	Name=ycf15 gene
Physalis_peruviana_NC_026570	Geneious	gene	125863	126126	.	-	.	Name=rps15 gene
Physalis_peruviana_NC_026570	Geneious	gene	115902	116142	.	+	.	Name=sprA gene
Physalis_peruviana_NC_026570	Geneious	gene	67336	67587	.	-	.	Name=psbE gene
Physalis_peruviana_NC_026570	Geneious	gene	119779	120024	.	-	.	Name=psaC gene
Physalis_peruviana_NC_026570	Geneious	gene	13559	13804	.	-	.	Name=atpH gene
Physalis_peruviana_NC_026570	Geneious	gene	77550	77771	.	+	.	Name=psbH gene
Physalis_peruviana_NC_026570	Geneious	gene	70588	70788	.	+	.	Name=rpl33 gene
Physalis_peruviana_NC_026570	Geneious	gene	37420	37608	.	+	.	Name=psbZ gene
Physalis_peruviana_NC_026570	Geneious	gene	7722	7907	.	+	.	Name=psbK gene
Physalis_peruviana_NC_026570	Geneious	gene	115672	115839	.	+	.	Name=rpl32 gene
Physalis_peruviana_NC_026570	Geneious	gene	70013	70147	.	+	.	Name=psaJ gene
Physalis_peruviana_NC_026570	Geneious	gene	77307	77438	.	-	.	Name=psbN gene
Physalis_peruviana_NC_026570	Geneious	gene	66821	66943	.	-	.	Name=psbJ gene
Physalis_peruviana_NC_026570	Geneious	gene	110100	110220	.	+	.
Physalis_peruviana_NC_026570	Geneious	gene	133483	133603	.	-	.
Physalis_peruviana_NC_026570	Geneious	gene	67207	67326	.	-	.	Name=psbF gene
Physalis_peruviana_NC_026570	Geneious	gene	67068	67184	.	-	.	Name=psbL gene
Physalis_peruviana_NC_026570	Geneious	gene	69017	69130	.	+	.	Name=petG gene
Physalis_peruviana_NC_026570	Geneious	gene	82507	82620	.	-	.	Name=rpl36 gene
Physalis_peruviana_NC_026570	Geneious	gene	8273	8383	.	+	.	Name=psbI gene
Physalis_peruviana_NC_026570	Geneious	gene	62259	62369	.	+	.	Name=psaI gene
Physalis_peruviana_NC_026570	Geneious	gene	30572	30676	.	-	.	Name=psbM gene
Physalis_peruviana_NC_026570	Geneious	gene	77131	77235	.	+	.	Name=psbT gene
Physalis_peruviana_NC_026570	Geneious	gene	109741	109843	.	+	.
Physalis_peruviana_NC_026570	Geneious	gene	133860	133962	.	-	.
Physalis_peruviana_NC_026570	Geneious	gene	68739	68834	.	+	.	Name=petL gene
Physalis_peruviana_NC_026570	Geneious	gene	36966	37057	.	-	.	Name=trnS-UGA gene
Physalis_peruviana_NC_026570	Geneious	gene	29356	29445	.	+	.	Name=petN gene
Physalis_peruviana_NC_026570	Geneious	gene	8507	8594	.	-	.	Name=trnS-GCU gene
Physalis_peruviana_NC_026570	Geneious	gene	46953	47039	.	+	.	Name=trnS-GGA gene
Physalis_peruviana_NC_026570	Geneious	gene	31954	32037	.	-	.	Name=trnY-GUA gene
Physalis_peruviana_NC_026570	Geneious	gene	96783	96863	.	-	.	Name=trnL-CAA gene
Physalis_peruviana_NC_026570	Geneious	gene	146840	146920	.	+	.	Name=trnL gene
Physalis_peruviana_NC_026570	Geneious	gene	116792	116871	.	+	.	Name=trnL-UAG gene
Physalis_peruviana_NC_026570	Geneious	gene	58	132	.	-	.	Name=trnH-GUG gene
Physalis_peruviana_NC_026570	Geneious	gene	31772	31845	.	-	.	Name=trnD-GUC gene
Physalis_peruviana_NC_026570	Geneious	gene	38174	38247	.	-	.	Name=trnfM-CAU gene
Physalis_peruviana_NC_026570	Geneious	gene	69262	69335	.	-	.	Name=trnW-CCA gene
Physalis_peruviana_NC_026570	Geneious	gene	69497	69570	.	-	.	Name=trnP-UGG gene
Physalis_peruviana_NC_026570	Geneious	gene	89097	89170	.	-	.	Name=trnI-CAU gene
Physalis_peruviana_NC_026570	Geneious	gene	110476	110549	.	+	.	Name=trnR-ACG gene
Physalis_peruviana_NC_026570	Geneious	gene	133154	133227	.	-	.	Name=trnR-ACG gene
Physalis_peruviana_NC_026570	Geneious	gene	154533	154606	.	+	.	Name=trnI-CAU gene
Physalis_peruviana_NC_026570	Geneious	gene	102834	102905	.	+	.	Name=trnV-GAC gene
Physalis_peruviana_NC_026570	Geneious	gene	32097	32169	.	-	.	Name=trnE-UUC gene
Physalis_peruviana_NC_026570	Geneious	gene	48331	48403	.	-	.	Name=trnT-UGU gene
Physalis_peruviana_NC_026570	Geneious	gene	50358	50430	.	+	.	Name=trnF-GAA gene
Physalis_peruviana_NC_026570	Geneious	gene	54744	54816	.	+	.	Name=trnM-CAU gene
Physalis_peruviana_NC_026570	Geneious	gene	156635	156706	.	+	.	Name=rps19
Physalis_peruviana_NC_026570	Geneious	gene	33040	33111	.	+	.	Name=trnT-GGU gene
Physalis_peruviana_NC_026570	Geneious	gene	7305	7376	.	-	.	Name=trnQ-UUG gene
Physalis_peruviana_NC_026570	Geneious	gene	10131	10202	.	+	.	Name=trnR-UCU gene
Physalis_peruviana_NC_026570	Geneious	gene	28611	28682	.	+	.	Name=trnC-GCA gene
Physalis_peruviana_NC_026570	Geneious	gene	111131	111202	.	-	.	Name=trnN-GUU gene
Physalis_peruviana_NC_026570	Geneious	gene	132501	132572	.	+	.	Name=trnN-GUU gene
Physalis_peruviana_NC_026570	Geneious	gene	140798	140869	.	-	.	Name=trnV-GAC gene
Physalis_peruviana_NC_026570	Geneious	gene	37873	37943	.	+	.	Name=trnG-UCC gene
