# Supplementary material for: The chloroplast genome sequence of bittersweet (Solanum dulcamara): Plastid genome structure evolution in Solanaceae
Source: PLoS One. 2018 Apr 25;13(4):e0196069. doi: 10.1371/journal.pone.0196069 (PMC5919006; doi:10.1371/journal.pone.0196069)
Supplement: S5 Data — (ZIP) [file pone.0196069.s005.zip › Reannotation_GB/Saracha punctata_NC_026694.gff]

##gff-version 3
##source-version geneious 9.1.7
Saracha%20punctata_NC_026694	Geneious	region	1	156925	.	+	0	Is_circular=true
Saracha_punctata_NC_026694	Geneious	misc_RNA	116295	116434	.	+	.	Name=sprA
Saracha_punctata_NC_026694	Geneious	misc_feature	1	87487	.	+	.	Name=Large Single Copy (LSC) region
Saracha_punctata_NC_026694	Geneious	misc_feature	113117	131396	.	+	.	Name=Small Single Copy (SSC) region
Saracha_punctata_NC_026694	Geneious	repeat_region	87488	113116	.	+	.	Name=IRb;Note=Unidentical IR sequences%3B possible assembly error
Saracha_punctata_NC_026694	Geneious	repeat_region	131397	156925	.	-	.	Name=IRa;Note=Unidentical IR sequences%3B possible sequencing/assembly error
Saracha_punctata_NC_026694	Geneious	rRNA	107286	110095	.	+	.	Name=23S rRNA
Saracha_punctata_NC_026694	Geneious	rRNA	134405	137214	.	-	.	Name=23S rRNA
Saracha_punctata_NC_026694	Geneious	rRNA	103589	105088	.	+	.	Name=16S rRNA
Saracha_punctata_NC_026694	Geneious	rRNA	139412	140911	.	-	.	Name=16S rRNA
Saracha_punctata_NC_026694	Geneious	rRNA	110556	110676	.	+	.	Name=5S rRNA
Saracha_punctata_NC_026694	Geneious	rRNA	133824	133944	.	-	.	Name=5S rRNA
Saracha_punctata_NC_026694	Geneious	rRNA	110197	110299	.	+	.	Name=4.5S rRNA
Saracha_punctata_NC_026694	Geneious	rRNA	134201	134303	.	-	.	Name=4.5S rRNA
Saracha_punctata_NC_026694	Geneious	intron	1844	4358	.	-	.	Name=trnK intron
Saracha_punctata_NC_026694	Geneious	intron	123179	124337	.	-	.	Name=ndhA intron 1
Saracha_punctata_NC_026694	Geneious	intron	84890	85931	.	-	.	Name=rpl16 intron 1
Saracha_punctata_NC_026694	Geneious	intron	5319	6174	.	-	.	Name=rps16 intron
Saracha_punctata_NC_026694	Geneious	intron	74447	75240	.	-	.	Name=clpP intron 1
Saracha_punctata_NC_026694	Geneious	intron	44372	45134	.	-	.	Name=ycf3 intron 2
Saracha_punctata_NC_026694	Geneious	intron	106287	107097	.	+	.	Name=tRNA-Ala (UGC) intron 1
Saracha_punctata_NC_026694	Geneious	intron	137403	138213	.	-	.	Name=trnA intron
Saracha_punctata_NC_026694	Geneious	intron	79865	80613	.	+	.	Name=petD intron 1
Saracha_punctata_NC_026694	Geneious	intron	78268	79020	.	+	.	Name=petB intron 1
Saracha_punctata_NC_026694	Geneious	intron	45365	46103	.	-	.	Name=ycf3 intron 1
Saracha_punctata_NC_026694	Geneious	intron	23071	23807	.	-	.	Name=rpoC1 intron
Saracha_punctata_NC_026694	Geneious	intron	12500	13207	.	-	.	Name=atpF intron 1
Saracha_punctata_NC_026694	Geneious	intron	105426	106149	.	+	.	Name=trnI intron
Saracha_punctata_NC_026694	Geneious	intron	138351	139074	.	-	.	Name=trnI intron
Saracha_punctata_NC_026694	Geneious	intron	9414	10110	.	+	.	Name=trnG intron
Saracha_punctata_NC_026694	Geneious	intron	98614	99292	.	-	.	Name=ndhB intron 1
Saracha_punctata_NC_026694	Geneious	intron	145208	145886	.	+	.	Name=ndhB intron
Saracha_punctata_NC_026694	Geneious	intron	88017	88682	.	-	.	Name=rpl2 intron 1
Saracha_punctata_NC_026694	Geneious	intron	155731	156396	.	+	.	Name=rpl2 intron 1
Saracha_punctata_NC_026694	Geneious	intron	73520	74154	.	-	.	Name=clpP intron 2
Saracha_punctata_NC_026694	Geneious	intron	53993	54563	.	-	.	Name=trnV intron 1
Saracha_punctata_NC_026694	Geneious	intron	100903	101438	.	-	.	Name=rps12 intron 2
Saracha_punctata_NC_026694	Geneious	intron	143062	143597	.	+	.	Name=rps12 intron 2
Saracha_punctata_NC_026694	Geneious	intron	49275	49771	.	+	.	Name=trnL-UAA intron
Saracha_punctata_NC_026694	Geneious	tRNA	4359	4395	.	-	.	Name=trnK-UUU tRNA;ID=u2fFyNudrbz1g5tuQ6LkPRKj1P4.1519055538788.475
Saracha_punctata_NC_026694	Geneious	tRNA	1809	1843	.	-	.	Name=trnK-UUU tRNA;ID=u2fFyNudrbz1g5tuQ6LkPRKj1P4.1519055538788.475
Saracha_punctata_NC_026694	Geneious	tRNA	106249	106286	.	+	.	Name=trnA-UGC;ID=u2fFyNudrbz1g5tuQ6LkPRKj1P4.1519055538788.476
Saracha_punctata_NC_026694	Geneious	tRNA	107098	107132	.	+	.	Name=trnA-UGC;ID=u2fFyNudrbz1g5tuQ6LkPRKj1P4.1519055538788.476
Saracha_punctata_NC_026694	Geneious	tRNA	138214	138251	.	-	.	Name=trnA-UGC;ID=u2fFyNudrbz1g5tuQ6LkPRKj1P4.1519055538788.477
Saracha_punctata_NC_026694	Geneious	tRNA	137368	137402	.	-	.	Name=trnA-UGC;ID=u2fFyNudrbz1g5tuQ6LkPRKj1P4.1519055538788.477
Saracha_punctata_NC_026694	Geneious	tRNA	105389	105430	.	+	.	Name=trnI-GAU tRNA;ID=u2fFyNudrbz1g5tuQ6LkPRKj1P4.1519055538788.478
Saracha_punctata_NC_026694	Geneious	tRNA	106150	106184	.	+	.	Name=trnI-GAU tRNA;ID=u2fFyNudrbz1g5tuQ6LkPRKj1P4.1519055538788.478
Saracha_punctata_NC_026694	Geneious	tRNA	139075	139111	.	-	.	Name=trnI-GAU tRNA;ID=u2fFyNudrbz1g5tuQ6LkPRKj1P4.1519055538788.479
Saracha_punctata_NC_026694	Geneious	tRNA	138316	138351	.	-	.	Name=trnI-GAU tRNA;ID=u2fFyNudrbz1g5tuQ6LkPRKj1P4.1519055538788.479
Saracha_punctata_NC_026694	Geneious	tRNA	9391	9413	.	+	.	Name=trnG tRNA;ID=u2fFyNudrbz1g5tuQ6LkPRKj1P4.1519055538788.480
Saracha_punctata_NC_026694	Geneious	tRNA	10111	10158	.	+	.	Name=trnG tRNA;ID=u2fFyNudrbz1g5tuQ6LkPRKj1P4.1519055538788.480
Saracha_punctata_NC_026694	Geneious	tRNA	54564	54608	.	-	.	Name=trnV-UAC;ID=u2fFyNudrbz1g5tuQ6LkPRKj1P4.1519055538788.481
Saracha_punctata_NC_026694	Geneious	tRNA	53958	53992	.	-	.	Name=trnV-UAC;ID=u2fFyNudrbz1g5tuQ6LkPRKj1P4.1519055538788.481
Saracha_punctata_NC_026694	Geneious	tRNA	49240	49274	.	+	.	Name=trnL-UAA;ID=u2fFyNudrbz1g5tuQ6LkPRKj1P4.1519055538788.482
Saracha_punctata_NC_026694	Geneious	tRNA	49772	49820	.	+	.	Name=trnL-UAA;ID=u2fFyNudrbz1g5tuQ6LkPRKj1P4.1519055538788.482
Saracha_punctata_NC_026694	Geneious	tRNA	50243	50292	.	+	.	Name=trnF-GAA tRNA
Saracha_punctata_NC_026694	Geneious	tRNA	37146	37237	.	-	.	Name=trnS-UGA tRNA
Saracha_punctata_NC_026694	Geneious	tRNA	8688	8775	.	-	.	Name=trnS-GCU tRNA
Saracha_punctata_NC_026694	Geneious	tRNA	47073	47159	.	+	.	Name=trnS-GGA tRNA
Saracha_punctata_NC_026694	Geneious	tRNA	32126	32209	.	-	.	Name=trnY-GUA tRNA
Saracha_punctata_NC_026694	Geneious	tRNA	97234	97314	.	-	.	Name=trnL-CAA tRNA
Saracha_punctata_NC_026694	Geneious	tRNA	147186	147266	.	+	.	Name=trnL-CAA tRNA
Saracha_punctata_NC_026694	Geneious	tRNA	117117	117196	.	+	.	Name=trnL-UAG tRNA
Saracha_punctata_NC_026694	Geneious	tRNA	15	89	.	-	.	Name=trnH-GUG tRNA
Saracha_punctata_NC_026694	Geneious	tRNA	31944	32017	.	-	.	Name=trnD-GUC tRNA
Saracha_punctata_NC_026694	Geneious	tRNA	38350	38423	.	-	.	Name=trnfM-CAU tRNA
Saracha_punctata_NC_026694	Geneious	tRNA	69558	69631	.	-	.	Name=trnW-CCA tRNA
Saracha_punctata_NC_026694	Geneious	tRNA	69793	69866	.	-	.	Name=trnP-UGG tRNA
Saracha_punctata_NC_026694	Geneious	tRNA	89539	89612	.	-	.	Name=trnI-CAU tRNA
Saracha_punctata_NC_026694	Geneious	tRNA	110931	111004	.	+	.	Name=trnR-ACG tRNA
Saracha_punctata_NC_026694	Geneious	tRNA	133496	133569	.	-	.	Name=trnR-ACG tRNA
Saracha_punctata_NC_026694	Geneious	tRNA	154805	154878	.	+	.	Name=trnI-CAU tRNA
Saracha_punctata_NC_026694	Geneious	tRNA	103290	103361	.	+	.	Name=trnV-GAC tRNA
Saracha_punctata_NC_026694	Geneious	tRNA	32269	32341	.	-	.	Name=trnE-UUC tRNA
Saracha_punctata_NC_026694	Geneious	tRNA	48461	48533	.	-	.	Name=trnT-UGU tRNA
Saracha_punctata_NC_026694	Geneious	tRNA	50412	50484	.	+	.	Name=trnF-GAA tRNA
Saracha_punctata_NC_026694	Geneious	tRNA	54791	54863	.	+	.	Name=trnM-CAU tRNA
Saracha_punctata_NC_026694	Geneious	tRNA	33212	33283	.	+	.	Name=trnT-GGU tRNA
Saracha_punctata_NC_026694	Geneious	tRNA	7486	7557	.	-	.	Name=trnQ-UUG tRNA
Saracha_punctata_NC_026694	Geneious	tRNA	10321	10392	.	+	.	Name=trnR-UCU tRNA
Saracha_punctata_NC_026694	Geneious	tRNA	28833	28904	.	+	.	Name=trnC-GCA tRNA
Saracha_punctata_NC_026694	Geneious	tRNA	111586	111657	.	-	.	Name=trnN-GUU tRNA
Saracha_punctata_NC_026694	Geneious	tRNA	132843	132914	.	+	.	Name=trnN-GUU tRNA
Saracha_punctata_NC_026694	Geneious	tRNA	141139	141210	.	-	.	Name=trnV-GAC tRNA
Saracha_punctata_NC_026694	Geneious	tRNA	38060	38130	.	+	.	Name=trnG-UCC tRNA
Saracha_punctata_NC_026694	Geneious	exon	21457	23070	.	-	.	Name=rpoC1 exon 2
Saracha_punctata_NC_026694	Geneious	exon	99293	100069	.	-	.	Name=ndhB exon1
Saracha_punctata_NC_026694	Geneious	exon	144431	145207	.	+	.	Name=ndhB exon 1
Saracha_punctata_NC_026694	Geneious	exon	97858	98613	.	-	.	Name=ndhB exon 2
Saracha_punctata_NC_026694	Geneious	exon	145887	146642	.	+	.	Name=ndhB exon 2
Saracha_punctata_NC_026694	Geneious	exon	79021	79662	.	+	.	Name=petB exon 2
Saracha_punctata_NC_026694	Geneious	exon	122640	123178	.	-	.	Name=ndhA exon 2
Saracha_punctata_NC_026694	Geneious	exon	87583	88016	.	-	.	Name=rpl2 exon 2
Saracha_punctata_NC_026694	Geneious	exon	80614	81088	.	+	.	Name=petD exon 2
Saracha_punctata_NC_026694	Geneious	exon	23808	24260	.	-	.	Name=rpoC1 exon 1
Saracha_punctata_NC_026694	Geneious	exon	156397	156830	.	+	.	Name=rpl2 exon 2
Saracha_punctata_NC_026694	Geneious	exon	12090	12499	.	-	.	Name=atpF exon 2
Saracha_punctata_NC_026694	Geneious	exon	84494	84889	.	-	.	Name=rpl16 exon 2
Saracha_punctata_NC_026694	Geneious	exon	88683	89073	.	-	.	Name=rpl2 exon 1
Saracha_punctata_NC_026694	Geneious	exon	155340	155730	.	+	.	Name=rpl2 exon 1
Saracha_punctata_NC_026694	Geneious	exon	74155	74446	.	-	.	Name=clpP exon 2
Saracha_punctata_NC_026694	Geneious	exon	5092	5318	.	-	.	Name=rps16 exon 2
Saracha_punctata_NC_026694	Geneious	exon	101439	101670	.	-	.	Name=rps12 exon 2
Saracha_punctata_NC_026694	Geneious	exon	142830	143061	.	+	.	Name=rps12 exon 1
Saracha_punctata_NC_026694	Geneious	exon	45135	45364	.	-	.	Name=ycf3 exon 2
Saracha_punctata_NC_026694	Geneious	exon	73292	73519	.	-	.	Name=clpP exon 3
Saracha_punctata_NC_026694	Geneious	exon	44219	44371	.	-	.	Name=ycf3 exon 3
Saracha_punctata_NC_026694	Geneious	exon	13208	13352	.	-	.	Name=atpF exon 1
Saracha_punctata_NC_026694	Geneious	exon	46104	46227	.	-	.	Name=ycf3 exon 1
Saracha_punctata_NC_026694	Geneious	exon	73040	73153	.	-	.	Name=rps12 exon 1
Saracha_punctata_NC_026694	Geneious	exon	75241	75311	.	-	.	Name=clpP exon 1
Saracha_punctata_NC_026694	Geneious	exon	54564	54608	.	-	.	Name=trnV-UAC exon2
Saracha_punctata_NC_026694	Geneious	exon	49772	49820	.	+	.	Name=trnL-UAA exon1
Saracha_punctata_NC_026694	Geneious	exon	10111	10158	.	+	.	Name=trnG exon1
Saracha_punctata_NC_026694	Geneious	exon	106249	106286	.	+	.	Name=trnA-UGC exon1
Saracha_punctata_NC_026694	Geneious	exon	138214	138251	.	-	.	Name=trnA exon 1
Saracha_punctata_NC_026694	Geneious	exon	4359	4395	.	-	.	Name=trnK exon 1
Saracha_punctata_NC_026694	Geneious	exon	105389	105425	.	+	.	Name=trnI-GAU exon 1
Saracha_punctata_NC_026694	Geneious	exon	139075	139111	.	-	.	Name=trnI exon 1
Saracha_punctata_NC_026694	Geneious	exon	1809	1843	.	-	.	Name=trnK exon 2
Saracha_punctata_NC_026694	Geneious	exon	49240	49274	.	+	.	Name=trnL-UAA exon2
Saracha_punctata_NC_026694	Geneious	exon	53958	53992	.	-	.	Name=trnV-UAC exon1
Saracha_punctata_NC_026694	Geneious	exon	106150	106184	.	+	.	Name=trnI-GAU exon2
Saracha_punctata_NC_026694	Geneious	exon	107098	107132	.	+	.	Name=trnA-UGC exon2
Saracha_punctata_NC_026694	Geneious	exon	137368	137402	.	-	.	Name=trnA exon 2
Saracha_punctata_NC_026694	Geneious	exon	138316	138350	.	-	.	Name=trnI exon 2
Saracha_punctata_NC_026694	Geneious	exon	100877	100902	.	-	.	Name=rps12 exon 3
Saracha_punctata_NC_026694	Geneious	exon	143598	143623	.	+	.	Name=rps12 exon 2
Saracha_punctata_NC_026694	Geneious	exon	9391	9413	.	+	.	Name=trnG exon 2
Saracha_punctata_NC_026694	Geneious	exon	85932	85940	.	-	.	Name=rpl16 exon 1
Saracha_punctata_NC_026694	Geneious	exon	79857	79864	.	+	.	Name=petD exon 1
Saracha_punctata_NC_026694	Geneious	exon	78262	78267	.	+	.	Name=petB exon 1
Saracha_punctata_NC_026694	Geneious	CDS	73040	73153	.	-	.	Name=rps12 CDS;ID=u2fFyNudrbz1g5tuQ6LkPRKj1P4.1519055538789.483
Saracha_punctata_NC_026694	Geneious	CDS	142830	143061	.	+	.	Name=rps12 CDS;ID=u2fFyNudrbz1g5tuQ6LkPRKj1P4.1519055538789.483
Saracha_punctata_NC_026694	Geneious	CDS	143598	143623	.	+	.	Name=rps12 CDS;ID=u2fFyNudrbz1g5tuQ6LkPRKj1P4.1519055538789.483
Saracha_punctata_NC_026694	Geneious	CDS	73040	73153	.	-	.	Name=rps12 CDS;ID=u2fFyNudrbz1g5tuQ6LkPRKj1P4.1519055538789.484
Saracha_punctata_NC_026694	Geneious	CDS	101439	101670	.	-	.	Name=rps12 CDS;ID=u2fFyNudrbz1g5tuQ6LkPRKj1P4.1519055538789.484
Saracha_punctata_NC_026694	Geneious	CDS	100877	100902	.	-	.	Name=rps12 CDS;ID=u2fFyNudrbz1g5tuQ6LkPRKj1P4.1519055538789.484
Saracha_punctata_NC_026694	Geneious	CDS	147886	154716	.	-	.	Name=ycf2 CDS
Saracha_punctata_NC_026694	Geneious	CDS	89701	96531	.	+	.	Name=ycf2 CDS
Saracha_punctata_NC_026694	Geneious	CDS	126845	132514	.	-	.	Name=ycf1 CDS
Saracha_punctata_NC_026694	Geneious	CDS	17133	21299	.	-	.	Name=rpoC2 CDS
Saracha_punctata_NC_026694	Geneious	CDS	24266	27478	.	-	.	Name=rpoB CDS
Saracha_punctata_NC_026694	Geneious	CDS	23808	24260	.	-	.	Name=rpoC1 CDS;ID=u2fFyNudrbz1g5tuQ6LkPRKj1P4.1519055538789.485
Saracha_punctata_NC_026694	Geneious	CDS	21457	23070	.	-	.	Name=rpoC1 CDS;ID=u2fFyNudrbz1g5tuQ6LkPRKj1P4.1519055538789.485
Saracha_punctata_NC_026694	Geneious	CDS	124338	124890	.	-	.	Name=ndhA CDS;ID=u2fFyNudrbz1g5tuQ6LkPRKj1P4.1519055538789.486
Saracha_punctata_NC_026694	Geneious	CDS	122640	123178	.	-	.	Name=ndhA CDS;ID=u2fFyNudrbz1g5tuQ6LkPRKj1P4.1519055538789.486
Saracha_punctata_NC_026694	Geneious	CDS	41223	43475	.	-	.	Name=psaA CDS
Saracha_punctata_NC_026694	Geneious	CDS	113123	115345	.	-	.	Name=ndhF CDS
Saracha_punctata_NC_026694	Geneious	CDS	99293	100069	.	-	.	Name=ndhB CDS;ID=u2fFyNudrbz1g5tuQ6LkPRKj1P4.1519055538790.487
Saracha_punctata_NC_026694	Geneious	CDS	97858	98613	.	-	.	Name=ndhB CDS;ID=u2fFyNudrbz1g5tuQ6LkPRKj1P4.1519055538790.487
Saracha_punctata_NC_026694	Geneious	CDS	144431	145207	.	+	.	Name=ndhB CDS;ID=u2fFyNudrbz1g5tuQ6LkPRKj1P4.1519055538790.488
Saracha_punctata_NC_026694	Geneious	CDS	145887	146642	.	+	.	Name=ndhB CDS;ID=u2fFyNudrbz1g5tuQ6LkPRKj1P4.1519055538790.488
Saracha_punctata_NC_026694	Geneious	CDS	38993	41197	.	-	.	Name=psaB CDS
Saracha_punctata_NC_026694	Geneious	CDS	75241	75311	.	-	.	Name=clpP CDS;ID=u2fFyNudrbz1g5tuQ6LkPRKj1P4.1519055538790.489
Saracha_punctata_NC_026694	Geneious	CDS	74155	74446	.	-	.	Name=clpP CDS;ID=u2fFyNudrbz1g5tuQ6LkPRKj1P4.1519055538790.489
Saracha_punctata_NC_026694	Geneious	CDS	73292	73519	.	-	.	Name=clpP CDS;ID=u2fFyNudrbz1g5tuQ6LkPRKj1P4.1519055538790.489
Saracha_punctata_NC_026694	Geneious	CDS	46104	46227	.	-	.	Name=ycf3 CDS;ID=u2fFyNudrbz1g5tuQ6LkPRKj1P4.1519055538790.490
Saracha_punctata_NC_026694	Geneious	CDS	45135	45364	.	-	.	Name=ycf3 CDS;ID=u2fFyNudrbz1g5tuQ6LkPRKj1P4.1519055538790.490
Saracha_punctata_NC_026694	Geneious	CDS	44219	44371	.	-	.	Name=ycf3 CDS;ID=u2fFyNudrbz1g5tuQ6LkPRKj1P4.1519055538790.490
Saracha_punctata_NC_026694	Geneious	CDS	60009	61547	.	+	.	Name=accD CDS
Saracha_punctata_NC_026694	Geneious	CDS	88683	89073	.	-	.	Name=rpl2 CDS;ID=u2fFyNudrbz1g5tuQ6LkPRKj1P4.1519055538790.491
Saracha_punctata_NC_026694	Geneious	CDS	87583	88016	.	-	.	Name=rpl2 CDS;ID=u2fFyNudrbz1g5tuQ6LkPRKj1P4.1519055538790.491
Saracha_punctata_NC_026694	Geneious	CDS	2109	3638	.	-	.	Name=matK CDS
Saracha_punctata_NC_026694	Geneious	CDS	75757	77283	.	+	.	Name=psbB CDS
Saracha_punctata_NC_026694	Geneious	CDS	10512	12035	.	-	.	Name=atpA CDS
Saracha_punctata_NC_026694	Geneious	CDS	118471	119973	.	-	.	Name=ndhD CDS
Saracha_punctata_NC_026694	Geneious	CDS	55483	56979	.	-	.	Name=atpB CDS
Saracha_punctata_NC_026694	Geneious	CDS	85932	85940	.	-	.	Name=rpl16 CDS;ID=u2fFyNudrbz1g5tuQ6LkPRKj1P4.1519055538790.492
Saracha_punctata_NC_026694	Geneious	CDS	84494	84889	.	-	.	Name=rpl16 CDS;ID=u2fFyNudrbz1g5tuQ6LkPRKj1P4.1519055538790.492
Saracha_punctata_NC_026694	Geneious	CDS	155340	155730	.	+	.	Name=rpl2 CDS;ID=u2fFyNudrbz1g5tuQ6LkPRKj1P4.1519055538790.493
Saracha_punctata_NC_026694	Geneious	CDS	156397	156830	.	+	.	Name=rpl2 CDS;ID=u2fFyNudrbz1g5tuQ6LkPRKj1P4.1519055538790.493
Saracha_punctata_NC_026694	Geneious	CDS	57792	59225	.	+	.	Name=rbcL CDS
Saracha_punctata_NC_026694	Geneious	CDS	78262	78267	.	+	.	Name=petB CDS;ID=u2fFyNudrbz1g5tuQ6LkPRKj1P4.1519055538790.494
Saracha_punctata_NC_026694	Geneious	CDS	79021	79662	.	+	.	Name=petB CDS;ID=u2fFyNudrbz1g5tuQ6LkPRKj1P4.1519055538790.494
Saracha_punctata_NC_026694	Geneious	CDS	35520	36905	.	+	.	Name=psbC CDS
Saracha_punctata_NC_026694	Geneious	CDS	13208	13352	.	-	.	Name=atpF CDS;ID=u2fFyNudrbz1g5tuQ6LkPRKj1P4.1519055538790.495
Saracha_punctata_NC_026694	Geneious	CDS	12090	12499	.	-	.	Name=atpF CDS;ID=u2fFyNudrbz1g5tuQ6LkPRKj1P4.1519055538790.495
Saracha_punctata_NC_026694	Geneious	CDS	79857	79864	.	+	.	Name=petD CDS;ID=u2fFyNudrbz1g5tuQ6LkPRKj1P4.1519055538790.496
Saracha_punctata_NC_026694	Geneious	CDS	80614	81088	.	+	.	Name=petD CDS;ID=u2fFyNudrbz1g5tuQ6LkPRKj1P4.1519055538790.496
Saracha_punctata_NC_026694	Geneious	CDS	124892	126073	.	-	.	Name=ndhH CDS
Saracha_punctata_NC_026694	Geneious	CDS	6175	6214	.	-	.	Name=rps16 CDS;ID=u2fFyNudrbz1g5tuQ6LkPRKj1P4.1519055538790.497
Saracha_punctata_NC_026694	Geneious	CDS	5091	5318	.	-	.	Name=rps16 CDS;ID=u2fFyNudrbz1g5tuQ6LkPRKj1P4.1519055538790.497
Saracha_punctata_NC_026694	Geneious	CDS	534	1595	.	-	.	Name=psbA CDS
Saracha_punctata_NC_026694	Geneious	CDS	34475	35536	.	+	.	Name=psbD CDS
Saracha_punctata_NC_026694	Geneious	CDS	81268	82281	.	-	.	Name=rpoA CDS
Saracha_punctata_NC_026694	Geneious	CDS	65076	66038	.	+	.	Name=petA CDS
Saracha_punctata_NC_026694	Geneious	CDS	117300	118241	.	+	.	Name=ccsA CDS
Saracha_punctata_NC_026694	Geneious	CDS	51737	52480	.	-	.	Name=ndhK CDS
Saracha_punctata_NC_026694	Geneious	CDS	15228	15971	.	-	.	Name=atpI CDS
Saracha_punctata_NC_026694	Geneious	CDS	16198	16908	.	-	.	Name=rps2 CDS
Saracha_punctata_NC_026694	Geneious	CDS	64162	64851	.	+	.	Name=cemA CDS
Saracha_punctata_NC_026694	Geneious	CDS	86069	86725	.	-	.	Name=rps3 CDS
Saracha_punctata_NC_026694	Geneious	CDS	47491	48096	.	-	.	Name=rps4 CDS
Saracha_punctata_NC_026694	Geneious	CDS	62857	63411	.	+	.	Name=ycf4 CDS
Saracha_punctata_NC_026694	Geneious	CDS	121120	121650	.	-	.	Name=ndhG CDS
Saracha_punctata_NC_026694	Geneious	CDS	122052	122555	.	-	.	Name=ndhI CDS
Saracha_punctata_NC_026694	Geneious	CDS	71777	72223	.	-	.	Name=rpl20 CDS
Saracha_punctata_NC_026694	Geneious	CDS	51155	51631	.	-	.	Name=ndhJ CDS
Saracha_punctata_NC_026694	Geneious	CDS	86710	87180	.	-	.	Name=rpl22 CDS
Saracha_punctata_NC_026694	Geneious	CDS	100356	100823	.	-	.	Name=rps7 CDS
Saracha_punctata_NC_026694	Geneious	CDS	143677	144144	.	+	.	Name=rps7 CDS
Saracha_punctata_NC_026694	Geneious	CDS	82347	82763	.	-	.	Name=rps11 CDS
Saracha_punctata_NC_026694	Geneious	CDS	83424	83828	.	-	.	Name=rps8 CDS
Saracha_punctata_NC_026694	Geneious	CDS	55085	55486	.	-	.	Name=atpE CDS
Saracha_punctata_NC_026694	Geneious	CDS	84001	84369	.	-	.	Name=rpl14 CDS
Saracha_punctata_NC_026694	Geneious	CDS	52471	52833	.	-	.	Name=ndhC CDS
Saracha_punctata_NC_026694	Geneious	CDS	71277	71582	.	+	.	Name=rps18 CDS
Saracha_punctata_NC_026694	Geneious	CDS	120589	120894	.	-	.	Name=ndhE CDS
Saracha_punctata_NC_026694	Geneious	CDS	38573	38875	.	-	.	Name=rps14 CDS
Saracha_punctata_NC_026694	Geneious	CDS	87233	87511	.	-	.	Name=rps19 CDS
Saracha_punctata_NC_026694	Geneious	CDS	89092	89373	.	-	.	Name=rpl23 CDS
Saracha_punctata_NC_026694	Geneious	CDS	155040	155321	.	+	.	Name=rpl23 CDS
Saracha_punctata_NC_026694	Geneious	CDS	126185	126448	.	-	.	Name=rps15 CDS
Saracha_punctata_NC_026694	Geneious	CDS	67626	67877	.	-	.	Name=psbE CDS
Saracha_punctata_NC_026694	Geneious	CDS	120092	120337	.	-	.	Name=psaC CDS
Saracha_punctata_NC_026694	Geneious	CDS	13754	13999	.	-	.	Name=atpH CDS
Saracha_punctata_NC_026694	Geneious	CDS	77911	78132	.	+	.	Name=psbH CDS
Saracha_punctata_NC_026694	Geneious	CDS	70890	71090	.	+	.	Name=rpl33 CDS
Saracha_punctata_NC_026694	Geneious	CDS	37596	37784	.	+	.	Name=psbZ CDS
Saracha_punctata_NC_026694	Geneious	CDS	7904	8089	.	+	.	Name=psbK CDS
Saracha_punctata_NC_026694	Geneious	CDS	116124	116291	.	+	.	Name=rpl32 CDS
Saracha_punctata_NC_026694	Geneious	CDS	70309	70443	.	+	.	Name=psaJ CDS
Saracha_punctata_NC_026694	Geneious	CDS	77668	77799	.	-	.	Name=psbN CDS
Saracha_punctata_NC_026694	Geneious	CDS	67111	67233	.	-	.	Name=psbJ CDS
Saracha_punctata_NC_026694	Geneious	CDS	67497	67616	.	-	.	Name=psbF CDS
Saracha_punctata_NC_026694	Geneious	CDS	67358	67474	.	-	.	Name=psbL CDS
Saracha_punctata_NC_026694	Geneious	CDS	69313	69426	.	+	.	Name=petG CDS
Saracha_punctata_NC_026694	Geneious	CDS	82865	82978	.	-	.	Name=rpl36 CDS
Saracha_punctata_NC_026694	Geneious	CDS	8455	8565	.	+	.	Name=psbI CDS
Saracha_punctata_NC_026694	Geneious	CDS	62304	62414	.	+	.	Name=psaI CDS
Saracha_punctata_NC_026694	Geneious	CDS	30769	30873	.	-	.	Name=psbM CDS
Saracha_punctata_NC_026694	Geneious	CDS	77492	77596	.	+	.	Name=psbT CDS
Saracha_punctata_NC_026694	Geneious	CDS	69035	69130	.	+	.	Name=petL CDS
Saracha_punctata_NC_026694	Geneious	CDS	29577	29666	.	+	.	Name=petN CDS
Saracha_punctata_NC_026694	Geneious	gene	73040	73153	.	-	.	Name=rps12 gene;ID=u2fFyNudrbz1g5tuQ6LkPRKj1P4.1519055538792.498
Saracha_punctata_NC_026694	Geneious	gene	142830	143623	.	+	.	Name=rps12 gene;ID=u2fFyNudrbz1g5tuQ6LkPRKj1P4.1519055538792.498
Saracha_punctata_NC_026694	Geneious	gene	73040	73153	.	-	.	Name=rps12 gene;ID=u2fFyNudrbz1g5tuQ6LkPRKj1P4.1519055538792.499
Saracha_punctata_NC_026694	Geneious	gene	100877	101670	.	-	.	Name=rps12 gene;ID=u2fFyNudrbz1g5tuQ6LkPRKj1P4.1519055538792.499
Saracha_punctata_NC_026694	Geneious	gene	147886	154716	.	-	.	Name=ycf2 gene
Saracha_punctata_NC_026694	Geneious	gene	89701	96531	.	+	.	Name=ycf2 gene
Saracha_punctata_NC_026694	Geneious	gene	126845	132514	.	-	.	Name=ycf1 gene
Saracha_punctata_NC_026694	Geneious	gene	17133	21299	.	-	.	Name=rpoC2 gene
Saracha_punctata_NC_026694	Geneious	gene	24266	27478	.	-	.	Name=rpoB gene
Saracha_punctata_NC_026694	Geneious	gene	107286	110095	.	+	.
Saracha_punctata_NC_026694	Geneious	gene	134405	137214	.	-	.
Saracha_punctata_NC_026694	Geneious	gene	21457	24260	.	-	.	Name=rpoC1 gene
Saracha_punctata_NC_026694	Geneious	gene	1809	4395	.	-	.	Name=trnK-UUU gene
Saracha_punctata_NC_026694	Geneious	gene	122640	124890	.	-	.	Name=ndhA gene
Saracha_punctata_NC_026694	Geneious	gene	41223	43475	.	-	.	Name=psaA gene
Saracha_punctata_NC_026694	Geneious	gene	113123	115345	.	-	.	Name=ndhF gene
Saracha_punctata_NC_026694	Geneious	gene	97858	100069	.	-	.	Name=ndhB gene
Saracha_punctata_NC_026694	Geneious	gene	144431	146642	.	+	.	Name=ndhB gene
Saracha_punctata_NC_026694	Geneious	gene	38993	41197	.	-	.	Name=psaB gene
Saracha_punctata_NC_026694	Geneious	gene	73286	75311	.	-	.	Name=clpP gene
Saracha_punctata_NC_026694	Geneious	gene	44219	46227	.	-	.	Name=ycf3 gene
Saracha_punctata_NC_026694	Geneious	gene	60009	61547	.	+	.	Name=accD gene
Saracha_punctata_NC_026694	Geneious	gene	111986	113116	.	+	.	Name=ycf1 gene
Saracha_punctata_NC_026694	Geneious	gene	87583	89073	.	-	.	Name=rpl2 gene
Saracha_punctata_NC_026694	Geneious	gene	2109	3638	.	-	.	Name=matK gene
Saracha_punctata_NC_026694	Geneious	gene	75757	77283	.	+	.	Name=psbB gene
Saracha_punctata_NC_026694	Geneious	gene	10512	12035	.	-	.	Name=atpA gene
Saracha_punctata_NC_026694	Geneious	gene	118471	119973	.	-	.	Name=ndhD gene
Saracha_punctata_NC_026694	Geneious	gene	103589	105088	.	+	.
Saracha_punctata_NC_026694	Geneious	gene	139412	140911	.	-	.
Saracha_punctata_NC_026694	Geneious	gene	55483	56979	.	-	.	Name=atpB gene
Saracha_punctata_NC_026694	Geneious	gene	84494	85940	.	-	.	Name=rpl16 gene
Saracha_punctata_NC_026694	Geneious	gene	155340	156830	.	+	.	Name=rpl2 gene
Saracha_punctata_NC_026694	Geneious	gene	57792	59225	.	+	.	Name=rbcL gene
Saracha_punctata_NC_026694	Geneious	gene	78262	79662	.	+	.	Name=petB gene
Saracha_punctata_NC_026694	Geneious	gene	35520	36905	.	+	.	Name=psbC gene
Saracha_punctata_NC_026694	Geneious	gene	12090	13352	.	-	.	Name=atpF gene
Saracha_punctata_NC_026694	Geneious	gene	79857	81088	.	+	.	Name=petD gene
Saracha_punctata_NC_026694	Geneious	gene	124892	126073	.	-	.	Name=ndhH gene
Saracha_punctata_NC_026694	Geneious	gene	5091	6214	.	-	.	Name=rps16 gene
Saracha_punctata_NC_026694	Geneious	gene	534	1595	.	-	.	Name=psbA gene
Saracha_punctata_NC_026694	Geneious	gene	34475	35536	.	+	.	Name=psbD gene
Saracha_punctata_NC_026694	Geneious	gene	81268	82281	.	-	.	Name=rpoA gene
Saracha_punctata_NC_026694	Geneious	gene	65076	66038	.	+	.	Name=petA gene
Saracha_punctata_NC_026694	Geneious	gene	117300	118241	.	+	.	Name=ccsA gene
Saracha_punctata_NC_026694	Geneious	gene	106249	107132	.	+	.	Name=trnA-UGC gene
Saracha_punctata_NC_026694	Geneious	gene	137368	138251	.	-	.	Name=trnA-UGC gene
Saracha_punctata_NC_026694	Geneious	gene	105389	106184	.	+	.	Name=trnI-GAU gene
Saracha_punctata_NC_026694	Geneious	gene	138316	139111	.	-	.	Name=trnI-GAU gene
Saracha_punctata_NC_026694	Geneious	gene	9391	10158	.	+	.	Name=trnG gene
Saracha_punctata_NC_026694	Geneious	gene	51737	52480	.	-	.	Name=ndhK gene
Saracha_punctata_NC_026694	Geneious	gene	15228	15971	.	-	.	Name=atpI gene
Saracha_punctata_NC_026694	Geneious	gene	16198	16908	.	-	.	Name=rps2 gene
Saracha_punctata_NC_026694	Geneious	gene	64162	64851	.	+	.	Name=cemA gene
Saracha_punctata_NC_026694	Geneious	gene	53958	54608	.	-	.	Name=trnV-UAC gene
Saracha_punctata_NC_026694	Geneious	gene	86069	86725	.	-	.	Name=rps3 gene
Saracha_punctata_NC_026694	Geneious	gene	47491	48096	.	-	.	Name=rps4 gene
Saracha_punctata_NC_026694	Geneious	gene	49240	49820	.	+	.	Name=trnL-UAA gene
Saracha_punctata_NC_026694	Geneious	gene	62857	63411	.	+	.	Name=ycf4 gene
Saracha_punctata_NC_026694	Geneious	gene	121120	121650	.	-	.	Name=ndhG gene
Saracha_punctata_NC_026694	Geneious	gene	122052	122555	.	-	.	Name=ndhI gene
Saracha_punctata_NC_026694	Geneious	gene	71777	72223	.	-	.	Name=rpl20 gene
Saracha_punctata_NC_026694	Geneious	gene	51155	51631	.	-	.	Name=ndhJ gene
Saracha_punctata_NC_026694	Geneious	gene	86710	87180	.	-	.	Name=rpl22 gene
Saracha_punctata_NC_026694	Geneious	gene	100356	100823	.	-	.	Name=rps7 gene
Saracha_punctata_NC_026694	Geneious	gene	143677	144144	.	+	.	Name=rps7 gene
Saracha_punctata_NC_026694	Geneious	gene	82347	82763	.	-	.	Name=rps11 gene
Saracha_punctata_NC_026694	Geneious	gene	83424	83828	.	-	.	Name=rps8 gene
Saracha_punctata_NC_026694	Geneious	gene	55085	55486	.	-	.	Name=atpE gene
Saracha_punctata_NC_026694	Geneious	gene	84001	84369	.	-	.	Name=rpl14 gene
Saracha_punctata_NC_026694	Geneious	gene	52471	52833	.	-	.	Name=ndhC gene
Saracha_punctata_NC_026694	Geneious	gene	138630	138970	.	-	.	Name=ycf68 gene
Saracha_punctata_NC_026694	Geneious	gene	105530	105868	.	+	.	Name=ycf68 gene
Saracha_punctata_NC_026694	Geneious	gene	71277	71582	.	+	.	Name=rps18 gene
Saracha_punctata_NC_026694	Geneious	gene	120589	120894	.	-	.	Name=ndhE gene
Saracha_punctata_NC_026694	Geneious	gene	38573	38875	.	-	.	Name=rps14 gene
Saracha_punctata_NC_026694	Geneious	gene	83090	83379	.	-	.	Name=infA gene;Note=Partial sequence%3B internal stop codons
Saracha_punctata_NC_026694	Geneious	gene	87233	87511	.	-	.	Name=rps19 gene
Saracha_punctata_NC_026694	Geneious	gene	89092	89373	.	-	.	Name=rpl23 gene
Saracha_punctata_NC_026694	Geneious	gene	155040	155321	.	+	.	Name=rpl23 gene
Saracha_punctata_NC_026694	Geneious	gene	96622	96885	.	+	.	Name=ycf15 gene
Saracha_punctata_NC_026694	Geneious	gene	147532	147795	.	-	.	Name=ycf15 gene
Saracha_punctata_NC_026694	Geneious	gene	126185	126448	.	-	.	Name=rps15 gene
Saracha_punctata_NC_026694	Geneious	gene	67626	67877	.	-	.	Name=psbE gene
Saracha_punctata_NC_026694	Geneious	gene	120092	120337	.	-	.	Name=psaC gene
Saracha_punctata_NC_026694	Geneious	gene	13754	13999	.	-	.	Name=atpH gene
Saracha_punctata_NC_026694	Geneious	gene	77911	78132	.	+	.	Name=psbH gene
Saracha_punctata_NC_026694	Geneious	gene	70890	71090	.	+	.	Name=rpl33 gene
Saracha_punctata_NC_026694	Geneious	gene	37596	37784	.	+	.	Name=psbZ gene
Saracha_punctata_NC_026694	Geneious	gene	7904	8089	.	+	.	Name=psbK gene
Saracha_punctata_NC_026694	Geneious	gene	116124	116291	.	+	.	Name=rpl32 gene
Saracha_punctata_NC_026694	Geneious	gene	116295	116434	.	+	.	Name=sprA gene
Saracha_punctata_NC_026694	Geneious	gene	70309	70443	.	+	.	Name=psaJ gene
Saracha_punctata_NC_026694	Geneious	gene	77668	77799	.	-	.	Name=psbN gene
Saracha_punctata_NC_026694	Geneious	gene	50243	50292	.	+	.	Name=trnF-GAA gene
Saracha_punctata_NC_026694	Geneious	gene	67111	67233	.	-	.	Name=psbJ gene
Saracha_punctata_NC_026694	Geneious	gene	110556	110676	.	+	.
Saracha_punctata_NC_026694	Geneious	gene	133824	133944	.	-	.
Saracha_punctata_NC_026694	Geneious	gene	67497	67616	.	-	.	Name=psbF gene
Saracha_punctata_NC_026694	Geneious	gene	67358	67474	.	-	.	Name=psbL gene
Saracha_punctata_NC_026694	Geneious	gene	69313	69426	.	+	.	Name=petG gene
Saracha_punctata_NC_026694	Geneious	gene	82865	82978	.	-	.	Name=rpl36 gene
Saracha_punctata_NC_026694	Geneious	gene	8455	8565	.	+	.	Name=psbI gene
Saracha_punctata_NC_026694	Geneious	gene	62304	62414	.	+	.	Name=psaI gene
Saracha_punctata_NC_026694	Geneious	gene	30769	30873	.	-	.	Name=psbM gene
Saracha_punctata_NC_026694	Geneious	gene	77492	77596	.	+	.	Name=psbT gene
Saracha_punctata_NC_026694	Geneious	gene	110197	110299	.	+	.
Saracha_punctata_NC_026694	Geneious	gene	134201	134303	.	-	.
Saracha_punctata_NC_026694	Geneious	gene	69035	69130	.	+	.	Name=petL gene
Saracha_punctata_NC_026694	Geneious	gene	37146	37237	.	-	.	Name=trnS-UGA gene
Saracha_punctata_NC_026694	Geneious	gene	29577	29666	.	+	.	Name=petN gene
Saracha_punctata_NC_026694	Geneious	gene	8688	8775	.	-	.	Name=trnS-GCU gene
Saracha_punctata_NC_026694	Geneious	gene	47073	47159	.	+	.	Name=trnS-GGA gene
Saracha_punctata_NC_026694	Geneious	gene	32126	32209	.	-	.	Name=trnY-GUA gene
Saracha_punctata_NC_026694	Geneious	gene	97234	97314	.	-	.	Name=trnL-CAA gene
Saracha_punctata_NC_026694	Geneious	gene	147186	147266	.	+	.	Name=trnL-CAA gene
Saracha_punctata_NC_026694	Geneious	gene	117117	117196	.	+	.	Name=trnL-UAG gene
Saracha_punctata_NC_026694	Geneious	gene	15	89	.	-	.	Name=trnH-GUG gene
Saracha_punctata_NC_026694	Geneious	gene	31944	32017	.	-	.	Name=trnD-GUC gene
Saracha_punctata_NC_026694	Geneious	gene	38350	38423	.	-	.	Name=trnfM-CAU gene
Saracha_punctata_NC_026694	Geneious	gene	69558	69631	.	-	.	Name=trnW-CCA gene
Saracha_punctata_NC_026694	Geneious	gene	69793	69866	.	-	.	Name=trnP-UGG gene
Saracha_punctata_NC_026694	Geneious	gene	89539	89612	.	-	.	Name=trnI-CAU gene
Saracha_punctata_NC_026694	Geneious	gene	110931	111004	.	+	.	Name=trnR-ACG gene
Saracha_punctata_NC_026694	Geneious	gene	133496	133569	.	-	.	Name=trnR-ACG gene
Saracha_punctata_NC_026694	Geneious	gene	154805	154878	.	+	.	Name=trnI-CAU gene
Saracha_punctata_NC_026694	Geneious	gene	103290	103361	.	+	.	Name=trnV-GAC gene
Saracha_punctata_NC_026694	Geneious	gene	32269	32341	.	-	.	Name=trnE-UUC gene
Saracha_punctata_NC_026694	Geneious	gene	48461	48533	.	-	.	Name=trnT-UGU gene
Saracha_punctata_NC_026694	Geneious	gene	50412	50484	.	+	.	Name=trnF-GAA gene
Saracha_punctata_NC_026694	Geneious	gene	54791	54863	.	+	.	Name=trnM-CAU gene
Saracha_punctata_NC_026694	Geneious	gene	33212	33283	.	+	.	Name=trnT-GGU gene
Saracha_punctata_NC_026694	Geneious	gene	7486	7557	.	-	.	Name=trnQ-UUG gene
Saracha_punctata_NC_026694	Geneious	gene	10321	10392	.	+	.	Name=trnR-UCU gene
Saracha_punctata_NC_026694	Geneious	gene	28833	28904	.	+	.	Name=trnC-GCA gene
Saracha_punctata_NC_026694	Geneious	gene	111586	111657	.	-	.	Name=trnN-GUU gene
Saracha_punctata_NC_026694	Geneious	gene	132843	132914	.	+	.	Name=trnN-GUU gene
Saracha_punctata_NC_026694	Geneious	gene	141139	141210	.	-	.	Name=trnV-GAC gene
Saracha_punctata_NC_026694	Geneious	gene	38060	38130	.	+	.	Name=trnG-UCC gene
Saracha_punctata_NC_026694	Geneious	gene	156902	156925	.	+	.	Name=rps19
