# Supplementary material for: The chloroplast genome sequence of bittersweet (Solanum dulcamara): Plastid genome structure evolution in Solanaceae
Source: PLoS One. 2018 Apr 25;13(4):e0196069. doi: 10.1371/journal.pone.0196069 (PMC5919006; doi:10.1371/journal.pone.0196069)
Supplement: S5 Data — (ZIP) [file pone.0196069.s005.zip › Reannotation_GB/Solanum bulbocastanum_NC_007943.gff]

##gff-version 3
##source-version geneious 9.1.7
Solanum%20bulbocastanum_NC_007943	Geneious	region	1	155371	.	+	0	Is_circular=true
Solanum_bulbocastanum_NC_007943	Geneious	misc_RNA	114650	114874	.	+	.	Name=sprA
Solanum_bulbocastanum_NC_007943	Geneious	misc_feature	1	85814	.	+	.	Name=Large Single Copy (LSC) region
Solanum_bulbocastanum_NC_007943	Geneious	misc_feature	111403	129783	.	+	.	Name=Small Single Copy (SSC) region
Solanum_bulbocastanum_NC_007943	Geneious	repeat_region	85815	111402	.	+	.	Name=IRb
Solanum_bulbocastanum_NC_007943	Geneious	repeat_region	129784	155371	.	-	.	Name=IRa
Solanum_bulbocastanum_NC_007943	Geneious	STS	105594	105926	.	+	.	Name=RGC160
Solanum_bulbocastanum_NC_007943	Geneious	STS	135260	135592	.	+	.	Name=RGC160
Solanum_bulbocastanum_NC_007943	Geneious	STS	108489	108638	.	+	.	Name=agga182
Solanum_bulbocastanum_NC_007943	Geneious	STS	132548	132697	.	+	.	Name=agga182
Solanum_bulbocastanum_NC_007943	Geneious	rRNA	105567	108376	.	+	.	Name=23S rRNA
Solanum_bulbocastanum_NC_007943	Geneious	rRNA	132810	135619	.	-	.	Name=23S rRNA
Solanum_bulbocastanum_NC_007943	Geneious	rRNA	101873	103372	.	+	.	Name=16S rRNA
Solanum_bulbocastanum_NC_007943	Geneious	rRNA	137814	139313	.	-	.	Name=16S rRNA
Solanum_bulbocastanum_NC_007943	Geneious	rRNA	108837	108957	.	+	.	Name=5S rRNA
Solanum_bulbocastanum_NC_007943	Geneious	rRNA	132229	132349	.	-	.	Name=5S rRNA
Solanum_bulbocastanum_NC_007943	Geneious	rRNA	108478	108580	.	+	.	Name=4.5S rRNA
Solanum_bulbocastanum_NC_007943	Geneious	rRNA	132606	132708	.	-	.	Name=4.5S rRNA
Solanum_bulbocastanum_NC_007943	Geneious	intron	1857	4357	.	-	.	Name=trnK intron
Solanum_bulbocastanum_NC_007943	Geneious	intron	121568	122725	.	-	.	Name=ndhA intron 1
Solanum_bulbocastanum_NC_007943	Geneious	intron	83275	84288	.	-	.	Name=rpl16 intron 1
Solanum_bulbocastanum_NC_007943	Geneious	intron	5252	6106	.	-	.	Name=rps16 intron
Solanum_bulbocastanum_NC_007943	Geneious	intron	72979	73767	.	-	.	Name=clpP intron 1
Solanum_bulbocastanum_NC_007943	Geneious	intron	43541	44290	.	-	.	Name=ycf3 intron 2
Solanum_bulbocastanum_NC_007943	Geneious	intron	104568	105378	.	+	.	Name=tRNA-Ala (UGC) intron 1
Solanum_bulbocastanum_NC_007943	Geneious	intron	135808	136618	.	-	.	Name=trnA intron
Solanum_bulbocastanum_NC_007943	Geneious	intron	78374	79112	.	+	.	Name=petD intron 1
Solanum_bulbocastanum_NC_007943	Geneious	intron	76783	77529	.	+	.	Name=petB intron 1
Solanum_bulbocastanum_NC_007943	Geneious	intron	44521	45250	.	-	.	Name=ycf3 intron 1
Solanum_bulbocastanum_NC_007943	Geneious	intron	22753	23489	.	-	.	Name=rpoC1 intron
Solanum_bulbocastanum_NC_007943	Geneious	intron	12253	12945	.	-	.	Name=atpF intron 1
Solanum_bulbocastanum_NC_007943	Geneious	intron	103709	104430	.	+	.	Name=trnI intron
Solanum_bulbocastanum_NC_007943	Geneious	intron	136756	137477	.	-	.	Name=trnI intron
Solanum_bulbocastanum_NC_007943	Geneious	intron	9148	9838	.	+	.	Name=trnG intron
Solanum_bulbocastanum_NC_007943	Geneious	intron	96905	97583	.	-	.	Name=ndhB intron 1
Solanum_bulbocastanum_NC_007943	Geneious	intron	143603	144281	.	+	.	Name=ndhB intron
Solanum_bulbocastanum_NC_007943	Geneious	intron	86384	87049	.	-	.	Name=rpl2 intron 1
Solanum_bulbocastanum_NC_007943	Geneious	intron	154137	154802	.	+	.	Name=rpl2 intron 1
Solanum_bulbocastanum_NC_007943	Geneious	intron	72062	72686	.	-	.	Name=clpP intron 2
Solanum_bulbocastanum_NC_007943	Geneious	intron	52847	53417	.	-	.	Name=trnV intron 1
Solanum_bulbocastanum_NC_007943	Geneious	intron	99193	99728	.	-	.	Name=rps12 intron 2
Solanum_bulbocastanum_NC_007943	Geneious	intron	141458	141993	.	+	.	Name=rps12 intron 2
Solanum_bulbocastanum_NC_007943	Geneious	intron	48386	48882	.	+	.	Name=trnL-UAA intron
Solanum_bulbocastanum_NC_007943	Geneious	tRNA	4358	4394	.	-	.	Name=trnK-UUU tRNA;ID=u2fFyNudrbz1g5tuQ6LkPRKj1P4.1519055541317.500
Solanum_bulbocastanum_NC_007943	Geneious	tRNA	1822	1856	.	-	.	Name=trnK-UUU tRNA;ID=u2fFyNudrbz1g5tuQ6LkPRKj1P4.1519055541317.500
Solanum_bulbocastanum_NC_007943	Geneious	tRNA	104530	104567	.	+	.	Name=trnA-UGC;ID=u2fFyNudrbz1g5tuQ6LkPRKj1P4.1519055541317.501
Solanum_bulbocastanum_NC_007943	Geneious	tRNA	105379	105413	.	+	.	Name=trnA-UGC;ID=u2fFyNudrbz1g5tuQ6LkPRKj1P4.1519055541317.501
Solanum_bulbocastanum_NC_007943	Geneious	tRNA	136619	136656	.	-	.	Name=trnA-UGC;ID=u2fFyNudrbz1g5tuQ6LkPRKj1P4.1519055541317.502
Solanum_bulbocastanum_NC_007943	Geneious	tRNA	135773	135807	.	-	.	Name=trnA-UGC;ID=u2fFyNudrbz1g5tuQ6LkPRKj1P4.1519055541317.502
Solanum_bulbocastanum_NC_007943	Geneious	tRNA	103672	103708	.	+	.	Name=trnI-GAU;ID=u2fFyNudrbz1g5tuQ6LkPRKj1P4.1519055541317.503
Solanum_bulbocastanum_NC_007943	Geneious	tRNA	104431	104465	.	+	.	Name=trnI-GAU;ID=u2fFyNudrbz1g5tuQ6LkPRKj1P4.1519055541317.503
Solanum_bulbocastanum_NC_007943	Geneious	tRNA	137478	137514	.	-	.	Name=trnI-GAU tRNA;ID=u2fFyNudrbz1g5tuQ6LkPRKj1P4.1519055541317.504
Solanum_bulbocastanum_NC_007943	Geneious	tRNA	136721	136756	.	-	.	Name=trnI-GAU tRNA;ID=u2fFyNudrbz1g5tuQ6LkPRKj1P4.1519055541317.504
Solanum_bulbocastanum_NC_007943	Geneious	tRNA	9125	9147	.	+	.	Name=trnG-UCC tRNA;ID=u2fFyNudrbz1g5tuQ6LkPRKj1P4.1519055541317.505
Solanum_bulbocastanum_NC_007943	Geneious	tRNA	9839	9886	.	+	.	Name=trnG-UCC tRNA;ID=u2fFyNudrbz1g5tuQ6LkPRKj1P4.1519055541317.505
Solanum_bulbocastanum_NC_007943	Geneious	tRNA	53418	53462	.	-	.	Name=trnV-UAC;ID=u2fFyNudrbz1g5tuQ6LkPRKj1P4.1519055541317.506
Solanum_bulbocastanum_NC_007943	Geneious	tRNA	52812	52846	.	-	.	Name=trnV-UAC;ID=u2fFyNudrbz1g5tuQ6LkPRKj1P4.1519055541317.506
Solanum_bulbocastanum_NC_007943	Geneious	tRNA	48351	48385	.	+	.	Name=trnL-UAA;ID=u2fFyNudrbz1g5tuQ6LkPRKj1P4.1519055541317.507
Solanum_bulbocastanum_NC_007943	Geneious	tRNA	48883	48931	.	+	.	Name=trnL-UAA;ID=u2fFyNudrbz1g5tuQ6LkPRKj1P4.1519055541317.507
Solanum_bulbocastanum_NC_007943	Geneious	tRNA	36309	36400	.	-	.	Name=trnS-UGA tRNA
Solanum_bulbocastanum_NC_007943	Geneious	tRNA	8409	8496	.	-	.	Name=trnS-GCU tRNA
Solanum_bulbocastanum_NC_007943	Geneious	tRNA	46193	46279	.	+	.	Name=trnS-GGA tRNA
Solanum_bulbocastanum_NC_007943	Geneious	tRNA	31759	31842	.	-	.	Name=trnY-GUA tRNA
Solanum_bulbocastanum_NC_007943	Geneious	tRNA	95529	95609	.	-	.	Name=trnL-CAA tRNA
Solanum_bulbocastanum_NC_007943	Geneious	tRNA	145577	145657	.	+	.	Name=trnL-CAA tRNA
Solanum_bulbocastanum_NC_007943	Geneious	tRNA	115506	115585	.	+	.	Name=trnL-UAG tRNA
Solanum_bulbocastanum_NC_007943	Geneious	tRNA	32	106	.	-	.	Name=trnH-GUG tRNA
Solanum_bulbocastanum_NC_007943	Geneious	tRNA	31577	31650	.	-	.	Name=trnD-GUC tRNA
Solanum_bulbocastanum_NC_007943	Geneious	tRNA	37499	37572	.	-	.	Name=trnfM-CAU tRNA
Solanum_bulbocastanum_NC_007943	Geneious	tRNA	68164	68237	.	-	.	Name=trnW-CCA tRNA
Solanum_bulbocastanum_NC_007943	Geneious	tRNA	68402	68475	.	-	.	Name=trnP-UGG tRNA
Solanum_bulbocastanum_NC_007943	Geneious	tRNA	87906	87979	.	-	.	Name=trnI-CAU tRNA
Solanum_bulbocastanum_NC_007943	Geneious	tRNA	109221	109294	.	+	.	Name=trnR-ACG tRNA
Solanum_bulbocastanum_NC_007943	Geneious	tRNA	131892	131965	.	-	.	Name=trnR-ACG tRNA
Solanum_bulbocastanum_NC_007943	Geneious	tRNA	153207	153280	.	+	.	Name=trnI-CAU tRNA
Solanum_bulbocastanum_NC_007943	Geneious	tRNA	101574	101645	.	+	.	Name=trnV-GAC tRNA
Solanum_bulbocastanum_NC_007943	Geneious	tRNA	31902	31974	.	-	.	Name=trnE-UUC tRNA
Solanum_bulbocastanum_NC_007943	Geneious	tRNA	47582	47654	.	-	.	Name=trnT-UGU tRNA
Solanum_bulbocastanum_NC_007943	Geneious	tRNA	49339	49411	.	+	.	Name=trnF-GAA tRNA
Solanum_bulbocastanum_NC_007943	Geneious	tRNA	53645	53717	.	+	.	Name=trnM-CAU tRNA
Solanum_bulbocastanum_NC_007943	Geneious	tRNA	32394	32465	.	+	.	Name=trnT-GGU tRNA
Solanum_bulbocastanum_NC_007943	Geneious	tRNA	7221	7292	.	-	.	Name=trnQ-UUG tRNA
Solanum_bulbocastanum_NC_007943	Geneious	tRNA	10069	10140	.	+	.	Name=trnR-UCU tRNA
Solanum_bulbocastanum_NC_007943	Geneious	tRNA	28476	28547	.	+	.	Name=trnC-GCA tRNA
Solanum_bulbocastanum_NC_007943	Geneious	tRNA	109876	109947	.	-	.	Name=trnN-GUU tRNA
Solanum_bulbocastanum_NC_007943	Geneious	tRNA	131239	131310	.	+	.	Name=trnN-GUU tRNA
Solanum_bulbocastanum_NC_007943	Geneious	tRNA	139541	139612	.	-	.	Name=trnV-GAC tRNA
Solanum_bulbocastanum_NC_007943	Geneious	tRNA	37224	37294	.	+	.	Name=trnG-GCC tRNA
Solanum_bulbocastanum_NC_007943	Geneious	exon	21139	22752	.	-	.	Name=rpoC1 exon 2
Solanum_bulbocastanum_NC_007943	Geneious	exon	97584	98360	.	-	.	Name=ndhB exon 1
Solanum_bulbocastanum_NC_007943	Geneious	exon	142826	143602	.	+	.	Name=ndhB exon 1
Solanum_bulbocastanum_NC_007943	Geneious	exon	96149	96904	.	-	.	Name=ndhB exon 2
Solanum_bulbocastanum_NC_007943	Geneious	exon	144282	145037	.	+	.	Name=ndhB exon 2
Solanum_bulbocastanum_NC_007943	Geneious	exon	77530	78171	.	+	.	Name=petB exon 2
Solanum_bulbocastanum_NC_007943	Geneious	exon	122726	123278	.	-	.	Name=ndhA exon 1
Solanum_bulbocastanum_NC_007943	Geneious	exon	121029	121567	.	-	.	Name=ndhA exon 2
Solanum_bulbocastanum_NC_007943	Geneious	exon	85950	86383	.	-	.	Name=rpl2 exon 2
Solanum_bulbocastanum_NC_007943	Geneious	exon	79111	79587	.	+	.	Name=petD exon 2
Solanum_bulbocastanum_NC_007943	Geneious	exon	23490	23942	.	-	.	Name=rpoC1 exon 1
Solanum_bulbocastanum_NC_007943	Geneious	exon	154803	155236	.	+	.	Name=rpl2 exon 2
Solanum_bulbocastanum_NC_007943	Geneious	exon	11843	12252	.	-	.	Name=atpF exon 2
Solanum_bulbocastanum_NC_007943	Geneious	exon	82879	83274	.	-	.	Name=rpl16 exon 2
Solanum_bulbocastanum_NC_007943	Geneious	exon	87050	87440	.	-	.	Name=rpl2 exon 1
Solanum_bulbocastanum_NC_007943	Geneious	exon	153746	154136	.	+	.	Name=rpl2 exon 1
Solanum_bulbocastanum_NC_007943	Geneious	exon	72687	72978	.	-	.	Name=clpP exon 2
Solanum_bulbocastanum_NC_007943	Geneious	exon	5025	5251	.	-	.	Name=rps16 exon 2
Solanum_bulbocastanum_NC_007943	Geneious	exon	71828	72061	.	-	.	Name=clpP exon 3
Solanum_bulbocastanum_NC_007943	Geneious	exon	99729	99960	.	-	.	Name=rps12 exon 1
Solanum_bulbocastanum_NC_007943	Geneious	exon	141226	141457	.	+	.	Name=rps12 exon 1
Solanum_bulbocastanum_NC_007943	Geneious	exon	44291	44520	.	-	.	Name=ycf3 exon 2
Solanum_bulbocastanum_NC_007943	Geneious	exon	43388	43540	.	-	.	Name=ycf3 exon 3
Solanum_bulbocastanum_NC_007943	Geneious	exon	12946	13090	.	-	.	Name=atpF exon 1
Solanum_bulbocastanum_NC_007943	Geneious	exon	45251	45374	.	-	.	Name=ycf3 exon 1
Solanum_bulbocastanum_NC_007943	Geneious	exon	71582	71695	.	-	.	Name=rps12 exon 1
Solanum_bulbocastanum_NC_007943	Geneious	exon	73768	73838	.	-	.	Name=clpP exon 1
Solanum_bulbocastanum_NC_007943	Geneious	exon	53418	53462	.	-	.	Name=trnV-UAC exon2
Solanum_bulbocastanum_NC_007943	Geneious	exon	48883	48931	.	+	.	Name=trnL-UAA exon1
Solanum_bulbocastanum_NC_007943	Geneious	exon	9839	9886	.	+	.	Name=trnG exon1
Solanum_bulbocastanum_NC_007943	Geneious	exon	6107	6146	.	-	.	Name=rps16 exon 1
Solanum_bulbocastanum_NC_007943	Geneious	exon	104530	104567	.	+	.	Name=trnA-UGC exon1
Solanum_bulbocastanum_NC_007943	Geneious	exon	136619	136656	.	-	.	Name=trnA exon 1
Solanum_bulbocastanum_NC_007943	Geneious	exon	4358	4394	.	-	.	Name=trnK exon 1
Solanum_bulbocastanum_NC_007943	Geneious	exon	103672	103708	.	+	.	Name=trnI-GAU exon 1
Solanum_bulbocastanum_NC_007943	Geneious	exon	137478	137514	.	-	.	Name=trnI exon 1
Solanum_bulbocastanum_NC_007943	Geneious	exon	1822	1856	.	-	.	Name=trnK exon 2
Solanum_bulbocastanum_NC_007943	Geneious	exon	48351	48385	.	+	.	Name=trnL-UAA exon2
Solanum_bulbocastanum_NC_007943	Geneious	exon	52812	52846	.	-	.	Name=trnV-UAC exon1
Solanum_bulbocastanum_NC_007943	Geneious	exon	104431	104465	.	+	.	Name=trnI-GAU exon2
Solanum_bulbocastanum_NC_007943	Geneious	exon	105379	105413	.	+	.	Name=trnA-UGC exon2
Solanum_bulbocastanum_NC_007943	Geneious	exon	135773	135807	.	-	.	Name=trnA exon 2
Solanum_bulbocastanum_NC_007943	Geneious	exon	136721	136755	.	-	.	Name=trnI exon 2
Solanum_bulbocastanum_NC_007943	Geneious	exon	99167	99192	.	-	.	Name=rps12 exon 2
Solanum_bulbocastanum_NC_007943	Geneious	exon	141994	142019	.	+	.	Name=rps12 exon 2
Solanum_bulbocastanum_NC_007943	Geneious	exon	9125	9147	.	+	.	Name=trnG exon 2
Solanum_bulbocastanum_NC_007943	Geneious	exon	84289	84297	.	-	.	Name=rpl16 exon 1
Solanum_bulbocastanum_NC_007943	Geneious	exon	78366	78373	.	+	.	Name=petD exon 1
Solanum_bulbocastanum_NC_007943	Geneious	exon	76777	76782	.	+	.	Name=petB exon 1
Solanum_bulbocastanum_NC_007943	Geneious	CDS	71582	71695	.	-	.	Name=rps12 CDS;ID=u2fFyNudrbz1g5tuQ6LkPRKj1P4.1519055541319.508
Solanum_bulbocastanum_NC_007943	Geneious	CDS	141226	141457	.	+	.	Name=rps12 CDS;ID=u2fFyNudrbz1g5tuQ6LkPRKj1P4.1519055541319.508
Solanum_bulbocastanum_NC_007943	Geneious	CDS	141994	142019	.	+	.	Name=rps12 CDS;ID=u2fFyNudrbz1g5tuQ6LkPRKj1P4.1519055541319.508
Solanum_bulbocastanum_NC_007943	Geneious	CDS	71582	71695	.	-	.	Name=rps12 CDS;ID=u2fFyNudrbz1g5tuQ6LkPRKj1P4.1519055541319.509
Solanum_bulbocastanum_NC_007943	Geneious	CDS	99729	99960	.	-	.	Name=rps12 CDS;ID=u2fFyNudrbz1g5tuQ6LkPRKj1P4.1519055541319.509
Solanum_bulbocastanum_NC_007943	Geneious	CDS	99167	99192	.	-	.	Name=rps12 CDS;ID=u2fFyNudrbz1g5tuQ6LkPRKj1P4.1519055541319.509
Solanum_bulbocastanum_NC_007943	Geneious	CDS	146282	153118	.	-	.	Name=ycf2 CDS
Solanum_bulbocastanum_NC_007943	Geneious	CDS	88068	94904	.	+	.	Name=ycf2 CDS
Solanum_bulbocastanum_NC_007943	Geneious	CDS	125238	130901	.	-	.	Name=ycf1 CDS
Solanum_bulbocastanum_NC_007943	Geneious	CDS	16820	20986	.	-	.	Name=rpoC2 CDS
Solanum_bulbocastanum_NC_007943	Geneious	CDS	23948	27160	.	-	.	Name=rpoB CDS
Solanum_bulbocastanum_NC_007943	Geneious	CDS	23490	23942	.	-	.	Name=rpoC1 CDS;ID=u2fFyNudrbz1g5tuQ6LkPRKj1P4.1519055541319.510
Solanum_bulbocastanum_NC_007943	Geneious	CDS	21139	22752	.	-	.	Name=rpoC1 CDS;ID=u2fFyNudrbz1g5tuQ6LkPRKj1P4.1519055541319.510
Solanum_bulbocastanum_NC_007943	Geneious	CDS	122726	123278	.	-	.	Name=ndhA CDS;ID=u2fFyNudrbz1g5tuQ6LkPRKj1P4.1519055541319.511
Solanum_bulbocastanum_NC_007943	Geneious	CDS	121029	121567	.	-	.	Name=ndhA CDS;ID=u2fFyNudrbz1g5tuQ6LkPRKj1P4.1519055541319.511
Solanum_bulbocastanum_NC_007943	Geneious	CDS	40373	42625	.	-	.	Name=psaA CDS
Solanum_bulbocastanum_NC_007943	Geneious	CDS	111410	113632	.	-	.	Name=ndhF CDS
Solanum_bulbocastanum_NC_007943	Geneious	CDS	97584	98360	.	-	.	Name=ndhB CDS;ID=u2fFyNudrbz1g5tuQ6LkPRKj1P4.1519055541319.512
Solanum_bulbocastanum_NC_007943	Geneious	CDS	96149	96904	.	-	.	Name=ndhB CDS;ID=u2fFyNudrbz1g5tuQ6LkPRKj1P4.1519055541319.512
Solanum_bulbocastanum_NC_007943	Geneious	CDS	142826	143602	.	+	.	Name=ndhB CDS;ID=u2fFyNudrbz1g5tuQ6LkPRKj1P4.1519055541319.513
Solanum_bulbocastanum_NC_007943	Geneious	CDS	144282	145037	.	+	.	Name=ndhB CDS;ID=u2fFyNudrbz1g5tuQ6LkPRKj1P4.1519055541319.513
Solanum_bulbocastanum_NC_007943	Geneious	CDS	38143	40347	.	-	.	Name=psaB CDS
Solanum_bulbocastanum_NC_007943	Geneious	CDS	73768	73838	.	-	.	Name=clpP CDS;ID=u2fFyNudrbz1g5tuQ6LkPRKj1P4.1519055541319.514
Solanum_bulbocastanum_NC_007943	Geneious	CDS	72687	72978	.	-	.	Name=clpP CDS;ID=u2fFyNudrbz1g5tuQ6LkPRKj1P4.1519055541319.514
Solanum_bulbocastanum_NC_007943	Geneious	CDS	71828	72061	.	-	.	Name=clpP CDS;ID=u2fFyNudrbz1g5tuQ6LkPRKj1P4.1519055541319.514
Solanum_bulbocastanum_NC_007943	Geneious	CDS	45251	45374	.	-	.	Name=ycf3 CDS;ID=u2fFyNudrbz1g5tuQ6LkPRKj1P4.1519055541319.515
Solanum_bulbocastanum_NC_007943	Geneious	CDS	44291	44520	.	-	.	Name=ycf3 CDS;ID=u2fFyNudrbz1g5tuQ6LkPRKj1P4.1519055541319.515
Solanum_bulbocastanum_NC_007943	Geneious	CDS	43388	43540	.	-	.	Name=ycf3 CDS;ID=u2fFyNudrbz1g5tuQ6LkPRKj1P4.1519055541319.515
Solanum_bulbocastanum_NC_007943	Geneious	CDS	58826	60349	.	+	.	Name=accD CDS
Solanum_bulbocastanum_NC_007943	Geneious	CDS	87050	87440	.	-	.	Name=rpl2 CDS;ID=u2fFyNudrbz1g5tuQ6LkPRKj1P4.1519055541319.516
Solanum_bulbocastanum_NC_007943	Geneious	CDS	85950	86383	.	-	.	Name=rpl2 CDS;ID=u2fFyNudrbz1g5tuQ6LkPRKj1P4.1519055541319.516
Solanum_bulbocastanum_NC_007943	Geneious	CDS	2122	3651	.	-	.	Name=matK CDS
Solanum_bulbocastanum_NC_007943	Geneious	CDS	74284	75810	.	+	.	Name=psbB CDS
Solanum_bulbocastanum_NC_007943	Geneious	CDS	10265	11788	.	-	.	Name=atpA CDS
Solanum_bulbocastanum_NC_007943	Geneious	CDS	116866	118368	.	-	.	Name=ndhD CDS
Solanum_bulbocastanum_NC_007943	Geneious	CDS	54337	55833	.	-	.	Name=atpB CDS
Solanum_bulbocastanum_NC_007943	Geneious	CDS	84289	84297	.	-	.	Name=rpl16 CDS;ID=u2fFyNudrbz1g5tuQ6LkPRKj1P4.1519055541320.517
Solanum_bulbocastanum_NC_007943	Geneious	CDS	82879	83274	.	-	.	Name=rpl16 CDS;ID=u2fFyNudrbz1g5tuQ6LkPRKj1P4.1519055541320.517
Solanum_bulbocastanum_NC_007943	Geneious	CDS	153746	154136	.	+	.	Name=rpl2 CDS;ID=u2fFyNudrbz1g5tuQ6LkPRKj1P4.1519055541320.518
Solanum_bulbocastanum_NC_007943	Geneious	CDS	154803	155236	.	+	.	Name=rpl2 CDS;ID=u2fFyNudrbz1g5tuQ6LkPRKj1P4.1519055541320.518
Solanum_bulbocastanum_NC_007943	Geneious	CDS	56647	58080	.	+	.	Name=rbcL CDS
Solanum_bulbocastanum_NC_007943	Geneious	CDS	76777	76782	.	+	.	Name=petB CDS;ID=u2fFyNudrbz1g5tuQ6LkPRKj1P4.1519055541320.519
Solanum_bulbocastanum_NC_007943	Geneious	CDS	77530	78171	.	+	.	Name=petB CDS;ID=u2fFyNudrbz1g5tuQ6LkPRKj1P4.1519055541320.519
Solanum_bulbocastanum_NC_007943	Geneious	CDS	34684	36069	.	+	.	Name=psbC CDS
Solanum_bulbocastanum_NC_007943	Geneious	CDS	12946	13090	.	-	.	Name=atpF CDS;ID=u2fFyNudrbz1g5tuQ6LkPRKj1P4.1519055541320.520
Solanum_bulbocastanum_NC_007943	Geneious	CDS	11843	12252	.	-	.	Name=atpF CDS;ID=u2fFyNudrbz1g5tuQ6LkPRKj1P4.1519055541320.520
Solanum_bulbocastanum_NC_007943	Geneious	CDS	78366	78373	.	+	.	Name=petD CDS;ID=u2fFyNudrbz1g5tuQ6LkPRKj1P4.1519055541320.521
Solanum_bulbocastanum_NC_007943	Geneious	CDS	79111	79587	.	+	.	Name=petD CDS;ID=u2fFyNudrbz1g5tuQ6LkPRKj1P4.1519055541320.521
Solanum_bulbocastanum_NC_007943	Geneious	CDS	123280	124461	.	-	.	Name=ndhH CDS
Solanum_bulbocastanum_NC_007943	Geneious	CDS	6107	6146	.	-	.	Name=rps16 CDS;ID=u2fFyNudrbz1g5tuQ6LkPRKj1P4.1519055541320.522
Solanum_bulbocastanum_NC_007943	Geneious	CDS	5025	5251	.	-	.	Name=rps16 CDS;ID=u2fFyNudrbz1g5tuQ6LkPRKj1P4.1519055541320.522
Solanum_bulbocastanum_NC_007943	Geneious	CDS	546	1607	.	-	.	Name=psbA CDS
Solanum_bulbocastanum_NC_007943	Geneious	CDS	33639	34700	.	+	.	Name=psbD CDS
Solanum_bulbocastanum_NC_007943	Geneious	CDS	79772	80785	.	-	.	Name=rpoA CDS
Solanum_bulbocastanum_NC_007943	Geneious	CDS	63843	64805	.	+	.	Name=petA CDS
Solanum_bulbocastanum_NC_007943	Geneious	CDS	115689	116630	.	+	.	Name=ccsA CDS
Solanum_bulbocastanum_NC_007943	Geneious	CDS	50631	51374	.	-	.	Name=ndhK CDS
Solanum_bulbocastanum_NC_007943	Geneious	CDS	14901	15644	.	-	.	Name=atpI CDS
Solanum_bulbocastanum_NC_007943	Geneious	CDS	15881	16591	.	-	.	Name=rps2 CDS
Solanum_bulbocastanum_NC_007943	Geneious	CDS	62934	63623	.	+	.	Name=cemA CDS
Solanum_bulbocastanum_NC_007943	Geneious	CDS	84443	85099	.	-	.	Name=rps3 CDS
Solanum_bulbocastanum_NC_007943	Geneious	CDS	46619	47224	.	-	.	Name=rps4 CDS
Solanum_bulbocastanum_NC_007943	Geneious	CDS	61650	62204	.	+	.	Name=ycf4 CDS
Solanum_bulbocastanum_NC_007943	Geneious	CDS	119512	120042	.	-	.	Name=ndhG CDS
Solanum_bulbocastanum_NC_007943	Geneious	CDS	120441	120944	.	-	.	Name=ndhI CDS
Solanum_bulbocastanum_NC_007943	Geneious	CDS	50049	50525	.	-	.	Name=ndhJ CDS
Solanum_bulbocastanum_NC_007943	Geneious	CDS	85084	85551	.	-	.	Name=rpl22 CDS
Solanum_bulbocastanum_NC_007943	Geneious	CDS	98646	99113	.	-	.	Name=rps7 CDS
Solanum_bulbocastanum_NC_007943	Geneious	CDS	142073	142540	.	+	.	Name=rps7 CDS
Solanum_bulbocastanum_NC_007943	Geneious	CDS	70385	70771	.	-	.	Name=rpl20 CDS
Solanum_bulbocastanum_NC_007943	Geneious	CDS	80851	81267	.	-	.	Name=rps11 CDS
Solanum_bulbocastanum_NC_007943	Geneious	CDS	81814	82218	.	-	.	Name=rps8 CDS
Solanum_bulbocastanum_NC_007943	Geneious	CDS	53939	54340	.	-	.	Name=atpE CDS
Solanum_bulbocastanum_NC_007943	Geneious	CDS	82386	82754	.	-	.	Name=rpl14 CDS
Solanum_bulbocastanum_NC_007943	Geneious	CDS	51365	51727	.	-	.	Name=ndhC CDS
Solanum_bulbocastanum_NC_007943	Geneious	CDS	69866	70171	.	+	.	Name=rps18 CDS
Solanum_bulbocastanum_NC_007943	Geneious	CDS	118983	119288	.	-	.	Name=ndhE CDS
Solanum_bulbocastanum_NC_007943	Geneious	CDS	37722	38024	.	-	.	Name=rps14 CDS
Solanum_bulbocastanum_NC_007943	Geneious	CDS	85604	85882	.	-	.	Name=rps19 CDS
Solanum_bulbocastanum_NC_007943	Geneious	CDS	87459	87740	.	-	.	Name=rpl23 CDS
Solanum_bulbocastanum_NC_007943	Geneious	CDS	153446	153727	.	+	.	Name=rpl23 CDS
Solanum_bulbocastanum_NC_007943	Geneious	CDS	124573	124836	.	-	.	Name=rps15 CDS
Solanum_bulbocastanum_NC_007943	Geneious	CDS	66402	66653	.	-	.	Name=psbE CDS
Solanum_bulbocastanum_NC_007943	Geneious	CDS	118486	118731	.	-	.	Name=psaC CDS
Solanum_bulbocastanum_NC_007943	Geneious	CDS	13492	13737	.	-	.	Name=atpH CDS
Solanum_bulbocastanum_NC_007943	Geneious	CDS	76426	76647	.	+	.	Name=psbH CDS
Solanum_bulbocastanum_NC_007943	Geneious	CDS	69479	69679	.	+	.	Name=rpl33 CDS
Solanum_bulbocastanum_NC_007943	Geneious	CDS	36760	36948	.	+	.	Name=psbZ CDS
Solanum_bulbocastanum_NC_007943	Geneious	CDS	7629	7814	.	+	.	Name=psbK CDS
Solanum_bulbocastanum_NC_007943	Geneious	CDS	114417	114584	.	+	.	Name=rpl32 CDS
Solanum_bulbocastanum_NC_007943	Geneious	CDS	68907	69041	.	+	.	Name=psaJ CDS
Solanum_bulbocastanum_NC_007943	Geneious	CDS	76183	76314	.	-	.	Name=psbN CDS
Solanum_bulbocastanum_NC_007943	Geneious	CDS	65887	66009	.	-	.	Name=psbJ CDS
Solanum_bulbocastanum_NC_007943	Geneious	CDS	66273	66392	.	-	.	Name=psbF CDS
Solanum_bulbocastanum_NC_007943	Geneious	CDS	66134	66250	.	-	.	Name=psbL CDS
Solanum_bulbocastanum_NC_007943	Geneious	CDS	67928	68041	.	+	.	Name=petG CDS
Solanum_bulbocastanum_NC_007943	Geneious	CDS	81369	81482	.	-	.	Name=rpl36 CDS
Solanum_bulbocastanum_NC_007943	Geneious	CDS	8175	8285	.	+	.	Name=psbI CDS
Solanum_bulbocastanum_NC_007943	Geneious	CDS	61094	61204	.	+	.	Name=psaI CDS
Solanum_bulbocastanum_NC_007943	Geneious	CDS	30399	30503	.	-	.	Name=psbM CDS
Solanum_bulbocastanum_NC_007943	Geneious	CDS	76011	76115	.	+	.	Name=psbT CDS
Solanum_bulbocastanum_NC_007943	Geneious	CDS	67649	67744	.	+	.	Name=petL CDS
Solanum_bulbocastanum_NC_007943	Geneious	CDS	29202	29291	.	+	.	Name=petN CDS
Solanum_bulbocastanum_NC_007943	Geneious	gene	71582	71695	.	-	.	Name=rps12 gene;ID=u2fFyNudrbz1g5tuQ6LkPRKj1P4.1519055541332.523
Solanum_bulbocastanum_NC_007943	Geneious	gene	141226	142019	.	+	.	Name=rps12 gene;ID=u2fFyNudrbz1g5tuQ6LkPRKj1P4.1519055541332.523
Solanum_bulbocastanum_NC_007943	Geneious	gene	71582	71695	.	-	.	Name=rps12 gene;ID=u2fFyNudrbz1g5tuQ6LkPRKj1P4.1519055541332.524
Solanum_bulbocastanum_NC_007943	Geneious	gene	99167	99960	.	-	.	Name=rps12 gene;ID=u2fFyNudrbz1g5tuQ6LkPRKj1P4.1519055541332.524
Solanum_bulbocastanum_NC_007943	Geneious	gene	146282	153118	.	-	.	Name=ycf2 gene
Solanum_bulbocastanum_NC_007943	Geneious	gene	88068	94904	.	+	.	Name=ycf2 gene
Solanum_bulbocastanum_NC_007943	Geneious	gene	125238	130901	.	-	.	Name=ycf1 gene
Solanum_bulbocastanum_NC_007943	Geneious	gene	16820	20986	.	-	.	Name=rpoC2 gene
Solanum_bulbocastanum_NC_007943	Geneious	gene	23948	27160	.	-	.	Name=rpoB gene
Solanum_bulbocastanum_NC_007943	Geneious	gene	105567	108376	.	+	.
Solanum_bulbocastanum_NC_007943	Geneious	gene	132810	135619	.	-	.
Solanum_bulbocastanum_NC_007943	Geneious	gene	21139	23942	.	-	.	Name=rpoC1 gene
Solanum_bulbocastanum_NC_007943	Geneious	gene	1822	4394	.	-	.	Name=trnK-UUU gene
Solanum_bulbocastanum_NC_007943	Geneious	gene	121029	123278	.	-	.	Name=ndhA gene
Solanum_bulbocastanum_NC_007943	Geneious	gene	40373	42625	.	-	.	Name=psaA gene
Solanum_bulbocastanum_NC_007943	Geneious	gene	111410	113632	.	-	.	Name=ndhF gene
Solanum_bulbocastanum_NC_007943	Geneious	gene	96149	98360	.	-	.	Name=ndhB gene
Solanum_bulbocastanum_NC_007943	Geneious	gene	142826	145037	.	+	.	Name=ndhB gene
Solanum_bulbocastanum_NC_007943	Geneious	gene	38143	40347	.	-	.	Name=psaB gene
Solanum_bulbocastanum_NC_007943	Geneious	gene	71804	73838	.	-	.	Name=clpP gene
Solanum_bulbocastanum_NC_007943	Geneious	gene	43388	45374	.	-	.	Name=ycf3 gene
Solanum_bulbocastanum_NC_007943	Geneious	gene	58826	60349	.	+	.	Name=accD gene
Solanum_bulbocastanum_NC_007943	Geneious	gene	85950	87440	.	-	.	Name=rpl2 gene
Solanum_bulbocastanum_NC_007943	Geneious	gene	2122	3651	.	-	.	Name=matK gene
Solanum_bulbocastanum_NC_007943	Geneious	gene	74284	75810	.	+	.	Name=psbB gene
Solanum_bulbocastanum_NC_007943	Geneious	gene	10265	11788	.	-	.	Name=atpA gene
Solanum_bulbocastanum_NC_007943	Geneious	gene	116866	118368	.	-	.	Name=ndhD gene
Solanum_bulbocastanum_NC_007943	Geneious	gene	101873	103372	.	+	.
Solanum_bulbocastanum_NC_007943	Geneious	gene	137814	139313	.	-	.
Solanum_bulbocastanum_NC_007943	Geneious	gene	54337	55833	.	-	.	Name=atpB gene
Solanum_bulbocastanum_NC_007943	Geneious	gene	82879	84297	.	-	.	Name=rpl16 gene
Solanum_bulbocastanum_NC_007943	Geneious	gene	153746	155236	.	+	.	Name=rpl2 gene
Solanum_bulbocastanum_NC_007943	Geneious	gene	56647	58080	.	+	.	Name=rbcL gene
Solanum_bulbocastanum_NC_007943	Geneious	gene	76777	78171	.	+	.	Name=petB gene
Solanum_bulbocastanum_NC_007943	Geneious	gene	34684	36069	.	+	.	Name=psbC gene
Solanum_bulbocastanum_NC_007943	Geneious	gene	110285	111402	.	+	.	Name=ycf1 gene
Solanum_bulbocastanum_NC_007943	Geneious	gene	11843	13090	.	-	.	Name=atpF gene
Solanum_bulbocastanum_NC_007943	Geneious	gene	78366	79587	.	+	.	Name=petD gene
Solanum_bulbocastanum_NC_007943	Geneious	gene	123280	124461	.	-	.	Name=ndhH gene
Solanum_bulbocastanum_NC_007943	Geneious	gene	5025	6146	.	-	.	Name=rps16 gene
Solanum_bulbocastanum_NC_007943	Geneious	gene	546	1607	.	-	.	Name=psbA gene
Solanum_bulbocastanum_NC_007943	Geneious	gene	33639	34700	.	+	.	Name=psbD gene
Solanum_bulbocastanum_NC_007943	Geneious	gene	79772	80785	.	-	.	Name=rpoA gene
Solanum_bulbocastanum_NC_007943	Geneious	gene	63843	64805	.	+	.	Name=petA gene
Solanum_bulbocastanum_NC_007943	Geneious	gene	115689	116630	.	+	.	Name=ccsA gene
Solanum_bulbocastanum_NC_007943	Geneious	gene	104530	105413	.	+	.	Name=trnA-UGC gene
Solanum_bulbocastanum_NC_007943	Geneious	gene	135773	136656	.	-	.	Name=trnA-UGC gene
Solanum_bulbocastanum_NC_007943	Geneious	gene	103672	104465	.	+	.	Name=trnI-GAU gene
Solanum_bulbocastanum_NC_007943	Geneious	gene	136721	137514	.	-	.	Name=trnI-GAU gene
Solanum_bulbocastanum_NC_007943	Geneious	gene	9125	9886	.	+	.	Name=trnG-UCC gene
Solanum_bulbocastanum_NC_007943	Geneious	gene	50631	51374	.	-	.	Name=ndhK gene
Solanum_bulbocastanum_NC_007943	Geneious	gene	14901	15644	.	-	.	Name=atpI gene
Solanum_bulbocastanum_NC_007943	Geneious	gene	15881	16591	.	-	.	Name=rps2 gene
Solanum_bulbocastanum_NC_007943	Geneious	gene	62934	63623	.	+	.	Name=cemA gene
Solanum_bulbocastanum_NC_007943	Geneious	gene	52812	53462	.	-	.	Name=trnV-UAC gene
Solanum_bulbocastanum_NC_007943	Geneious	gene	84443	85099	.	-	.	Name=rps3 gene
Solanum_bulbocastanum_NC_007943	Geneious	gene	46619	47224	.	-	.	Name=rps4 gene
Solanum_bulbocastanum_NC_007943	Geneious	gene	48351	48931	.	+	.	Name=trnL-UAA gene
Solanum_bulbocastanum_NC_007943	Geneious	gene	61650	62204	.	+	.	Name=ycf4 gene
Solanum_bulbocastanum_NC_007943	Geneious	gene	119512	120042	.	-	.	Name=ndhG gene
Solanum_bulbocastanum_NC_007943	Geneious	gene	120441	120944	.	-	.	Name=ndhI gene
Solanum_bulbocastanum_NC_007943	Geneious	gene	50049	50525	.	-	.	Name=ndhJ gene
Solanum_bulbocastanum_NC_007943	Geneious	gene	85084	85551	.	-	.	Name=rpl22 gene
Solanum_bulbocastanum_NC_007943	Geneious	gene	98646	99113	.	-	.	Name=rps7 gene
Solanum_bulbocastanum_NC_007943	Geneious	gene	142073	142540	.	+	.	Name=rps7 gene
Solanum_bulbocastanum_NC_007943	Geneious	gene	70385	70771	.	-	.	Name=rpl20 gene
Solanum_bulbocastanum_NC_007943	Geneious	gene	80851	81267	.	-	.	Name=rps11 gene
Solanum_bulbocastanum_NC_007943	Geneious	gene	81814	82218	.	-	.	Name=rps8 gene
Solanum_bulbocastanum_NC_007943	Geneious	gene	53939	54340	.	-	.	Name=atpE gene
Solanum_bulbocastanum_NC_007943	Geneious	gene	82386	82754	.	-	.	Name=rpl14 gene
Solanum_bulbocastanum_NC_007943	Geneious	gene	51365	51727	.	-	.	Name=ndhC gene
Solanum_bulbocastanum_NC_007943	Geneious	gene	137033	137373	.	-	.	Name=ycf68 gene
Solanum_bulbocastanum_NC_007943	Geneious	gene	103813	104151	.	+	.	Name=ycf68 gene
Solanum_bulbocastanum_NC_007943	Geneious	gene	69866	70171	.	+	.	Name=rps18 gene
Solanum_bulbocastanum_NC_007943	Geneious	gene	118983	119288	.	-	.	Name=ndhE gene
Solanum_bulbocastanum_NC_007943	Geneious	gene	37722	38024	.	-	.	Name=rps14 gene
Solanum_bulbocastanum_NC_007943	Geneious	gene	81594	81769	.	-	.	Name=infA gene;Note=Partial sequence%3B internal stop codons
Solanum_bulbocastanum_NC_007943	Geneious	gene	85604	85882	.	-	.	Name=rps19 gene
Solanum_bulbocastanum_NC_007943	Geneious	gene	87459	87740	.	-	.	Name=rpl23 gene
Solanum_bulbocastanum_NC_007943	Geneious	gene	153446	153727	.	+	.	Name=rpl23 gene
Solanum_bulbocastanum_NC_007943	Geneious	gene	94995	95258	.	+	.	Name=ycf15 gene;Note=Internal stop codons
Solanum_bulbocastanum_NC_007943	Geneious	gene	145928	146191	.	-	.	Name=ycf15 gene
Solanum_bulbocastanum_NC_007943	Geneious	gene	124573	124836	.	-	.	Name=rps15 gene
Solanum_bulbocastanum_NC_007943	Geneious	gene	114650	114874	.	+	.	Name=sprA gene
Solanum_bulbocastanum_NC_007943	Geneious	gene	66402	66653	.	-	.	Name=psbE gene
Solanum_bulbocastanum_NC_007943	Geneious	gene	118486	118731	.	-	.	Name=psaC gene
Solanum_bulbocastanum_NC_007943	Geneious	gene	13492	13737	.	-	.	Name=atpH gene
Solanum_bulbocastanum_NC_007943	Geneious	gene	76426	76647	.	+	.	Name=psbH gene
Solanum_bulbocastanum_NC_007943	Geneious	gene	69479	69679	.	+	.	Name=rpl33 gene
Solanum_bulbocastanum_NC_007943	Geneious	gene	36760	36948	.	+	.	Name=psbZ gene
Solanum_bulbocastanum_NC_007943	Geneious	gene	7629	7814	.	+	.	Name=psbK gene
Solanum_bulbocastanum_NC_007943	Geneious	gene	114417	114584	.	+	.	Name=rpl32 gene
Solanum_bulbocastanum_NC_007943	Geneious	gene	68907	69041	.	+	.	Name=psaJ gene
Solanum_bulbocastanum_NC_007943	Geneious	gene	76183	76314	.	-	.	Name=psbN gene
Solanum_bulbocastanum_NC_007943	Geneious	gene	65887	66009	.	-	.	Name=psbJ gene
Solanum_bulbocastanum_NC_007943	Geneious	gene	108837	108957	.	+	.
Solanum_bulbocastanum_NC_007943	Geneious	gene	132229	132349	.	-	.
Solanum_bulbocastanum_NC_007943	Geneious	gene	66273	66392	.	-	.	Name=psbF gene
Solanum_bulbocastanum_NC_007943	Geneious	gene	66134	66250	.	-	.	Name=psbL gene
Solanum_bulbocastanum_NC_007943	Geneious	gene	67928	68041	.	+	.	Name=petG gene
Solanum_bulbocastanum_NC_007943	Geneious	gene	81369	81482	.	-	.	Name=rpl36 gene
Solanum_bulbocastanum_NC_007943	Geneious	gene	8175	8285	.	+	.	Name=psbI gene
Solanum_bulbocastanum_NC_007943	Geneious	gene	61094	61204	.	+	.	Name=psaI gene
Solanum_bulbocastanum_NC_007943	Geneious	gene	30399	30503	.	-	.	Name=psbM gene
Solanum_bulbocastanum_NC_007943	Geneious	gene	76011	76115	.	+	.	Name=psbT gene
Solanum_bulbocastanum_NC_007943	Geneious	gene	108478	108580	.	+	.
Solanum_bulbocastanum_NC_007943	Geneious	gene	132606	132708	.	-	.
Solanum_bulbocastanum_NC_007943	Geneious	gene	67649	67744	.	+	.	Name=petL gene
Solanum_bulbocastanum_NC_007943	Geneious	gene	36309	36400	.	-	.	Name=trnS-UGA gene
Solanum_bulbocastanum_NC_007943	Geneious	gene	29202	29291	.	+	.	Name=petN gene
Solanum_bulbocastanum_NC_007943	Geneious	gene	8409	8496	.	-	.	Name=trnS-GCU gene
Solanum_bulbocastanum_NC_007943	Geneious	gene	46193	46279	.	+	.	Name=trnS-GGA gene
Solanum_bulbocastanum_NC_007943	Geneious	gene	31759	31842	.	-	.	Name=trnY-GUA gene
Solanum_bulbocastanum_NC_007943	Geneious	gene	95529	95609	.	-	.	Name=trnL-CAA gene
Solanum_bulbocastanum_NC_007943	Geneious	gene	145577	145657	.	+	.	Name=trnL-CAA gene
Solanum_bulbocastanum_NC_007943	Geneious	gene	115506	115585	.	+	.	Name=trnL-UAG gene
Solanum_bulbocastanum_NC_007943	Geneious	gene	32	106	.	-	.	Name=trnH-GUG gene
Solanum_bulbocastanum_NC_007943	Geneious	gene	31577	31650	.	-	.	Name=trnD-GUC gene
Solanum_bulbocastanum_NC_007943	Geneious	gene	37499	37572	.	-	.	Name=trnfM-CAU gene
Solanum_bulbocastanum_NC_007943	Geneious	gene	68164	68237	.	-	.	Name=trnW-CCA gene
Solanum_bulbocastanum_NC_007943	Geneious	gene	68402	68475	.	-	.	Name=trnP-UGG gene
Solanum_bulbocastanum_NC_007943	Geneious	gene	87906	87979	.	-	.	Name=trnI-CAU gene
Solanum_bulbocastanum_NC_007943	Geneious	gene	109221	109294	.	+	.	Name=trnR-ACG gene
Solanum_bulbocastanum_NC_007943	Geneious	gene	131892	131965	.	-	.	Name=trnR-ACG gene
Solanum_bulbocastanum_NC_007943	Geneious	gene	153207	153280	.	+	.	Name=trnI-CAU gene
Solanum_bulbocastanum_NC_007943	Geneious	gene	101574	101645	.	+	.	Name=trnV-GAC gene
Solanum_bulbocastanum_NC_007943	Geneious	gene	31902	31974	.	-	.	Name=trnE-UUC gene
Solanum_bulbocastanum_NC_007943	Geneious	gene	47582	47654	.	-	.	Name=trnT-UGU gene
Solanum_bulbocastanum_NC_007943	Geneious	gene	49339	49411	.	+	.	Name=trnF-GAA gene
Solanum_bulbocastanum_NC_007943	Geneious	gene	53645	53717	.	+	.	Name=trnM-CAU gene
Solanum_bulbocastanum_NC_007943	Geneious	gene	32394	32465	.	+	.	Name=trnT-GGU gene
Solanum_bulbocastanum_NC_007943	Geneious	gene	7221	7292	.	-	.	Name=trnQ-UUG gene
Solanum_bulbocastanum_NC_007943	Geneious	gene	10069	10140	.	+	.	Name=trnR-UCU gene
Solanum_bulbocastanum_NC_007943	Geneious	gene	28476	28547	.	+	.	Name=trnC-GCA gene
Solanum_bulbocastanum_NC_007943	Geneious	gene	109876	109947	.	-	.	Name=trnN-GUU gene
Solanum_bulbocastanum_NC_007943	Geneious	gene	131239	131310	.	+	.	Name=trnN-GUU gene
Solanum_bulbocastanum_NC_007943	Geneious	gene	139541	139612	.	-	.	Name=trnV-GAC gene
Solanum_bulbocastanum_NC_007943	Geneious	gene	37224	37294	.	+	.	Name=trnG-GCC gene
Solanum_bulbocastanum_NC_007943	Geneious	gene	155304	155371	.	+	.	Name=rps19
