# Supplementary material for: The chloroplast genome sequence of bittersweet (Solanum dulcamara): Plastid genome structure evolution in Solanaceae
Source: PLoS One. 2018 Apr 25;13(4):e0196069. doi: 10.1371/journal.pone.0196069 (PMC5919006; doi:10.1371/journal.pone.0196069)
Supplement: S5 Data — (ZIP) [file pone.0196069.s005.zip › Reannotation_GB/Solanum chilense_KP117021.gff]

##gff-version 3
##source-version geneious 9.1.7
Solanum%20chilense_KP117021	Geneious	region	1	155528	.	+	0	Is_circular=true
Solanum_chilense_KP117021	Geneious	misc_RNA	114769	114990	.	+	.	Name=sprA
Solanum_chilense_KP117021	Geneious	misc_feature	1	85907	.	+	.	Name=Large Single Copy (LSC) region
Solanum_chilense_KP117021	Geneious	misc_feature	111536	129900	.	+	.	Name=Small Single Copy (SSC) region
Solanum_chilense_KP117021	Geneious	repeat_region	85908	111535	.	+	.	Name=IRb
Solanum_chilense_KP117021	Geneious	repeat_region	129901	155528	.	-	.	Name=IRa
Solanum_chilense_KP117021	Geneious	rRNA	105692	108501	.	+	.	Name=rrn23 rRNA
Solanum_chilense_KP117021	Geneious	rRNA	132935	135744	.	-	.	Name=rrn23 rRNA
Solanum_chilense_KP117021	Geneious	rRNA	101997	103496	.	+	.	Name=rrn16 rRNA
Solanum_chilense_KP117021	Geneious	rRNA	137940	139439	.	-	.	Name=rrn16 rRNA
Solanum_chilense_KP117021	Geneious	rRNA	108962	109082	.	+	.	Name=rrn5 rRNA
Solanum_chilense_KP117021	Geneious	rRNA	132354	132474	.	-	.	Name=rrn5 rRNA
Solanum_chilense_KP117021	Geneious	rRNA	108603	108705	.	+	.	Name=rrn4.5 rRNA
Solanum_chilense_KP117021	Geneious	rRNA	132731	132833	.	-	.	Name=rrn4.5 rRNA
Solanum_chilense_KP117021	Geneious	intron	1852	4364	.	-	.	Name=trnK intron
Solanum_chilense_KP117021	Geneious	intron	121693	122831	.	-	.	Name=ndhA intron 1
Solanum_chilense_KP117021	Geneious	intron	83385	84406	.	-	.	Name=rpl16 intron 1
Solanum_chilense_KP117021	Geneious	intron	5163	6026	.	-	.	Name=rps16 intron
Solanum_chilense_KP117021	Geneious	intron	73071	73867	.	-	.	Name=clpP intron 1
Solanum_chilense_KP117021	Geneious	intron	43504	44253	.	-	.	Name=ycf3 intron 2
Solanum_chilense_KP117021	Geneious	intron	104693	105503	.	+	.	Name=tRNA-Ala (UGC) intron 1
Solanum_chilense_KP117021	Geneious	intron	135933	136743	.	-	.	Name=trnA intron
Solanum_chilense_KP117021	Geneious	intron	78485	79222	.	+	.	Name=petD intron 1
Solanum_chilense_KP117021	Geneious	intron	76894	77640	.	+	.	Name=petB intron 1
Solanum_chilense_KP117021	Geneious	intron	44484	45210	.	-	.	Name=ycf3 intron 1
Solanum_chilense_KP117021	Geneious	intron	22716	23452	.	-	.	Name=rpoC1 intron
Solanum_chilense_KP117021	Geneious	intron	12232	12917	.	-	.	Name=atpF intron 1
Solanum_chilense_KP117021	Geneious	intron	103834	104555	.	+	.	Name=trnI intron
Solanum_chilense_KP117021	Geneious	intron	136881	137602	.	-	.	Name=trnI intron
Solanum_chilense_KP117021	Geneious	intron	9126	9817	.	+	.	Name=trnG intron
Solanum_chilense_KP117021	Geneious	intron	97009	97687	.	-	.	Name=ndhB intron 1
Solanum_chilense_KP117021	Geneious	intron	143749	144427	.	+	.	Name=ndhB intron
Solanum_chilense_KP117021	Geneious	intron	86501	87166	.	-	.	Name=rpl2 intron 1
Solanum_chilense_KP117021	Geneious	intron	154270	154935	.	+	.	Name=rpl2 intron 1
Solanum_chilense_KP117021	Geneious	intron	72163	72778	.	-	.	Name=clpP intron 2
Solanum_chilense_KP117021	Geneious	intron	52919	53489	.	-	.	Name=trnV intron 1
Solanum_chilense_KP117021	Geneious	intron	99297	99832	.	-	.	Name=rps12 intron 2
Solanum_chilense_KP117021	Geneious	intron	141604	142139	.	+	.	Name=rps12 intron 2
Solanum_chilense_KP117021	Geneious	intron	48403	48899	.	+	.	Name=trnL-UAA intron
Solanum_chilense_KP117021	Geneious	tRNA	4365	4401	.	-	.	Name=trnK-UUU tRNA;ID=u2fFyNudrbz1g5tuQ6LkPRKj1P4.1519055543853.525
Solanum_chilense_KP117021	Geneious	tRNA	1817	1851	.	-	.	Name=trnK-UUU tRNA;ID=u2fFyNudrbz1g5tuQ6LkPRKj1P4.1519055543853.525
Solanum_chilense_KP117021	Geneious	tRNA	104655	104692	.	+	.	Name=trnA-UGC;ID=u2fFyNudrbz1g5tuQ6LkPRKj1P4.1519055543853.526
Solanum_chilense_KP117021	Geneious	tRNA	105504	105538	.	+	.	Name=trnA-UGC;ID=u2fFyNudrbz1g5tuQ6LkPRKj1P4.1519055543853.526
Solanum_chilense_KP117021	Geneious	tRNA	136744	136781	.	-	.	Name=trnA-UGC;ID=u2fFyNudrbz1g5tuQ6LkPRKj1P4.1519055543853.527
Solanum_chilense_KP117021	Geneious	tRNA	135898	135932	.	-	.	Name=trnA-UGC;ID=u2fFyNudrbz1g5tuQ6LkPRKj1P4.1519055543853.527
Solanum_chilense_KP117021	Geneious	tRNA	103797	103833	.	+	.	Name=trnI-GAU tRNA;ID=u2fFyNudrbz1g5tuQ6LkPRKj1P4.1519055543853.528
Solanum_chilense_KP117021	Geneious	tRNA	104556	104590	.	+	.	Name=trnI-GAU tRNA;ID=u2fFyNudrbz1g5tuQ6LkPRKj1P4.1519055543853.528
Solanum_chilense_KP117021	Geneious	tRNA	137603	137639	.	-	.	Name=trnI-GAU tRNA;ID=u2fFyNudrbz1g5tuQ6LkPRKj1P4.1519055543853.529
Solanum_chilense_KP117021	Geneious	tRNA	136846	136881	.	-	.	Name=trnI-GAU tRNA;ID=u2fFyNudrbz1g5tuQ6LkPRKj1P4.1519055543853.529
Solanum_chilense_KP117021	Geneious	tRNA	9103	9125	.	+	.	Name=trnG-GCC tRNA;ID=u2fFyNudrbz1g5tuQ6LkPRKj1P4.1519055543853.530
Solanum_chilense_KP117021	Geneious	tRNA	9818	9865	.	+	.	Name=trnG-GCC tRNA;ID=u2fFyNudrbz1g5tuQ6LkPRKj1P4.1519055543853.530
Solanum_chilense_KP117021	Geneious	tRNA	53490	53534	.	-	.	Name=trnV-UAC;ID=u2fFyNudrbz1g5tuQ6LkPRKj1P4.1519055543853.531
Solanum_chilense_KP117021	Geneious	tRNA	52884	52918	.	-	.	Name=trnV-UAC;ID=u2fFyNudrbz1g5tuQ6LkPRKj1P4.1519055543853.531
Solanum_chilense_KP117021	Geneious	tRNA	48368	48402	.	+	.	Name=trnL-UAA;ID=u2fFyNudrbz1g5tuQ6LkPRKj1P4.1519055543853.532
Solanum_chilense_KP117021	Geneious	tRNA	48900	48948	.	+	.	Name=trnL-UAA;ID=u2fFyNudrbz1g5tuQ6LkPRKj1P4.1519055543853.532
Solanum_chilense_KP117021	Geneious	tRNA	36276	36367	.	-	.	Name=trnS-UGA tRNA
Solanum_chilense_KP117021	Geneious	tRNA	8387	8474	.	-	.	Name=trnS-GCU tRNA
Solanum_chilense_KP117021	Geneious	tRNA	46191	46277	.	+	.	Name=trnS-GGA tRNA
Solanum_chilense_KP117021	Geneious	tRNA	31723	31806	.	-	.	Name=trnY-GUA tRNA
Solanum_chilense_KP117021	Geneious	tRNA	95633	95713	.	-	.	Name=trnL-CAA tRNA
Solanum_chilense_KP117021	Geneious	tRNA	145723	145803	.	+	.	Name=trnL-CAA tRNA
Solanum_chilense_KP117021	Geneious	tRNA	115627	115706	.	+	.	Name=trnL-UAG tRNA
Solanum_chilense_KP117021	Geneious	tRNA	2	76	.	-	.	Name=trnH-GUG tRNA
Solanum_chilense_KP117021	Geneious	tRNA	31541	31614	.	-	.	Name=trnD-GUC tRNA
Solanum_chilense_KP117021	Geneious	tRNA	37466	37539	.	-	.	Name=trnfM-CAU tRNA
Solanum_chilense_KP117021	Geneious	tRNA	68246	68319	.	-	.	Name=trnW-CCA tRNA
Solanum_chilense_KP117021	Geneious	tRNA	68484	68557	.	-	.	Name=trnP-UGG tRNA
Solanum_chilense_KP117021	Geneious	tRNA	88023	88096	.	-	.	Name=trnI-CAU tRNA
Solanum_chilense_KP117021	Geneious	tRNA	109345	109418	.	+	.	Name=trnR-ACG tRNA
Solanum_chilense_KP117021	Geneious	tRNA	132018	132091	.	-	.	Name=trnR-ACG tRNA
Solanum_chilense_KP117021	Geneious	tRNA	153340	153413	.	+	.	Name=trnI-CAU tRNA
Solanum_chilense_KP117021	Geneious	tRNA	101698	101769	.	+	.	Name=trnV-GAC tRNA
Solanum_chilense_KP117021	Geneious	tRNA	31866	31938	.	-	.	Name=trnE-UUC tRNA
Solanum_chilense_KP117021	Geneious	tRNA	47579	47651	.	-	.	Name=trnT-UGU tRNA
Solanum_chilense_KP117021	Geneious	tRNA	49356	49428	.	+	.	Name=trnF-GAA tRNA
Solanum_chilense_KP117021	Geneious	tRNA	53717	53789	.	+	.	Name=trnM-CAU tRNA
Solanum_chilense_KP117021	Geneious	tRNA	32351	32422	.	+	.	Name=trnT-GGU tRNA
Solanum_chilense_KP117021	Geneious	tRNA	7168	7239	.	-	.	Name=trnQ-UUG tRNA
Solanum_chilense_KP117021	Geneious	tRNA	10046	10117	.	+	.	Name=trnR-UCU tRNA
Solanum_chilense_KP117021	Geneious	tRNA	28444	28515	.	+	.	Name=trnC-GCA tRNA
Solanum_chilense_KP117021	Geneious	tRNA	110017	110088	.	-	.	Name=trnN-GUU tRNA
Solanum_chilense_KP117021	Geneious	tRNA	131348	131419	.	+	.	Name=trnN-GUU tRNA
Solanum_chilense_KP117021	Geneious	tRNA	139667	139738	.	-	.	Name=trnV-GAC tRNA
Solanum_chilense_KP117021	Geneious	tRNA	37191	37261	.	+	.	Name=trnG-UCC tRNA
Solanum_chilense_KP117021	Geneious	exon	21102	22715	.	-	.	Name=rpoC1 exon 2
Solanum_chilense_KP117021	Geneious	exon	97688	98464	.	-	.	Name=ndhB exon 1
Solanum_chilense_KP117021	Geneious	exon	142972	143748	.	+	.	Name=ndhB exon 1
Solanum_chilense_KP117021	Geneious	exon	96253	97008	.	-	.	Name=ndhB exon 2
Solanum_chilense_KP117021	Geneious	exon	144428	145183	.	+	.	Name=ndhB exon 2
Solanum_chilense_KP117021	Geneious	exon	77641	78282	.	+	.	Name=petB exon 2
Solanum_chilense_KP117021	Geneious	exon	122832	123384	.	-	.	Name=ndhA exon 1
Solanum_chilense_KP117021	Geneious	exon	121154	121692	.	-	.	Name=ndhA exon 2
Solanum_chilense_KP117021	Geneious	exon	86067	86500	.	-	.	Name=rpl2 exon 2
Solanum_chilense_KP117021	Geneious	exon	79223	79697	.	+	.	Name=petD exon 2
Solanum_chilense_KP117021	Geneious	exon	23453	23905	.	-	.	Name=rpoC1 exon 1
Solanum_chilense_KP117021	Geneious	exon	154936	155369	.	+	.	Name=rpl2 exon 2
Solanum_chilense_KP117021	Geneious	exon	11822	12231	.	-	.	Name=atpF exon 2
Solanum_chilense_KP117021	Geneious	exon	82989	83384	.	-	.	Name=rpl16 exon 2
Solanum_chilense_KP117021	Geneious	exon	87167	87557	.	-	.	Name=rpl2 exon 1
Solanum_chilense_KP117021	Geneious	exon	153879	154269	.	+	.	Name=rpl2 exon 1
Solanum_chilense_KP117021	Geneious	exon	72779	73070	.	-	.	Name=clpP exon 2
Solanum_chilense_KP117021	Geneious	exon	71905	72162	.	-	.	Name=clpP exon 3
Solanum_chilense_KP117021	Geneious	exon	4936	5162	.	-	.	Name=rps16 exon 2
Solanum_chilense_KP117021	Geneious	exon	99833	100064	.	-	.	Name=rps12 exon 1
Solanum_chilense_KP117021	Geneious	exon	141372	141603	.	+	.	Name=rps12 exon 1
Solanum_chilense_KP117021	Geneious	exon	44254	44483	.	-	.	Name=ycf3 exon 2
Solanum_chilense_KP117021	Geneious	exon	43351	43503	.	-	.	Name=ycf3 exon 3
Solanum_chilense_KP117021	Geneious	exon	12918	13062	.	-	.	Name=atpF exon 1
Solanum_chilense_KP117021	Geneious	exon	45211	45334	.	-	.	Name=ycf3 exon 1
Solanum_chilense_KP117021	Geneious	exon	71683	71796	.	-	.	Name=rps12 exon 1
Solanum_chilense_KP117021	Geneious	exon	73868	73938	.	-	.	Name=clpP exon 1
Solanum_chilense_KP117021	Geneious	exon	53490	53534	.	-	.	Name=trnV-UAC exon2
Solanum_chilense_KP117021	Geneious	exon	48900	48948	.	+	.	Name=trnL-UAA exon1
Solanum_chilense_KP117021	Geneious	exon	9818	9865	.	+	.	Name=trnG exon1
Solanum_chilense_KP117021	Geneious	exon	6027	6066	.	-	.	Name=rps16 exon 1
Solanum_chilense_KP117021	Geneious	exon	104655	104692	.	+	.	Name=trnA-UGC exon1
Solanum_chilense_KP117021	Geneious	exon	136744	136781	.	-	.	Name=trnA exon 1
Solanum_chilense_KP117021	Geneious	exon	4365	4401	.	-	.	Name=trnK exon 1
Solanum_chilense_KP117021	Geneious	exon	103797	103833	.	+	.	Name=trnI-GAU exon 1
Solanum_chilense_KP117021	Geneious	exon	137603	137639	.	-	.	Name=trnI exon 1
Solanum_chilense_KP117021	Geneious	exon	1817	1851	.	-	.	Name=trnK exon 2
Solanum_chilense_KP117021	Geneious	exon	48368	48402	.	+	.	Name=trnL-UAA exon2
Solanum_chilense_KP117021	Geneious	exon	52884	52918	.	-	.	Name=trnV-UAC exon1
Solanum_chilense_KP117021	Geneious	exon	104556	104590	.	+	.	Name=trnI-GAU exon2
Solanum_chilense_KP117021	Geneious	exon	105504	105538	.	+	.	Name=trnA-UGC exon2
Solanum_chilense_KP117021	Geneious	exon	135898	135932	.	-	.	Name=trnA exon 2
Solanum_chilense_KP117021	Geneious	exon	136846	136880	.	-	.	Name=trnI exon 2
Solanum_chilense_KP117021	Geneious	exon	99271	99296	.	-	.	Name=rps12 exon 2
Solanum_chilense_KP117021	Geneious	exon	142140	142165	.	+	.	Name=rps12 exon 2
Solanum_chilense_KP117021	Geneious	exon	9103	9125	.	+	.	Name=trnG exon 2
Solanum_chilense_KP117021	Geneious	exon	84407	84415	.	-	.	Name=rpl16 exon 1
Solanum_chilense_KP117021	Geneious	exon	78477	78484	.	+	.	Name=petD exon 1
Solanum_chilense_KP117021	Geneious	exon	76888	76893	.	+	.	Name=petB exon 1
Solanum_chilense_KP117021	Geneious	CDS	71683	71796	.	-	.	Name=rps12 CDS;ID=u2fFyNudrbz1g5tuQ6LkPRKj1P4.1519055543854.533
Solanum_chilense_KP117021	Geneious	CDS	141372	141603	.	+	.	Name=rps12 CDS;ID=u2fFyNudrbz1g5tuQ6LkPRKj1P4.1519055543854.533
Solanum_chilense_KP117021	Geneious	CDS	142140	142165	.	+	.	Name=rps12 CDS;ID=u2fFyNudrbz1g5tuQ6LkPRKj1P4.1519055543854.533
Solanum_chilense_KP117021	Geneious	CDS	71683	71796	.	-	.	Name=rps12 CDS;ID=u2fFyNudrbz1g5tuQ6LkPRKj1P4.1519055543854.534
Solanum_chilense_KP117021	Geneious	CDS	99833	100064	.	-	.	Name=rps12 CDS;ID=u2fFyNudrbz1g5tuQ6LkPRKj1P4.1519055543854.534
Solanum_chilense_KP117021	Geneious	CDS	99271	99296	.	-	.	Name=rps12 CDS;ID=u2fFyNudrbz1g5tuQ6LkPRKj1P4.1519055543854.534
Solanum_chilense_KP117021	Geneious	CDS	88225	95061	.	+	.	Name=ycf2 CDS
Solanum_chilense_KP117021	Geneious	CDS	146375	153211	.	-	.	Name=ycf2 CDS
Solanum_chilense_KP117021	Geneious	CDS	125344	131019	.	-	.	Name=ycf1 CDS
Solanum_chilense_KP117021	Geneious	CDS	16783	20949	.	-	.	Name=rpoC2 CDS
Solanum_chilense_KP117021	Geneious	CDS	23911	27123	.	-	.	Name=rpoB CDS
Solanum_chilense_KP117021	Geneious	CDS	23453	23905	.	-	.	Name=rpoC1 CDS;ID=u2fFyNudrbz1g5tuQ6LkPRKj1P4.1519055543854.535
Solanum_chilense_KP117021	Geneious	CDS	21102	22715	.	-	.	Name=rpoC1 CDS;ID=u2fFyNudrbz1g5tuQ6LkPRKj1P4.1519055543854.535
Solanum_chilense_KP117021	Geneious	CDS	122832	123384	.	-	.	Name=ndhA CDS;ID=u2fFyNudrbz1g5tuQ6LkPRKj1P4.1519055543854.536
Solanum_chilense_KP117021	Geneious	CDS	121154	121692	.	-	.	Name=ndhA CDS;ID=u2fFyNudrbz1g5tuQ6LkPRKj1P4.1519055543854.536
Solanum_chilense_KP117021	Geneious	CDS	40340	42592	.	-	.	Name=psaA CDS
Solanum_chilense_KP117021	Geneious	CDS	111553	113766	.	-	.	Name=ndhF CDS
Solanum_chilense_KP117021	Geneious	CDS	97688	98464	.	-	.	Name=ndhB CDS;ID=u2fFyNudrbz1g5tuQ6LkPRKj1P4.1519055543854.537
Solanum_chilense_KP117021	Geneious	CDS	96253	97008	.	-	.	Name=ndhB CDS;ID=u2fFyNudrbz1g5tuQ6LkPRKj1P4.1519055543854.537
Solanum_chilense_KP117021	Geneious	CDS	142972	143748	.	+	.	Name=ndhB CDS;ID=u2fFyNudrbz1g5tuQ6LkPRKj1P4.1519055543854.538
Solanum_chilense_KP117021	Geneious	CDS	144428	145183	.	+	.	Name=ndhB CDS;ID=u2fFyNudrbz1g5tuQ6LkPRKj1P4.1519055543854.538
Solanum_chilense_KP117021	Geneious	CDS	38110	40314	.	-	.	Name=psaB CDS
Solanum_chilense_KP117021	Geneious	CDS	73868	73938	.	-	.	Name=clpP CDS;ID=u2fFyNudrbz1g5tuQ6LkPRKj1P4.1519055543854.539
Solanum_chilense_KP117021	Geneious	CDS	72779	73070	.	-	.	Name=clpP CDS;ID=u2fFyNudrbz1g5tuQ6LkPRKj1P4.1519055543854.539
Solanum_chilense_KP117021	Geneious	CDS	71905	72162	.	-	.	Name=clpP CDS;ID=u2fFyNudrbz1g5tuQ6LkPRKj1P4.1519055543854.539
Solanum_chilense_KP117021	Geneious	CDS	45211	45334	.	-	.	Name=ycf3 CDS;ID=u2fFyNudrbz1g5tuQ6LkPRKj1P4.1519055543854.540
Solanum_chilense_KP117021	Geneious	CDS	44254	44483	.	-	.	Name=ycf3 CDS;ID=u2fFyNudrbz1g5tuQ6LkPRKj1P4.1519055543854.540
Solanum_chilense_KP117021	Geneious	CDS	43351	43503	.	-	.	Name=ycf3 CDS;ID=u2fFyNudrbz1g5tuQ6LkPRKj1P4.1519055543854.540
Solanum_chilense_KP117021	Geneious	CDS	58912	60435	.	+	.	Name=accD CDS
Solanum_chilense_KP117021	Geneious	CDS	87167	87557	.	-	.	Name=rpl2 CDS;ID=u2fFyNudrbz1g5tuQ6LkPRKj1P4.1519055543854.541
Solanum_chilense_KP117021	Geneious	CDS	86067	86500	.	-	.	Name=rpl2 CDS;ID=u2fFyNudrbz1g5tuQ6LkPRKj1P4.1519055543854.541
Solanum_chilense_KP117021	Geneious	CDS	2128	3657	.	-	.	Name=matK CDS
Solanum_chilense_KP117021	Geneious	CDS	74383	75909	.	+	.	Name=psbB CDS
Solanum_chilense_KP117021	Geneious	CDS	10243	11766	.	-	.	Name=atpA CDS
Solanum_chilense_KP117021	Geneious	CDS	116991	118493	.	-	.	Name=ndhD CDS
Solanum_chilense_KP117021	Geneious	CDS	54409	55905	.	-	.	Name=atpB CDS
Solanum_chilense_KP117021	Geneious	CDS	84407	84415	.	-	.	Name=rpl16 CDS;ID=u2fFyNudrbz1g5tuQ6LkPRKj1P4.1519055543854.542
Solanum_chilense_KP117021	Geneious	CDS	82989	83384	.	-	.	Name=rpl16 CDS;ID=u2fFyNudrbz1g5tuQ6LkPRKj1P4.1519055543854.542
Solanum_chilense_KP117021	Geneious	CDS	153879	154269	.	+	.	Name=rpl2 CDS;ID=u2fFyNudrbz1g5tuQ6LkPRKj1P4.1519055543854.543
Solanum_chilense_KP117021	Geneious	CDS	154936	155369	.	+	.	Name=rpl2 CDS;ID=u2fFyNudrbz1g5tuQ6LkPRKj1P4.1519055543854.543
Solanum_chilense_KP117021	Geneious	CDS	56719	58152	.	+	.	Name=rbcL CDS
Solanum_chilense_KP117021	Geneious	CDS	76888	76893	.	+	.	Name=petB CDS;ID=u2fFyNudrbz1g5tuQ6LkPRKj1P4.1519055543855.544
Solanum_chilense_KP117021	Geneious	CDS	77641	78282	.	+	.	Name=petB CDS;ID=u2fFyNudrbz1g5tuQ6LkPRKj1P4.1519055543855.544
Solanum_chilense_KP117021	Geneious	CDS	34650	36035	.	+	.	Name=psbC CDS
Solanum_chilense_KP117021	Geneious	CDS	12918	13062	.	-	.	Name=atpF CDS;ID=u2fFyNudrbz1g5tuQ6LkPRKj1P4.1519055543855.545
Solanum_chilense_KP117021	Geneious	CDS	11822	12231	.	-	.	Name=atpF CDS;ID=u2fFyNudrbz1g5tuQ6LkPRKj1P4.1519055543855.545
Solanum_chilense_KP117021	Geneious	CDS	78477	78484	.	+	.	Name=petD CDS;ID=u2fFyNudrbz1g5tuQ6LkPRKj1P4.1519055543855.546
Solanum_chilense_KP117021	Geneious	CDS	79223	79697	.	+	.	Name=petD CDS;ID=u2fFyNudrbz1g5tuQ6LkPRKj1P4.1519055543855.546
Solanum_chilense_KP117021	Geneious	CDS	123386	124567	.	-	.	Name=ndhH CDS
Solanum_chilense_KP117021	Geneious	CDS	6027	6066	.	-	.	Name=rps16 CDS;ID=u2fFyNudrbz1g5tuQ6LkPRKj1P4.1519055543855.547
Solanum_chilense_KP117021	Geneious	CDS	4936	5162	.	-	.	Name=rps16 CDS;ID=u2fFyNudrbz1g5tuQ6LkPRKj1P4.1519055543855.547
Solanum_chilense_KP117021	Geneious	CDS	541	1602	.	-	.	Name=psbA CDS
Solanum_chilense_KP117021	Geneious	CDS	33605	34666	.	+	.	Name=psbD CDS
Solanum_chilense_KP117021	Geneious	CDS	79889	80902	.	-	.	Name=rpoA CDS
Solanum_chilense_KP117021	Geneious	CDS	63932	64894	.	+	.	Name=petA CDS
Solanum_chilense_KP117021	Geneious	CDS	115810	116751	.	+	.	Name=ccsA CDS
Solanum_chilense_KP117021	Geneious	CDS	50678	51421	.	-	.	Name=ndhK CDS
Solanum_chilense_KP117021	Geneious	CDS	14868	15611	.	-	.	Name=atpI CDS
Solanum_chilense_KP117021	Geneious	CDS	15848	16558	.	-	.	Name=rps2 CDS
Solanum_chilense_KP117021	Geneious	CDS	63023	63712	.	+	.	Name=cemA CDS
Solanum_chilense_KP117021	Geneious	CDS	84560	85216	.	-	.	Name=rps3 CDS
Solanum_chilense_KP117021	Geneious	CDS	46617	47222	.	-	.	Name=rps4 CDS
Solanum_chilense_KP117021	Geneious	CDS	61737	62291	.	+	.	Name=ycf4 CDS
Solanum_chilense_KP117021	Geneious	CDS	119637	120167	.	-	.	Name=ndhG CDS
Solanum_chilense_KP117021	Geneious	CDS	120566	121069	.	-	.	Name=ndhI CDS
Solanum_chilense_KP117021	Geneious	CDS	50096	50572	.	-	.	Name=ndhJ CDS
Solanum_chilense_KP117021	Geneious	CDS	85201	85668	.	-	.	Name=rpl22 CDS
Solanum_chilense_KP117021	Geneious	CDS	98750	99217	.	-	.	Name=rps7 CDS
Solanum_chilense_KP117021	Geneious	CDS	142219	142686	.	+	.	Name=rps7 CDS
Solanum_chilense_KP117021	Geneious	CDS	70489	70875	.	-	.	Name=rpl20 CDS
Solanum_chilense_KP117021	Geneious	CDS	80968	81384	.	-	.	Name=rps11 CDS
Solanum_chilense_KP117021	Geneious	CDS	81924	82328	.	-	.	Name=rps8 CDS
Solanum_chilense_KP117021	Geneious	CDS	54011	54412	.	-	.	Name=atpE CDS
Solanum_chilense_KP117021	Geneious	CDS	82496	82864	.	-	.	Name=rpl14 CDS
Solanum_chilense_KP117021	Geneious	CDS	51412	51774	.	-	.	Name=ndhC CDS
Solanum_chilense_KP117021	Geneious	CDS	69969	70274	.	+	.	Name=rps18 CDS
Solanum_chilense_KP117021	Geneious	CDS	119108	119413	.	-	.	Name=ndhE CDS
Solanum_chilense_KP117021	Geneious	CDS	37689	37991	.	-	.	Name=rps14 CDS
Solanum_chilense_KP117021	Geneious	CDS	85721	85999	.	-	.	Name=rps19 CDS
Solanum_chilense_KP117021	Geneious	CDS	87576	87857	.	-	.	Name=rpl23 CDS
Solanum_chilense_KP117021	Geneious	CDS	153579	153860	.	+	.	Name=rpl23 CDS
Solanum_chilense_KP117021	Geneious	CDS	124679	124942	.	-	.	Name=rps15 CDS
Solanum_chilense_KP117021	Geneious	CDS	66474	66725	.	-	.	Name=psbE CDS
Solanum_chilense_KP117021	Geneious	CDS	118611	118856	.	-	.	Name=psaC CDS
Solanum_chilense_KP117021	Geneious	CDS	13465	13710	.	-	.	Name=atpH CDS
Solanum_chilense_KP117021	Geneious	CDS	76537	76758	.	+	.	Name=psbH CDS
Solanum_chilense_KP117021	Geneious	CDS	69578	69778	.	+	.	Name=rpl33 CDS
Solanum_chilense_KP117021	Geneious	CDS	36727	36915	.	+	.	Name=psbZ CDS
Solanum_chilense_KP117021	Geneious	CDS	7607	7792	.	+	.	Name=psbK CDS
Solanum_chilense_KP117021	Geneious	CDS	114540	114707	.	+	.	Name=rpl32 CDS
Solanum_chilense_KP117021	Geneious	CDS	68989	69123	.	+	.	Name=psaJ CDS
Solanum_chilense_KP117021	Geneious	CDS	76294	76425	.	-	.	Name=psbN CDS
Solanum_chilense_KP117021	Geneious	CDS	65959	66081	.	-	.	Name=psbJ CDS
Solanum_chilense_KP117021	Geneious	CDS	66345	66464	.	-	.	Name=psbF CDS
Solanum_chilense_KP117021	Geneious	CDS	66206	66322	.	-	.	Name=psbL CDS
Solanum_chilense_KP117021	Geneious	CDS	68001	68114	.	+	.	Name=petG CDS
Solanum_chilense_KP117021	Geneious	CDS	81486	81599	.	-	.	Name=rpl36 CDS
Solanum_chilense_KP117021	Geneious	CDS	8154	8264	.	+	.	Name=psbI CDS
Solanum_chilense_KP117021	Geneious	CDS	61182	61292	.	+	.	Name=psaI CDS
Solanum_chilense_KP117021	Geneious	CDS	30361	30465	.	-	.	Name=psbM CDS
Solanum_chilense_KP117021	Geneious	CDS	76112	76216	.	+	.	Name=psbT CDS
Solanum_chilense_KP117021	Geneious	CDS	67722	67817	.	+	.	Name=petL CDS
Solanum_chilense_KP117021	Geneious	CDS	29164	29253	.	+	.	Name=petN CDS
Solanum_chilense_KP117021	Geneious	gene	71683	71796	.	-	.	Name=rps12 gene;ID=u2fFyNudrbz1g5tuQ6LkPRKj1P4.1519055543856.548
Solanum_chilense_KP117021	Geneious	gene	141372	142165	.	+	.	Name=rps12 gene;ID=u2fFyNudrbz1g5tuQ6LkPRKj1P4.1519055543856.548
Solanum_chilense_KP117021	Geneious	gene	71683	71796	.	-	.	Name=rps12 gene;ID=u2fFyNudrbz1g5tuQ6LkPRKj1P4.1519055543856.549
Solanum_chilense_KP117021	Geneious	gene	99271	100064	.	-	.	Name=rps12 gene;ID=u2fFyNudrbz1g5tuQ6LkPRKj1P4.1519055543856.549
Solanum_chilense_KP117021	Geneious	gene	88225	95061	.	+	.	Name=ycf2 gene
Solanum_chilense_KP117021	Geneious	gene	146375	153211	.	-	.	Name=ycf2 gene
Solanum_chilense_KP117021	Geneious	gene	125344	131019	.	-	.	Name=ycf1 gene
Solanum_chilense_KP117021	Geneious	gene	16783	20949	.	-	.	Name=rpoC2 gene
Solanum_chilense_KP117021	Geneious	gene	23911	27123	.	-	.	Name=rpoB gene
Solanum_chilense_KP117021	Geneious	gene	105692	108501	.	+	.	Name=rrn23 gene
Solanum_chilense_KP117021	Geneious	gene	132935	135744	.	-	.	Name=rrn23 gene
Solanum_chilense_KP117021	Geneious	gene	21102	23905	.	-	.	Name=rpoC1 gene
Solanum_chilense_KP117021	Geneious	gene	1817	4401	.	-	.	Name=trnK-UUU gene
Solanum_chilense_KP117021	Geneious	gene	111537	113766	.	-	.	Name=ndhF gene
Solanum_chilense_KP117021	Geneious	gene	121154	123384	.	-	.	Name=ndhA gene
Solanum_chilense_KP117021	Geneious	gene	40340	42592	.	-	.	Name=psaA gene
Solanum_chilense_KP117021	Geneious	gene	96253	98464	.	-	.	Name=ndhB gene
Solanum_chilense_KP117021	Geneious	gene	142972	145183	.	+	.	Name=ndhB gene
Solanum_chilense_KP117021	Geneious	gene	38110	40314	.	-	.	Name=psaB gene
Solanum_chilense_KP117021	Geneious	gene	71929	73938	.	-	.	Name=clpP gene
Solanum_chilense_KP117021	Geneious	gene	43351	45334	.	-	.	Name=ycf3 gene
Solanum_chilense_KP117021	Geneious	gene	58912	60435	.	+	.	Name=accD gene
Solanum_chilense_KP117021	Geneious	gene	86067	87557	.	-	.	Name=rpl2 gene
Solanum_chilense_KP117021	Geneious	gene	2128	3657	.	-	.	Name=matK gene
Solanum_chilense_KP117021	Geneious	gene	74383	75909	.	+	.	Name=psbB gene
Solanum_chilense_KP117021	Geneious	gene	10243	11766	.	-	.	Name=atpA gene
Solanum_chilense_KP117021	Geneious	gene	116991	118493	.	-	.	Name=ndhD gene
Solanum_chilense_KP117021	Geneious	gene	101997	103496	.	+	.	Name=rrn16 gene
Solanum_chilense_KP117021	Geneious	gene	137940	139439	.	-	.	Name=rrn16 gene
Solanum_chilense_KP117021	Geneious	gene	54409	55905	.	-	.	Name=atpB gene
Solanum_chilense_KP117021	Geneious	gene	82989	84415	.	-	.	Name=rpl16 gene
Solanum_chilense_KP117021	Geneious	gene	153879	155369	.	+	.	Name=rpl2 gene
Solanum_chilense_KP117021	Geneious	gene	56719	58152	.	+	.	Name=rbcL gene
Solanum_chilense_KP117021	Geneious	gene	76888	78282	.	+	.	Name=petB gene
Solanum_chilense_KP117021	Geneious	gene	34650	36035	.	+	.	Name=psbC gene
Solanum_chilense_KP117021	Geneious	gene	110417	111535	.	+	.	Name=ycf1 gene
Solanum_chilense_KP117021	Geneious	gene	11822	13062	.	-	.	Name=atpF gene
Solanum_chilense_KP117021	Geneious	gene	78477	79697	.	+	.	Name=petD gene
Solanum_chilense_KP117021	Geneious	gene	123386	124567	.	-	.	Name=ndhH gene
Solanum_chilense_KP117021	Geneious	gene	4936	6066	.	-	.	Name=rps16 gene
Solanum_chilense_KP117021	Geneious	gene	541	1602	.	-	.	Name=psbA gene
Solanum_chilense_KP117021	Geneious	gene	33605	34666	.	+	.	Name=psbD gene
Solanum_chilense_KP117021	Geneious	gene	79889	80902	.	-	.	Name=rpoA gene
Solanum_chilense_KP117021	Geneious	gene	63932	64894	.	+	.	Name=petA gene
Solanum_chilense_KP117021	Geneious	gene	115810	116751	.	+	.	Name=ccsA gene
Solanum_chilense_KP117021	Geneious	gene	104655	105538	.	+	.	Name=trnA-UGC gene
Solanum_chilense_KP117021	Geneious	gene	135898	136781	.	-	.	Name=trnA-UGC gene
Solanum_chilense_KP117021	Geneious	gene	103797	104590	.	+	.	Name=trnI-GAU gene
Solanum_chilense_KP117021	Geneious	gene	136846	137639	.	-	.	Name=trnI-GAU gene
Solanum_chilense_KP117021	Geneious	gene	9103	9865	.	+	.	Name=trnG-GCC gene
Solanum_chilense_KP117021	Geneious	gene	50678	51421	.	-	.	Name=ndhK gene
Solanum_chilense_KP117021	Geneious	gene	14868	15611	.	-	.	Name=atpI gene
Solanum_chilense_KP117021	Geneious	gene	15848	16558	.	-	.	Name=rps2 gene
Solanum_chilense_KP117021	Geneious	gene	63023	63712	.	+	.	Name=cemA gene
Solanum_chilense_KP117021	Geneious	gene	52884	53534	.	-	.	Name=trnV-UAC gene
Solanum_chilense_KP117021	Geneious	gene	84560	85216	.	-	.	Name=rps3 gene
Solanum_chilense_KP117021	Geneious	gene	46617	47222	.	-	.	Name=rps4 gene
Solanum_chilense_KP117021	Geneious	gene	48368	48948	.	+	.	Name=trnL-UAA gene
Solanum_chilense_KP117021	Geneious	gene	61737	62291	.	+	.	Name=ycf4 gene
Solanum_chilense_KP117021	Geneious	gene	119637	120167	.	-	.	Name=ndhG gene
Solanum_chilense_KP117021	Geneious	gene	120566	121069	.	-	.	Name=ndhI gene
Solanum_chilense_KP117021	Geneious	gene	50096	50572	.	-	.	Name=ndhJ gene
Solanum_chilense_KP117021	Geneious	gene	85201	85668	.	-	.	Name=rpl22 gene
Solanum_chilense_KP117021	Geneious	gene	98750	99217	.	-	.	Name=rps7 gene
Solanum_chilense_KP117021	Geneious	gene	142219	142686	.	+	.	Name=rps7 gene
Solanum_chilense_KP117021	Geneious	gene	70489	70875	.	-	.	Name=rpl20 gene
Solanum_chilense_KP117021	Geneious	gene	80968	81384	.	-	.	Name=rps11 gene
Solanum_chilense_KP117021	Geneious	gene	81924	82328	.	-	.	Name=rps8 gene
Solanum_chilense_KP117021	Geneious	gene	54011	54412	.	-	.	Name=atpE gene
Solanum_chilense_KP117021	Geneious	gene	82496	82864	.	-	.	Name=rpl14 gene
Solanum_chilense_KP117021	Geneious	gene	51412	51774	.	-	.	Name=ndhC gene
Solanum_chilense_KP117021	Geneious	gene	137158	137498	.	-	.	Name=ycf68 gene
Solanum_chilense_KP117021	Geneious	gene	103938	104276	.	+	.	Name=ycf68 gene
Solanum_chilense_KP117021	Geneious	gene	69969	70274	.	+	.	Name=rps18 gene
Solanum_chilense_KP117021	Geneious	gene	119108	119413	.	-	.	Name=ndhE gene
Solanum_chilense_KP117021	Geneious	gene	37689	37991	.	-	.	Name=rps14 gene
Solanum_chilense_KP117021	Geneious	gene	81711	81879	.	-	.	Name=infA gene;Note=Partial sequence%3B internal stop codons
Solanum_chilense_KP117021	Geneious	gene	85721	85999	.	-	.	Name=rps19 gene
Solanum_chilense_KP117021	Geneious	gene	87576	87857	.	-	.	Name=rpl23 gene
Solanum_chilense_KP117021	Geneious	gene	153579	153860	.	+	.	Name=rpl23 gene
Solanum_chilense_KP117021	Geneious	gene	95152	95415	.	+	.	Name=ycf15 gene;Note=Internal stop codons
Solanum_chilense_KP117021	Geneious	gene	146021	146284	.	-	.	Name=ycf15 gene
Solanum_chilense_KP117021	Geneious	gene	124679	124942	.	-	.	Name=rps15 gene
Solanum_chilense_KP117021	Geneious	gene	66474	66725	.	-	.	Name=psbE gene
Solanum_chilense_KP117021	Geneious	gene	114769	114990	.	+	.	Name=sprA gene
Solanum_chilense_KP117021	Geneious	gene	118611	118856	.	-	.	Name=psaC gene
Solanum_chilense_KP117021	Geneious	gene	13465	13710	.	-	.	Name=atpH gene
Solanum_chilense_KP117021	Geneious	gene	76537	76758	.	+	.	Name=psbH gene
Solanum_chilense_KP117021	Geneious	gene	69578	69778	.	+	.	Name=rpl33 gene
Solanum_chilense_KP117021	Geneious	gene	36727	36915	.	+	.	Name=psbZ gene
Solanum_chilense_KP117021	Geneious	gene	7607	7792	.	+	.	Name=psbK gene
Solanum_chilense_KP117021	Geneious	gene	114540	114707	.	+	.	Name=rpl32 gene
Solanum_chilense_KP117021	Geneious	gene	68989	69123	.	+	.	Name=psaJ gene
Solanum_chilense_KP117021	Geneious	gene	76294	76425	.	-	.	Name=psbN gene
Solanum_chilense_KP117021	Geneious	gene	65959	66081	.	-	.	Name=psbJ gene
Solanum_chilense_KP117021	Geneious	gene	108962	109082	.	+	.	Name=rrn5 gene
Solanum_chilense_KP117021	Geneious	gene	132354	132474	.	-	.	Name=rrn5 gene
Solanum_chilense_KP117021	Geneious	gene	66345	66464	.	-	.	Name=psbF gene
Solanum_chilense_KP117021	Geneious	gene	66206	66322	.	-	.	Name=psbL gene
Solanum_chilense_KP117021	Geneious	gene	68001	68114	.	+	.	Name=petG gene
Solanum_chilense_KP117021	Geneious	gene	81486	81599	.	-	.	Name=rpl36 gene
Solanum_chilense_KP117021	Geneious	gene	8154	8264	.	+	.	Name=psbI gene
Solanum_chilense_KP117021	Geneious	gene	61182	61292	.	+	.	Name=psaI gene
Solanum_chilense_KP117021	Geneious	gene	30361	30465	.	-	.	Name=psbM gene
Solanum_chilense_KP117021	Geneious	gene	76112	76216	.	+	.	Name=psbT gene
Solanum_chilense_KP117021	Geneious	gene	108603	108705	.	+	.	Name=rrn4.5 gene
Solanum_chilense_KP117021	Geneious	gene	132731	132833	.	-	.	Name=rrn4.5 gene
Solanum_chilense_KP117021	Geneious	gene	67722	67817	.	+	.	Name=petL gene
Solanum_chilense_KP117021	Geneious	gene	155437	155528	.	+	.	Name=rps19
Solanum_chilense_KP117021	Geneious	gene	36276	36367	.	-	.	Name=trnS-UGA gene
Solanum_chilense_KP117021	Geneious	gene	29164	29253	.	+	.	Name=petN gene
Solanum_chilense_KP117021	Geneious	gene	8387	8474	.	-	.	Name=trnS-GCU gene
Solanum_chilense_KP117021	Geneious	gene	46191	46277	.	+	.	Name=trnS-GGA gene
Solanum_chilense_KP117021	Geneious	gene	31723	31806	.	-	.	Name=trnY-GUA gene
Solanum_chilense_KP117021	Geneious	gene	95633	95713	.	-	.	Name=trnL-CAA gene
Solanum_chilense_KP117021	Geneious	gene	145723	145803	.	+	.	Name=trnL-CAA gene
Solanum_chilense_KP117021	Geneious	gene	115627	115706	.	+	.	Name=trnL-UAG gene
Solanum_chilense_KP117021	Geneious	gene	2	76	.	-	.	Name=trnH-GUG gene
Solanum_chilense_KP117021	Geneious	gene	31541	31614	.	-	.	Name=trnD-GUC gene
Solanum_chilense_KP117021	Geneious	gene	37466	37539	.	-	.	Name=trnfM-CAU gene
Solanum_chilense_KP117021	Geneious	gene	68246	68319	.	-	.	Name=trnW-CCA gene
Solanum_chilense_KP117021	Geneious	gene	68484	68557	.	-	.	Name=trnP-UGG gene
Solanum_chilense_KP117021	Geneious	gene	88023	88096	.	-	.	Name=trnI-CAU gene
Solanum_chilense_KP117021	Geneious	gene	109345	109418	.	+	.	Name=trnR-ACG gene
Solanum_chilense_KP117021	Geneious	gene	132018	132091	.	-	.	Name=trnR-ACG gene
Solanum_chilense_KP117021	Geneious	gene	153340	153413	.	+	.	Name=trnI-CAU gene
Solanum_chilense_KP117021	Geneious	gene	101698	101769	.	+	.	Name=trnV-GAC gene
Solanum_chilense_KP117021	Geneious	gene	31866	31938	.	-	.	Name=trnE-UUC gene
Solanum_chilense_KP117021	Geneious	gene	47579	47651	.	-	.	Name=trnT-UGU gene
Solanum_chilense_KP117021	Geneious	gene	49356	49428	.	+	.	Name=trnF-GAA gene
Solanum_chilense_KP117021	Geneious	gene	53717	53789	.	+	.	Name=trnM-CAU gene
Solanum_chilense_KP117021	Geneious	gene	32351	32422	.	+	.	Name=trnT-GGU gene
Solanum_chilense_KP117021	Geneious	gene	7168	7239	.	-	.	Name=trnQ-UUG gene
Solanum_chilense_KP117021	Geneious	gene	10046	10117	.	+	.	Name=trnR-UCU gene
Solanum_chilense_KP117021	Geneious	gene	28444	28515	.	+	.	Name=trnC-GCA gene
Solanum_chilense_KP117021	Geneious	gene	110017	110088	.	-	.	Name=trnN-GUU gene
Solanum_chilense_KP117021	Geneious	gene	131348	131419	.	+	.	Name=trnN-GUU gene
Solanum_chilense_KP117021	Geneious	gene	139667	139738	.	-	.	Name=trnV-GAC gene
Solanum_chilense_KP117021	Geneious	gene	37191	37261	.	+	.	Name=trnG-UCC gene
