# Supplementary material for: The chloroplast genome sequence of bittersweet (Solanum dulcamara): Plastid genome structure evolution in Solanaceae
Source: PLoS One. 2018 Apr 25;13(4):e0196069. doi: 10.1371/journal.pone.0196069 (PMC5919006; doi:10.1371/journal.pone.0196069)
Supplement: S5 Data — (ZIP) [file pone.0196069.s005.zip › Reannotation_GB/Solanum commersonii_NC_028069.gff]

##gff-version 3
##source-version geneious 9.1.7
Solanum%20commersonii_NC_028069	Geneious	region	1	155525	.	+	0	Is_circular=true
Solanum_commersonii_NC_028069	Geneious	misc_RNA	114821	115045	.	+	.	Name=sprA
Solanum_commersonii_NC_028069	Geneious	misc_feature	1	86013	.	+	.	Name=Large Single Copy (LSC) region
Solanum_commersonii_NC_028069	Geneious	misc_feature	111446	129952	.	+	.	Name=Small Single Copy (SSC) region
Solanum_commersonii_NC_028069	Geneious	repeat_region	86014	111592	.	+	.	Name=IRb
Solanum_commersonii_NC_028069	Geneious	repeat_region	129953	155525	.	-	.	Name=IRa
Solanum_commersonii_NC_028069	Geneious	rRNA	105747	108556	.	+	.	Name=rrn23 rRNA
Solanum_commersonii_NC_028069	Geneious	rRNA	132983	135792	.	-	.	Name=rrn23 rRNA
Solanum_commersonii_NC_028069	Geneious	rRNA	102053	103552	.	+	.	Name=rrn16 rRNA
Solanum_commersonii_NC_028069	Geneious	rRNA	137987	139486	.	-	.	Name=rrn16 rRNA
Solanum_commersonii_NC_028069	Geneious	rRNA	109017	109137	.	+	.	Name=rrn5 rRNA
Solanum_commersonii_NC_028069	Geneious	rRNA	132402	132522	.	-	.	Name=rrn5 rRNA
Solanum_commersonii_NC_028069	Geneious	rRNA	108658	108760	.	+	.	Name=rrn4.5 rRNA
Solanum_commersonii_NC_028069	Geneious	rRNA	132779	132881	.	-	.	Name=rrn4.5 rRNA
Solanum_commersonii_NC_028069	Geneious	intron	1883	4394	.	-	.	Name=trnK intron
Solanum_commersonii_NC_028069	Geneious	intron	121747	122898	.	-	.	Name=ndhA intron 1
Solanum_commersonii_NC_028069	Geneious	intron	83437	84450	.	-	.	Name=rpl16 intron 1
Solanum_commersonii_NC_028069	Geneious	intron	5320	6174	.	-	.	Name=rps16 intron
Solanum_commersonii_NC_028069	Geneious	intron	73125	73913	.	-	.	Name=clpP intron 1
Solanum_commersonii_NC_028069	Geneious	intron	43660	44409	.	-	.	Name=ycf3 intron 2
Solanum_commersonii_NC_028069	Geneious	intron	104748	105558	.	+	.	Name=tRNA-Ala (UGC) intron 1
Solanum_commersonii_NC_028069	Geneious	intron	135981	136791	.	-	.	Name=trnA intron
Solanum_commersonii_NC_028069	Geneious	intron	78526	79264	.	+	.	Name=petD intron 1
Solanum_commersonii_NC_028069	Geneious	intron	76935	77681	.	+	.	Name=petB intron 1
Solanum_commersonii_NC_028069	Geneious	intron	44640	45366	.	-	.	Name=ycf3 intron 1
Solanum_commersonii_NC_028069	Geneious	intron	22866	23602	.	-	.	Name=rpoC1 intron
Solanum_commersonii_NC_028069	Geneious	intron	12365	13057	.	-	.	Name=atpF intron 1
Solanum_commersonii_NC_028069	Geneious	intron	103889	104610	.	+	.	Name=trnI intron
Solanum_commersonii_NC_028069	Geneious	intron	136929	137650	.	-	.	Name=trnI intron
Solanum_commersonii_NC_028069	Geneious	intron	9231	9921	.	+	.	Name=trnG intron
Solanum_commersonii_NC_028069	Geneious	intron	97085	97763	.	-	.	Name=ndhB intron 1
Solanum_commersonii_NC_028069	Geneious	intron	143776	144454	.	+	.	Name=ndhB intron
Solanum_commersonii_NC_028069	Geneious	intron	86564	87229	.	-	.	Name=rpl2 intron 1
Solanum_commersonii_NC_028069	Geneious	intron	154310	154975	.	+	.	Name=rpl2 intron 1
Solanum_commersonii_NC_028069	Geneious	intron	72214	72832	.	-	.	Name=clpP intron 2
Solanum_commersonii_NC_028069	Geneious	intron	53000	53570	.	-	.	Name=trnV intron 1
Solanum_commersonii_NC_028069	Geneious	intron	99373	99908	.	-	.	Name=rps12 intron 2
Solanum_commersonii_NC_028069	Geneious	intron	141631	142166	.	+	.	Name=rps12 intron 2
Solanum_commersonii_NC_028069	Geneious	intron	48522	49018	.	+	.	Name=trnL-UAA intron
Solanum_commersonii_NC_028069	Geneious	tRNA	4395	4431	.	-	.	Name=trnK-UUU tRNA;ID=u2fFyNudrbz1g5tuQ6LkPRKj1P4.1519055546397.550
Solanum_commersonii_NC_028069	Geneious	tRNA	1848	1882	.	-	.	Name=trnK-UUU tRNA;ID=u2fFyNudrbz1g5tuQ6LkPRKj1P4.1519055546397.550
Solanum_commersonii_NC_028069	Geneious	tRNA	104710	104747	.	+	.	Name=trnA-UGC;ID=u2fFyNudrbz1g5tuQ6LkPRKj1P4.1519055546397.551
Solanum_commersonii_NC_028069	Geneious	tRNA	105559	105593	.	+	.	Name=trnA-UGC;ID=u2fFyNudrbz1g5tuQ6LkPRKj1P4.1519055546397.551
Solanum_commersonii_NC_028069	Geneious	tRNA	136792	136829	.	-	.	Name=trnA-UGC;ID=u2fFyNudrbz1g5tuQ6LkPRKj1P4.1519055546397.552
Solanum_commersonii_NC_028069	Geneious	tRNA	135946	135980	.	-	.	Name=trnA-UGC;ID=u2fFyNudrbz1g5tuQ6LkPRKj1P4.1519055546397.552
Solanum_commersonii_NC_028069	Geneious	tRNA	103852	103893	.	+	.	Name=trnI-GAU tRNA;ID=u2fFyNudrbz1g5tuQ6LkPRKj1P4.1519055546397.553
Solanum_commersonii_NC_028069	Geneious	tRNA	104611	104645	.	+	.	Name=trnI-GAU tRNA;ID=u2fFyNudrbz1g5tuQ6LkPRKj1P4.1519055546397.553
Solanum_commersonii_NC_028069	Geneious	tRNA	137651	137687	.	-	.	Name=trnI-GAU tRNA;ID=u2fFyNudrbz1g5tuQ6LkPRKj1P4.1519055546397.554
Solanum_commersonii_NC_028069	Geneious	tRNA	136894	136929	.	-	.	Name=trnI-GAU tRNA;ID=u2fFyNudrbz1g5tuQ6LkPRKj1P4.1519055546397.554
Solanum_commersonii_NC_028069	Geneious	tRNA	9208	9230	.	+	.	Name=trnG-UCC tRNA;ID=u2fFyNudrbz1g5tuQ6LkPRKj1P4.1519055546397.555
Solanum_commersonii_NC_028069	Geneious	tRNA	9922	9969	.	+	.	Name=trnG-UCC tRNA;ID=u2fFyNudrbz1g5tuQ6LkPRKj1P4.1519055546397.555
Solanum_commersonii_NC_028069	Geneious	tRNA	53571	53615	.	-	.	Name=trnV-UAC;ID=u2fFyNudrbz1g5tuQ6LkPRKj1P4.1519055546397.556
Solanum_commersonii_NC_028069	Geneious	tRNA	52965	52999	.	-	.	Name=trnV-UAC;ID=u2fFyNudrbz1g5tuQ6LkPRKj1P4.1519055546397.556
Solanum_commersonii_NC_028069	Geneious	tRNA	48487	48521	.	+	.	Name=trnL-UAA;ID=u2fFyNudrbz1g5tuQ6LkPRKj1P4.1519055546397.557
Solanum_commersonii_NC_028069	Geneious	tRNA	49019	49067	.	+	.	Name=trnL-UAA;ID=u2fFyNudrbz1g5tuQ6LkPRKj1P4.1519055546397.557
Solanum_commersonii_NC_028069	Geneious	tRNA	36428	36519	.	-	.	Name=trnS-UGA tRNA
Solanum_commersonii_NC_028069	Geneious	tRNA	8478	8565	.	-	.	Name=trnS-GCU tRNA
Solanum_commersonii_NC_028069	Geneious	tRNA	46342	46428	.	+	.	Name=trnS-GGA tRNA
Solanum_commersonii_NC_028069	Geneious	tRNA	31879	31962	.	-	.	Name=trnY-GUA tRNA
Solanum_commersonii_NC_028069	Geneious	tRNA	95709	95789	.	-	.	Name=trnL-CAA tRNA
Solanum_commersonii_NC_028069	Geneious	tRNA	145750	145830	.	+	.	Name=trnL-CAA tRNA
Solanum_commersonii_NC_028069	Geneious	tRNA	115685	115764	.	+	.	Name=trnL-UAG tRNA
Solanum_commersonii_NC_028069	Geneious	tRNA	51	125	.	-	.	Name=trnH-GUG tRNA
Solanum_commersonii_NC_028069	Geneious	tRNA	31697	31770	.	-	.	Name=trnD-GUC tRNA
Solanum_commersonii_NC_028069	Geneious	tRNA	37618	37691	.	-	.	Name=trnfM-CAU tRNA
Solanum_commersonii_NC_028069	Geneious	tRNA	68345	68418	.	-	.	Name=trnW-CCA tRNA
Solanum_commersonii_NC_028069	Geneious	tRNA	68583	68656	.	-	.	Name=trnP-UGG tRNA
Solanum_commersonii_NC_028069	Geneious	tRNA	88086	88159	.	-	.	Name=trnI-CAU tRNA
Solanum_commersonii_NC_028069	Geneious	tRNA	109401	109474	.	+	.	Name=trnR-ACG tRNA
Solanum_commersonii_NC_028069	Geneious	tRNA	132065	132138	.	-	.	Name=trnR-ACG tRNA
Solanum_commersonii_NC_028069	Geneious	tRNA	153380	153453	.	+	.	Name=trnI-CAU tRNA
Solanum_commersonii_NC_028069	Geneious	tRNA	101754	101825	.	+	.	Name=trnV-GAC tRNA
Solanum_commersonii_NC_028069	Geneious	tRNA	32022	32094	.	-	.	Name=trnE-UUC tRNA
Solanum_commersonii_NC_028069	Geneious	tRNA	47730	47802	.	-	.	Name=trnT-UGU tRNA
Solanum_commersonii_NC_028069	Geneious	tRNA	49475	49547	.	+	.	Name=trnF-GAA tRNA
Solanum_commersonii_NC_028069	Geneious	tRNA	53798	53870	.	+	.	Name=trnM-CAU tRNA
Solanum_commersonii_NC_028069	Geneious	tRNA	32513	32584	.	+	.	Name=trnT-GGU tRNA
Solanum_commersonii_NC_028069	Geneious	tRNA	7282	7353	.	-	.	Name=trnQ-UUG tRNA
Solanum_commersonii_NC_028069	Geneious	tRNA	10182	10253	.	+	.	Name=trnR-UCU tRNA
Solanum_commersonii_NC_028069	Geneious	tRNA	28587	28658	.	+	.	Name=trnC-GCA tRNA
Solanum_commersonii_NC_028069	Geneious	tRNA	110056	110127	.	-	.	Name=trnN-GUU tRNA
Solanum_commersonii_NC_028069	Geneious	tRNA	131412	131483	.	+	.	Name=trnN-GUU tRNA
Solanum_commersonii_NC_028069	Geneious	tRNA	139714	139785	.	-	.	Name=trnV-GAC tRNA
Solanum_commersonii_NC_028069	Geneious	tRNA	37343	37413	.	+	.	Name=trnG-GCC tRNA
Solanum_commersonii_NC_028069	Geneious	exon	21252	22865	.	-	.	Name=rpoC1 exon 2
Solanum_commersonii_NC_028069	Geneious	exon	97764	98540	.	-	.	Name=ndhB exon1
Solanum_commersonii_NC_028069	Geneious	exon	142999	143775	.	+	.	Name=ndhB exon 1
Solanum_commersonii_NC_028069	Geneious	exon	96329	97084	.	-	.	Name=ndhB exon 2
Solanum_commersonii_NC_028069	Geneious	exon	144455	145210	.	+	.	Name=ndhB exon 2
Solanum_commersonii_NC_028069	Geneious	exon	77682	78323	.	+	.	Name=petB exon 2
Solanum_commersonii_NC_028069	Geneious	exon	122899	123451	.	-	.	Name=ndhA exon 1
Solanum_commersonii_NC_028069	Geneious	exon	121208	121746	.	-	.	Name=ndhA exon 2
Solanum_commersonii_NC_028069	Geneious	exon	86130	86563	.	-	.	Name=rpl2 exon 2
Solanum_commersonii_NC_028069	Geneious	exon	79265	79739	.	+	.	Name=petD exon 2
Solanum_commersonii_NC_028069	Geneious	exon	23603	24055	.	-	.	Name=rpoC1 exon 1
Solanum_commersonii_NC_028069	Geneious	exon	154976	155409	.	+	.	Name=rpl2 exon 2
Solanum_commersonii_NC_028069	Geneious	exon	11955	12364	.	-	.	Name=atpF exon 2
Solanum_commersonii_NC_028069	Geneious	exon	83041	83436	.	-	.	Name=rpl16 exon 2
Solanum_commersonii_NC_028069	Geneious	exon	87230	87620	.	-	.	Name=rpl2 exon 1
Solanum_commersonii_NC_028069	Geneious	exon	153919	154309	.	+	.	Name=rpl2 exon 1
Solanum_commersonii_NC_028069	Geneious	exon	72833	73124	.	-	.	Name=clpP exon 2
Solanum_commersonii_NC_028069	Geneious	exon	5093	5319	.	-	.	Name=rps16 exon 2
Solanum_commersonii_NC_028069	Geneious	exon	71979	72213	.	-	.	Name=clpP exon 3
Solanum_commersonii_NC_028069	Geneious	exon	99909	100140	.	-	.	Name=rps12 exon 1
Solanum_commersonii_NC_028069	Geneious	exon	141399	141630	.	+	.	Name=rps12 exon 1
Solanum_commersonii_NC_028069	Geneious	exon	44410	44639	.	-	.	Name=ycf3 exon 2
Solanum_commersonii_NC_028069	Geneious	exon	43507	43659	.	-	.	Name=ycf3 exon 3
Solanum_commersonii_NC_028069	Geneious	exon	13058	13202	.	-	.	Name=atpF exon 1
Solanum_commersonii_NC_028069	Geneious	exon	45367	45490	.	-	.	Name=ycf3 exon 1
Solanum_commersonii_NC_028069	Geneious	exon	71734	71847	.	-	.	Name=rps12 exon 1
Solanum_commersonii_NC_028069	Geneious	exon	73914	73984	.	-	.	Name=clpP exon 1
Solanum_commersonii_NC_028069	Geneious	exon	53571	53615	.	-	.	Name=trnV-UAC exon2
Solanum_commersonii_NC_028069	Geneious	exon	49019	49067	.	+	.	Name=trnL-UAA exon1
Solanum_commersonii_NC_028069	Geneious	exon	9922	9969	.	+	.	Name=trnG exon1
Solanum_commersonii_NC_028069	Geneious	exon	136792	136829	.	-	.	Name=trnA exon 1
Solanum_commersonii_NC_028069	Geneious	exon	4395	4431	.	-	.	Name=trnK exon 1
Solanum_commersonii_NC_028069	Geneious	exon	103852	103888	.	+	.	Name=trnI-GAU exon 1
Solanum_commersonii_NC_028069	Geneious	exon	137651	137687	.	-	.	Name=trnI exon 1
Solanum_commersonii_NC_028069	Geneious	exon	1848	1882	.	-	.	Name=trnK exon 2
Solanum_commersonii_NC_028069	Geneious	exon	48487	48521	.	+	.	Name=trnL-UAA exon2
Solanum_commersonii_NC_028069	Geneious	exon	52965	52999	.	-	.	Name=trnV-UAC exon1
Solanum_commersonii_NC_028069	Geneious	exon	104611	104645	.	+	.	Name=trnI-GAU exon2
Solanum_commersonii_NC_028069	Geneious	exon	135946	135980	.	-	.	Name=trnA exon 2
Solanum_commersonii_NC_028069	Geneious	exon	136894	136928	.	-	.	Name=trnI exon 2
Solanum_commersonii_NC_028069	Geneious	exon	99347	99372	.	-	.	Name=rps12 exon 2
Solanum_commersonii_NC_028069	Geneious	exon	142167	142192	.	+	.	Name=rps12 exon 2
Solanum_commersonii_NC_028069	Geneious	exon	9208	9230	.	+	.	Name=trnG exon 2
Solanum_commersonii_NC_028069	Geneious	exon	84451	84459	.	-	.	Name=rpl16 exon 1
Solanum_commersonii_NC_028069	Geneious	exon	78518	78525	.	+	.	Name=petD exon 1
Solanum_commersonii_NC_028069	Geneious	exon	76929	76934	.	+	.	Name=petB exon 1
Solanum_commersonii_NC_028069	Geneious	CDS	71734	71847	.	-	.	Name=rps12 CDS;ID=u2fFyNudrbz1g5tuQ6LkPRKj1P4.1519055546397.558
Solanum_commersonii_NC_028069	Geneious	CDS	141399	141630	.	+	.	Name=rps12 CDS;ID=u2fFyNudrbz1g5tuQ6LkPRKj1P4.1519055546397.558
Solanum_commersonii_NC_028069	Geneious	CDS	142167	142192	.	+	.	Name=rps12 CDS;ID=u2fFyNudrbz1g5tuQ6LkPRKj1P4.1519055546397.558
Solanum_commersonii_NC_028069	Geneious	CDS	71734	71847	.	-	.	Name=rps12 CDS;ID=u2fFyNudrbz1g5tuQ6LkPRKj1P4.1519055546398.559
Solanum_commersonii_NC_028069	Geneious	CDS	99909	100140	.	-	.	Name=rps12 CDS;ID=u2fFyNudrbz1g5tuQ6LkPRKj1P4.1519055546398.559
Solanum_commersonii_NC_028069	Geneious	CDS	99347	99372	.	-	.	Name=rps12 CDS;ID=u2fFyNudrbz1g5tuQ6LkPRKj1P4.1519055546398.559
Solanum_commersonii_NC_028069	Geneious	CDS	146455	153291	.	-	.	Name=ycf2 CDS
Solanum_commersonii_NC_028069	Geneious	CDS	88248	95084	.	+	.	Name=ycf2 CDS
Solanum_commersonii_NC_028069	Geneious	CDS	125411	131074	.	-	.	Name=ycf1 CDS
Solanum_commersonii_NC_028069	Geneious	CDS	16933	21099	.	-	.	Name=rpoC2 CDS
Solanum_commersonii_NC_028069	Geneious	CDS	24061	27273	.	-	.	Name=rpoB CDS
Solanum_commersonii_NC_028069	Geneious	CDS	23603	24055	.	-	.	Name=rpoC1 CDS;ID=u2fFyNudrbz1g5tuQ6LkPRKj1P4.1519055546398.560
Solanum_commersonii_NC_028069	Geneious	CDS	21252	22865	.	-	.	Name=rpoC1 CDS;ID=u2fFyNudrbz1g5tuQ6LkPRKj1P4.1519055546398.560
Solanum_commersonii_NC_028069	Geneious	CDS	111585	113804	.	-	.	Name=ndhF CDS
Solanum_commersonii_NC_028069	Geneious	CDS	122899	123451	.	-	.	Name=ndhA CDS;ID=u2fFyNudrbz1g5tuQ6LkPRKj1P4.1519055546398.561
Solanum_commersonii_NC_028069	Geneious	CDS	121208	121746	.	-	.	Name=ndhA CDS;ID=u2fFyNudrbz1g5tuQ6LkPRKj1P4.1519055546398.561
Solanum_commersonii_NC_028069	Geneious	CDS	40492	42744	.	-	.	Name=psaA CDS
Solanum_commersonii_NC_028069	Geneious	CDS	97764	98540	.	-	.	Name=ndhB CDS;ID=u2fFyNudrbz1g5tuQ6LkPRKj1P4.1519055546398.562
Solanum_commersonii_NC_028069	Geneious	CDS	96329	97084	.	-	.	Name=ndhB CDS;ID=u2fFyNudrbz1g5tuQ6LkPRKj1P4.1519055546398.562
Solanum_commersonii_NC_028069	Geneious	CDS	142999	143775	.	+	.	Name=ndhB CDS;ID=u2fFyNudrbz1g5tuQ6LkPRKj1P4.1519055546398.563
Solanum_commersonii_NC_028069	Geneious	CDS	144455	145210	.	+	.	Name=ndhB CDS;ID=u2fFyNudrbz1g5tuQ6LkPRKj1P4.1519055546398.563
Solanum_commersonii_NC_028069	Geneious	CDS	38262	40466	.	-	.	Name=psaB CDS
Solanum_commersonii_NC_028069	Geneious	CDS	73914	73984	.	-	.	Name=clpP CDS;ID=u2fFyNudrbz1g5tuQ6LkPRKj1P4.1519055546398.564
Solanum_commersonii_NC_028069	Geneious	CDS	72833	73124	.	-	.	Name=clpP CDS;ID=u2fFyNudrbz1g5tuQ6LkPRKj1P4.1519055546398.564
Solanum_commersonii_NC_028069	Geneious	CDS	71980	72213	.	-	.	Name=clpP CDS;ID=u2fFyNudrbz1g5tuQ6LkPRKj1P4.1519055546398.564
Solanum_commersonii_NC_028069	Geneious	CDS	45367	45490	.	-	.	Name=ycf3 CDS;ID=u2fFyNudrbz1g5tuQ6LkPRKj1P4.1519055546398.565
Solanum_commersonii_NC_028069	Geneious	CDS	44410	44639	.	-	.	Name=ycf3 CDS;ID=u2fFyNudrbz1g5tuQ6LkPRKj1P4.1519055546398.565
Solanum_commersonii_NC_028069	Geneious	CDS	43507	43659	.	-	.	Name=ycf3 CDS;ID=u2fFyNudrbz1g5tuQ6LkPRKj1P4.1519055546398.565
Solanum_commersonii_NC_028069	Geneious	CDS	58976	60499	.	+	.	Name=accD CDS
Solanum_commersonii_NC_028069	Geneious	CDS	87230	87620	.	-	.	Name=rpl2 CDS;ID=u2fFyNudrbz1g5tuQ6LkPRKj1P4.1519055546398.566
Solanum_commersonii_NC_028069	Geneious	CDS	86130	86563	.	-	.	Name=rpl2 CDS;ID=u2fFyNudrbz1g5tuQ6LkPRKj1P4.1519055546398.566
Solanum_commersonii_NC_028069	Geneious	CDS	2159	3688	.	-	.	Name=matK CDS
Solanum_commersonii_NC_028069	Geneious	CDS	74430	75956	.	+	.	Name=psbB CDS
Solanum_commersonii_NC_028069	Geneious	CDS	10377	11900	.	-	.	Name=atpA CDS
Solanum_commersonii_NC_028069	Geneious	CDS	117045	118547	.	-	.	Name=ndhD CDS
Solanum_commersonii_NC_028069	Geneious	CDS	54490	55986	.	-	.	Name=atpB CDS
Solanum_commersonii_NC_028069	Geneious	CDS	84451	84459	.	-	.	Name=rpl16 CDS;ID=u2fFyNudrbz1g5tuQ6LkPRKj1P4.1519055546399.567
Solanum_commersonii_NC_028069	Geneious	CDS	83041	83436	.	-	.	Name=rpl16 CDS;ID=u2fFyNudrbz1g5tuQ6LkPRKj1P4.1519055546399.567
Solanum_commersonii_NC_028069	Geneious	CDS	153919	154309	.	+	.	Name=rpl2 CDS;ID=u2fFyNudrbz1g5tuQ6LkPRKj1P4.1519055546399.568
Solanum_commersonii_NC_028069	Geneious	CDS	154976	155409	.	+	.	Name=rpl2 CDS;ID=u2fFyNudrbz1g5tuQ6LkPRKj1P4.1519055546399.568
Solanum_commersonii_NC_028069	Geneious	CDS	56799	58232	.	+	.	Name=rbcL CDS
Solanum_commersonii_NC_028069	Geneious	CDS	76929	76934	.	+	.	Name=petB CDS;ID=u2fFyNudrbz1g5tuQ6LkPRKj1P4.1519055546399.569
Solanum_commersonii_NC_028069	Geneious	CDS	77682	78323	.	+	.	Name=petB CDS;ID=u2fFyNudrbz1g5tuQ6LkPRKj1P4.1519055546399.569
Solanum_commersonii_NC_028069	Geneious	CDS	34802	36187	.	+	.	Name=psbC CDS
Solanum_commersonii_NC_028069	Geneious	CDS	13058	13202	.	-	.	Name=atpF CDS;ID=u2fFyNudrbz1g5tuQ6LkPRKj1P4.1519055546399.570
Solanum_commersonii_NC_028069	Geneious	CDS	11955	12364	.	-	.	Name=atpF CDS;ID=u2fFyNudrbz1g5tuQ6LkPRKj1P4.1519055546399.570
Solanum_commersonii_NC_028069	Geneious	CDS	78518	78525	.	+	.	Name=petD CDS;ID=u2fFyNudrbz1g5tuQ6LkPRKj1P4.1519055546399.571
Solanum_commersonii_NC_028069	Geneious	CDS	79265	79739	.	+	.	Name=petD CDS;ID=u2fFyNudrbz1g5tuQ6LkPRKj1P4.1519055546399.571
Solanum_commersonii_NC_028069	Geneious	CDS	123453	124634	.	-	.	Name=ndhH CDS
Solanum_commersonii_NC_028069	Geneious	CDS	6175	6214	.	-	.	Name=rps16 CDS;ID=u2fFyNudrbz1g5tuQ6LkPRKj1P4.1519055546399.572
Solanum_commersonii_NC_028069	Geneious	CDS	5093	5319	.	-	.	Name=rps16 CDS;ID=u2fFyNudrbz1g5tuQ6LkPRKj1P4.1519055546399.572
Solanum_commersonii_NC_028069	Geneious	CDS	572	1633	.	-	.	Name=psbA CDS
Solanum_commersonii_NC_028069	Geneious	CDS	33757	34818	.	+	.	Name=psbD CDS
Solanum_commersonii_NC_028069	Geneious	CDS	79931	80944	.	-	.	Name=rpoA CDS
Solanum_commersonii_NC_028069	Geneious	CDS	64011	64973	.	+	.	Name=petA CDS
Solanum_commersonii_NC_028069	Geneious	CDS	115868	116809	.	+	.	Name=ccsA CDS
Solanum_commersonii_NC_028069	Geneious	CDS	50767	51510	.	-	.	Name=ndhK CDS
Solanum_commersonii_NC_028069	Geneious	CDS	15017	15760	.	-	.	Name=atpI CDS
Solanum_commersonii_NC_028069	Geneious	CDS	15997	16707	.	-	.	Name=rps2 CDS
Solanum_commersonii_NC_028069	Geneious	CDS	63102	63791	.	+	.	Name=cemA CDS
Solanum_commersonii_NC_028069	Geneious	CDS	84623	85279	.	-	.	Name=rps3 CDS
Solanum_commersonii_NC_028069	Geneious	CDS	46768	47373	.	-	.	Name=rps4 CDS
Solanum_commersonii_NC_028069	Geneious	CDS	61800	62354	.	+	.	Name=ycf4 CDS
Solanum_commersonii_NC_028069	Geneious	CDS	119691	120221	.	-	.	Name=ndhG CDS
Solanum_commersonii_NC_028069	Geneious	CDS	120620	121123	.	-	.	Name=ndhI CDS
Solanum_commersonii_NC_028069	Geneious	CDS	50185	50661	.	-	.	Name=ndhJ CDS
Solanum_commersonii_NC_028069	Geneious	CDS	85264	85731	.	-	.	Name=rpl22 CDS
Solanum_commersonii_NC_028069	Geneious	CDS	98826	99293	.	-	.	Name=rps7 CDS
Solanum_commersonii_NC_028069	Geneious	CDS	142246	142713	.	+	.	Name=rps7 CDS
Solanum_commersonii_NC_028069	Geneious	CDS	70583	70969	.	-	.	Name=rpl20 CDS
Solanum_commersonii_NC_028069	Geneious	CDS	81010	81426	.	-	.	Name=rps11 CDS
Solanum_commersonii_NC_028069	Geneious	CDS	81973	82377	.	-	.	Name=rps8 CDS
Solanum_commersonii_NC_028069	Geneious	CDS	54092	54493	.	-	.	Name=atpE CDS
Solanum_commersonii_NC_028069	Geneious	CDS	82545	82913	.	-	.	Name=rpl14 CDS
Solanum_commersonii_NC_028069	Geneious	CDS	51501	51863	.	-	.	Name=ndhC CDS
Solanum_commersonii_NC_028069	Geneious	CDS	70048	70353	.	+	.	Name=rps18 CDS
Solanum_commersonii_NC_028069	Geneious	CDS	119162	119467	.	-	.	Name=ndhE CDS
Solanum_commersonii_NC_028069	Geneious	CDS	37841	38143	.	-	.	Name=rps14 CDS
Solanum_commersonii_NC_028069	Geneious	CDS	85784	86062	.	-	.	Name=rps19 CDS
Solanum_commersonii_NC_028069	Geneious	CDS	87639	87920	.	-	.	Name=rpl23 CDS
Solanum_commersonii_NC_028069	Geneious	CDS	153619	153900	.	+	.	Name=rpl23 CDS
Solanum_commersonii_NC_028069	Geneious	CDS	124746	125009	.	-	.	Name=rps15 CDS
Solanum_commersonii_NC_028069	Geneious	CDS	66580	66831	.	-	.	Name=psbE CDS
Solanum_commersonii_NC_028069	Geneious	CDS	118665	118910	.	-	.	Name=psaC CDS
Solanum_commersonii_NC_028069	Geneious	CDS	13604	13849	.	-	.	Name=atpH CDS
Solanum_commersonii_NC_028069	Geneious	CDS	76578	76799	.	+	.	Name=psbH CDS
Solanum_commersonii_NC_028069	Geneious	CDS	69661	69861	.	+	.	Name=rpl33 CDS
Solanum_commersonii_NC_028069	Geneious	CDS	36879	37067	.	+	.	Name=psbZ CDS
Solanum_commersonii_NC_028069	Geneious	CDS	7699	7884	.	+	.	Name=psbK CDS
Solanum_commersonii_NC_028069	Geneious	CDS	114588	114755	.	+	.	Name=rpl32 CDS
Solanum_commersonii_NC_028069	Geneious	CDS	69089	69217	.	+	.	Name=psaJ CDS
Solanum_commersonii_NC_028069	Geneious	CDS	76335	76466	.	-	.	Name=psbN CDS
Solanum_commersonii_NC_028069	Geneious	CDS	66065	66187	.	-	.	Name=psbJ CDS
Solanum_commersonii_NC_028069	Geneious	CDS	66451	66570	.	-	.	Name=psbF CDS
Solanum_commersonii_NC_028069	Geneious	CDS	66312	66428	.	-	.	Name=psbL CDS
Solanum_commersonii_NC_028069	Geneious	CDS	68100	68213	.	+	.	Name=petG CDS
Solanum_commersonii_NC_028069	Geneious	CDS	81528	81641	.	-	.	Name=rpl36 CDS
Solanum_commersonii_NC_028069	Geneious	CDS	8245	8355	.	+	.	Name=psbI CDS
Solanum_commersonii_NC_028069	Geneious	CDS	61245	61355	.	+	.	Name=psaI CDS
Solanum_commersonii_NC_028069	Geneious	CDS	30518	30622	.	-	.	Name=psbM CDS
Solanum_commersonii_NC_028069	Geneious	CDS	76157	76261	.	+	.	Name=psbT CDS
Solanum_commersonii_NC_028069	Geneious	CDS	67820	67915	.	+	.	Name=petL CDS
Solanum_commersonii_NC_028069	Geneious	CDS	29312	29401	.	+	.	Name=petN CDS
Solanum_commersonii_NC_028069	Geneious	gene	71734	71847	.	-	.	Name=rps12 gene;ID=u2fFyNudrbz1g5tuQ6LkPRKj1P4.1519055546400.573
Solanum_commersonii_NC_028069	Geneious	gene	141399	142192	.	+	.	Name=rps12 gene;ID=u2fFyNudrbz1g5tuQ6LkPRKj1P4.1519055546400.573
Solanum_commersonii_NC_028069	Geneious	gene	71734	71847	.	-	.	Name=rps12 gene;ID=u2fFyNudrbz1g5tuQ6LkPRKj1P4.1519055546400.574
Solanum_commersonii_NC_028069	Geneious	gene	99347	100140	.	-	.	Name=rps12 gene;ID=u2fFyNudrbz1g5tuQ6LkPRKj1P4.1519055546400.574
Solanum_commersonii_NC_028069	Geneious	gene	146455	153291	.	-	.	Name=ycf2 gene
Solanum_commersonii_NC_028069	Geneious	gene	88248	95084	.	+	.	Name=ycf2 gene
Solanum_commersonii_NC_028069	Geneious	gene	125411	131074	.	-	.	Name=ycf1 gene
Solanum_commersonii_NC_028069	Geneious	gene	16933	21099	.	-	.	Name=rpoC2 gene
Solanum_commersonii_NC_028069	Geneious	gene	24061	27273	.	-	.	Name=rpoB gene
Solanum_commersonii_NC_028069	Geneious	gene	105747	108556	.	+	.
Solanum_commersonii_NC_028069	Geneious	gene	132983	135792	.	-	.
Solanum_commersonii_NC_028069	Geneious	gene	21252	24055	.	-	.	Name=rpoC1 gene
Solanum_commersonii_NC_028069	Geneious	gene	1848	4431	.	-	.	Name=trnK-UUU gene
Solanum_commersonii_NC_028069	Geneious	gene	121208	123451	.	-	.	Name=ndhA gene
Solanum_commersonii_NC_028069	Geneious	gene	40492	42744	.	-	.	Name=psaA gene
Solanum_commersonii_NC_028069	Geneious	gene	96329	98540	.	-	.	Name=ndhB gene
Solanum_commersonii_NC_028069	Geneious	gene	142999	145210	.	+	.	Name=ndhB gene
Solanum_commersonii_NC_028069	Geneious	gene	38262	40466	.	-	.	Name=psaB gene
Solanum_commersonii_NC_028069	Geneious	gene	71956	73984	.	-	.	Name=clpP gene
Solanum_commersonii_NC_028069	Geneious	gene	43507	45490	.	-	.	Name=ycf3 gene
Solanum_commersonii_NC_028069	Geneious	gene	58976	60499	.	+	.	Name=accD gene
Solanum_commersonii_NC_028069	Geneious	gene	110465	111592	.	+	.	Name=ycf1 gene
Solanum_commersonii_NC_028069	Geneious	gene	86130	87620	.	-	.	Name=rpl2 gene
Solanum_commersonii_NC_028069	Geneious	gene	2159	3688	.	-	.	Name=matK gene
Solanum_commersonii_NC_028069	Geneious	gene	74430	75956	.	+	.	Name=psbB gene
Solanum_commersonii_NC_028069	Geneious	gene	10377	11900	.	-	.	Name=atpA gene
Solanum_commersonii_NC_028069	Geneious	gene	117045	118547	.	-	.	Name=ndhD gene
Solanum_commersonii_NC_028069	Geneious	gene	102053	103552	.	+	.
Solanum_commersonii_NC_028069	Geneious	gene	137987	139486	.	-	.
Solanum_commersonii_NC_028069	Geneious	gene	54490	55986	.	-	.	Name=atpB gene
Solanum_commersonii_NC_028069	Geneious	gene	83041	84459	.	-	.	Name=rpl16 gene
Solanum_commersonii_NC_028069	Geneious	gene	153919	155409	.	+	.	Name=rpl2 gene
Solanum_commersonii_NC_028069	Geneious	gene	56799	58232	.	+	.	Name=rbcL gene
Solanum_commersonii_NC_028069	Geneious	gene	76929	78323	.	+	.	Name=petB gene
Solanum_commersonii_NC_028069	Geneious	gene	34802	36187	.	+	.	Name=psbC gene
Solanum_commersonii_NC_028069	Geneious	gene	11955	13202	.	-	.	Name=atpF gene
Solanum_commersonii_NC_028069	Geneious	gene	78518	79739	.	+	.	Name=petD gene
Solanum_commersonii_NC_028069	Geneious	gene	123453	124634	.	-	.	Name=ndhH gene
Solanum_commersonii_NC_028069	Geneious	gene	5093	6214	.	-	.	Name=rps16 gene
Solanum_commersonii_NC_028069	Geneious	gene	572	1633	.	-	.	Name=psbA gene
Solanum_commersonii_NC_028069	Geneious	gene	33757	34818	.	+	.	Name=psbD gene
Solanum_commersonii_NC_028069	Geneious	gene	79931	80944	.	-	.	Name=rpoA gene
Solanum_commersonii_NC_028069	Geneious	gene	64011	64973	.	+	.	Name=petA gene
Solanum_commersonii_NC_028069	Geneious	gene	115868	116809	.	+	.	Name=ccsA gene
Solanum_commersonii_NC_028069	Geneious	gene	104710	105593	.	+	.	Name=trnA-UGC gene
Solanum_commersonii_NC_028069	Geneious	gene	135946	136829	.	-	.	Name=trnA-UGC gene
Solanum_commersonii_NC_028069	Geneious	gene	103852	104645	.	+	.	Name=trnI-GAU gene
Solanum_commersonii_NC_028069	Geneious	gene	136894	137687	.	-	.	Name=trnI-GAU gene
Solanum_commersonii_NC_028069	Geneious	gene	9208	9969	.	+	.	Name=trnG-UCC gene
Solanum_commersonii_NC_028069	Geneious	gene	50767	51510	.	-	.	Name=ndhK gene
Solanum_commersonii_NC_028069	Geneious	gene	15017	15760	.	-	.	Name=atpI gene
Solanum_commersonii_NC_028069	Geneious	gene	15997	16707	.	-	.	Name=rps2 gene
Solanum_commersonii_NC_028069	Geneious	gene	63102	63791	.	+	.	Name=cemA gene
Solanum_commersonii_NC_028069	Geneious	gene	52965	53615	.	-	.	Name=trnV-UAC gene
Solanum_commersonii_NC_028069	Geneious	gene	84623	85279	.	-	.	Name=rps3 gene
Solanum_commersonii_NC_028069	Geneious	gene	46768	47373	.	-	.	Name=rps4 gene
Solanum_commersonii_NC_028069	Geneious	gene	48487	49067	.	+	.	Name=trnL-UAA gene
Solanum_commersonii_NC_028069	Geneious	gene	61800	62354	.	+	.	Name=ycf4 gene
Solanum_commersonii_NC_028069	Geneious	gene	119691	120221	.	-	.	Name=ndhG gene
Solanum_commersonii_NC_028069	Geneious	gene	120620	121123	.	-	.	Name=ndhI gene
Solanum_commersonii_NC_028069	Geneious	gene	50185	50661	.	-	.	Name=ndhJ gene
Solanum_commersonii_NC_028069	Geneious	gene	85264	85731	.	-	.	Name=rpl22 gene
Solanum_commersonii_NC_028069	Geneious	gene	98826	99293	.	-	.	Name=rps7 gene
Solanum_commersonii_NC_028069	Geneious	gene	142246	142713	.	+	.	Name=rps7 gene
Solanum_commersonii_NC_028069	Geneious	gene	70583	70969	.	-	.	Name=rpl20 gene
Solanum_commersonii_NC_028069	Geneious	gene	81010	81426	.	-	.	Name=rps11 gene
Solanum_commersonii_NC_028069	Geneious	gene	81973	82377	.	-	.	Name=rps8 gene
Solanum_commersonii_NC_028069	Geneious	gene	54092	54493	.	-	.	Name=atpE gene
Solanum_commersonii_NC_028069	Geneious	gene	82545	82913	.	-	.	Name=rpl14 gene
Solanum_commersonii_NC_028069	Geneious	gene	51501	51863	.	-	.	Name=ndhC gene
Solanum_commersonii_NC_028069	Geneious	gene	137206	137546	.	-	.	Name=ycf68 gene
Solanum_commersonii_NC_028069	Geneious	gene	103993	104331	.	+	.	Name=ycf68 gene
Solanum_commersonii_NC_028069	Geneious	gene	70048	70353	.	+	.	Name=rps18 gene
Solanum_commersonii_NC_028069	Geneious	gene	119162	119467	.	-	.	Name=ndhE gene
Solanum_commersonii_NC_028069	Geneious	gene	37841	38143	.	-	.	Name=rps14 gene
Solanum_commersonii_NC_028069	Geneious	gene	81753	81928	.	-	.	Name=infA gene;Note=Partial sequence%3B internal stop codons
Solanum_commersonii_NC_028069	Geneious	gene	85784	86062	.	-	.	Name=rps19 gene
Solanum_commersonii_NC_028069	Geneious	gene	87639	87920	.	-	.	Name=rpl23 gene
Solanum_commersonii_NC_028069	Geneious	gene	153619	153900	.	+	.	Name=rpl23 gene
Solanum_commersonii_NC_028069	Geneious	gene	146101	146364	.	-	.	Name=ycf15 gene
Solanum_commersonii_NC_028069	Geneious	gene	124746	125009	.	-	.	Name=rps15 gene
Solanum_commersonii_NC_028069	Geneious	gene	95175	95438	.	+	.	Name=ycf15 gene;Note=Internal stop codons
Solanum_commersonii_NC_028069	Geneious	gene	114821	115045	.	+	.	Name=sprA gene
Solanum_commersonii_NC_028069	Geneious	gene	66580	66831	.	-	.	Name=psbE gene
Solanum_commersonii_NC_028069	Geneious	gene	118665	118910	.	-	.	Name=psaC gene
Solanum_commersonii_NC_028069	Geneious	gene	13604	13849	.	-	.	Name=atpH gene
Solanum_commersonii_NC_028069	Geneious	gene	76578	76799	.	+	.	Name=psbH gene
Solanum_commersonii_NC_028069	Geneious	gene	69661	69861	.	+	.	Name=rpl33 gene
Solanum_commersonii_NC_028069	Geneious	gene	36879	37067	.	+	.	Name=psbZ gene
Solanum_commersonii_NC_028069	Geneious	gene	7699	7884	.	+	.	Name=psbK gene
Solanum_commersonii_NC_028069	Geneious	gene	114588	114755	.	+	.	Name=rpl32 gene
Solanum_commersonii_NC_028069	Geneious	gene	69089	69217	.	+	.	Name=psaJ gene
Solanum_commersonii_NC_028069	Geneious	gene	76335	76466	.	-	.	Name=psbN gene
Solanum_commersonii_NC_028069	Geneious	gene	66065	66187	.	-	.	Name=psbJ gene
Solanum_commersonii_NC_028069	Geneious	gene	109017	109137	.	+	.
Solanum_commersonii_NC_028069	Geneious	gene	132402	132522	.	-	.
Solanum_commersonii_NC_028069	Geneious	gene	66451	66570	.	-	.	Name=psbF gene
Solanum_commersonii_NC_028069	Geneious	gene	66312	66428	.	-	.	Name=psbL gene
Solanum_commersonii_NC_028069	Geneious	gene	68100	68213	.	+	.	Name=petG gene
Solanum_commersonii_NC_028069	Geneious	gene	81528	81641	.	-	.	Name=rpl36 gene
Solanum_commersonii_NC_028069	Geneious	gene	8245	8355	.	+	.	Name=psbI gene
Solanum_commersonii_NC_028069	Geneious	gene	61245	61355	.	+	.	Name=psaI gene
Solanum_commersonii_NC_028069	Geneious	gene	30518	30622	.	-	.	Name=psbM gene
Solanum_commersonii_NC_028069	Geneious	gene	76157	76261	.	+	.	Name=psbT gene
Solanum_commersonii_NC_028069	Geneious	gene	108658	108760	.	+	.
Solanum_commersonii_NC_028069	Geneious	gene	132779	132881	.	-	.
Solanum_commersonii_NC_028069	Geneious	gene	67820	67915	.	+	.	Name=petL gene
Solanum_commersonii_NC_028069	Geneious	gene	36428	36519	.	-	.	Name=trnS-UGA gene
Solanum_commersonii_NC_028069	Geneious	gene	29312	29401	.	+	.	Name=petN gene
Solanum_commersonii_NC_028069	Geneious	gene	8478	8565	.	-	.	Name=trnS-GCU gene
Solanum_commersonii_NC_028069	Geneious	gene	46342	46428	.	+	.	Name=trnS-GGA gene
Solanum_commersonii_NC_028069	Geneious	gene	31879	31962	.	-	.	Name=trnY-GUA gene
Solanum_commersonii_NC_028069	Geneious	gene	95709	95789	.	-	.	Name=trnL-CAA gene
Solanum_commersonii_NC_028069	Geneious	gene	145750	145830	.	+	.	Name=trnL-CAA gene
Solanum_commersonii_NC_028069	Geneious	gene	115685	115764	.	+	.	Name=trnL-UAG gene
Solanum_commersonii_NC_028069	Geneious	gene	51	125	.	-	.	Name=trnH-GUG gene
Solanum_commersonii_NC_028069	Geneious	gene	31697	31770	.	-	.	Name=trnD-GUC gene
Solanum_commersonii_NC_028069	Geneious	gene	37618	37691	.	-	.	Name=trnfM-CAU gene
Solanum_commersonii_NC_028069	Geneious	gene	68345	68418	.	-	.	Name=trnW-CCA gene
Solanum_commersonii_NC_028069	Geneious	gene	68583	68656	.	-	.	Name=trnP-UGG gene
Solanum_commersonii_NC_028069	Geneious	gene	88086	88159	.	-	.	Name=trnI-CAU gene
Solanum_commersonii_NC_028069	Geneious	gene	109401	109474	.	+	.	Name=trnR-ACG gene
Solanum_commersonii_NC_028069	Geneious	gene	132065	132138	.	-	.	Name=trnR-ACG gene
Solanum_commersonii_NC_028069	Geneious	gene	153380	153453	.	+	.	Name=trnI-CAU gene
Solanum_commersonii_NC_028069	Geneious	gene	101754	101825	.	+	.	Name=trnV-GAC gene
Solanum_commersonii_NC_028069	Geneious	gene	32022	32094	.	-	.	Name=trnE-UUC gene
Solanum_commersonii_NC_028069	Geneious	gene	47730	47802	.	-	.	Name=trnT-UGU gene
Solanum_commersonii_NC_028069	Geneious	gene	49475	49547	.	+	.	Name=trnF-GAA gene
Solanum_commersonii_NC_028069	Geneious	gene	53798	53870	.	+	.	Name=trnM-CAU gene
Solanum_commersonii_NC_028069	Geneious	gene	32513	32584	.	+	.	Name=trnT-GGU gene
Solanum_commersonii_NC_028069	Geneious	gene	7282	7353	.	-	.	Name=trnQ-UUG gene
Solanum_commersonii_NC_028069	Geneious	gene	10182	10253	.	+	.	Name=trnR-UCU gene
Solanum_commersonii_NC_028069	Geneious	gene	28587	28658	.	+	.	Name=trnC-GCA gene
Solanum_commersonii_NC_028069	Geneious	gene	110056	110127	.	-	.	Name=trnN-GUU gene
Solanum_commersonii_NC_028069	Geneious	gene	131412	131483	.	+	.	Name=trnN-GUU gene
Solanum_commersonii_NC_028069	Geneious	gene	139714	139785	.	-	.	Name=trnV-GAC gene
Solanum_commersonii_NC_028069	Geneious	gene	37343	37413	.	+	.	Name=trnG-GCC gene
Solanum_commersonii_NC_028069	Geneious	gene	155477	155525	.	+	.	Name=rps19
