# Supplementary material for: The chloroplast genome sequence of bittersweet (Solanum dulcamara): Plastid genome structure evolution in Solanaceae
Source: PLoS One. 2018 Apr 25;13(4):e0196069. doi: 10.1371/journal.pone.0196069 (PMC5919006; doi:10.1371/journal.pone.0196069)
Supplement: S5 Data — (ZIP) [file pone.0196069.s005.zip › Reannotation_GB/Solanum galapagense_KP117022.gff]

##gff-version 3
##source-version geneious 9.1.7
Solanum%20galapagense_KP117022	Geneious	region	1	155474	.	+	0	Is_circular=true
Solanum_galapagense_KP117022	Geneious	misc_RNA	114713	114926	.	+	.	Name=sprA
Solanum_galapagense_KP117022	Geneious	misc_feature	1	85863	.	+	.	Name=Large Single Copy (LSC) region
Solanum_galapagense_KP117022	Geneious	misc_feature	111476	129862	.	+	.	Name=Small Single Copy (SSC) region
Solanum_galapagense_KP117022	Geneious	repeat_region	85864	111475	.	+	.	Name=IRb
Solanum_galapagense_KP117022	Geneious	repeat_region	129863	155474	.	-	.	Name=IRa
Solanum_galapagense_KP117022	Geneious	rRNA	105648	108457	.	+	.	Name=rrn23 rRNA
Solanum_galapagense_KP117022	Geneious	rRNA	132881	135690	.	-	.	Name=rrn23 rRNA
Solanum_galapagense_KP117022	Geneious	rRNA	101953	103452	.	+	.	Name=rrn16 rRNA
Solanum_galapagense_KP117022	Geneious	rRNA	137886	139385	.	-	.	Name=rrn16 rRNA
Solanum_galapagense_KP117022	Geneious	rRNA	108918	109038	.	+	.	Name=rrn5 rRNA
Solanum_galapagense_KP117022	Geneious	rRNA	132300	132420	.	-	.	Name=rrn5 rRNA
Solanum_galapagense_KP117022	Geneious	rRNA	108559	108661	.	+	.	Name=rrn4.5 rRNA
Solanum_galapagense_KP117022	Geneious	rRNA	132677	132779	.	-	.	Name=rrn4.5 rRNA
Solanum_galapagense_KP117022	Geneious	intron	1846	4359	.	-	.	Name=trnK intron
Solanum_galapagense_KP117022	Geneious	intron	121661	122793	.	-	.	Name=ndhA intron 1
Solanum_galapagense_KP117022	Geneious	intron	83328	84345	.	-	.	Name=rpl16 intron 1
Solanum_galapagense_KP117022	Geneious	intron	5158	6021	.	-	.	Name=rps16 intron 1
Solanum_galapagense_KP117022	Geneious	intron	73014	73811	.	-	.	Name=clpP intron 1
Solanum_galapagense_KP117022	Geneious	intron	43481	44230	.	-	.	Name=ycf3 intron 2
Solanum_galapagense_KP117022	Geneious	intron	104649	105459	.	+	.	Name=tRNA-Ala (UGC) intron 1
Solanum_galapagense_KP117022	Geneious	intron	135879	136689	.	-	.	Name=trnA intron
Solanum_galapagense_KP117022	Geneious	intron	78428	79165	.	+	.	Name=petD intron 1
Solanum_galapagense_KP117022	Geneious	intron	76837	77583	.	+	.	Name=petB intron 1
Solanum_galapagense_KP117022	Geneious	intron	44461	45189	.	-	.	Name=ycf3 intron 1
Solanum_galapagense_KP117022	Geneious	intron	22686	23422	.	-	.	Name=rpoC1 intron
Solanum_galapagense_KP117022	Geneious	intron	12205	12890	.	-	.	Name=atpF intron 1
Solanum_galapagense_KP117022	Geneious	intron	103790	104511	.	+	.	Name=trnI intron
Solanum_galapagense_KP117022	Geneious	intron	136827	137548	.	-	.	Name=trnI intron
Solanum_galapagense_KP117022	Geneious	intron	9099	9793	.	+	.	Name=trnG intron 1
Solanum_galapagense_KP117022	Geneious	intron	96965	97643	.	-	.	Name=ndhB intron 1
Solanum_galapagense_KP117022	Geneious	intron	143695	144373	.	+	.	Name=ndhB intron
Solanum_galapagense_KP117022	Geneious	intron	86457	87122	.	-	.	Name=rpl2 intron 1
Solanum_galapagense_KP117022	Geneious	intron	154216	154881	.	+	.	Name=rpl2 intron 1
Solanum_galapagense_KP117022	Geneious	intron	72105	72721	.	-	.	Name=clpP intron 2
Solanum_galapagense_KP117022	Geneious	intron	52871	53441	.	-	.	Name=trnV intron 1
Solanum_galapagense_KP117022	Geneious	intron	99253	99788	.	-	.	Name=rps12 intron 2
Solanum_galapagense_KP117022	Geneious	intron	141550	142085	.	+	.	Name=rps12 intron 2
Solanum_galapagense_KP117022	Geneious	intron	48395	48891	.	+	.	Name=trnL-UAA intron
Solanum_galapagense_KP117022	Geneious	tRNA	4360	4396	.	-	.	Name=trnK-UUU tRNA;ID=u2fFyNudrbz1g5tuQ6LkPRKj1P4.1519055552596.575
Solanum_galapagense_KP117022	Geneious	tRNA	1811	1845	.	-	.	Name=trnK-UUU tRNA;ID=u2fFyNudrbz1g5tuQ6LkPRKj1P4.1519055552596.575
Solanum_galapagense_KP117022	Geneious	tRNA	104611	104648	.	+	.	Name=trnA-UGC;ID=u2fFyNudrbz1g5tuQ6LkPRKj1P4.1519055552596.576
Solanum_galapagense_KP117022	Geneious	tRNA	105460	105494	.	+	.	Name=trnA-UGC;ID=u2fFyNudrbz1g5tuQ6LkPRKj1P4.1519055552596.576
Solanum_galapagense_KP117022	Geneious	tRNA	136690	136727	.	-	.	Name=trnA-UGC;ID=u2fFyNudrbz1g5tuQ6LkPRKj1P4.1519055552596.577
Solanum_galapagense_KP117022	Geneious	tRNA	135844	135878	.	-	.	Name=trnA-UGC;ID=u2fFyNudrbz1g5tuQ6LkPRKj1P4.1519055552596.577
Solanum_galapagense_KP117022	Geneious	tRNA	103753	103789	.	+	.	Name=trnI-GAU tRNA;ID=u2fFyNudrbz1g5tuQ6LkPRKj1P4.1519055552596.578
Solanum_galapagense_KP117022	Geneious	tRNA	104512	104546	.	+	.	Name=trnI-GAU tRNA;ID=u2fFyNudrbz1g5tuQ6LkPRKj1P4.1519055552596.578
Solanum_galapagense_KP117022	Geneious	tRNA	137549	137585	.	-	.	Name=trnI-GAU tRNA;ID=u2fFyNudrbz1g5tuQ6LkPRKj1P4.1519055552596.579
Solanum_galapagense_KP117022	Geneious	tRNA	136792	136827	.	-	.	Name=trnI-GAU tRNA;ID=u2fFyNudrbz1g5tuQ6LkPRKj1P4.1519055552596.579
Solanum_galapagense_KP117022	Geneious	tRNA	9076	9098	.	+	.	Name=trnG-GCC tRNA;ID=u2fFyNudrbz1g5tuQ6LkPRKj1P4.1519055552596.580
Solanum_galapagense_KP117022	Geneious	tRNA	9794	9841	.	+	.	Name=trnG-GCC tRNA;ID=u2fFyNudrbz1g5tuQ6LkPRKj1P4.1519055552596.580
Solanum_galapagense_KP117022	Geneious	tRNA	53442	53486	.	-	.	Name=trnV-UAC;ID=u2fFyNudrbz1g5tuQ6LkPRKj1P4.1519055552596.581
Solanum_galapagense_KP117022	Geneious	tRNA	52836	52870	.	-	.	Name=trnV-UAC;ID=u2fFyNudrbz1g5tuQ6LkPRKj1P4.1519055552596.581
Solanum_galapagense_KP117022	Geneious	tRNA	48360	48394	.	+	.	Name=trnL-UAA;ID=u2fFyNudrbz1g5tuQ6LkPRKj1P4.1519055552596.582
Solanum_galapagense_KP117022	Geneious	tRNA	48892	48940	.	+	.	Name=trnL-UAA;ID=u2fFyNudrbz1g5tuQ6LkPRKj1P4.1519055552596.582
Solanum_galapagense_KP117022	Geneious	tRNA	36253	36344	.	-	.	Name=trnS-UGA tRNA
Solanum_galapagense_KP117022	Geneious	tRNA	8360	8447	.	-	.	Name=trnS-GCU tRNA
Solanum_galapagense_KP117022	Geneious	tRNA	46177	46263	.	+	.	Name=trnS-GGA tRNA
Solanum_galapagense_KP117022	Geneious	tRNA	31698	31781	.	-	.	Name=trnY-GUA tRNA
Solanum_galapagense_KP117022	Geneious	tRNA	95589	95669	.	-	.	Name=trnL-CAA tRNA
Solanum_galapagense_KP117022	Geneious	tRNA	145669	145749	.	+	.	Name=trnL-CAA tRNA
Solanum_galapagense_KP117022	Geneious	tRNA	115565	115644	.	+	.	Name=trnL-UAG tRNA
Solanum_galapagense_KP117022	Geneious	tRNA	2	76	.	-	.	Name=trnH-GUG tRNA
Solanum_galapagense_KP117022	Geneious	tRNA	31516	31589	.	-	.	Name=trnD-GUC tRNA
Solanum_galapagense_KP117022	Geneious	tRNA	37443	37516	.	-	.	Name=trnfM-CAU tRNA
Solanum_galapagense_KP117022	Geneious	tRNA	68203	68276	.	-	.	Name=trnW-CCA tRNA
Solanum_galapagense_KP117022	Geneious	tRNA	68441	68514	.	-	.	Name=trnP-UGG tRNA
Solanum_galapagense_KP117022	Geneious	tRNA	87979	88052	.	-	.	Name=trnI-CAU tRNA
Solanum_galapagense_KP117022	Geneious	tRNA	109301	109374	.	+	.	Name=trnR-ACG tRNA
Solanum_galapagense_KP117022	Geneious	tRNA	131964	132037	.	-	.	Name=trnR-ACG tRNA
Solanum_galapagense_KP117022	Geneious	tRNA	153286	153359	.	+	.	Name=trnI-CAU tRNA
Solanum_galapagense_KP117022	Geneious	tRNA	101654	101725	.	+	.	Name=trnV-GAC tRNA
Solanum_galapagense_KP117022	Geneious	tRNA	31841	31913	.	-	.	Name=trnE-UUC tRNA
Solanum_galapagense_KP117022	Geneious	tRNA	47566	47638	.	-	.	Name=trnT-UGU tRNA
Solanum_galapagense_KP117022	Geneious	tRNA	49348	49420	.	+	.	Name=trnF-GAA tRNA
Solanum_galapagense_KP117022	Geneious	tRNA	53669	53741	.	+	.	Name=trnM-CAU tRNA
Solanum_galapagense_KP117022	Geneious	tRNA	32326	32397	.	+	.	Name=trnT-GGU tRNA
Solanum_galapagense_KP117022	Geneious	tRNA	7142	7213	.	-	.	Name=trnQ-UUG tRNA
Solanum_galapagense_KP117022	Geneious	tRNA	10020	10091	.	+	.	Name=trnR-UCU tRNA
Solanum_galapagense_KP117022	Geneious	tRNA	28414	28485	.	+	.	Name=trnC-GCA tRNA
Solanum_galapagense_KP117022	Geneious	tRNA	109957	110028	.	-	.	Name=trnN-GUU tRNA
Solanum_galapagense_KP117022	Geneious	tRNA	131310	131381	.	+	.	Name=trnN-GUU tRNA
Solanum_galapagense_KP117022	Geneious	tRNA	139613	139684	.	-	.	Name=trnV-GAC tRNA
Solanum_galapagense_KP117022	Geneious	tRNA	37168	37238	.	+	.	Name=trnG-UCC tRNA
Solanum_galapagense_KP117022	Geneious	exon	21072	22685	.	-	.	Name=rpoC1 exon 2
Solanum_galapagense_KP117022	Geneious	exon	97644	98420	.	-	.	Name=ndhB exon 1
Solanum_galapagense_KP117022	Geneious	exon	142918	143694	.	+	.	Name=ndhB exon 1
Solanum_galapagense_KP117022	Geneious	exon	96209	96964	.	-	.	Name=ndhB exon 2
Solanum_galapagense_KP117022	Geneious	exon	144374	145129	.	+	.	Name=ndhB exon 2
Solanum_galapagense_KP117022	Geneious	exon	77584	78225	.	+	.	Name=petB exon 2
Solanum_galapagense_KP117022	Geneious	exon	122794	123346	.	-	.	Name=ndhA exon 1
Solanum_galapagense_KP117022	Geneious	exon	121122	121660	.	-	.	Name=ndhA exon 2
Solanum_galapagense_KP117022	Geneious	exon	86023	86456	.	-	.	Name=rpl2 exon 2
Solanum_galapagense_KP117022	Geneious	exon	79166	79640	.	+	.	Name=petD exon 2
Solanum_galapagense_KP117022	Geneious	exon	23423	23875	.	-	.	Name=rpoC1 exon 1
Solanum_galapagense_KP117022	Geneious	exon	154882	155315	.	+	.	Name=rpl2 exon 2
Solanum_galapagense_KP117022	Geneious	exon	11795	12204	.	-	.	Name=atpF exon 2
Solanum_galapagense_KP117022	Geneious	exon	82932	83327	.	-	.	Name=rpl16 exon 2
Solanum_galapagense_KP117022	Geneious	exon	87123	87513	.	-	.	Name=rpl2 exon 1
Solanum_galapagense_KP117022	Geneious	exon	153825	154215	.	+	.	Name=rpl2 exon 1
Solanum_galapagense_KP117022	Geneious	exon	72722	73013	.	-	.	Name=clpP exon 2
Solanum_galapagense_KP117022	Geneious	exon	71847	72104	.	-	.	Name=clpP exon 3
Solanum_galapagense_KP117022	Geneious	exon	4931	5157	.	-	.	Name=rps16 exon 2
Solanum_galapagense_KP117022	Geneious	exon	99789	100020	.	-	.	Name=rps12 exon 1
Solanum_galapagense_KP117022	Geneious	exon	141318	141549	.	+	.	Name=rps12 exon 1
Solanum_galapagense_KP117022	Geneious	exon	44231	44460	.	-	.	Name=ycf3 exon 2
Solanum_galapagense_KP117022	Geneious	exon	43328	43480	.	-	.	Name=ycf3 exon 3
Solanum_galapagense_KP117022	Geneious	exon	12891	13035	.	-	.	Name=atpF exon 1
Solanum_galapagense_KP117022	Geneious	exon	45190	45313	.	-	.	Name=ycf3 exon 1
Solanum_galapagense_KP117022	Geneious	exon	71625	71738	.	-	.	Name=rps12 exon 1
Solanum_galapagense_KP117022	Geneious	exon	73812	73882	.	-	.	Name=clpP exon 1
Solanum_galapagense_KP117022	Geneious	exon	53442	53486	.	-	.	Name=trnV-UAC exon2
Solanum_galapagense_KP117022	Geneious	exon	48892	48940	.	+	.	Name=trnL-UAA exon1
Solanum_galapagense_KP117022	Geneious	exon	9794	9841	.	+	.	Name=trnG exon1
Solanum_galapagense_KP117022	Geneious	exon	6022	6061	.	-	.	Name=rps16 exon 1
Solanum_galapagense_KP117022	Geneious	exon	104611	104648	.	+	.	Name=trnA-UGC exon1
Solanum_galapagense_KP117022	Geneious	exon	136690	136727	.	-	.	Name=trnA exon 1
Solanum_galapagense_KP117022	Geneious	exon	4360	4396	.	-	.	Name=trnK exon 1
Solanum_galapagense_KP117022	Geneious	exon	103753	103789	.	+	.	Name=trnI-GAU exon 1
Solanum_galapagense_KP117022	Geneious	exon	137549	137585	.	-	.	Name=trnI exon 1
Solanum_galapagense_KP117022	Geneious	exon	1811	1845	.	-	.	Name=trnK exon 2
Solanum_galapagense_KP117022	Geneious	exon	48360	48394	.	+	.	Name=trnL-UAA exon2
Solanum_galapagense_KP117022	Geneious	exon	52836	52870	.	-	.	Name=trnV-UAC exon1
Solanum_galapagense_KP117022	Geneious	exon	104512	104546	.	+	.	Name=trnI-GAU exon2
Solanum_galapagense_KP117022	Geneious	exon	105460	105494	.	+	.	Name=trnA-UGC exon2
Solanum_galapagense_KP117022	Geneious	exon	135844	135878	.	-	.	Name=trnA exon 2
Solanum_galapagense_KP117022	Geneious	exon	136792	136826	.	-	.	Name=trnI exon 2
Solanum_galapagense_KP117022	Geneious	exon	99227	99252	.	-	.	Name=rps12 exon 2
Solanum_galapagense_KP117022	Geneious	exon	142086	142111	.	+	.	Name=rps12 exon 2
Solanum_galapagense_KP117022	Geneious	exon	9076	9098	.	+	.	Name=trnG-GCC exon 2
Solanum_galapagense_KP117022	Geneious	exon	84346	84354	.	-	.	Name=rpl16 exon 1
Solanum_galapagense_KP117022	Geneious	exon	78420	78427	.	+	.	Name=petD exon 1
Solanum_galapagense_KP117022	Geneious	exon	76831	76836	.	+	.	Name=petB exon 1
Solanum_galapagense_KP117022	Geneious	CDS	71625	71738	.	-	.	Name=rps12 CDS;ID=u2fFyNudrbz1g5tuQ6LkPRKj1P4.1519055552597.583
Solanum_galapagense_KP117022	Geneious	CDS	141318	141549	.	+	.	Name=rps12 CDS;ID=u2fFyNudrbz1g5tuQ6LkPRKj1P4.1519055552597.583
Solanum_galapagense_KP117022	Geneious	CDS	142086	142111	.	+	.	Name=rps12 CDS;ID=u2fFyNudrbz1g5tuQ6LkPRKj1P4.1519055552597.583
Solanum_galapagense_KP117022	Geneious	CDS	71625	71738	.	-	.	Name=rps12 CDS;ID=u2fFyNudrbz1g5tuQ6LkPRKj1P4.1519055552597.584
Solanum_galapagense_KP117022	Geneious	CDS	99789	100020	.	-	.	Name=rps12 CDS;ID=u2fFyNudrbz1g5tuQ6LkPRKj1P4.1519055552597.584
Solanum_galapagense_KP117022	Geneious	CDS	99227	99252	.	-	.	Name=rps12 CDS;ID=u2fFyNudrbz1g5tuQ6LkPRKj1P4.1519055552597.584
Solanum_galapagense_KP117022	Geneious	CDS	88181	95017	.	+	.	Name=ycf2 CDS
Solanum_galapagense_KP117022	Geneious	CDS	146321	153157	.	-	.	Name=ycf2 CDS
Solanum_galapagense_KP117022	Geneious	CDS	125306	130981	.	-	.	Name=ycf1 CDS
Solanum_galapagense_KP117022	Geneious	CDS	16753	20919	.	-	.	Name=rpoC2 CDS
Solanum_galapagense_KP117022	Geneious	CDS	23881	27093	.	-	.	Name=rpoB CDS
Solanum_galapagense_KP117022	Geneious	CDS	23423	23875	.	-	.	Name=rpoC1 CDS;ID=u2fFyNudrbz1g5tuQ6LkPRKj1P4.1519055552597.585
Solanum_galapagense_KP117022	Geneious	CDS	21072	22685	.	-	.	Name=rpoC1 CDS;ID=u2fFyNudrbz1g5tuQ6LkPRKj1P4.1519055552597.585
Solanum_galapagense_KP117022	Geneious	CDS	122794	123346	.	-	.	Name=ndhA CDS;ID=u2fFyNudrbz1g5tuQ6LkPRKj1P4.1519055552597.586
Solanum_galapagense_KP117022	Geneious	CDS	121122	121660	.	-	.	Name=ndhA CDS;ID=u2fFyNudrbz1g5tuQ6LkPRKj1P4.1519055552597.586
Solanum_galapagense_KP117022	Geneious	CDS	40317	42569	.	-	.	Name=psaA CDS
Solanum_galapagense_KP117022	Geneious	CDS	111493	113706	.	-	.	Name=ndhF CDS
Solanum_galapagense_KP117022	Geneious	CDS	97644	98420	.	-	.	Name=ndhB CDS;ID=u2fFyNudrbz1g5tuQ6LkPRKj1P4.1519055552597.587
Solanum_galapagense_KP117022	Geneious	CDS	96209	96964	.	-	.	Name=ndhB CDS;ID=u2fFyNudrbz1g5tuQ6LkPRKj1P4.1519055552597.587
Solanum_galapagense_KP117022	Geneious	CDS	142918	143694	.	+	.	Name=ndhB CDS;ID=u2fFyNudrbz1g5tuQ6LkPRKj1P4.1519055552597.588
Solanum_galapagense_KP117022	Geneious	CDS	144374	145129	.	+	.	Name=ndhB CDS;ID=u2fFyNudrbz1g5tuQ6LkPRKj1P4.1519055552597.588
Solanum_galapagense_KP117022	Geneious	CDS	38087	40291	.	-	.	Name=psaB CDS
Solanum_galapagense_KP117022	Geneious	CDS	73812	73882	.	-	.	Name=clpP CDS;ID=u2fFyNudrbz1g5tuQ6LkPRKj1P4.1519055552597.589
Solanum_galapagense_KP117022	Geneious	CDS	72722	73013	.	-	.	Name=clpP CDS;ID=u2fFyNudrbz1g5tuQ6LkPRKj1P4.1519055552597.589
Solanum_galapagense_KP117022	Geneious	CDS	71847	72104	.	-	.	Name=clpP CDS;ID=u2fFyNudrbz1g5tuQ6LkPRKj1P4.1519055552597.589
Solanum_galapagense_KP117022	Geneious	CDS	45190	45313	.	-	.	Name=ycf3 CDS;ID=u2fFyNudrbz1g5tuQ6LkPRKj1P4.1519055552597.590
Solanum_galapagense_KP117022	Geneious	CDS	44231	44460	.	-	.	Name=ycf3 CDS;ID=u2fFyNudrbz1g5tuQ6LkPRKj1P4.1519055552597.590
Solanum_galapagense_KP117022	Geneious	CDS	43328	43480	.	-	.	Name=ycf3 CDS;ID=u2fFyNudrbz1g5tuQ6LkPRKj1P4.1519055552597.590
Solanum_galapagense_KP117022	Geneious	CDS	58866	60389	.	+	.	Name=accD CDS
Solanum_galapagense_KP117022	Geneious	CDS	87123	87513	.	-	.	Name=rpl2 CDS;ID=u2fFyNudrbz1g5tuQ6LkPRKj1P4.1519055552597.591
Solanum_galapagense_KP117022	Geneious	CDS	86023	86456	.	-	.	Name=rpl2 CDS;ID=u2fFyNudrbz1g5tuQ6LkPRKj1P4.1519055552597.591
Solanum_galapagense_KP117022	Geneious	CDS	2122	3651	.	-	.	Name=matK CDS
Solanum_galapagense_KP117022	Geneious	CDS	74327	75853	.	+	.	Name=psbB CDS
Solanum_galapagense_KP117022	Geneious	CDS	10216	11739	.	-	.	Name=atpA CDS
Solanum_galapagense_KP117022	Geneious	CDS	116927	118429	.	-	.	Name=ndhD CDS
Solanum_galapagense_KP117022	Geneious	CDS	54363	55859	.	-	.	Name=atpB CDS
Solanum_galapagense_KP117022	Geneious	CDS	84346	84354	.	-	.	Name=rpl16 CDS;ID=u2fFyNudrbz1g5tuQ6LkPRKj1P4.1519055552597.592
Solanum_galapagense_KP117022	Geneious	CDS	82932	83327	.	-	.	Name=rpl16 CDS;ID=u2fFyNudrbz1g5tuQ6LkPRKj1P4.1519055552597.592
Solanum_galapagense_KP117022	Geneious	CDS	153825	154215	.	+	.	Name=rpl2 CDS;ID=u2fFyNudrbz1g5tuQ6LkPRKj1P4.1519055552598.593
Solanum_galapagense_KP117022	Geneious	CDS	154882	155315	.	+	.	Name=rpl2 CDS;ID=u2fFyNudrbz1g5tuQ6LkPRKj1P4.1519055552598.593
Solanum_galapagense_KP117022	Geneious	CDS	56673	58106	.	+	.	Name=rbcL CDS
Solanum_galapagense_KP117022	Geneious	CDS	76831	76836	.	+	.	Name=petB CDS;ID=u2fFyNudrbz1g5tuQ6LkPRKj1P4.1519055552598.594
Solanum_galapagense_KP117022	Geneious	CDS	77584	78225	.	+	.	Name=petB CDS;ID=u2fFyNudrbz1g5tuQ6LkPRKj1P4.1519055552598.594
Solanum_galapagense_KP117022	Geneious	CDS	34625	36010	.	+	.	Name=psbC CDS
Solanum_galapagense_KP117022	Geneious	CDS	12891	13035	.	-	.	Name=atpF CDS;ID=u2fFyNudrbz1g5tuQ6LkPRKj1P4.1519055552598.595
Solanum_galapagense_KP117022	Geneious	CDS	11795	12204	.	-	.	Name=atpF CDS;ID=u2fFyNudrbz1g5tuQ6LkPRKj1P4.1519055552598.595
Solanum_galapagense_KP117022	Geneious	CDS	78420	78427	.	+	.	Name=petD CDS;ID=u2fFyNudrbz1g5tuQ6LkPRKj1P4.1519055552598.596
Solanum_galapagense_KP117022	Geneious	CDS	79166	79640	.	+	.	Name=petD CDS;ID=u2fFyNudrbz1g5tuQ6LkPRKj1P4.1519055552598.596
Solanum_galapagense_KP117022	Geneious	CDS	123348	124529	.	-	.	Name=ndhH CDS
Solanum_galapagense_KP117022	Geneious	CDS	6022	6061	.	-	.	Name=rps16 CDS;ID=u2fFyNudrbz1g5tuQ6LkPRKj1P4.1519055552598.597
Solanum_galapagense_KP117022	Geneious	CDS	4931	5157	.	-	.	Name=rps16 CDS;ID=u2fFyNudrbz1g5tuQ6LkPRKj1P4.1519055552598.597
Solanum_galapagense_KP117022	Geneious	CDS	535	1596	.	-	.	Name=psbA CDS
Solanum_galapagense_KP117022	Geneious	CDS	33580	34641	.	+	.	Name=psbD CDS
Solanum_galapagense_KP117022	Geneious	CDS	79832	80845	.	-	.	Name=rpoA CDS
Solanum_galapagense_KP117022	Geneious	CDS	63885	64847	.	+	.	Name=petA CDS
Solanum_galapagense_KP117022	Geneious	CDS	115748	116689	.	+	.	Name=ccsA CDS
Solanum_galapagense_KP117022	Geneious	CDS	50650	51393	.	-	.	Name=ndhK CDS
Solanum_galapagense_KP117022	Geneious	CDS	14837	15580	.	-	.	Name=atpI CDS
Solanum_galapagense_KP117022	Geneious	CDS	15817	16527	.	-	.	Name=rps2 CDS
Solanum_galapagense_KP117022	Geneious	CDS	62976	63665	.	+	.	Name=cemA CDS
Solanum_galapagense_KP117022	Geneious	CDS	84516	85172	.	-	.	Name=rps3 CDS
Solanum_galapagense_KP117022	Geneious	CDS	46603	47208	.	-	.	Name=rps4 CDS
Solanum_galapagense_KP117022	Geneious	CDS	61692	62246	.	+	.	Name=ycf4 CDS
Solanum_galapagense_KP117022	Geneious	CDS	119573	120103	.	-	.	Name=ndhG CDS
Solanum_galapagense_KP117022	Geneious	CDS	120534	121037	.	-	.	Name=ndhI CDS
Solanum_galapagense_KP117022	Geneious	CDS	50068	50544	.	-	.	Name=ndhJ CDS
Solanum_galapagense_KP117022	Geneious	CDS	85157	85624	.	-	.	Name=rpl22 CDS
Solanum_galapagense_KP117022	Geneious	CDS	98706	99173	.	-	.	Name=rps7 CDS
Solanum_galapagense_KP117022	Geneious	CDS	142165	142632	.	+	.	Name=rps7 CDS
Solanum_galapagense_KP117022	Geneious	CDS	70430	70816	.	-	.	Name=rpl20 CDS
Solanum_galapagense_KP117022	Geneious	CDS	80911	81327	.	-	.	Name=rps11 CDS
Solanum_galapagense_KP117022	Geneious	CDS	81867	82271	.	-	.	Name=rps8 CDS
Solanum_galapagense_KP117022	Geneious	CDS	53965	54366	.	-	.	Name=atpE CDS
Solanum_galapagense_KP117022	Geneious	CDS	82439	82807	.	-	.	Name=rpl14 CDS
Solanum_galapagense_KP117022	Geneious	CDS	51384	51746	.	-	.	Name=ndhC CDS
Solanum_galapagense_KP117022	Geneious	CDS	69910	70215	.	+	.	Name=rps18 CDS
Solanum_galapagense_KP117022	Geneious	CDS	119044	119349	.	-	.	Name=ndhE CDS
Solanum_galapagense_KP117022	Geneious	CDS	37666	37968	.	-	.	Name=rps14 CDS
Solanum_galapagense_KP117022	Geneious	CDS	85677	85955	.	-	.	Name=rps19 CDS
Solanum_galapagense_KP117022	Geneious	CDS	87532	87813	.	-	.	Name=rpl23 CDS
Solanum_galapagense_KP117022	Geneious	CDS	153525	153806	.	+	.	Name=rpl23 CDS
Solanum_galapagense_KP117022	Geneious	CDS	124641	124904	.	-	.	Name=rps15 CDS
Solanum_galapagense_KP117022	Geneious	CDS	66431	66682	.	-	.	Name=psbE CDS
Solanum_galapagense_KP117022	Geneious	CDS	118547	118792	.	-	.	Name=psaC CDS
Solanum_galapagense_KP117022	Geneious	CDS	13434	13679	.	-	.	Name=atpH CDS
Solanum_galapagense_KP117022	Geneious	CDS	76480	76701	.	+	.	Name=psbH CDS
Solanum_galapagense_KP117022	Geneious	CDS	69519	69719	.	+	.	Name=rpl33 CDS
Solanum_galapagense_KP117022	Geneious	CDS	36704	36892	.	+	.	Name=psbZ CDS
Solanum_galapagense_KP117022	Geneious	CDS	7581	7766	.	+	.	Name=psbK CDS
Solanum_galapagense_KP117022	Geneious	CDS	114484	114651	.	+	.	Name=rpl32 CDS
Solanum_galapagense_KP117022	Geneious	CDS	68947	69081	.	+	.	Name=psaJ CDS
Solanum_galapagense_KP117022	Geneious	CDS	76237	76368	.	-	.	Name=psbN CDS
Solanum_galapagense_KP117022	Geneious	CDS	65916	66038	.	-	.	Name=psbJ CDS
Solanum_galapagense_KP117022	Geneious	CDS	66302	66421	.	-	.	Name=psbF CDS
Solanum_galapagense_KP117022	Geneious	CDS	66163	66279	.	-	.	Name=psbL CDS
Solanum_galapagense_KP117022	Geneious	CDS	67958	68071	.	+	.	Name=petG CDS
Solanum_galapagense_KP117022	Geneious	CDS	81429	81542	.	-	.	Name=rpl36 CDS
Solanum_galapagense_KP117022	Geneious	CDS	8127	8237	.	+	.	Name=psbI CDS
Solanum_galapagense_KP117022	Geneious	CDS	61136	61246	.	+	.	Name=psaI CDS
Solanum_galapagense_KP117022	Geneious	CDS	30331	30435	.	-	.	Name=psbM CDS
Solanum_galapagense_KP117022	Geneious	CDS	76055	76159	.	+	.	Name=psbT CDS
Solanum_galapagense_KP117022	Geneious	CDS	67679	67774	.	+	.	Name=petL CDS
Solanum_galapagense_KP117022	Geneious	CDS	29134	29223	.	+	.	Name=petN CDS
Solanum_galapagense_KP117022	Geneious	gene	71625	71738	.	-	.	Name=rps12 gene;ID=u2fFyNudrbz1g5tuQ6LkPRKj1P4.1519055552599.598
Solanum_galapagense_KP117022	Geneious	gene	141318	142111	.	+	.	Name=rps12 gene;ID=u2fFyNudrbz1g5tuQ6LkPRKj1P4.1519055552599.598
Solanum_galapagense_KP117022	Geneious	gene	71625	71738	.	-	.	Name=rps12 gene;ID=u2fFyNudrbz1g5tuQ6LkPRKj1P4.1519055552599.599
Solanum_galapagense_KP117022	Geneious	gene	99227	100020	.	-	.	Name=rps12 gene;ID=u2fFyNudrbz1g5tuQ6LkPRKj1P4.1519055552599.599
Solanum_galapagense_KP117022	Geneious	gene	88181	95017	.	+	.	Name=ycf2 gene
Solanum_galapagense_KP117022	Geneious	gene	146321	153157	.	-	.	Name=ycf2 gene
Solanum_galapagense_KP117022	Geneious	gene	125306	130981	.	-	.	Name=ycf1 gene
Solanum_galapagense_KP117022	Geneious	gene	16753	20919	.	-	.	Name=rpoC2 gene
Solanum_galapagense_KP117022	Geneious	gene	23881	27093	.	-	.	Name=rpoB gene
Solanum_galapagense_KP117022	Geneious	gene	105648	108457	.	+	.	Name=rrn23 gene
Solanum_galapagense_KP117022	Geneious	gene	132881	135690	.	-	.	Name=rrn23 gene
Solanum_galapagense_KP117022	Geneious	gene	21072	23875	.	-	.	Name=rpoC1 gene
Solanum_galapagense_KP117022	Geneious	gene	1811	4396	.	-	.	Name=trnK-UUU gene
Solanum_galapagense_KP117022	Geneious	gene	121122	123346	.	-	.	Name=ndhA gene
Solanum_galapagense_KP117022	Geneious	gene	40317	42569	.	-	.	Name=psaA gene
Solanum_galapagense_KP117022	Geneious	gene	111493	113706	.	-	.	Name=ndhF gene
Solanum_galapagense_KP117022	Geneious	gene	96209	98420	.	-	.	Name=ndhB gene
Solanum_galapagense_KP117022	Geneious	gene	142918	145129	.	+	.	Name=ndhB gene
Solanum_galapagense_KP117022	Geneious	gene	38087	40291	.	-	.	Name=psaB gene
Solanum_galapagense_KP117022	Geneious	gene	71847	73882	.	-	.	Name=clpP gene
Solanum_galapagense_KP117022	Geneious	gene	43328	45313	.	-	.	Name=ycf3 gene
Solanum_galapagense_KP117022	Geneious	gene	58866	60389	.	+	.	Name=accD gene
Solanum_galapagense_KP117022	Geneious	gene	86023	87513	.	-	.	Name=rpl2 gene
Solanum_galapagense_KP117022	Geneious	gene	2122	3651	.	-	.	Name=matK gene
Solanum_galapagense_KP117022	Geneious	gene	74327	75853	.	+	.	Name=psbB gene
Solanum_galapagense_KP117022	Geneious	gene	10216	11739	.	-	.	Name=atpA gene
Solanum_galapagense_KP117022	Geneious	gene	116927	118429	.	-	.	Name=ndhD gene
Solanum_galapagense_KP117022	Geneious	gene	101953	103452	.	+	.	Name=rrn16 gene
Solanum_galapagense_KP117022	Geneious	gene	137886	139385	.	-	.	Name=rrn16 gene
Solanum_galapagense_KP117022	Geneious	gene	54363	55859	.	-	.	Name=atpB gene
Solanum_galapagense_KP117022	Geneious	gene	82932	84354	.	-	.	Name=rpl16 gene
Solanum_galapagense_KP117022	Geneious	gene	153825	155315	.	+	.	Name=rpl2 gene
Solanum_galapagense_KP117022	Geneious	gene	56673	58106	.	+	.	Name=rbcL gene
Solanum_galapagense_KP117022	Geneious	gene	76831	78225	.	+	.	Name=petB gene
Solanum_galapagense_KP117022	Geneious	gene	34625	36010	.	+	.	Name=psbC gene
Solanum_galapagense_KP117022	Geneious	gene	110357	111475	.	+	.	Name=ycf1 gene
Solanum_galapagense_KP117022	Geneious	gene	11795	13035	.	-	.	Name=atpF gene
Solanum_galapagense_KP117022	Geneious	gene	78420	79640	.	+	.	Name=petD gene
Solanum_galapagense_KP117022	Geneious	gene	123348	124529	.	-	.	Name=ndhH gene
Solanum_galapagense_KP117022	Geneious	gene	4931	6061	.	-	.	Name=rps16 gene
Solanum_galapagense_KP117022	Geneious	gene	535	1596	.	-	.	Name=psbA gene
Solanum_galapagense_KP117022	Geneious	gene	33580	34641	.	+	.	Name=psbD gene
Solanum_galapagense_KP117022	Geneious	gene	79832	80845	.	-	.	Name=rpoA gene
Solanum_galapagense_KP117022	Geneious	gene	63885	64847	.	+	.	Name=petA gene
Solanum_galapagense_KP117022	Geneious	gene	115748	116689	.	+	.	Name=ccsA gene
Solanum_galapagense_KP117022	Geneious	gene	104611	105494	.	+	.	Name=trnA-UGC gene
Solanum_galapagense_KP117022	Geneious	gene	135844	136727	.	-	.	Name=trnA-UGC gene
Solanum_galapagense_KP117022	Geneious	gene	103753	104546	.	+	.	Name=trnI-GAU gene
Solanum_galapagense_KP117022	Geneious	gene	136792	137585	.	-	.	Name=trnI-GAU gene
Solanum_galapagense_KP117022	Geneious	gene	9076	9841	.	+	.	Name=trnG-GCC gene
Solanum_galapagense_KP117022	Geneious	gene	50650	51393	.	-	.	Name=ndhK gene
Solanum_galapagense_KP117022	Geneious	gene	14837	15580	.	-	.	Name=atpI gene
Solanum_galapagense_KP117022	Geneious	gene	15817	16527	.	-	.	Name=rps2 gene
Solanum_galapagense_KP117022	Geneious	gene	62976	63665	.	+	.	Name=cemA gene
Solanum_galapagense_KP117022	Geneious	gene	52836	53486	.	-	.	Name=trnV-UAC gene
Solanum_galapagense_KP117022	Geneious	gene	84516	85172	.	-	.	Name=rps3 gene
Solanum_galapagense_KP117022	Geneious	gene	46603	47208	.	-	.	Name=rps4 gene
Solanum_galapagense_KP117022	Geneious	gene	48360	48940	.	+	.	Name=trnL-UAA gene
Solanum_galapagense_KP117022	Geneious	gene	61692	62246	.	+	.	Name=ycf4 gene
Solanum_galapagense_KP117022	Geneious	gene	119573	120103	.	-	.	Name=ndhG gene
Solanum_galapagense_KP117022	Geneious	gene	120534	121037	.	-	.	Name=ndhI gene
Solanum_galapagense_KP117022	Geneious	gene	50068	50544	.	-	.	Name=ndhJ gene
Solanum_galapagense_KP117022	Geneious	gene	85157	85624	.	-	.	Name=rpl22 gene
Solanum_galapagense_KP117022	Geneious	gene	98706	99173	.	-	.	Name=rps7 gene
Solanum_galapagense_KP117022	Geneious	gene	142165	142632	.	+	.	Name=rps7 gene
Solanum_galapagense_KP117022	Geneious	gene	70430	70816	.	-	.	Name=rpl20 gene
Solanum_galapagense_KP117022	Geneious	gene	80911	81327	.	-	.	Name=rps11 gene
Solanum_galapagense_KP117022	Geneious	gene	81867	82271	.	-	.	Name=rps8 gene
Solanum_galapagense_KP117022	Geneious	gene	53965	54366	.	-	.	Name=atpE gene
Solanum_galapagense_KP117022	Geneious	gene	82439	82807	.	-	.	Name=rpl14 gene
Solanum_galapagense_KP117022	Geneious	gene	51384	51746	.	-	.	Name=ndhC gene
Solanum_galapagense_KP117022	Geneious	gene	137104	137444	.	-	.	Name=ycf68 gene
Solanum_galapagense_KP117022	Geneious	gene	103894	104232	.	+	.	Name=ycf68 gene
Solanum_galapagense_KP117022	Geneious	gene	69910	70215	.	+	.	Name=rps18 gene
Solanum_galapagense_KP117022	Geneious	gene	119044	119349	.	-	.	Name=ndhE gene
Solanum_galapagense_KP117022	Geneious	gene	37666	37968	.	-	.	Name=rps14 gene
Solanum_galapagense_KP117022	Geneious	gene	81654	81822	.	-	.	Name=infA gene;Note=Partial sequence%3B internal stop codons
Solanum_galapagense_KP117022	Geneious	gene	85677	85955	.	-	.	Name=rps19 gene
Solanum_galapagense_KP117022	Geneious	gene	87532	87813	.	-	.	Name=rpl23 gene
Solanum_galapagense_KP117022	Geneious	gene	153525	153806	.	+	.	Name=rpl23 gene
Solanum_galapagense_KP117022	Geneious	gene	95108	95371	.	+	.	Name=ycf15 gene;Note=Internal stop codons
Solanum_galapagense_KP117022	Geneious	gene	145967	146230	.	-	.	Name=ycf15 gene
Solanum_galapagense_KP117022	Geneious	gene	124641	124904	.	-	.	Name=rps15 gene
Solanum_galapagense_KP117022	Geneious	gene	66431	66682	.	-	.	Name=psbE gene
Solanum_galapagense_KP117022	Geneious	gene	114713	114926	.	+	.	Name=sprA gene
Solanum_galapagense_KP117022	Geneious	gene	118547	118792	.	-	.	Name=psaC gene
Solanum_galapagense_KP117022	Geneious	gene	13434	13679	.	-	.	Name=atpH gene
Solanum_galapagense_KP117022	Geneious	gene	76480	76701	.	+	.	Name=psbH gene
Solanum_galapagense_KP117022	Geneious	gene	69519	69719	.	+	.	Name=rpl33 gene
Solanum_galapagense_KP117022	Geneious	gene	36704	36892	.	+	.	Name=psbZ gene
Solanum_galapagense_KP117022	Geneious	gene	7581	7766	.	+	.	Name=psbK gene
Solanum_galapagense_KP117022	Geneious	gene	114484	114651	.	+	.	Name=rpl32 gene
Solanum_galapagense_KP117022	Geneious	gene	68947	69081	.	+	.	Name=psaJ gene
Solanum_galapagense_KP117022	Geneious	gene	76237	76368	.	-	.	Name=psbN gene
Solanum_galapagense_KP117022	Geneious	gene	65916	66038	.	-	.	Name=psbJ gene
Solanum_galapagense_KP117022	Geneious	gene	108918	109038	.	+	.	Name=rrn5 gene
Solanum_galapagense_KP117022	Geneious	gene	132300	132420	.	-	.	Name=rrn5 gene
Solanum_galapagense_KP117022	Geneious	gene	66302	66421	.	-	.	Name=psbF gene
Solanum_galapagense_KP117022	Geneious	gene	66163	66279	.	-	.	Name=psbL gene
Solanum_galapagense_KP117022	Geneious	gene	67958	68071	.	+	.	Name=petG gene
Solanum_galapagense_KP117022	Geneious	gene	81429	81542	.	-	.	Name=rpl36 gene
Solanum_galapagense_KP117022	Geneious	gene	8127	8237	.	+	.	Name=psbI gene
Solanum_galapagense_KP117022	Geneious	gene	61136	61246	.	+	.	Name=psaI gene
Solanum_galapagense_KP117022	Geneious	gene	30331	30435	.	-	.	Name=psbM gene
Solanum_galapagense_KP117022	Geneious	gene	76055	76159	.	+	.	Name=psbT gene
Solanum_galapagense_KP117022	Geneious	gene	108559	108661	.	+	.	Name=rrn4.5 gene
Solanum_galapagense_KP117022	Geneious	gene	132677	132779	.	-	.	Name=rrn4.5 gene
Solanum_galapagense_KP117022	Geneious	gene	67679	67774	.	+	.	Name=petL gene
Solanum_galapagense_KP117022	Geneious	gene	155383	155474	.	+	.	Name=rps19
Solanum_galapagense_KP117022	Geneious	gene	36253	36344	.	-	.	Name=trnS-UGA gene
Solanum_galapagense_KP117022	Geneious	gene	29134	29223	.	+	.	Name=petN gene
Solanum_galapagense_KP117022	Geneious	gene	8360	8447	.	-	.	Name=trnS-GCU gene
Solanum_galapagense_KP117022	Geneious	gene	46177	46263	.	+	.	Name=trnS-GGA gene
Solanum_galapagense_KP117022	Geneious	gene	31698	31781	.	-	.	Name=trnY-GUA gene
Solanum_galapagense_KP117022	Geneious	gene	95589	95669	.	-	.	Name=trnL-CAA gene
Solanum_galapagense_KP117022	Geneious	gene	145669	145749	.	+	.	Name=trnL-CAA gene
Solanum_galapagense_KP117022	Geneious	gene	115565	115644	.	+	.	Name=trnL-UAG gene
Solanum_galapagense_KP117022	Geneious	gene	2	76	.	-	.	Name=trnH-GUG gene
Solanum_galapagense_KP117022	Geneious	gene	31516	31589	.	-	.	Name=trnD-GUC gene
Solanum_galapagense_KP117022	Geneious	gene	37443	37516	.	-	.	Name=trnfM-CAU gene
Solanum_galapagense_KP117022	Geneious	gene	68203	68276	.	-	.	Name=trnW-CCA gene
Solanum_galapagense_KP117022	Geneious	gene	68441	68514	.	-	.	Name=trnP-UGG gene
Solanum_galapagense_KP117022	Geneious	gene	87979	88052	.	-	.	Name=trnI-CAU gene
Solanum_galapagense_KP117022	Geneious	gene	109301	109374	.	+	.	Name=trnR-ACG gene
Solanum_galapagense_KP117022	Geneious	gene	131964	132037	.	-	.	Name=trnR-ACG gene
Solanum_galapagense_KP117022	Geneious	gene	153286	153359	.	+	.	Name=trnI-CAU gene
Solanum_galapagense_KP117022	Geneious	gene	101654	101725	.	+	.	Name=trnV-GAC gene
Solanum_galapagense_KP117022	Geneious	gene	31841	31913	.	-	.	Name=trnE-UUC gene
Solanum_galapagense_KP117022	Geneious	gene	47566	47638	.	-	.	Name=trnT-UGU gene
Solanum_galapagense_KP117022	Geneious	gene	49348	49420	.	+	.	Name=trnF-GAA gene
Solanum_galapagense_KP117022	Geneious	gene	53669	53741	.	+	.	Name=trnM-CAU gene
Solanum_galapagense_KP117022	Geneious	gene	32326	32397	.	+	.	Name=trnT-GGU gene
Solanum_galapagense_KP117022	Geneious	gene	7142	7213	.	-	.	Name=trnQ-UUG gene
Solanum_galapagense_KP117022	Geneious	gene	10020	10091	.	+	.	Name=trnR-UCU gene
Solanum_galapagense_KP117022	Geneious	gene	28414	28485	.	+	.	Name=trnC-GCA gene
Solanum_galapagense_KP117022	Geneious	gene	109957	110028	.	-	.	Name=trnN-GUU gene
Solanum_galapagense_KP117022	Geneious	gene	131310	131381	.	+	.	Name=trnN-GUU gene
Solanum_galapagense_KP117022	Geneious	gene	139613	139684	.	-	.	Name=trnV-GAC gene
Solanum_galapagense_KP117022	Geneious	gene	37168	37238	.	+	.	Name=trnG-UCC gene
