# Supplementary material for: The chloroplast genome sequence of bittersweet (Solanum dulcamara): Plastid genome structure evolution in Solanaceae
Source: PLoS One. 2018 Apr 25;13(4):e0196069. doi: 10.1371/journal.pone.0196069 (PMC5919006; doi:10.1371/journal.pone.0196069)
Supplement: S5 Data — (ZIP) [file pone.0196069.s005.zip › Reannotation_GB/Solanum habrochaites_KP117023.gff]

##gff-version 3
##source-version geneious 9.1.7
Solanum%20habrochaites_KP117023	Geneious	region	1	155465	.	+	0	Is_circular=true
Solanum_habrochaites_KP117023	Geneious	misc_RNA	114726	114947	.	+	.	Name=sprA
Solanum_habrochaites_KP117023	Geneious	misc_feature	1	85877	.	+	.	Name=Large Single Copy (LSC) region
Solanum_habrochaites_KP117023	Geneious	misc_feature	111490	129853	.	+	.	Name=Small Single Copy (SSC) region
Solanum_habrochaites_KP117023	Geneious	repeat_region	85878	111489	.	+	.	Name=IRb
Solanum_habrochaites_KP117023	Geneious	repeat_region	129854	155465	.	-	.	Name=IRa
Solanum_habrochaites_KP117023	Geneious	rRNA	105662	108471	.	+	.	Name=rrn23 rRNA
Solanum_habrochaites_KP117023	Geneious	rRNA	132872	135681	.	-	.	Name=rrn23 rRNA
Solanum_habrochaites_KP117023	Geneious	rRNA	101967	103466	.	+	.	Name=rrn16 rRNA
Solanum_habrochaites_KP117023	Geneious	rRNA	137877	139376	.	-	.	Name=rrn16 rRNA
Solanum_habrochaites_KP117023	Geneious	rRNA	108932	109052	.	+	.	Name=rrn5 rRNA
Solanum_habrochaites_KP117023	Geneious	rRNA	132291	132411	.	-	.	Name=rrn5 rRNA
Solanum_habrochaites_KP117023	Geneious	rRNA	108573	108675	.	+	.	Name=rrn4.5 rRNA
Solanum_habrochaites_KP117023	Geneious	rRNA	132668	132770	.	-	.	Name=rrn4.5 rRNA
Solanum_habrochaites_KP117023	Geneious	intron	1851	4363	.	-	.	Name=trnK intron
Solanum_habrochaites_KP117023	Geneious	intron	121652	122784	.	-	.	Name=ndhA intron 1
Solanum_habrochaites_KP117023	Geneious	intron	83342	84359	.	-	.	Name=rpl16 intron 1
Solanum_habrochaites_KP117023	Geneious	intron	5163	6026	.	-	.	Name=rps16 intron 1
Solanum_habrochaites_KP117023	Geneious	intron	73028	73825	.	-	.	Name=clpP intron 1
Solanum_habrochaites_KP117023	Geneious	intron	43489	44238	.	-	.	Name=ycf3 intron 2
Solanum_habrochaites_KP117023	Geneious	intron	104663	105473	.	+	.	Name=tRNA-Ala (UGC) intron 1
Solanum_habrochaites_KP117023	Geneious	intron	135870	136680	.	-	.	Name=trnA intron
Solanum_habrochaites_KP117023	Geneious	intron	78442	79179	.	+	.	Name=petD intron 1
Solanum_habrochaites_KP117023	Geneious	intron	76851	77597	.	+	.	Name=petB intron 1
Solanum_habrochaites_KP117023	Geneious	intron	44469	45197	.	-	.	Name=ycf3 intron 1
Solanum_habrochaites_KP117023	Geneious	intron	22699	23435	.	-	.	Name=rpoC1 intron
Solanum_habrochaites_KP117023	Geneious	intron	12218	12903	.	-	.	Name=atpF intron 1
Solanum_habrochaites_KP117023	Geneious	intron	103804	104525	.	+	.	Name=trnI intron
Solanum_habrochaites_KP117023	Geneious	intron	136818	137539	.	-	.	Name=trnI intron
Solanum_habrochaites_KP117023	Geneious	intron	9114	9806	.	+	.	Name=trnG intron 1
Solanum_habrochaites_KP117023	Geneious	intron	96979	97657	.	-	.	Name=ndhB intron 1
Solanum_habrochaites_KP117023	Geneious	intron	143686	144364	.	+	.	Name=ndhB intron
Solanum_habrochaites_KP117023	Geneious	intron	86471	87136	.	-	.	Name=rpl2 intron 1
Solanum_habrochaites_KP117023	Geneious	intron	154207	154872	.	+	.	Name=rpl2 intron 1
Solanum_habrochaites_KP117023	Geneious	intron	72119	72735	.	-	.	Name=clpP intron 2
Solanum_habrochaites_KP117023	Geneious	intron	52881	53451	.	-	.	Name=trnV intron 1
Solanum_habrochaites_KP117023	Geneious	intron	99267	99802	.	-	.	Name=rps12 intron 2
Solanum_habrochaites_KP117023	Geneious	intron	141541	142076	.	+	.	Name=rps12 intron 2
Solanum_habrochaites_KP117023	Geneious	intron	48405	48901	.	+	.	Name=trnL-UAA intron
Solanum_habrochaites_KP117023	Geneious	tRNA	4364	4400	.	-	.	Name=trnK-UUU tRNA;ID=u2fFyNudrbz1g5tuQ6LkPRKj1P4.1519055555372.600
Solanum_habrochaites_KP117023	Geneious	tRNA	1816	1850	.	-	.	Name=trnK-UUU tRNA;ID=u2fFyNudrbz1g5tuQ6LkPRKj1P4.1519055555372.600
Solanum_habrochaites_KP117023	Geneious	tRNA	104625	104662	.	+	.	Name=trnA-UGC;ID=u2fFyNudrbz1g5tuQ6LkPRKj1P4.1519055555373.601
Solanum_habrochaites_KP117023	Geneious	tRNA	105474	105508	.	+	.	Name=trnA-UGC;ID=u2fFyNudrbz1g5tuQ6LkPRKj1P4.1519055555373.601
Solanum_habrochaites_KP117023	Geneious	tRNA	136681	136718	.	-	.	Name=trnA-UGC;ID=u2fFyNudrbz1g5tuQ6LkPRKj1P4.1519055555373.602
Solanum_habrochaites_KP117023	Geneious	tRNA	135835	135869	.	-	.	Name=trnA-UGC;ID=u2fFyNudrbz1g5tuQ6LkPRKj1P4.1519055555373.602
Solanum_habrochaites_KP117023	Geneious	tRNA	103767	103803	.	+	.	Name=trnI-GAU tRNA;ID=u2fFyNudrbz1g5tuQ6LkPRKj1P4.1519055555373.603
Solanum_habrochaites_KP117023	Geneious	tRNA	104526	104560	.	+	.	Name=trnI-GAU tRNA;ID=u2fFyNudrbz1g5tuQ6LkPRKj1P4.1519055555373.603
Solanum_habrochaites_KP117023	Geneious	tRNA	137540	137576	.	-	.	Name=trnI-GAU tRNA;ID=u2fFyNudrbz1g5tuQ6LkPRKj1P4.1519055555373.604
Solanum_habrochaites_KP117023	Geneious	tRNA	136783	136818	.	-	.	Name=trnI-GAU tRNA;ID=u2fFyNudrbz1g5tuQ6LkPRKj1P4.1519055555373.604
Solanum_habrochaites_KP117023	Geneious	tRNA	9091	9113	.	+	.	Name=trnG-GCC tRNA;ID=u2fFyNudrbz1g5tuQ6LkPRKj1P4.1519055555373.605
Solanum_habrochaites_KP117023	Geneious	tRNA	9807	9854	.	+	.	Name=trnG-GCC tRNA;ID=u2fFyNudrbz1g5tuQ6LkPRKj1P4.1519055555373.605
Solanum_habrochaites_KP117023	Geneious	tRNA	53452	53496	.	-	.	Name=trnV-UAC;ID=u2fFyNudrbz1g5tuQ6LkPRKj1P4.1519055555373.606
Solanum_habrochaites_KP117023	Geneious	tRNA	52846	52880	.	-	.	Name=trnV-UAC;ID=u2fFyNudrbz1g5tuQ6LkPRKj1P4.1519055555373.606
Solanum_habrochaites_KP117023	Geneious	tRNA	48370	48404	.	+	.	Name=trnL-UAA;ID=u2fFyNudrbz1g5tuQ6LkPRKj1P4.1519055555373.607
Solanum_habrochaites_KP117023	Geneious	tRNA	48902	48950	.	+	.	Name=trnL-UAA;ID=u2fFyNudrbz1g5tuQ6LkPRKj1P4.1519055555373.607
Solanum_habrochaites_KP117023	Geneious	tRNA	36261	36352	.	-	.	Name=trnS-UGA tRNA
Solanum_habrochaites_KP117023	Geneious	tRNA	8375	8462	.	-	.	Name=trnS-GCU tRNA
Solanum_habrochaites_KP117023	Geneious	tRNA	46185	46271	.	+	.	Name=trnS-GGA tRNA
Solanum_habrochaites_KP117023	Geneious	tRNA	31710	31793	.	-	.	Name=trnY-GUA tRNA
Solanum_habrochaites_KP117023	Geneious	tRNA	95603	95683	.	-	.	Name=trnL-CAA tRNA
Solanum_habrochaites_KP117023	Geneious	tRNA	145660	145740	.	+	.	Name=trnL-CAA tRNA
Solanum_habrochaites_KP117023	Geneious	tRNA	115582	115661	.	+	.	Name=trnL-UAG tRNA
Solanum_habrochaites_KP117023	Geneious	tRNA	2	76	.	-	.	Name=trnH-GUG tRNA
Solanum_habrochaites_KP117023	Geneious	tRNA	31528	31601	.	-	.	Name=trnD-GUC tRNA
Solanum_habrochaites_KP117023	Geneious	tRNA	37451	37524	.	-	.	Name=trnfM-CAU tRNA
Solanum_habrochaites_KP117023	Geneious	tRNA	68216	68289	.	-	.	Name=trnW-CCA tRNA
Solanum_habrochaites_KP117023	Geneious	tRNA	68454	68527	.	-	.	Name=trnP-UGG tRNA
Solanum_habrochaites_KP117023	Geneious	tRNA	87993	88066	.	-	.	Name=trnI-CAU tRNA
Solanum_habrochaites_KP117023	Geneious	tRNA	109315	109388	.	+	.	Name=trnR-ACG tRNA
Solanum_habrochaites_KP117023	Geneious	tRNA	131955	132028	.	-	.	Name=trnR-ACG tRNA
Solanum_habrochaites_KP117023	Geneious	tRNA	153277	153350	.	+	.	Name=trnI-CAU tRNA
Solanum_habrochaites_KP117023	Geneious	tRNA	101668	101739	.	+	.	Name=trnV-GAC tRNA
Solanum_habrochaites_KP117023	Geneious	tRNA	31853	31925	.	-	.	Name=trnE-UUC tRNA
Solanum_habrochaites_KP117023	Geneious	tRNA	47574	47646	.	-	.	Name=trnT-UGU tRNA
Solanum_habrochaites_KP117023	Geneious	tRNA	49358	49430	.	+	.	Name=trnF-GAA tRNA
Solanum_habrochaites_KP117023	Geneious	tRNA	53679	53751	.	+	.	Name=trnM-CAU tRNA
Solanum_habrochaites_KP117023	Geneious	tRNA	32338	32409	.	+	.	Name=trnT-GGU tRNA
Solanum_habrochaites_KP117023	Geneious	tRNA	7156	7227	.	-	.	Name=trnQ-UUG tRNA
Solanum_habrochaites_KP117023	Geneious	tRNA	10033	10104	.	+	.	Name=trnR-UCU tRNA
Solanum_habrochaites_KP117023	Geneious	tRNA	28427	28498	.	+	.	Name=trnC-GCA tRNA
Solanum_habrochaites_KP117023	Geneious	tRNA	109971	110042	.	-	.	Name=trnN-GUU tRNA
Solanum_habrochaites_KP117023	Geneious	tRNA	131301	131372	.	+	.	Name=trnN-GUU tRNA
Solanum_habrochaites_KP117023	Geneious	tRNA	139604	139675	.	-	.	Name=trnV-GAC tRNA
Solanum_habrochaites_KP117023	Geneious	tRNA	37176	37246	.	+	.	Name=trnG-UCC tRNA
Solanum_habrochaites_KP117023	Geneious	exon	21085	22698	.	-	.	Name=rpoC1 exon 2
Solanum_habrochaites_KP117023	Geneious	exon	97658	98434	.	-	.	Name=ndhB exon 1
Solanum_habrochaites_KP117023	Geneious	exon	142909	143685	.	+	.	Name=ndhB exon 1
Solanum_habrochaites_KP117023	Geneious	exon	96223	96978	.	-	.	Name=ndhB exon 2
Solanum_habrochaites_KP117023	Geneious	exon	144365	145120	.	+	.	Name=ndhB exon 2
Solanum_habrochaites_KP117023	Geneious	exon	77598	78239	.	+	.	Name=petB exon 2
Solanum_habrochaites_KP117023	Geneious	exon	122785	123337	.	-	.	Name=ndhA exon 1
Solanum_habrochaites_KP117023	Geneious	exon	121113	121651	.	-	.	Name=ndhA exon 2
Solanum_habrochaites_KP117023	Geneious	exon	86037	86470	.	-	.	Name=rpl2 exon 2
Solanum_habrochaites_KP117023	Geneious	exon	79180	79654	.	+	.	Name=petD exon 2
Solanum_habrochaites_KP117023	Geneious	exon	23436	23888	.	-	.	Name=rpoC1 exon 1
Solanum_habrochaites_KP117023	Geneious	exon	154873	155306	.	+	.	Name=rpl2 exon 2
Solanum_habrochaites_KP117023	Geneious	exon	11808	12217	.	-	.	Name=atpF exon 2
Solanum_habrochaites_KP117023	Geneious	exon	82946	83341	.	-	.	Name=rpl16 exon 2
Solanum_habrochaites_KP117023	Geneious	exon	87137	87527	.	-	.	Name=rpl2 exon 1
Solanum_habrochaites_KP117023	Geneious	exon	153816	154206	.	+	.	Name=rpl2 exon 1
Solanum_habrochaites_KP117023	Geneious	exon	72736	73027	.	-	.	Name=clpP exon 2
Solanum_habrochaites_KP117023	Geneious	exon	71861	72118	.	-	.	Name=clpP exon 3
Solanum_habrochaites_KP117023	Geneious	exon	4936	5162	.	-	.	Name=rps16 exon 2
Solanum_habrochaites_KP117023	Geneious	exon	99803	100034	.	-	.	Name=rps12 exon 1
Solanum_habrochaites_KP117023	Geneious	exon	141309	141540	.	+	.	Name=rps12 exon 1
Solanum_habrochaites_KP117023	Geneious	exon	44239	44468	.	-	.	Name=ycf3 exon 2
Solanum_habrochaites_KP117023	Geneious	exon	43336	43488	.	-	.	Name=ycf3 exon 3
Solanum_habrochaites_KP117023	Geneious	exon	12904	13048	.	-	.	Name=atpF exon 1
Solanum_habrochaites_KP117023	Geneious	exon	45198	45321	.	-	.	Name=ycf3 exon 1
Solanum_habrochaites_KP117023	Geneious	exon	71639	71752	.	-	.	Name=rps12 exon 1
Solanum_habrochaites_KP117023	Geneious	exon	73826	73896	.	-	.	Name=clpP exon 1
Solanum_habrochaites_KP117023	Geneious	exon	53452	53496	.	-	.	Name=trnV-UAC exon2
Solanum_habrochaites_KP117023	Geneious	exon	48902	48950	.	+	.	Name=trnL-UAA exon1
Solanum_habrochaites_KP117023	Geneious	exon	9807	9854	.	+	.	Name=trnG exon1
Solanum_habrochaites_KP117023	Geneious	exon	6027	6066	.	-	.	Name=rps16 exon 1
Solanum_habrochaites_KP117023	Geneious	exon	104625	104662	.	+	.	Name=trnA-UGC exon1
Solanum_habrochaites_KP117023	Geneious	exon	136681	136718	.	-	.	Name=trnA exon 1
Solanum_habrochaites_KP117023	Geneious	exon	4364	4400	.	-	.	Name=trnK exon 1
Solanum_habrochaites_KP117023	Geneious	exon	103767	103803	.	+	.	Name=trnI-GAU exon 1
Solanum_habrochaites_KP117023	Geneious	exon	137540	137576	.	-	.	Name=trnI exon 1
Solanum_habrochaites_KP117023	Geneious	exon	1816	1850	.	-	.	Name=trnK exon 2
Solanum_habrochaites_KP117023	Geneious	exon	48370	48404	.	+	.	Name=trnL-UAA exon2
Solanum_habrochaites_KP117023	Geneious	exon	52846	52880	.	-	.	Name=trnV-UAC exon1
Solanum_habrochaites_KP117023	Geneious	exon	104526	104560	.	+	.	Name=trnI-GAU exon2
Solanum_habrochaites_KP117023	Geneious	exon	105474	105508	.	+	.	Name=trnA-UGC exon2
Solanum_habrochaites_KP117023	Geneious	exon	135835	135869	.	-	.	Name=trnA exon 2
Solanum_habrochaites_KP117023	Geneious	exon	136783	136817	.	-	.	Name=trnI exon 2
Solanum_habrochaites_KP117023	Geneious	exon	99241	99266	.	-	.	Name=rps12 exon 2
Solanum_habrochaites_KP117023	Geneious	exon	142077	142102	.	+	.	Name=rps12 exon 2
Solanum_habrochaites_KP117023	Geneious	exon	9091	9113	.	+	.	Name=trnG-GCC exon 2
Solanum_habrochaites_KP117023	Geneious	exon	84360	84368	.	-	.	Name=rpl16 exon 1
Solanum_habrochaites_KP117023	Geneious	exon	78434	78441	.	+	.	Name=petD exon 1
Solanum_habrochaites_KP117023	Geneious	exon	76845	76850	.	+	.	Name=petB exon 1
Solanum_habrochaites_KP117023	Geneious	CDS	71639	71752	.	-	.	Name=rps12 CDS;ID=u2fFyNudrbz1g5tuQ6LkPRKj1P4.1519055555374.608
Solanum_habrochaites_KP117023	Geneious	CDS	141309	141540	.	+	.	Name=rps12 CDS;ID=u2fFyNudrbz1g5tuQ6LkPRKj1P4.1519055555374.608
Solanum_habrochaites_KP117023	Geneious	CDS	142077	142102	.	+	.	Name=rps12 CDS;ID=u2fFyNudrbz1g5tuQ6LkPRKj1P4.1519055555374.608
Solanum_habrochaites_KP117023	Geneious	CDS	71639	71752	.	-	.	Name=rps12 CDS;ID=u2fFyNudrbz1g5tuQ6LkPRKj1P4.1519055555374.609
Solanum_habrochaites_KP117023	Geneious	CDS	99803	100034	.	-	.	Name=rps12 CDS;ID=u2fFyNudrbz1g5tuQ6LkPRKj1P4.1519055555374.609
Solanum_habrochaites_KP117023	Geneious	CDS	99241	99266	.	-	.	Name=rps12 CDS;ID=u2fFyNudrbz1g5tuQ6LkPRKj1P4.1519055555374.609
Solanum_habrochaites_KP117023	Geneious	CDS	88195	95031	.	+	.	Name=ycf2 CDS
Solanum_habrochaites_KP117023	Geneious	CDS	146312	153148	.	-	.	Name=ycf2 CDS
Solanum_habrochaites_KP117023	Geneious	CDS	125297	130972	.	-	.	Name=ycf1 CDS
Solanum_habrochaites_KP117023	Geneious	CDS	16766	20932	.	-	.	Name=rpoC2 CDS
Solanum_habrochaites_KP117023	Geneious	CDS	23894	27106	.	-	.	Name=rpoB CDS
Solanum_habrochaites_KP117023	Geneious	CDS	23436	23888	.	-	.	Name=rpoC1 CDS;ID=u2fFyNudrbz1g5tuQ6LkPRKj1P4.1519055555374.610
Solanum_habrochaites_KP117023	Geneious	CDS	21085	22698	.	-	.	Name=rpoC1 CDS;ID=u2fFyNudrbz1g5tuQ6LkPRKj1P4.1519055555374.610
Solanum_habrochaites_KP117023	Geneious	CDS	122785	123337	.	-	.	Name=ndhA CDS;ID=u2fFyNudrbz1g5tuQ6LkPRKj1P4.1519055555374.611
Solanum_habrochaites_KP117023	Geneious	CDS	121113	121651	.	-	.	Name=ndhA CDS;ID=u2fFyNudrbz1g5tuQ6LkPRKj1P4.1519055555374.611
Solanum_habrochaites_KP117023	Geneious	CDS	40325	42577	.	-	.	Name=psaA CDS
Solanum_habrochaites_KP117023	Geneious	CDS	111507	113720	.	-	.	Name=ndhF CDS
Solanum_habrochaites_KP117023	Geneious	CDS	97658	98434	.	-	.	Name=ndhB CDS;ID=u2fFyNudrbz1g5tuQ6LkPRKj1P4.1519055555374.612
Solanum_habrochaites_KP117023	Geneious	CDS	96223	96978	.	-	.	Name=ndhB CDS;ID=u2fFyNudrbz1g5tuQ6LkPRKj1P4.1519055555374.612
Solanum_habrochaites_KP117023	Geneious	CDS	142909	143685	.	+	.	Name=ndhB CDS;ID=u2fFyNudrbz1g5tuQ6LkPRKj1P4.1519055555374.613
Solanum_habrochaites_KP117023	Geneious	CDS	144365	145120	.	+	.	Name=ndhB CDS;ID=u2fFyNudrbz1g5tuQ6LkPRKj1P4.1519055555374.613
Solanum_habrochaites_KP117023	Geneious	CDS	38095	40299	.	-	.	Name=psaB CDS
Solanum_habrochaites_KP117023	Geneious	CDS	73826	73896	.	-	.	Name=clpP CDS;ID=u2fFyNudrbz1g5tuQ6LkPRKj1P4.1519055555374.614
Solanum_habrochaites_KP117023	Geneious	CDS	72736	73027	.	-	.	Name=clpP CDS;ID=u2fFyNudrbz1g5tuQ6LkPRKj1P4.1519055555374.614
Solanum_habrochaites_KP117023	Geneious	CDS	71861	72118	.	-	.	Name=clpP CDS;ID=u2fFyNudrbz1g5tuQ6LkPRKj1P4.1519055555374.614
Solanum_habrochaites_KP117023	Geneious	CDS	45198	45321	.	-	.	Name=ycf3 CDS;ID=u2fFyNudrbz1g5tuQ6LkPRKj1P4.1519055555375.615
Solanum_habrochaites_KP117023	Geneious	CDS	44239	44468	.	-	.	Name=ycf3 CDS;ID=u2fFyNudrbz1g5tuQ6LkPRKj1P4.1519055555375.615
Solanum_habrochaites_KP117023	Geneious	CDS	43336	43488	.	-	.	Name=ycf3 CDS;ID=u2fFyNudrbz1g5tuQ6LkPRKj1P4.1519055555375.615
Solanum_habrochaites_KP117023	Geneious	CDS	58877	60400	.	+	.	Name=accD CDS
Solanum_habrochaites_KP117023	Geneious	CDS	87137	87527	.	-	.	Name=rpl2 CDS;ID=u2fFyNudrbz1g5tuQ6LkPRKj1P4.1519055555375.616
Solanum_habrochaites_KP117023	Geneious	CDS	86037	86470	.	-	.	Name=rpl2 CDS;ID=u2fFyNudrbz1g5tuQ6LkPRKj1P4.1519055555375.616
Solanum_habrochaites_KP117023	Geneious	CDS	2127	3656	.	-	.	Name=matK CDS
Solanum_habrochaites_KP117023	Geneious	CDS	74341	75867	.	+	.	Name=psbB CDS
Solanum_habrochaites_KP117023	Geneious	CDS	10229	11752	.	-	.	Name=atpA CDS
Solanum_habrochaites_KP117023	Geneious	CDS	116944	118446	.	-	.	Name=ndhD CDS
Solanum_habrochaites_KP117023	Geneious	CDS	54374	55870	.	-	.	Name=atpB CDS
Solanum_habrochaites_KP117023	Geneious	CDS	84360	84368	.	-	.	Name=rpl16 CDS;ID=u2fFyNudrbz1g5tuQ6LkPRKj1P4.1519055555375.617
Solanum_habrochaites_KP117023	Geneious	CDS	82946	83341	.	-	.	Name=rpl16 CDS;ID=u2fFyNudrbz1g5tuQ6LkPRKj1P4.1519055555375.617
Solanum_habrochaites_KP117023	Geneious	CDS	153816	154206	.	+	.	Name=rpl2 CDS;ID=u2fFyNudrbz1g5tuQ6LkPRKj1P4.1519055555375.618
Solanum_habrochaites_KP117023	Geneious	CDS	154873	155306	.	+	.	Name=rpl2 CDS;ID=u2fFyNudrbz1g5tuQ6LkPRKj1P4.1519055555375.618
Solanum_habrochaites_KP117023	Geneious	CDS	56684	58117	.	+	.	Name=rbcL CDS
Solanum_habrochaites_KP117023	Geneious	CDS	76845	76850	.	+	.	Name=petB CDS;ID=u2fFyNudrbz1g5tuQ6LkPRKj1P4.1519055555375.619
Solanum_habrochaites_KP117023	Geneious	CDS	77598	78239	.	+	.	Name=petB CDS;ID=u2fFyNudrbz1g5tuQ6LkPRKj1P4.1519055555375.619
Solanum_habrochaites_KP117023	Geneious	CDS	34633	36018	.	+	.	Name=psbC CDS
Solanum_habrochaites_KP117023	Geneious	CDS	12904	13048	.	-	.	Name=atpF CDS;ID=u2fFyNudrbz1g5tuQ6LkPRKj1P4.1519055555375.620
Solanum_habrochaites_KP117023	Geneious	CDS	11808	12217	.	-	.	Name=atpF CDS;ID=u2fFyNudrbz1g5tuQ6LkPRKj1P4.1519055555375.620
Solanum_habrochaites_KP117023	Geneious	CDS	78434	78441	.	+	.	Name=petD CDS;ID=u2fFyNudrbz1g5tuQ6LkPRKj1P4.1519055555375.621
Solanum_habrochaites_KP117023	Geneious	CDS	79180	79654	.	+	.	Name=petD CDS;ID=u2fFyNudrbz1g5tuQ6LkPRKj1P4.1519055555375.621
Solanum_habrochaites_KP117023	Geneious	CDS	123339	124520	.	-	.	Name=ndhH CDS
Solanum_habrochaites_KP117023	Geneious	CDS	6027	6066	.	-	.	Name=rps16 CDS;ID=u2fFyNudrbz1g5tuQ6LkPRKj1P4.1519055555375.622
Solanum_habrochaites_KP117023	Geneious	CDS	4936	5162	.	-	.	Name=rps16 CDS;ID=u2fFyNudrbz1g5tuQ6LkPRKj1P4.1519055555375.622
Solanum_habrochaites_KP117023	Geneious	CDS	540	1601	.	-	.	Name=psbA CDS
Solanum_habrochaites_KP117023	Geneious	CDS	33588	34649	.	+	.	Name=psbD CDS
Solanum_habrochaites_KP117023	Geneious	CDS	79846	80859	.	-	.	Name=rpoA CDS
Solanum_habrochaites_KP117023	Geneious	CDS	63896	64858	.	+	.	Name=petA CDS
Solanum_habrochaites_KP117023	Geneious	CDS	115765	116706	.	+	.	Name=ccsA CDS
Solanum_habrochaites_KP117023	Geneious	CDS	50660	51403	.	-	.	Name=ndhK CDS
Solanum_habrochaites_KP117023	Geneious	CDS	14850	15593	.	-	.	Name=atpI CDS
Solanum_habrochaites_KP117023	Geneious	CDS	15830	16540	.	-	.	Name=rps2 CDS
Solanum_habrochaites_KP117023	Geneious	CDS	62987	63676	.	+	.	Name=cemA CDS
Solanum_habrochaites_KP117023	Geneious	CDS	84530	85186	.	-	.	Name=rps3 CDS
Solanum_habrochaites_KP117023	Geneious	CDS	46611	47216	.	-	.	Name=rps4 CDS
Solanum_habrochaites_KP117023	Geneious	CDS	61703	62257	.	+	.	Name=ycf4 CDS
Solanum_habrochaites_KP117023	Geneious	CDS	119590	120120	.	-	.	Name=ndhG CDS
Solanum_habrochaites_KP117023	Geneious	CDS	120525	121028	.	-	.	Name=ndhI CDS
Solanum_habrochaites_KP117023	Geneious	CDS	50078	50554	.	-	.	Name=ndhJ CDS
Solanum_habrochaites_KP117023	Geneious	CDS	85171	85638	.	-	.	Name=rpl22 CDS
Solanum_habrochaites_KP117023	Geneious	CDS	98720	99187	.	-	.	Name=rps7 CDS
Solanum_habrochaites_KP117023	Geneious	CDS	142156	142623	.	+	.	Name=rps7 CDS
Solanum_habrochaites_KP117023	Geneious	CDS	70443	70829	.	-	.	Name=rpl20 CDS
Solanum_habrochaites_KP117023	Geneious	CDS	80925	81341	.	-	.	Name=rps11 CDS
Solanum_habrochaites_KP117023	Geneious	CDS	81881	82285	.	-	.	Name=rps8 CDS
Solanum_habrochaites_KP117023	Geneious	CDS	53976	54377	.	-	.	Name=atpE CDS
Solanum_habrochaites_KP117023	Geneious	CDS	82453	82821	.	-	.	Name=rpl14 CDS
Solanum_habrochaites_KP117023	Geneious	CDS	51394	51756	.	-	.	Name=ndhC CDS
Solanum_habrochaites_KP117023	Geneious	CDS	69923	70228	.	+	.	Name=rps18 CDS
Solanum_habrochaites_KP117023	Geneious	CDS	119061	119366	.	-	.	Name=ndhE CDS
Solanum_habrochaites_KP117023	Geneious	CDS	37674	37976	.	-	.	Name=rps14 CDS
Solanum_habrochaites_KP117023	Geneious	CDS	85691	85969	.	-	.	Name=rps19 CDS
Solanum_habrochaites_KP117023	Geneious	CDS	87546	87827	.	-	.	Name=rpl23 CDS
Solanum_habrochaites_KP117023	Geneious	CDS	153516	153797	.	+	.	Name=rpl23 CDS
Solanum_habrochaites_KP117023	Geneious	CDS	124632	124895	.	-	.	Name=rps15 CDS
Solanum_habrochaites_KP117023	Geneious	CDS	66442	66693	.	-	.	Name=psbE CDS
Solanum_habrochaites_KP117023	Geneious	CDS	118564	118809	.	-	.	Name=psaC CDS
Solanum_habrochaites_KP117023	Geneious	CDS	13447	13692	.	-	.	Name=atpH CDS
Solanum_habrochaites_KP117023	Geneious	CDS	76494	76715	.	+	.	Name=psbH CDS
Solanum_habrochaites_KP117023	Geneious	CDS	69532	69732	.	+	.	Name=rpl33 CDS
Solanum_habrochaites_KP117023	Geneious	CDS	36712	36900	.	+	.	Name=psbZ CDS
Solanum_habrochaites_KP117023	Geneious	CDS	7595	7780	.	+	.	Name=psbK CDS
Solanum_habrochaites_KP117023	Geneious	CDS	114497	114664	.	+	.	Name=rpl32 CDS
Solanum_habrochaites_KP117023	Geneious	CDS	68960	69094	.	+	.	Name=psaJ CDS
Solanum_habrochaites_KP117023	Geneious	CDS	76251	76382	.	-	.	Name=psbN CDS
Solanum_habrochaites_KP117023	Geneious	CDS	65927	66049	.	-	.	Name=psbJ CDS
Solanum_habrochaites_KP117023	Geneious	CDS	66313	66432	.	-	.	Name=psbF CDS
Solanum_habrochaites_KP117023	Geneious	CDS	66174	66290	.	-	.	Name=psbL CDS
Solanum_habrochaites_KP117023	Geneious	CDS	67970	68083	.	+	.	Name=petG CDS
Solanum_habrochaites_KP117023	Geneious	CDS	81443	81556	.	-	.	Name=rpl36 CDS
Solanum_habrochaites_KP117023	Geneious	CDS	8143	8253	.	+	.	Name=psbI CDS
Solanum_habrochaites_KP117023	Geneious	CDS	61147	61257	.	+	.	Name=psaI CDS
Solanum_habrochaites_KP117023	Geneious	CDS	30344	30448	.	-	.	Name=psbM CDS
Solanum_habrochaites_KP117023	Geneious	CDS	76069	76173	.	+	.	Name=psbT CDS
Solanum_habrochaites_KP117023	Geneious	CDS	67690	67785	.	+	.	Name=petL CDS
Solanum_habrochaites_KP117023	Geneious	CDS	29147	29236	.	+	.	Name=petN CDS
Solanum_habrochaites_KP117023	Geneious	gene	71639	71752	.	-	.	Name=rps12 gene;ID=u2fFyNudrbz1g5tuQ6LkPRKj1P4.1519055555384.623
Solanum_habrochaites_KP117023	Geneious	gene	141309	142102	.	+	.	Name=rps12 gene;ID=u2fFyNudrbz1g5tuQ6LkPRKj1P4.1519055555384.623
Solanum_habrochaites_KP117023	Geneious	gene	71639	71752	.	-	.	Name=rps12 gene;ID=u2fFyNudrbz1g5tuQ6LkPRKj1P4.1519055555384.624
Solanum_habrochaites_KP117023	Geneious	gene	99241	100034	.	-	.	Name=rps12 gene;ID=u2fFyNudrbz1g5tuQ6LkPRKj1P4.1519055555384.624
Solanum_habrochaites_KP117023	Geneious	gene	88195	95031	.	+	.	Name=ycf2 gene
Solanum_habrochaites_KP117023	Geneious	gene	146312	153148	.	-	.	Name=ycf2 gene
Solanum_habrochaites_KP117023	Geneious	gene	125297	130972	.	-	.	Name=ycf1 gene
Solanum_habrochaites_KP117023	Geneious	gene	16766	20932	.	-	.	Name=rpoC2 gene
Solanum_habrochaites_KP117023	Geneious	gene	23894	27106	.	-	.	Name=rpoB gene
Solanum_habrochaites_KP117023	Geneious	gene	105662	108471	.	+	.	Name=rrn23 gene
Solanum_habrochaites_KP117023	Geneious	gene	132872	135681	.	-	.	Name=rrn23 gene
Solanum_habrochaites_KP117023	Geneious	gene	21085	23888	.	-	.	Name=rpoC1 gene
Solanum_habrochaites_KP117023	Geneious	gene	1816	4400	.	-	.	Name=trnK-UUU gene
Solanum_habrochaites_KP117023	Geneious	gene	121113	123337	.	-	.	Name=ndhA gene
Solanum_habrochaites_KP117023	Geneious	gene	40325	42577	.	-	.	Name=psaA gene
Solanum_habrochaites_KP117023	Geneious	gene	111507	113720	.	-	.	Name=ndhF gene
Solanum_habrochaites_KP117023	Geneious	gene	96223	98434	.	-	.	Name=ndhB gene
Solanum_habrochaites_KP117023	Geneious	gene	142909	145120	.	+	.	Name=ndhB gene
Solanum_habrochaites_KP117023	Geneious	gene	38095	40299	.	-	.	Name=psaB gene
Solanum_habrochaites_KP117023	Geneious	gene	71861	73896	.	-	.	Name=clpP gene
Solanum_habrochaites_KP117023	Geneious	gene	43336	45321	.	-	.	Name=ycf3 gene
Solanum_habrochaites_KP117023	Geneious	gene	58877	60400	.	+	.	Name=accD gene
Solanum_habrochaites_KP117023	Geneious	gene	86037	87527	.	-	.	Name=rpl2 gene
Solanum_habrochaites_KP117023	Geneious	gene	2127	3656	.	-	.	Name=matK gene
Solanum_habrochaites_KP117023	Geneious	gene	74341	75867	.	+	.	Name=psbB gene
Solanum_habrochaites_KP117023	Geneious	gene	10229	11752	.	-	.	Name=atpA gene
Solanum_habrochaites_KP117023	Geneious	gene	116944	118446	.	-	.	Name=ndhD gene
Solanum_habrochaites_KP117023	Geneious	gene	101967	103466	.	+	.	Name=rrn16 gene
Solanum_habrochaites_KP117023	Geneious	gene	137877	139376	.	-	.	Name=rrn16 gene
Solanum_habrochaites_KP117023	Geneious	gene	54374	55870	.	-	.	Name=atpB gene
Solanum_habrochaites_KP117023	Geneious	gene	82946	84368	.	-	.	Name=rpl16 gene
Solanum_habrochaites_KP117023	Geneious	gene	153816	155306	.	+	.	Name=rpl2 gene
Solanum_habrochaites_KP117023	Geneious	gene	56684	58117	.	+	.	Name=rbcL gene
Solanum_habrochaites_KP117023	Geneious	gene	76845	78239	.	+	.	Name=petB gene
Solanum_habrochaites_KP117023	Geneious	gene	34633	36018	.	+	.	Name=psbC gene
Solanum_habrochaites_KP117023	Geneious	gene	110371	111489	.	+	.	Name=ycf1 gene
Solanum_habrochaites_KP117023	Geneious	gene	11808	13048	.	-	.	Name=atpF gene
Solanum_habrochaites_KP117023	Geneious	gene	78434	79654	.	+	.	Name=petD gene
Solanum_habrochaites_KP117023	Geneious	gene	123339	124520	.	-	.	Name=ndhH gene
Solanum_habrochaites_KP117023	Geneious	gene	4936	6066	.	-	.	Name=rps16 gene
Solanum_habrochaites_KP117023	Geneious	gene	540	1601	.	-	.	Name=psbA gene
Solanum_habrochaites_KP117023	Geneious	gene	33588	34649	.	+	.	Name=psbD gene
Solanum_habrochaites_KP117023	Geneious	gene	79846	80859	.	-	.	Name=rpoA gene
Solanum_habrochaites_KP117023	Geneious	gene	63896	64858	.	+	.	Name=petA gene
Solanum_habrochaites_KP117023	Geneious	gene	115765	116706	.	+	.	Name=ccsA gene
Solanum_habrochaites_KP117023	Geneious	gene	104625	105508	.	+	.	Name=trnA-UGC gene
Solanum_habrochaites_KP117023	Geneious	gene	135835	136718	.	-	.	Name=trnA-UGC gene
Solanum_habrochaites_KP117023	Geneious	gene	103767	104560	.	+	.	Name=trnI-GAU gene
Solanum_habrochaites_KP117023	Geneious	gene	136783	137576	.	-	.	Name=trnI-GAU gene
Solanum_habrochaites_KP117023	Geneious	gene	9091	9854	.	+	.	Name=trnG-GCC gene
Solanum_habrochaites_KP117023	Geneious	gene	50660	51403	.	-	.	Name=ndhK gene
Solanum_habrochaites_KP117023	Geneious	gene	14850	15593	.	-	.	Name=atpI gene
Solanum_habrochaites_KP117023	Geneious	gene	15830	16540	.	-	.	Name=rps2 gene
Solanum_habrochaites_KP117023	Geneious	gene	62987	63676	.	+	.	Name=cemA gene
Solanum_habrochaites_KP117023	Geneious	gene	52846	53496	.	-	.	Name=trnV-UAC gene
Solanum_habrochaites_KP117023	Geneious	gene	84530	85186	.	-	.	Name=rps3 gene
Solanum_habrochaites_KP117023	Geneious	gene	46611	47216	.	-	.	Name=rps4 gene
Solanum_habrochaites_KP117023	Geneious	gene	48370	48950	.	+	.	Name=trnL-UAA gene
Solanum_habrochaites_KP117023	Geneious	gene	61703	62257	.	+	.	Name=ycf4 gene
Solanum_habrochaites_KP117023	Geneious	gene	119590	120120	.	-	.	Name=ndhG gene
Solanum_habrochaites_KP117023	Geneious	gene	120525	121028	.	-	.	Name=ndhI gene
Solanum_habrochaites_KP117023	Geneious	gene	50078	50554	.	-	.	Name=ndhJ gene
Solanum_habrochaites_KP117023	Geneious	gene	85171	85638	.	-	.	Name=rpl22 gene
Solanum_habrochaites_KP117023	Geneious	gene	98720	99187	.	-	.	Name=rps7 gene
Solanum_habrochaites_KP117023	Geneious	gene	142156	142623	.	+	.	Name=rps7 gene
Solanum_habrochaites_KP117023	Geneious	gene	70443	70829	.	-	.	Name=rpl20 gene
Solanum_habrochaites_KP117023	Geneious	gene	80925	81341	.	-	.	Name=rps11 gene
Solanum_habrochaites_KP117023	Geneious	gene	81881	82285	.	-	.	Name=rps8 gene
Solanum_habrochaites_KP117023	Geneious	gene	53976	54377	.	-	.	Name=atpE gene
Solanum_habrochaites_KP117023	Geneious	gene	82453	82821	.	-	.	Name=rpl14 gene
Solanum_habrochaites_KP117023	Geneious	gene	51394	51756	.	-	.	Name=ndhC gene
Solanum_habrochaites_KP117023	Geneious	gene	137095	137435	.	-	.	Name=ycf68 gene
Solanum_habrochaites_KP117023	Geneious	gene	103908	104246	.	+	.	Name=ycf68 gene
Solanum_habrochaites_KP117023	Geneious	gene	69923	70228	.	+	.	Name=rps18 gene
Solanum_habrochaites_KP117023	Geneious	gene	119061	119366	.	-	.	Name=ndhE gene
Solanum_habrochaites_KP117023	Geneious	gene	37674	37976	.	-	.	Name=rps14 gene
Solanum_habrochaites_KP117023	Geneious	gene	81668	81836	.	-	.	Name=infA gene;Note=Partial sequence%3B internal stop codons
Solanum_habrochaites_KP117023	Geneious	gene	85691	85969	.	-	.	Name=rps19 gene
Solanum_habrochaites_KP117023	Geneious	gene	87546	87827	.	-	.	Name=rpl23 gene
Solanum_habrochaites_KP117023	Geneious	gene	153516	153797	.	+	.	Name=rpl23 gene
Solanum_habrochaites_KP117023	Geneious	gene	95122	95385	.	+	.	Name=ycf15 gene;Note=Internal stop codons
Solanum_habrochaites_KP117023	Geneious	gene	145958	146221	.	-	.	Name=ycf15 gene
Solanum_habrochaites_KP117023	Geneious	gene	124632	124895	.	-	.	Name=rps15 gene
Solanum_habrochaites_KP117023	Geneious	gene	66442	66693	.	-	.	Name=psbE gene
Solanum_habrochaites_KP117023	Geneious	gene	114726	114947	.	+	.	Name=sprA gene
Solanum_habrochaites_KP117023	Geneious	gene	118564	118809	.	-	.	Name=psaC gene
Solanum_habrochaites_KP117023	Geneious	gene	13447	13692	.	-	.	Name=atpH gene
Solanum_habrochaites_KP117023	Geneious	gene	76494	76715	.	+	.	Name=psbH gene
Solanum_habrochaites_KP117023	Geneious	gene	69532	69732	.	+	.	Name=rpl33 gene
Solanum_habrochaites_KP117023	Geneious	gene	36712	36900	.	+	.	Name=psbZ gene
Solanum_habrochaites_KP117023	Geneious	gene	7595	7780	.	+	.	Name=psbK gene
Solanum_habrochaites_KP117023	Geneious	gene	114497	114664	.	+	.	Name=rpl32 gene
Solanum_habrochaites_KP117023	Geneious	gene	68960	69094	.	+	.	Name=psaJ gene
Solanum_habrochaites_KP117023	Geneious	gene	76251	76382	.	-	.	Name=psbN gene
Solanum_habrochaites_KP117023	Geneious	gene	65927	66049	.	-	.	Name=psbJ gene
Solanum_habrochaites_KP117023	Geneious	gene	108932	109052	.	+	.	Name=rrn5 gene
Solanum_habrochaites_KP117023	Geneious	gene	132291	132411	.	-	.	Name=rrn5 gene
Solanum_habrochaites_KP117023	Geneious	gene	66313	66432	.	-	.	Name=psbF gene
Solanum_habrochaites_KP117023	Geneious	gene	66174	66290	.	-	.	Name=psbL gene
Solanum_habrochaites_KP117023	Geneious	gene	67970	68083	.	+	.	Name=petG gene
Solanum_habrochaites_KP117023	Geneious	gene	81443	81556	.	-	.	Name=rpl36 gene
Solanum_habrochaites_KP117023	Geneious	gene	8143	8253	.	+	.	Name=psbI gene
Solanum_habrochaites_KP117023	Geneious	gene	61147	61257	.	+	.	Name=psaI gene
Solanum_habrochaites_KP117023	Geneious	gene	30344	30448	.	-	.	Name=psbM gene
Solanum_habrochaites_KP117023	Geneious	gene	76069	76173	.	+	.	Name=psbT gene
Solanum_habrochaites_KP117023	Geneious	gene	108573	108675	.	+	.	Name=rrn4.5 gene
Solanum_habrochaites_KP117023	Geneious	gene	132668	132770	.	-	.	Name=rrn4.5 gene
Solanum_habrochaites_KP117023	Geneious	gene	67690	67785	.	+	.	Name=petL gene
Solanum_habrochaites_KP117023	Geneious	gene	155374	155465	.	+	.	Name=rps19
Solanum_habrochaites_KP117023	Geneious	gene	36261	36352	.	-	.	Name=trnS-UGA gene
Solanum_habrochaites_KP117023	Geneious	gene	29147	29236	.	+	.	Name=petN gene
Solanum_habrochaites_KP117023	Geneious	gene	8375	8462	.	-	.	Name=trnS-GCU gene
Solanum_habrochaites_KP117023	Geneious	gene	46185	46271	.	+	.	Name=trnS-GGA gene
Solanum_habrochaites_KP117023	Geneious	gene	31710	31793	.	-	.	Name=trnY-GUA gene
Solanum_habrochaites_KP117023	Geneious	gene	95603	95683	.	-	.	Name=trnL-CAA gene
Solanum_habrochaites_KP117023	Geneious	gene	145660	145740	.	+	.	Name=trnL-CAA gene
Solanum_habrochaites_KP117023	Geneious	gene	115582	115661	.	+	.	Name=trnL-UAG gene
Solanum_habrochaites_KP117023	Geneious	gene	2	76	.	-	.	Name=trnH-GUG gene
Solanum_habrochaites_KP117023	Geneious	gene	31528	31601	.	-	.	Name=trnD-GUC gene
Solanum_habrochaites_KP117023	Geneious	gene	37451	37524	.	-	.	Name=trnfM-CAU gene
Solanum_habrochaites_KP117023	Geneious	gene	68216	68289	.	-	.	Name=trnW-CCA gene
Solanum_habrochaites_KP117023	Geneious	gene	68454	68527	.	-	.	Name=trnP-UGG gene
Solanum_habrochaites_KP117023	Geneious	gene	87993	88066	.	-	.	Name=trnI-CAU gene
Solanum_habrochaites_KP117023	Geneious	gene	109315	109388	.	+	.	Name=trnR-ACG gene
Solanum_habrochaites_KP117023	Geneious	gene	131955	132028	.	-	.	Name=trnR-ACG gene
Solanum_habrochaites_KP117023	Geneious	gene	153277	153350	.	+	.	Name=trnI-CAU gene
Solanum_habrochaites_KP117023	Geneious	gene	101668	101739	.	+	.	Name=trnV-GAC gene
Solanum_habrochaites_KP117023	Geneious	gene	31853	31925	.	-	.	Name=trnE-UUC gene
Solanum_habrochaites_KP117023	Geneious	gene	47574	47646	.	-	.	Name=trnT-UGU gene
Solanum_habrochaites_KP117023	Geneious	gene	49358	49430	.	+	.	Name=trnF-GAA gene
Solanum_habrochaites_KP117023	Geneious	gene	53679	53751	.	+	.	Name=trnM-CAU gene
Solanum_habrochaites_KP117023	Geneious	gene	32338	32409	.	+	.	Name=trnT-GGU gene
Solanum_habrochaites_KP117023	Geneious	gene	7156	7227	.	-	.	Name=trnQ-UUG gene
Solanum_habrochaites_KP117023	Geneious	gene	10033	10104	.	+	.	Name=trnR-UCU gene
Solanum_habrochaites_KP117023	Geneious	gene	28427	28498	.	+	.	Name=trnC-GCA gene
Solanum_habrochaites_KP117023	Geneious	gene	109971	110042	.	-	.	Name=trnN-GUU gene
Solanum_habrochaites_KP117023	Geneious	gene	131301	131372	.	+	.	Name=trnN-GUU gene
Solanum_habrochaites_KP117023	Geneious	gene	139604	139675	.	-	.	Name=trnV-GAC gene
Solanum_habrochaites_KP117023	Geneious	gene	37176	37246	.	+	.	Name=trnG-UCC gene
