# Supplementary material for: The chloroplast genome sequence of bittersweet (Solanum dulcamara): Plastid genome structure evolution in Solanaceae
Source: PLoS One. 2018 Apr 25;13(4):e0196069. doi: 10.1371/journal.pone.0196069 (PMC5919006; doi:10.1371/journal.pone.0196069)
Supplement: S5 Data — (ZIP) [file pone.0196069.s005.zip › Reannotation_GB/Solanum lycopersicum_NC_007898.gff]

##gff-version 3
##source-version geneious 9.1.7
Solanum%20lycopersicum_NC_007898	Geneious	region	1	155461	.	+	0	Is_circular=true
Solanum_lycopersicum_NC_007898	Geneious	misc_RNA	114731	114944	.	+	.	Name=sprA
Solanum_lycopersicum_NC_007898	Geneious	misc_feature	1	85876	.	+	.	Name=Large Single Copy (LSC) region
Solanum_lycopersicum_NC_007898	Geneious	misc_feature	111488	129850	.	+	.	Name=Small Single Copy (SSC) region
Solanum_lycopersicum_NC_007898	Geneious	repeat_region	85877	111487	.	+	.	Name=IRb
Solanum_lycopersicum_NC_007898	Geneious	repeat_region	129851	155461	.	-	.	Name=IRa
Solanum_lycopersicum_NC_007898	Geneious	STS	105687	106019	.	+	.	Name=RGC160
Solanum_lycopersicum_NC_007898	Geneious	STS	135319	135651	.	+	.	Name=RGC160
Solanum_lycopersicum_NC_007898	Geneious	STS	108582	108731	.	+	.	Name=agga182
Solanum_lycopersicum_NC_007898	Geneious	STS	132607	132756	.	+	.	Name=agga182
Solanum_lycopersicum_NC_007898	Geneious	rRNA	105660	108469	.	+	.	Name=23S rRNA
Solanum_lycopersicum_NC_007898	Geneious	rRNA	132869	135678	.	-	.	Name=23S rRNA
Solanum_lycopersicum_NC_007898	Geneious	rRNA	101965	103464	.	+	.	Name=16S rRNA
Solanum_lycopersicum_NC_007898	Geneious	rRNA	137874	139373	.	-	.	Name=16S rRNA
Solanum_lycopersicum_NC_007898	Geneious	rRNA	108930	109050	.	+	.	Name=5S rRNA
Solanum_lycopersicum_NC_007898	Geneious	rRNA	132288	132408	.	-	.	Name=5S rRNA
Solanum_lycopersicum_NC_007898	Geneious	rRNA	108571	108673	.	+	.	Name=4.5S rRNA
Solanum_lycopersicum_NC_007898	Geneious	rRNA	132665	132767	.	-	.	Name=4.5S rRNA
Solanum_lycopersicum_NC_007898	Geneious	intron	1848	4361	.	-	.	Name=trnK intron
Solanum_lycopersicum_NC_007898	Geneious	intron	121649	122781	.	-	.	Name=ndhA intron 1
Solanum_lycopersicum_NC_007898	Geneious	intron	83340	84357	.	-	.	Name=rpl16 intron 1
Solanum_lycopersicum_NC_007898	Geneious	intron	5161	6024	.	-	.	Name=rps16 intron 1
Solanum_lycopersicum_NC_007898	Geneious	intron	73025	73822	.	-	.	Name=clpP intron 1
Solanum_lycopersicum_NC_007898	Geneious	intron	43483	44232	.	-	.	Name=ycf3 intron 2
Solanum_lycopersicum_NC_007898	Geneious	intron	104661	105471	.	+	.	Name=tRNA-Ala (UGC) intron 1
Solanum_lycopersicum_NC_007898	Geneious	intron	135867	136677	.	-	.	Name=trnA intron
Solanum_lycopersicum_NC_007898	Geneious	intron	78439	79176	.	+	.	Name=petD intron 1
Solanum_lycopersicum_NC_007898	Geneious	intron	76848	77594	.	+	.	Name=petB intron 1
Solanum_lycopersicum_NC_007898	Geneious	intron	44463	45191	.	-	.	Name=ycf3 intron 1
Solanum_lycopersicum_NC_007898	Geneious	intron	22691	23427	.	-	.	Name=rpoC1 intron
Solanum_lycopersicum_NC_007898	Geneious	intron	12210	12895	.	-	.	Name=atpF intron 1
Solanum_lycopersicum_NC_007898	Geneious	intron	103802	104523	.	+	.	Name=trnI intron
Solanum_lycopersicum_NC_007898	Geneious	intron	136815	137536	.	-	.	Name=trnI intron
Solanum_lycopersicum_NC_007898	Geneious	intron	9104	9798	.	+	.	Name=trnG intron 1
Solanum_lycopersicum_NC_007898	Geneious	intron	96977	97655	.	-	.	Name=ndhB intron 1
Solanum_lycopersicum_NC_007898	Geneious	intron	143683	144361	.	+	.	Name=ndhB intron
Solanum_lycopersicum_NC_007898	Geneious	intron	86469	87134	.	-	.	Name=rpl2 intron 1
Solanum_lycopersicum_NC_007898	Geneious	intron	154204	154869	.	+	.	Name=rpl2 intron 1
Solanum_lycopersicum_NC_007898	Geneious	intron	72116	72732	.	-	.	Name=clpP intron 2
Solanum_lycopersicum_NC_007898	Geneious	intron	52881	53451	.	-	.	Name=trnV intron 1
Solanum_lycopersicum_NC_007898	Geneious	intron	99265	99800	.	-	.	Name=rps12 intron 2
Solanum_lycopersicum_NC_007898	Geneious	intron	141538	142073	.	+	.	Name=rps12 intron 2
Solanum_lycopersicum_NC_007898	Geneious	intron	48398	48894	.	+	.	Name=trnL-UAA intron
Solanum_lycopersicum_NC_007898	Geneious	tRNA	4362	4398	.	-	.	Name=trnK-UUU tRNA;ID=u2fFyNudrbz1g5tuQ6LkPRKj1P4.1519055558068.625
Solanum_lycopersicum_NC_007898	Geneious	tRNA	1813	1847	.	-	.	Name=trnK-UUU tRNA;ID=u2fFyNudrbz1g5tuQ6LkPRKj1P4.1519055558068.625
Solanum_lycopersicum_NC_007898	Geneious	tRNA	104623	104660	.	+	.	Name=trnA-UGC;ID=u2fFyNudrbz1g5tuQ6LkPRKj1P4.1519055558068.626
Solanum_lycopersicum_NC_007898	Geneious	tRNA	105472	105506	.	+	.	Name=trnA-UGC;ID=u2fFyNudrbz1g5tuQ6LkPRKj1P4.1519055558068.626
Solanum_lycopersicum_NC_007898	Geneious	tRNA	136678	136715	.	-	.	Name=trnA-UGC;ID=u2fFyNudrbz1g5tuQ6LkPRKj1P4.1519055558068.627
Solanum_lycopersicum_NC_007898	Geneious	tRNA	135832	135866	.	-	.	Name=trnA-UGC;ID=u2fFyNudrbz1g5tuQ6LkPRKj1P4.1519055558068.627
Solanum_lycopersicum_NC_007898	Geneious	tRNA	103765	103801	.	+	.	Name=trnI-GAU;ID=u2fFyNudrbz1g5tuQ6LkPRKj1P4.1519055558068.628
Solanum_lycopersicum_NC_007898	Geneious	tRNA	104524	104558	.	+	.	Name=trnI-GAU;ID=u2fFyNudrbz1g5tuQ6LkPRKj1P4.1519055558068.628
Solanum_lycopersicum_NC_007898	Geneious	tRNA	137537	137573	.	-	.	Name=trnI-GAU tRNA;ID=u2fFyNudrbz1g5tuQ6LkPRKj1P4.1519055558068.629
Solanum_lycopersicum_NC_007898	Geneious	tRNA	136780	136815	.	-	.	Name=trnI-GAU tRNA;ID=u2fFyNudrbz1g5tuQ6LkPRKj1P4.1519055558068.629
Solanum_lycopersicum_NC_007898	Geneious	tRNA	9081	9103	.	+	.	Name=trnG-UCC tRNA;ID=u2fFyNudrbz1g5tuQ6LkPRKj1P4.1519055558068.630
Solanum_lycopersicum_NC_007898	Geneious	tRNA	9799	9846	.	+	.	Name=trnG-UCC tRNA;ID=u2fFyNudrbz1g5tuQ6LkPRKj1P4.1519055558068.630
Solanum_lycopersicum_NC_007898	Geneious	tRNA	53452	53496	.	-	.	Name=trnV-UAC;ID=u2fFyNudrbz1g5tuQ6LkPRKj1P4.1519055558068.631
Solanum_lycopersicum_NC_007898	Geneious	tRNA	52846	52880	.	-	.	Name=trnV-UAC;ID=u2fFyNudrbz1g5tuQ6LkPRKj1P4.1519055558068.631
Solanum_lycopersicum_NC_007898	Geneious	tRNA	48363	48397	.	+	.	Name=trnL-UAA;ID=u2fFyNudrbz1g5tuQ6LkPRKj1P4.1519055558068.632
Solanum_lycopersicum_NC_007898	Geneious	tRNA	48895	48943	.	+	.	Name=trnL-UAA;ID=u2fFyNudrbz1g5tuQ6LkPRKj1P4.1519055558068.632
Solanum_lycopersicum_NC_007898	Geneious	tRNA	36255	36346	.	-	.	Name=trnS-UGA tRNA
Solanum_lycopersicum_NC_007898	Geneious	tRNA	8365	8452	.	-	.	Name=trnS-GCU tRNA
Solanum_lycopersicum_NC_007898	Geneious	tRNA	46180	46266	.	+	.	Name=trnS-GGA tRNA
Solanum_lycopersicum_NC_007898	Geneious	tRNA	31705	31788	.	-	.	Name=trnY-GUA tRNA
Solanum_lycopersicum_NC_007898	Geneious	tRNA	95601	95681	.	-	.	Name=trnL-CAA tRNA
Solanum_lycopersicum_NC_007898	Geneious	tRNA	145657	145737	.	+	.	Name=trnL-CAA tRNA
Solanum_lycopersicum_NC_007898	Geneious	tRNA	115579	115658	.	+	.	Name=trnL-UAG tRNA
Solanum_lycopersicum_NC_007898	Geneious	tRNA	3	77	.	-	.	Name=trnH-GUG tRNA
Solanum_lycopersicum_NC_007898	Geneious	tRNA	31523	31596	.	-	.	Name=trnD-GUC tRNA
Solanum_lycopersicum_NC_007898	Geneious	tRNA	37445	37518	.	-	.	Name=trnfM-CAU tRNA
Solanum_lycopersicum_NC_007898	Geneious	tRNA	68213	68286	.	-	.	Name=trnW-CCA tRNA
Solanum_lycopersicum_NC_007898	Geneious	tRNA	68451	68524	.	-	.	Name=trnP-UGG tRNA
Solanum_lycopersicum_NC_007898	Geneious	tRNA	87991	88064	.	-	.	Name=trnI-CAU tRNA
Solanum_lycopersicum_NC_007898	Geneious	tRNA	109313	109386	.	+	.	Name=trnR-ACG tRNA
Solanum_lycopersicum_NC_007898	Geneious	tRNA	131952	132025	.	-	.	Name=trnR-ACG tRNA
Solanum_lycopersicum_NC_007898	Geneious	tRNA	153274	153347	.	+	.	Name=trnI-CAU tRNA
Solanum_lycopersicum_NC_007898	Geneious	tRNA	101666	101737	.	+	.	Name=trnV-GAC tRNA
Solanum_lycopersicum_NC_007898	Geneious	tRNA	31848	31920	.	-	.	Name=trnE-UUC tRNA
Solanum_lycopersicum_NC_007898	Geneious	tRNA	47568	47640	.	-	.	Name=trnT-UGU tRNA
Solanum_lycopersicum_NC_007898	Geneious	tRNA	49351	49423	.	+	.	Name=trnF-GAA tRNA
Solanum_lycopersicum_NC_007898	Geneious	tRNA	53679	53751	.	+	.	Name=trnM-CAU tRNA
Solanum_lycopersicum_NC_007898	Geneious	tRNA	32332	32403	.	+	.	Name=trnT-GGU tRNA
Solanum_lycopersicum_NC_007898	Geneious	tRNA	7145	7216	.	-	.	Name=trnQ-UUG tRNA
Solanum_lycopersicum_NC_007898	Geneious	tRNA	10025	10096	.	+	.	Name=trnR-UCU tRNA
Solanum_lycopersicum_NC_007898	Geneious	tRNA	28421	28492	.	+	.	Name=trnC-GCA tRNA
Solanum_lycopersicum_NC_007898	Geneious	tRNA	109969	110040	.	-	.	Name=trnN-GUU tRNA
Solanum_lycopersicum_NC_007898	Geneious	tRNA	131298	131369	.	+	.	Name=trnN-GUU tRNA
Solanum_lycopersicum_NC_007898	Geneious	tRNA	139601	139672	.	-	.	Name=trnV-GAC tRNA
Solanum_lycopersicum_NC_007898	Geneious	tRNA	37170	37240	.	+	.	Name=trnG-GCC tRNA
Solanum_lycopersicum_NC_007898	Geneious	exon	21077	22690	.	-	.	Name=rpoC1 exon 2
Solanum_lycopersicum_NC_007898	Geneious	exon	97656	98432	.	-	.	Name=ndhB exon 1
Solanum_lycopersicum_NC_007898	Geneious	exon	142906	143682	.	+	.	Name=ndhB exon 1
Solanum_lycopersicum_NC_007898	Geneious	exon	96221	96976	.	-	.	Name=ndhB exon 2
Solanum_lycopersicum_NC_007898	Geneious	exon	144362	145117	.	+	.	Name=ndhB exon 2
Solanum_lycopersicum_NC_007898	Geneious	exon	77595	78236	.	+	.	Name=petB exon 2
Solanum_lycopersicum_NC_007898	Geneious	exon	122782	123334	.	-	.	Name=ndhA exon 1
Solanum_lycopersicum_NC_007898	Geneious	exon	121110	121648	.	-	.	Name=ndhA exon 2
Solanum_lycopersicum_NC_007898	Geneious	exon	86035	86468	.	-	.	Name=rpl2 exon 2
Solanum_lycopersicum_NC_007898	Geneious	exon	79175	79651	.	+	.	Name=petD exon 2
Solanum_lycopersicum_NC_007898	Geneious	exon	23428	23880	.	-	.	Name=rpoC1 exon 1
Solanum_lycopersicum_NC_007898	Geneious	exon	154870	155303	.	+	.	Name=rpl2 exon 2
Solanum_lycopersicum_NC_007898	Geneious	exon	11800	12209	.	-	.	Name=atpF exon 2
Solanum_lycopersicum_NC_007898	Geneious	exon	82944	83339	.	-	.	Name=rpl16 exon 2
Solanum_lycopersicum_NC_007898	Geneious	exon	87135	87525	.	-	.	Name=rpl2 exon 1
Solanum_lycopersicum_NC_007898	Geneious	exon	153813	154203	.	+	.	Name=rpl2 exon 1
Solanum_lycopersicum_NC_007898	Geneious	exon	72733	73024	.	-	.	Name=clpP exon 2
Solanum_lycopersicum_NC_007898	Geneious	exon	71858	72115	.	-	.	Name=clpP exon 3
Solanum_lycopersicum_NC_007898	Geneious	exon	4934	5160	.	-	.	Name=rps16 exon 2
Solanum_lycopersicum_NC_007898	Geneious	exon	99801	100032	.	-	.	Name=rps12 exon 1
Solanum_lycopersicum_NC_007898	Geneious	exon	141306	141537	.	+	.	Name=rps12 exon 1
Solanum_lycopersicum_NC_007898	Geneious	exon	44233	44462	.	-	.	Name=ycf3 exon 2
Solanum_lycopersicum_NC_007898	Geneious	exon	43330	43482	.	-	.	Name=ycf3 exon 3
Solanum_lycopersicum_NC_007898	Geneious	exon	12896	13040	.	-	.	Name=atpF exon 1
Solanum_lycopersicum_NC_007898	Geneious	exon	45192	45315	.	-	.	Name=ycf3 exon 1
Solanum_lycopersicum_NC_007898	Geneious	exon	71636	71749	.	-	.	Name=rps12 exon 1
Solanum_lycopersicum_NC_007898	Geneious	exon	73823	73893	.	-	.	Name=clpP exon 1
Solanum_lycopersicum_NC_007898	Geneious	exon	53452	53496	.	-	.	Name=trnV-UAC exon2
Solanum_lycopersicum_NC_007898	Geneious	exon	48895	48943	.	+	.	Name=trnL-UAA exon1
Solanum_lycopersicum_NC_007898	Geneious	exon	9799	9846	.	+	.	Name=trnG exon1
Solanum_lycopersicum_NC_007898	Geneious	exon	6025	6064	.	-	.	Name=rps16 exon 1
Solanum_lycopersicum_NC_007898	Geneious	exon	104623	104660	.	+	.	Name=trnA-UGC exon1
Solanum_lycopersicum_NC_007898	Geneious	exon	136678	136715	.	-	.	Name=trnA exon 1
Solanum_lycopersicum_NC_007898	Geneious	exon	4362	4398	.	-	.	Name=trnK exon 1
Solanum_lycopersicum_NC_007898	Geneious	exon	103765	103801	.	+	.	Name=trnI-GAU exon 1
Solanum_lycopersicum_NC_007898	Geneious	exon	137537	137573	.	-	.	Name=trnI exon 1
Solanum_lycopersicum_NC_007898	Geneious	exon	1813	1847	.	-	.	Name=trnK exon 2
Solanum_lycopersicum_NC_007898	Geneious	exon	48363	48397	.	+	.	Name=trnL-UAA exon2
Solanum_lycopersicum_NC_007898	Geneious	exon	52846	52880	.	-	.	Name=trnV-UAC exon1
Solanum_lycopersicum_NC_007898	Geneious	exon	104524	104558	.	+	.	Name=trnI-GAU exon2
Solanum_lycopersicum_NC_007898	Geneious	exon	105472	105506	.	+	.	Name=trnA-UGC exon2
Solanum_lycopersicum_NC_007898	Geneious	exon	135832	135866	.	-	.	Name=trnA exon 2
Solanum_lycopersicum_NC_007898	Geneious	exon	136780	136814	.	-	.	Name=trnI exon 2
Solanum_lycopersicum_NC_007898	Geneious	exon	99239	99264	.	-	.	Name=rps12 exon 2
Solanum_lycopersicum_NC_007898	Geneious	exon	142074	142099	.	+	.	Name=rps12 exon 2
Solanum_lycopersicum_NC_007898	Geneious	exon	9081	9103	.	+	.	Name=trnG-GCC exon 2
Solanum_lycopersicum_NC_007898	Geneious	exon	84358	84366	.	-	.	Name=rpl16 exon 1
Solanum_lycopersicum_NC_007898	Geneious	exon	78431	78438	.	+	.	Name=petD exon 1
Solanum_lycopersicum_NC_007898	Geneious	exon	76842	76847	.	+	.	Name=petB exon 1
Solanum_lycopersicum_NC_007898	Geneious	CDS	71636	71749	.	-	.	Name=rps12 CDS;ID=u2fFyNudrbz1g5tuQ6LkPRKj1P4.1519055558069.633
Solanum_lycopersicum_NC_007898	Geneious	CDS	141306	141537	.	+	.	Name=rps12 CDS;ID=u2fFyNudrbz1g5tuQ6LkPRKj1P4.1519055558069.633
Solanum_lycopersicum_NC_007898	Geneious	CDS	142074	142099	.	+	.	Name=rps12 CDS;ID=u2fFyNudrbz1g5tuQ6LkPRKj1P4.1519055558069.633
Solanum_lycopersicum_NC_007898	Geneious	CDS	71636	71749	.	-	.	Name=rps12 CDS;ID=u2fFyNudrbz1g5tuQ6LkPRKj1P4.1519055558069.634
Solanum_lycopersicum_NC_007898	Geneious	CDS	99801	100032	.	-	.	Name=rps12 CDS;ID=u2fFyNudrbz1g5tuQ6LkPRKj1P4.1519055558069.634
Solanum_lycopersicum_NC_007898	Geneious	CDS	99239	99264	.	-	.	Name=rps12 CDS;ID=u2fFyNudrbz1g5tuQ6LkPRKj1P4.1519055558069.634
Solanum_lycopersicum_NC_007898	Geneious	CDS	88193	95029	.	+	.	Name=ycf2 CDS
Solanum_lycopersicum_NC_007898	Geneious	CDS	146309	153145	.	-	.	Name=ycf2 CDS
Solanum_lycopersicum_NC_007898	Geneious	CDS	125294	130969	.	-	.	Name=ycf1 CDS
Solanum_lycopersicum_NC_007898	Geneious	CDS	16758	20924	.	-	.	Name=rpoC2 CDS
Solanum_lycopersicum_NC_007898	Geneious	CDS	23886	27098	.	-	.	Name=rpoB CDS
Solanum_lycopersicum_NC_007898	Geneious	CDS	23428	23880	.	-	.	Name=rpoC1 CDS;ID=u2fFyNudrbz1g5tuQ6LkPRKj1P4.1519055558069.635
Solanum_lycopersicum_NC_007898	Geneious	CDS	21077	22690	.	-	.	Name=rpoC1 CDS;ID=u2fFyNudrbz1g5tuQ6LkPRKj1P4.1519055558069.635
Solanum_lycopersicum_NC_007898	Geneious	CDS	122782	123334	.	-	.	Name=ndhA CDS;ID=u2fFyNudrbz1g5tuQ6LkPRKj1P4.1519055558070.636
Solanum_lycopersicum_NC_007898	Geneious	CDS	121110	121648	.	-	.	Name=ndhA CDS;ID=u2fFyNudrbz1g5tuQ6LkPRKj1P4.1519055558070.636
Solanum_lycopersicum_NC_007898	Geneious	CDS	40319	42571	.	-	.	Name=psaA CDS
Solanum_lycopersicum_NC_007898	Geneious	CDS	111505	113718	.	-	.	Name=ndhF CDS
Solanum_lycopersicum_NC_007898	Geneious	CDS	97656	98432	.	-	.	Name=ndhB CDS;ID=u2fFyNudrbz1g5tuQ6LkPRKj1P4.1519055558070.637
Solanum_lycopersicum_NC_007898	Geneious	CDS	96221	96976	.	-	.	Name=ndhB CDS;ID=u2fFyNudrbz1g5tuQ6LkPRKj1P4.1519055558070.637
Solanum_lycopersicum_NC_007898	Geneious	CDS	142906	143682	.	+	.	Name=ndhB CDS;ID=u2fFyNudrbz1g5tuQ6LkPRKj1P4.1519055558070.638
Solanum_lycopersicum_NC_007898	Geneious	CDS	144362	145117	.	+	.	Name=ndhB CDS;ID=u2fFyNudrbz1g5tuQ6LkPRKj1P4.1519055558070.638
Solanum_lycopersicum_NC_007898	Geneious	CDS	38089	40293	.	-	.	Name=psaB CDS
Solanum_lycopersicum_NC_007898	Geneious	CDS	73823	73893	.	-	.	Name=clpP CDS;ID=u2fFyNudrbz1g5tuQ6LkPRKj1P4.1519055558070.639
Solanum_lycopersicum_NC_007898	Geneious	CDS	72733	73024	.	-	.	Name=clpP CDS;ID=u2fFyNudrbz1g5tuQ6LkPRKj1P4.1519055558070.639
Solanum_lycopersicum_NC_007898	Geneious	CDS	71858	72115	.	-	.	Name=clpP CDS;ID=u2fFyNudrbz1g5tuQ6LkPRKj1P4.1519055558070.639
Solanum_lycopersicum_NC_007898	Geneious	CDS	45192	45315	.	-	.	Name=ycf3 CDS;ID=u2fFyNudrbz1g5tuQ6LkPRKj1P4.1519055558070.640
Solanum_lycopersicum_NC_007898	Geneious	CDS	44233	44462	.	-	.	Name=ycf3 CDS;ID=u2fFyNudrbz1g5tuQ6LkPRKj1P4.1519055558070.640
Solanum_lycopersicum_NC_007898	Geneious	CDS	43330	43482	.	-	.	Name=ycf3 CDS;ID=u2fFyNudrbz1g5tuQ6LkPRKj1P4.1519055558070.640
Solanum_lycopersicum_NC_007898	Geneious	CDS	58876	60399	.	+	.	Name=accD CDS
Solanum_lycopersicum_NC_007898	Geneious	CDS	87135	87525	.	-	.	Name=rpl2 CDS;ID=u2fFyNudrbz1g5tuQ6LkPRKj1P4.1519055558070.641
Solanum_lycopersicum_NC_007898	Geneious	CDS	86035	86468	.	-	.	Name=rpl2 CDS;ID=u2fFyNudrbz1g5tuQ6LkPRKj1P4.1519055558070.641
Solanum_lycopersicum_NC_007898	Geneious	CDS	2124	3653	.	-	.	Name=matK CDS
Solanum_lycopersicum_NC_007898	Geneious	CDS	74338	75864	.	+	.	Name=psbB CDS
Solanum_lycopersicum_NC_007898	Geneious	CDS	10221	11744	.	-	.	Name=atpA CDS
Solanum_lycopersicum_NC_007898	Geneious	CDS	116941	118443	.	-	.	Name=ndhD CDS
Solanum_lycopersicum_NC_007898	Geneious	CDS	54372	55868	.	-	.	Name=atpB CDS
Solanum_lycopersicum_NC_007898	Geneious	CDS	84358	84366	.	-	.	Name=rpl16 CDS;ID=u2fFyNudrbz1g5tuQ6LkPRKj1P4.1519055558070.642
Solanum_lycopersicum_NC_007898	Geneious	CDS	82944	83339	.	-	.	Name=rpl16 CDS;ID=u2fFyNudrbz1g5tuQ6LkPRKj1P4.1519055558070.642
Solanum_lycopersicum_NC_007898	Geneious	CDS	153813	154203	.	+	.	Name=rpl2 CDS;ID=u2fFyNudrbz1g5tuQ6LkPRKj1P4.1519055558070.643
Solanum_lycopersicum_NC_007898	Geneious	CDS	154870	155303	.	+	.	Name=rpl2 CDS;ID=u2fFyNudrbz1g5tuQ6LkPRKj1P4.1519055558070.643
Solanum_lycopersicum_NC_007898	Geneious	CDS	56683	58116	.	+	.	Name=rbcL CDS
Solanum_lycopersicum_NC_007898	Geneious	CDS	76842	76847	.	+	.	Name=petB CDS;ID=u2fFyNudrbz1g5tuQ6LkPRKj1P4.1519055558070.644
Solanum_lycopersicum_NC_007898	Geneious	CDS	77595	78236	.	+	.	Name=petB CDS;ID=u2fFyNudrbz1g5tuQ6LkPRKj1P4.1519055558070.644
Solanum_lycopersicum_NC_007898	Geneious	CDS	34627	36012	.	+	.	Name=psbC CDS
Solanum_lycopersicum_NC_007898	Geneious	CDS	12896	13040	.	-	.	Name=atpF CDS;ID=u2fFyNudrbz1g5tuQ6LkPRKj1P4.1519055558070.645
Solanum_lycopersicum_NC_007898	Geneious	CDS	11800	12209	.	-	.	Name=atpF CDS;ID=u2fFyNudrbz1g5tuQ6LkPRKj1P4.1519055558070.645
Solanum_lycopersicum_NC_007898	Geneious	CDS	78431	78438	.	+	.	Name=petD CDS;ID=u2fFyNudrbz1g5tuQ6LkPRKj1P4.1519055558070.646
Solanum_lycopersicum_NC_007898	Geneious	CDS	79175	79651	.	+	.	Name=petD CDS;ID=u2fFyNudrbz1g5tuQ6LkPRKj1P4.1519055558070.646
Solanum_lycopersicum_NC_007898	Geneious	CDS	123336	124517	.	-	.	Name=ndhH CDS
Solanum_lycopersicum_NC_007898	Geneious	CDS	6025	6064	.	-	.	Name=rps16 CDS;ID=u2fFyNudrbz1g5tuQ6LkPRKj1P4.1519055558070.647
Solanum_lycopersicum_NC_007898	Geneious	CDS	4934	5160	.	-	.	Name=rps16 CDS;ID=u2fFyNudrbz1g5tuQ6LkPRKj1P4.1519055558070.647
Solanum_lycopersicum_NC_007898	Geneious	CDS	537	1598	.	-	.	Name=psbA CDS
Solanum_lycopersicum_NC_007898	Geneious	CDS	33582	34643	.	+	.	Name=psbD CDS
Solanum_lycopersicum_NC_007898	Geneious	CDS	79843	80856	.	-	.	Name=rpoA CDS
Solanum_lycopersicum_NC_007898	Geneious	CDS	63894	64856	.	+	.	Name=petA CDS
Solanum_lycopersicum_NC_007898	Geneious	CDS	115762	116703	.	+	.	Name=ccsA CDS
Solanum_lycopersicum_NC_007898	Geneious	CDS	50653	51396	.	-	.	Name=ndhK CDS
Solanum_lycopersicum_NC_007898	Geneious	CDS	14842	15585	.	-	.	Name=atpI CDS
Solanum_lycopersicum_NC_007898	Geneious	CDS	15822	16532	.	-	.	Name=rps2 CDS
Solanum_lycopersicum_NC_007898	Geneious	CDS	62985	63674	.	+	.	Name=cemA CDS
Solanum_lycopersicum_NC_007898	Geneious	CDS	84528	85184	.	-	.	Name=rps3 CDS
Solanum_lycopersicum_NC_007898	Geneious	CDS	46606	47211	.	-	.	Name=rps4 CDS
Solanum_lycopersicum_NC_007898	Geneious	CDS	61701	62255	.	+	.	Name=ycf4 CDS
Solanum_lycopersicum_NC_007898	Geneious	CDS	119587	120117	.	-	.	Name=ndhG CDS
Solanum_lycopersicum_NC_007898	Geneious	CDS	120522	121025	.	-	.	Name=ndhI CDS
Solanum_lycopersicum_NC_007898	Geneious	CDS	50071	50547	.	-	.	Name=ndhJ CDS
Solanum_lycopersicum_NC_007898	Geneious	CDS	85169	85636	.	-	.	Name=rpl22 CDS
Solanum_lycopersicum_NC_007898	Geneious	CDS	98718	99185	.	-	.	Name=rps7 CDS
Solanum_lycopersicum_NC_007898	Geneious	CDS	142153	142620	.	+	.	Name=rps7 CDS
Solanum_lycopersicum_NC_007898	Geneious	CDS	70440	70826	.	-	.	Name=rpl20 CDS
Solanum_lycopersicum_NC_007898	Geneious	CDS	80922	81338	.	-	.	Name=rps11 CDS
Solanum_lycopersicum_NC_007898	Geneious	CDS	81878	82282	.	-	.	Name=rps8 CDS
Solanum_lycopersicum_NC_007898	Geneious	CDS	53974	54375	.	-	.	Name=atpE CDS
Solanum_lycopersicum_NC_007898	Geneious	CDS	82450	82818	.	-	.	Name=rpl14 CDS
Solanum_lycopersicum_NC_007898	Geneious	CDS	51387	51749	.	-	.	Name=ndhC CDS
Solanum_lycopersicum_NC_007898	Geneious	CDS	69920	70225	.	+	.	Name=rps18 CDS
Solanum_lycopersicum_NC_007898	Geneious	CDS	119058	119363	.	-	.	Name=ndhE CDS
Solanum_lycopersicum_NC_007898	Geneious	CDS	37668	37970	.	-	.	Name=rps14 CDS
Solanum_lycopersicum_NC_007898	Geneious	CDS	85689	85967	.	-	.	Name=rps19 CDS
Solanum_lycopersicum_NC_007898	Geneious	CDS	87544	87825	.	-	.	Name=rpl23 CDS
Solanum_lycopersicum_NC_007898	Geneious	CDS	153513	153794	.	+	.	Name=rpl23 CDS
Solanum_lycopersicum_NC_007898	Geneious	CDS	124629	124892	.	-	.	Name=rps15 CDS
Solanum_lycopersicum_NC_007898	Geneious	CDS	66440	66691	.	-	.	Name=psbE CDS
Solanum_lycopersicum_NC_007898	Geneious	CDS	118561	118806	.	-	.	Name=psaC CDS
Solanum_lycopersicum_NC_007898	Geneious	CDS	13439	13684	.	-	.	Name=atpH CDS
Solanum_lycopersicum_NC_007898	Geneious	CDS	76491	76712	.	+	.	Name=psbH CDS
Solanum_lycopersicum_NC_007898	Geneious	CDS	69529	69729	.	+	.	Name=rpl33 CDS
Solanum_lycopersicum_NC_007898	Geneious	CDS	36706	36894	.	+	.	Name=psbZ CDS
Solanum_lycopersicum_NC_007898	Geneious	CDS	7584	7769	.	+	.	Name=psbK CDS
Solanum_lycopersicum_NC_007898	Geneious	CDS	114501	114668	.	+	.	Name=rpl32 CDS
Solanum_lycopersicum_NC_007898	Geneious	CDS	68957	69091	.	+	.	Name=psaJ CDS
Solanum_lycopersicum_NC_007898	Geneious	CDS	76248	76379	.	-	.	Name=psbN CDS
Solanum_lycopersicum_NC_007898	Geneious	CDS	65925	66047	.	-	.	Name=psbJ CDS
Solanum_lycopersicum_NC_007898	Geneious	CDS	66311	66430	.	-	.	Name=psbF CDS
Solanum_lycopersicum_NC_007898	Geneious	CDS	66172	66288	.	-	.	Name=psbL CDS
Solanum_lycopersicum_NC_007898	Geneious	CDS	67968	68081	.	+	.	Name=petG CDS
Solanum_lycopersicum_NC_007898	Geneious	CDS	81440	81553	.	-	.	Name=rpl36 CDS
Solanum_lycopersicum_NC_007898	Geneious	CDS	8131	8241	.	+	.	Name=psbI CDS
Solanum_lycopersicum_NC_007898	Geneious	CDS	61146	61256	.	+	.	Name=psaI CDS
Solanum_lycopersicum_NC_007898	Geneious	CDS	30338	30442	.	-	.	Name=psbM CDS
Solanum_lycopersicum_NC_007898	Geneious	CDS	76066	76170	.	+	.	Name=psbT CDS
Solanum_lycopersicum_NC_007898	Geneious	CDS	67689	67784	.	+	.	Name=petL CDS
Solanum_lycopersicum_NC_007898	Geneious	CDS	29141	29230	.	+	.	Name=petN CDS
Solanum_lycopersicum_NC_007898	Geneious	gene	71636	71749	.	-	.	Name=rps12 gene;ID=u2fFyNudrbz1g5tuQ6LkPRKj1P4.1519055558082.648
Solanum_lycopersicum_NC_007898	Geneious	gene	141306	142099	.	+	.	Name=rps12 gene;ID=u2fFyNudrbz1g5tuQ6LkPRKj1P4.1519055558082.648
Solanum_lycopersicum_NC_007898	Geneious	gene	71636	71749	.	-	.	Name=rps12 gene;ID=u2fFyNudrbz1g5tuQ6LkPRKj1P4.1519055558082.649
Solanum_lycopersicum_NC_007898	Geneious	gene	99239	100032	.	-	.	Name=rps12 gene;ID=u2fFyNudrbz1g5tuQ6LkPRKj1P4.1519055558082.649
Solanum_lycopersicum_NC_007898	Geneious	gene	88193	95029	.	+	.	Name=ycf2 gene
Solanum_lycopersicum_NC_007898	Geneious	gene	146309	153145	.	-	.	Name=ycf2 gene
Solanum_lycopersicum_NC_007898	Geneious	gene	125294	130969	.	-	.	Name=ycf1 gene
Solanum_lycopersicum_NC_007898	Geneious	gene	16758	20924	.	-	.	Name=rpoC2 gene
Solanum_lycopersicum_NC_007898	Geneious	gene	23886	27098	.	-	.	Name=rpoB gene
Solanum_lycopersicum_NC_007898	Geneious	gene	105660	108469	.	+	.
Solanum_lycopersicum_NC_007898	Geneious	gene	132869	135678	.	-	.
Solanum_lycopersicum_NC_007898	Geneious	gene	21077	23880	.	-	.	Name=rpoC1 gene
Solanum_lycopersicum_NC_007898	Geneious	gene	1813	4398	.	-	.	Name=trnK-UUU gene
Solanum_lycopersicum_NC_007898	Geneious	gene	121110	123334	.	-	.	Name=ndhA gene
Solanum_lycopersicum_NC_007898	Geneious	gene	40319	42571	.	-	.	Name=psaA gene
Solanum_lycopersicum_NC_007898	Geneious	gene	111505	113718	.	-	.	Name=ndhF gene
Solanum_lycopersicum_NC_007898	Geneious	gene	96221	98432	.	-	.	Name=ndhB gene
Solanum_lycopersicum_NC_007898	Geneious	gene	142906	145117	.	+	.	Name=ndhB gene
Solanum_lycopersicum_NC_007898	Geneious	gene	38089	40293	.	-	.	Name=psaB gene
Solanum_lycopersicum_NC_007898	Geneious	gene	71858	73893	.	-	.	Name=clpP gene
Solanum_lycopersicum_NC_007898	Geneious	gene	43330	45315	.	-	.	Name=ycf3 gene
Solanum_lycopersicum_NC_007898	Geneious	gene	58876	60399	.	+	.	Name=accD gene
Solanum_lycopersicum_NC_007898	Geneious	gene	86035	87525	.	-	.	Name=rpl2 gene
Solanum_lycopersicum_NC_007898	Geneious	gene	2124	3653	.	-	.	Name=matK gene
Solanum_lycopersicum_NC_007898	Geneious	gene	74338	75864	.	+	.	Name=psbB gene
Solanum_lycopersicum_NC_007898	Geneious	gene	10221	11744	.	-	.	Name=atpA gene
Solanum_lycopersicum_NC_007898	Geneious	gene	116941	118443	.	-	.	Name=ndhD gene
Solanum_lycopersicum_NC_007898	Geneious	gene	101965	103464	.	+	.
Solanum_lycopersicum_NC_007898	Geneious	gene	137874	139373	.	-	.
Solanum_lycopersicum_NC_007898	Geneious	gene	54372	55868	.	-	.	Name=atpB gene
Solanum_lycopersicum_NC_007898	Geneious	gene	82944	84366	.	-	.	Name=rpl16 gene
Solanum_lycopersicum_NC_007898	Geneious	gene	153813	155303	.	+	.	Name=rpl2 gene
Solanum_lycopersicum_NC_007898	Geneious	gene	56683	58116	.	+	.	Name=rbcL gene
Solanum_lycopersicum_NC_007898	Geneious	gene	76842	78236	.	+	.	Name=petB gene
Solanum_lycopersicum_NC_007898	Geneious	gene	34627	36012	.	+	.	Name=psbC gene
Solanum_lycopersicum_NC_007898	Geneious	gene	110369	111488	.	+	.	Name=ycf1 gene
Solanum_lycopersicum_NC_007898	Geneious	gene	11800	13040	.	-	.	Name=atpF gene
Solanum_lycopersicum_NC_007898	Geneious	gene	78431	79651	.	+	.	Name=petD gene
Solanum_lycopersicum_NC_007898	Geneious	gene	123336	124517	.	-	.	Name=ndhH gene
Solanum_lycopersicum_NC_007898	Geneious	gene	4934	6064	.	-	.	Name=rps16 gene
Solanum_lycopersicum_NC_007898	Geneious	gene	537	1598	.	-	.	Name=psbA gene
Solanum_lycopersicum_NC_007898	Geneious	gene	33582	34643	.	+	.	Name=psbD gene
Solanum_lycopersicum_NC_007898	Geneious	gene	79843	80856	.	-	.	Name=rpoA gene
Solanum_lycopersicum_NC_007898	Geneious	gene	63894	64856	.	+	.	Name=petA gene
Solanum_lycopersicum_NC_007898	Geneious	gene	115762	116703	.	+	.	Name=ccsA gene
Solanum_lycopersicum_NC_007898	Geneious	gene	104623	105506	.	+	.	Name=trnA-UGC gene
Solanum_lycopersicum_NC_007898	Geneious	gene	135832	136715	.	-	.	Name=trnA-UGC gene
Solanum_lycopersicum_NC_007898	Geneious	gene	103765	104558	.	+	.	Name=trnI-GAU gene
Solanum_lycopersicum_NC_007898	Geneious	gene	136780	137573	.	-	.	Name=trnI-GAU gene
Solanum_lycopersicum_NC_007898	Geneious	gene	9081	9846	.	+	.	Name=trnG-UCC gene
Solanum_lycopersicum_NC_007898	Geneious	gene	50653	51396	.	-	.	Name=ndhK gene
Solanum_lycopersicum_NC_007898	Geneious	gene	14842	15585	.	-	.	Name=atpI gene
Solanum_lycopersicum_NC_007898	Geneious	gene	15822	16532	.	-	.	Name=rps2 gene
Solanum_lycopersicum_NC_007898	Geneious	gene	62985	63674	.	+	.	Name=cemA gene
Solanum_lycopersicum_NC_007898	Geneious	gene	52846	53496	.	-	.	Name=trnV-UAC gene
Solanum_lycopersicum_NC_007898	Geneious	gene	84528	85184	.	-	.	Name=rps3 gene
Solanum_lycopersicum_NC_007898	Geneious	gene	46606	47211	.	-	.	Name=rps4 gene
Solanum_lycopersicum_NC_007898	Geneious	gene	48363	48943	.	+	.	Name=trnL-UAA gene
Solanum_lycopersicum_NC_007898	Geneious	gene	61701	62255	.	+	.	Name=ycf4 gene
Solanum_lycopersicum_NC_007898	Geneious	gene	119587	120117	.	-	.	Name=ndhG gene
Solanum_lycopersicum_NC_007898	Geneious	gene	120522	121025	.	-	.	Name=ndhI gene
Solanum_lycopersicum_NC_007898	Geneious	gene	50071	50547	.	-	.	Name=ndhJ gene
Solanum_lycopersicum_NC_007898	Geneious	gene	85169	85636	.	-	.	Name=rpl22 gene
Solanum_lycopersicum_NC_007898	Geneious	gene	98718	99185	.	-	.	Name=rps7 gene
Solanum_lycopersicum_NC_007898	Geneious	gene	142153	142620	.	+	.	Name=rps7 gene
Solanum_lycopersicum_NC_007898	Geneious	gene	70440	70826	.	-	.	Name=rpl20 gene
Solanum_lycopersicum_NC_007898	Geneious	gene	80922	81338	.	-	.	Name=rps11 gene
Solanum_lycopersicum_NC_007898	Geneious	gene	81878	82282	.	-	.	Name=rps8 gene
Solanum_lycopersicum_NC_007898	Geneious	gene	53974	54375	.	-	.	Name=atpE gene
Solanum_lycopersicum_NC_007898	Geneious	gene	82450	82818	.	-	.	Name=rpl14 gene
Solanum_lycopersicum_NC_007898	Geneious	gene	51387	51749	.	-	.	Name=ndhC gene
Solanum_lycopersicum_NC_007898	Geneious	gene	137092	137432	.	-	.	Name=ycf68 gene
Solanum_lycopersicum_NC_007898	Geneious	gene	103906	104244	.	+	.	Name=ycf68 gene
Solanum_lycopersicum_NC_007898	Geneious	gene	69920	70225	.	+	.	Name=rps18 gene
Solanum_lycopersicum_NC_007898	Geneious	gene	119058	119363	.	-	.	Name=ndhE gene
Solanum_lycopersicum_NC_007898	Geneious	gene	37668	37970	.	-	.	Name=rps14 gene
Solanum_lycopersicum_NC_007898	Geneious	gene	81665	81833	.	-	.	Name=infA gene;Note=Partial sequence%3B internal stop codons
Solanum_lycopersicum_NC_007898	Geneious	gene	85689	85967	.	-	.	Name=rps19 gene
Solanum_lycopersicum_NC_007898	Geneious	gene	87544	87825	.	-	.	Name=rpl23 gene
Solanum_lycopersicum_NC_007898	Geneious	gene	153513	153794	.	+	.	Name=rpl23 gene
Solanum_lycopersicum_NC_007898	Geneious	gene	145955	146218	.	-	.	Name=ycf15 gene
Solanum_lycopersicum_NC_007898	Geneious	gene	124629	124892	.	-	.	Name=rps15 gene
Solanum_lycopersicum_NC_007898	Geneious	gene	95120	95383	.	+	.	Name=ycf15 gene;Note=Internal stop codons
Solanum_lycopersicum_NC_007898	Geneious	gene	66440	66691	.	-	.	Name=psbE gene
Solanum_lycopersicum_NC_007898	Geneious	gene	114731	114944	.	+	.	Name=sprA gene
Solanum_lycopersicum_NC_007898	Geneious	gene	118561	118806	.	-	.	Name=psaC gene
Solanum_lycopersicum_NC_007898	Geneious	gene	13439	13684	.	-	.	Name=atpH gene
Solanum_lycopersicum_NC_007898	Geneious	gene	76491	76712	.	+	.	Name=psbH gene
Solanum_lycopersicum_NC_007898	Geneious	gene	69529	69729	.	+	.	Name=rpl33 gene
Solanum_lycopersicum_NC_007898	Geneious	gene	36706	36894	.	+	.	Name=psbZ gene
Solanum_lycopersicum_NC_007898	Geneious	gene	7584	7769	.	+	.	Name=psbK gene
Solanum_lycopersicum_NC_007898	Geneious	gene	114501	114668	.	+	.	Name=rpl32 gene
Solanum_lycopersicum_NC_007898	Geneious	gene	68957	69091	.	+	.	Name=psaJ gene
Solanum_lycopersicum_NC_007898	Geneious	gene	76248	76379	.	-	.	Name=psbN gene
Solanum_lycopersicum_NC_007898	Geneious	gene	65925	66047	.	-	.	Name=psbJ gene
Solanum_lycopersicum_NC_007898	Geneious	gene	108930	109050	.	+	.
Solanum_lycopersicum_NC_007898	Geneious	gene	132288	132408	.	-	.
Solanum_lycopersicum_NC_007898	Geneious	gene	66311	66430	.	-	.	Name=psbF gene
Solanum_lycopersicum_NC_007898	Geneious	gene	66172	66288	.	-	.	Name=psbL gene
Solanum_lycopersicum_NC_007898	Geneious	gene	67968	68081	.	+	.	Name=petG gene
Solanum_lycopersicum_NC_007898	Geneious	gene	81440	81553	.	-	.	Name=rpl36 gene
Solanum_lycopersicum_NC_007898	Geneious	gene	8131	8241	.	+	.	Name=psbI gene
Solanum_lycopersicum_NC_007898	Geneious	gene	61146	61256	.	+	.	Name=psaI gene
Solanum_lycopersicum_NC_007898	Geneious	gene	30338	30442	.	-	.	Name=psbM gene
Solanum_lycopersicum_NC_007898	Geneious	gene	76066	76170	.	+	.	Name=psbT gene
Solanum_lycopersicum_NC_007898	Geneious	gene	108571	108673	.	+	.
Solanum_lycopersicum_NC_007898	Geneious	gene	132665	132767	.	-	.
Solanum_lycopersicum_NC_007898	Geneious	gene	67689	67784	.	+	.	Name=petL gene
Solanum_lycopersicum_NC_007898	Geneious	gene	36255	36346	.	-	.	Name=trnS-UGA gene
Solanum_lycopersicum_NC_007898	Geneious	gene	155371	155461	.	+	.	Name=rps19 gene
Solanum_lycopersicum_NC_007898	Geneious	gene	29141	29230	.	+	.	Name=petN gene
Solanum_lycopersicum_NC_007898	Geneious	gene	8365	8452	.	-	.	Name=trnS-GCU gene
Solanum_lycopersicum_NC_007898	Geneious	gene	46180	46266	.	+	.	Name=trnS-GGA gene
Solanum_lycopersicum_NC_007898	Geneious	gene	31705	31788	.	-	.	Name=trnY-GUA gene
Solanum_lycopersicum_NC_007898	Geneious	gene	95601	95681	.	-	.	Name=trnL-CAA gene
Solanum_lycopersicum_NC_007898	Geneious	gene	145657	145737	.	+	.	Name=trnL-CAA gene
Solanum_lycopersicum_NC_007898	Geneious	gene	115579	115658	.	+	.	Name=trnL-UAG gene
Solanum_lycopersicum_NC_007898	Geneious	gene	3	77	.	-	.	Name=trnH-GUG gene
Solanum_lycopersicum_NC_007898	Geneious	gene	31523	31596	.	-	.	Name=trnD-GUC gene
Solanum_lycopersicum_NC_007898	Geneious	gene	37445	37518	.	-	.	Name=trnfM-CAU gene
Solanum_lycopersicum_NC_007898	Geneious	gene	68213	68286	.	-	.	Name=trnW-CCA gene
Solanum_lycopersicum_NC_007898	Geneious	gene	68451	68524	.	-	.	Name=trnP-UGG gene
Solanum_lycopersicum_NC_007898	Geneious	gene	87991	88064	.	-	.	Name=trnI-CAU gene
Solanum_lycopersicum_NC_007898	Geneious	gene	109313	109386	.	+	.	Name=trnR-ACG gene
Solanum_lycopersicum_NC_007898	Geneious	gene	131952	132025	.	-	.	Name=trnR-ACG gene
Solanum_lycopersicum_NC_007898	Geneious	gene	153274	153347	.	+	.	Name=trnI-CAU gene
Solanum_lycopersicum_NC_007898	Geneious	gene	101666	101737	.	+	.	Name=trnV-GAC gene
Solanum_lycopersicum_NC_007898	Geneious	gene	31848	31920	.	-	.	Name=trnE-UUC gene
Solanum_lycopersicum_NC_007898	Geneious	gene	47568	47640	.	-	.	Name=trnT-UGU gene
Solanum_lycopersicum_NC_007898	Geneious	gene	49351	49423	.	+	.	Name=trnF-GAA gene
Solanum_lycopersicum_NC_007898	Geneious	gene	53679	53751	.	+	.	Name=trnM-CAU gene
Solanum_lycopersicum_NC_007898	Geneious	gene	32332	32403	.	+	.	Name=trnT-GGU gene
Solanum_lycopersicum_NC_007898	Geneious	gene	7145	7216	.	-	.	Name=trnQ-UUG gene
Solanum_lycopersicum_NC_007898	Geneious	gene	10025	10096	.	+	.	Name=trnR-UCU gene
Solanum_lycopersicum_NC_007898	Geneious	gene	28421	28492	.	+	.	Name=trnC-GCA gene
Solanum_lycopersicum_NC_007898	Geneious	gene	109969	110040	.	-	.	Name=trnN-GUU gene
Solanum_lycopersicum_NC_007898	Geneious	gene	131298	131369	.	+	.	Name=trnN-GUU gene
Solanum_lycopersicum_NC_007898	Geneious	gene	139601	139672	.	-	.	Name=trnV-GAC gene
Solanum_lycopersicum_NC_007898	Geneious	gene	37170	37240	.	+	.	Name=trnG-GCC gene
