# Supplementary material for: The chloroplast genome sequence of bittersweet (Solanum dulcamara): Plastid genome structure evolution in Solanaceae
Source: PLoS One. 2018 Apr 25;13(4):e0196069. doi: 10.1371/journal.pone.0196069 (PMC5919006; doi:10.1371/journal.pone.0196069)
Supplement: S5 Data — (ZIP) [file pone.0196069.s005.zip › Reannotation_GB/Solanum neorickii_KP117025.gff]

##gff-version 3
##source-version geneious 9.1.7
Solanum%20neorickii_KP117025	Geneious	region	1	155513	.	+	0	Is_circular=true
Solanum_neorickii_KP117025	Geneious	misc_RNA	114759	114980	.	+	.	Name=sprA
Solanum_neorickii_KP117025	Geneious	misc_feature	1	85911	.	+	.	Name=Large Single Copy (LSC) region
Solanum_neorickii_KP117025	Geneious	misc_feature	111434	129991	.	+	.	Name=Small Single Copy (SSC) region
Solanum_neorickii_KP117025	Geneious	repeat_region	85912	111433	.	+	.	Name=IRb
Solanum_neorickii_KP117025	Geneious	repeat_region	129992	155513	.	-	.	Name=IRa
Solanum_neorickii_KP117025	Geneious	rRNA	105697	108506	.	+	.	Name=rrn23 rRNA
Solanum_neorickii_KP117025	Geneious	rRNA	132919	135728	.	-	.	Name=rrn23 rRNA
Solanum_neorickii_KP117025	Geneious	rRNA	102002	103501	.	+	.	Name=rrn16 rRNA
Solanum_neorickii_KP117025	Geneious	rRNA	137924	139423	.	-	.	Name=rrn16 rRNA
Solanum_neorickii_KP117025	Geneious	rRNA	108967	109087	.	+	.	Name=rrn5 rRNA
Solanum_neorickii_KP117025	Geneious	rRNA	132338	132458	.	-	.	Name=rrn5 rRNA
Solanum_neorickii_KP117025	Geneious	rRNA	108608	108710	.	+	.	Name=rrn4.5 rRNA
Solanum_neorickii_KP117025	Geneious	rRNA	132715	132817	.	-	.	Name=rrn4.5 rRNA
Solanum_neorickii_KP117025	Geneious	intron	1835	4349	.	-	.	Name=trnK intron
Solanum_neorickii_KP117025	Geneious	intron	121698	122831	.	-	.	Name=ndhA intron 1
Solanum_neorickii_KP117025	Geneious	intron	83389	84410	.	-	.	Name=rpl16 intron 1
Solanum_neorickii_KP117025	Geneious	intron	5146	6009	.	-	.	Name=rps16 intron
Solanum_neorickii_KP117025	Geneious	intron	73078	73871	.	-	.	Name=clpP intron 1
Solanum_neorickii_KP117025	Geneious	intron	43504	44253	.	-	.	Name=ycf3 intron 2
Solanum_neorickii_KP117025	Geneious	intron	104698	105508	.	+	.	Name=tRNA-Ala (UGC) intron 1
Solanum_neorickii_KP117025	Geneious	intron	135917	136727	.	-	.	Name=trnA intron
Solanum_neorickii_KP117025	Geneious	intron	78489	79226	.	+	.	Name=petD intron 1
Solanum_neorickii_KP117025	Geneious	intron	76898	77644	.	+	.	Name=petB intron 1
Solanum_neorickii_KP117025	Geneious	intron	44484	45210	.	-	.	Name=ycf3 intron 1
Solanum_neorickii_KP117025	Geneious	intron	22711	23447	.	-	.	Name=rpoC1 intron
Solanum_neorickii_KP117025	Geneious	intron	12227	12912	.	-	.	Name=atpF intron 1
Solanum_neorickii_KP117025	Geneious	intron	103839	104560	.	+	.	Name=trnI intron
Solanum_neorickii_KP117025	Geneious	intron	136865	137586	.	-	.	Name=trnI intron
Solanum_neorickii_KP117025	Geneious	intron	9119	9814	.	+	.	Name=trnG intron
Solanum_neorickii_KP117025	Geneious	intron	97014	97692	.	-	.	Name=ndhB intron 1
Solanum_neorickii_KP117025	Geneious	intron	143733	144411	.	+	.	Name=ndhB intron
Solanum_neorickii_KP117025	Geneious	intron	86506	87171	.	-	.	Name=rpl2 intron 1
Solanum_neorickii_KP117025	Geneious	intron	154254	154919	.	+	.	Name=rpl2 intron 1
Solanum_neorickii_KP117025	Geneious	intron	72169	72785	.	-	.	Name=clpP intron 2
Solanum_neorickii_KP117025	Geneious	intron	52920	53490	.	-	.	Name=trnV intron 1
Solanum_neorickii_KP117025	Geneious	intron	99302	99837	.	-	.	Name=rps12 intron 2
Solanum_neorickii_KP117025	Geneious	intron	141588	142123	.	+	.	Name=rps12 intron 2
Solanum_neorickii_KP117025	Geneious	intron	48404	48900	.	+	.	Name=trnL-UAA intron
Solanum_neorickii_KP117025	Geneious	tRNA	4350	4386	.	-	.	Name=trnK-UUU tRNA;ID=u2fFyNudrbz1g5tuQ6LkPRKj1P4.1519055560725.650
Solanum_neorickii_KP117025	Geneious	tRNA	1800	1834	.	-	.	Name=trnK-UUU tRNA;ID=u2fFyNudrbz1g5tuQ6LkPRKj1P4.1519055560725.650
Solanum_neorickii_KP117025	Geneious	tRNA	104660	104697	.	+	.	Name=trnA-UGC;ID=u2fFyNudrbz1g5tuQ6LkPRKj1P4.1519055560725.651
Solanum_neorickii_KP117025	Geneious	tRNA	105509	105543	.	+	.	Name=trnA-UGC;ID=u2fFyNudrbz1g5tuQ6LkPRKj1P4.1519055560725.651
Solanum_neorickii_KP117025	Geneious	tRNA	136728	136765	.	-	.	Name=trnA-UGC;ID=u2fFyNudrbz1g5tuQ6LkPRKj1P4.1519055560725.652
Solanum_neorickii_KP117025	Geneious	tRNA	135882	135916	.	-	.	Name=trnA-UGC;ID=u2fFyNudrbz1g5tuQ6LkPRKj1P4.1519055560725.652
Solanum_neorickii_KP117025	Geneious	tRNA	103802	103838	.	+	.	Name=trnI-GAU tRNA;ID=u2fFyNudrbz1g5tuQ6LkPRKj1P4.1519055560725.653
Solanum_neorickii_KP117025	Geneious	tRNA	104561	104595	.	+	.	Name=trnI-GAU tRNA;ID=u2fFyNudrbz1g5tuQ6LkPRKj1P4.1519055560725.653
Solanum_neorickii_KP117025	Geneious	tRNA	137587	137623	.	-	.	Name=trnI-GAU tRNA;ID=u2fFyNudrbz1g5tuQ6LkPRKj1P4.1519055560725.654
Solanum_neorickii_KP117025	Geneious	tRNA	136830	136865	.	-	.	Name=trnI-GAU tRNA;ID=u2fFyNudrbz1g5tuQ6LkPRKj1P4.1519055560725.654
Solanum_neorickii_KP117025	Geneious	tRNA	9096	9118	.	+	.	Name=trnG-GCC tRNA;ID=u2fFyNudrbz1g5tuQ6LkPRKj1P4.1519055560725.655
Solanum_neorickii_KP117025	Geneious	tRNA	9815	9862	.	+	.	Name=trnG-GCC tRNA;ID=u2fFyNudrbz1g5tuQ6LkPRKj1P4.1519055560725.655
Solanum_neorickii_KP117025	Geneious	tRNA	53491	53535	.	-	.	Name=trnV-UAC;ID=u2fFyNudrbz1g5tuQ6LkPRKj1P4.1519055560725.656
Solanum_neorickii_KP117025	Geneious	tRNA	52885	52919	.	-	.	Name=trnV-UAC;ID=u2fFyNudrbz1g5tuQ6LkPRKj1P4.1519055560725.656
Solanum_neorickii_KP117025	Geneious	tRNA	48369	48403	.	+	.	Name=trnL-UAA;ID=u2fFyNudrbz1g5tuQ6LkPRKj1P4.1519055560725.657
Solanum_neorickii_KP117025	Geneious	tRNA	48901	48949	.	+	.	Name=trnL-UAA;ID=u2fFyNudrbz1g5tuQ6LkPRKj1P4.1519055560725.657
Solanum_neorickii_KP117025	Geneious	tRNA	36276	36367	.	-	.	Name=trnS-UGA tRNA
Solanum_neorickii_KP117025	Geneious	tRNA	8380	8467	.	-	.	Name=trnS-GCU tRNA
Solanum_neorickii_KP117025	Geneious	tRNA	46191	46277	.	+	.	Name=trnS-GGA tRNA
Solanum_neorickii_KP117025	Geneious	tRNA	31723	31806	.	-	.	Name=trnY-GUA tRNA
Solanum_neorickii_KP117025	Geneious	tRNA	95638	95718	.	-	.	Name=trnL-CAA tRNA
Solanum_neorickii_KP117025	Geneious	tRNA	145707	145787	.	+	.	Name=trnL-CAA tRNA
Solanum_neorickii_KP117025	Geneious	tRNA	115634	115713	.	+	.	Name=trnL-UAG tRNA
Solanum_neorickii_KP117025	Geneious	tRNA	2	76	.	-	.	Name=trnH-GUG tRNA
Solanum_neorickii_KP117025	Geneious	tRNA	31541	31614	.	-	.	Name=trnD-GUC tRNA
Solanum_neorickii_KP117025	Geneious	tRNA	37466	37539	.	-	.	Name=trnfM-CAU tRNA
Solanum_neorickii_KP117025	Geneious	tRNA	68247	68320	.	-	.	Name=trnW-CCA tRNA
Solanum_neorickii_KP117025	Geneious	tRNA	68485	68558	.	-	.	Name=trnP-UGG tRNA
Solanum_neorickii_KP117025	Geneious	tRNA	88028	88101	.	-	.	Name=trnI-CAU tRNA
Solanum_neorickii_KP117025	Geneious	tRNA	109350	109423	.	+	.	Name=trnR-ACG tRNA
Solanum_neorickii_KP117025	Geneious	tRNA	132002	132075	.	-	.	Name=trnR-ACG tRNA
Solanum_neorickii_KP117025	Geneious	tRNA	153324	153397	.	+	.	Name=trnI-CAU tRNA
Solanum_neorickii_KP117025	Geneious	tRNA	101703	101774	.	+	.	Name=trnV-GAC tRNA
Solanum_neorickii_KP117025	Geneious	tRNA	31866	31938	.	-	.	Name=trnE-UUC tRNA
Solanum_neorickii_KP117025	Geneious	tRNA	47580	47652	.	-	.	Name=trnT-UGU tRNA
Solanum_neorickii_KP117025	Geneious	tRNA	49357	49429	.	+	.	Name=trnF-GAA tRNA
Solanum_neorickii_KP117025	Geneious	tRNA	53718	53790	.	+	.	Name=trnM-CAU tRNA
Solanum_neorickii_KP117025	Geneious	tRNA	32351	32422	.	+	.	Name=trnT-GGU tRNA
Solanum_neorickii_KP117025	Geneious	tRNA	7138	7209	.	-	.	Name=trnQ-UUG tRNA
Solanum_neorickii_KP117025	Geneious	tRNA	10041	10112	.	+	.	Name=trnR-UCU tRNA
Solanum_neorickii_KP117025	Geneious	tRNA	28439	28510	.	+	.	Name=trnC-GCA tRNA
Solanum_neorickii_KP117025	Geneious	tRNA	110006	110077	.	-	.	Name=trnN-GUU tRNA
Solanum_neorickii_KP117025	Geneious	tRNA	131348	131419	.	+	.	Name=trnN-GUU tRNA
Solanum_neorickii_KP117025	Geneious	tRNA	139651	139722	.	-	.	Name=trnV-GAC tRNA
Solanum_neorickii_KP117025	Geneious	tRNA	37191	37261	.	+	.	Name=trnG-UCC tRNA
Solanum_neorickii_KP117025	Geneious	exon	21097	22710	.	-	.	Name=rpoC1 exon 2
Solanum_neorickii_KP117025	Geneious	exon	97693	98469	.	-	.	Name=ndhB exon 1
Solanum_neorickii_KP117025	Geneious	exon	142956	143732	.	+	.	Name=ndhB exon 1
Solanum_neorickii_KP117025	Geneious	exon	96258	97013	.	-	.	Name=ndhB exon 2
Solanum_neorickii_KP117025	Geneious	exon	144412	145167	.	+	.	Name=ndhB exon 2
Solanum_neorickii_KP117025	Geneious	exon	77645	78286	.	+	.	Name=petB exon 2
Solanum_neorickii_KP117025	Geneious	exon	122832	123384	.	-	.	Name=ndhA exon 1
Solanum_neorickii_KP117025	Geneious	exon	121159	121697	.	-	.	Name=ndhA exon 2
Solanum_neorickii_KP117025	Geneious	exon	86072	86505	.	-	.	Name=rpl2 exon 2
Solanum_neorickii_KP117025	Geneious	exon	79227	79701	.	+	.	Name=petD exon 2
Solanum_neorickii_KP117025	Geneious	exon	23448	23900	.	-	.	Name=rpoC1 exon 1
Solanum_neorickii_KP117025	Geneious	exon	154920	155353	.	+	.	Name=rpl2 exon 2
Solanum_neorickii_KP117025	Geneious	exon	11817	12226	.	-	.	Name=atpF exon 2
Solanum_neorickii_KP117025	Geneious	exon	82993	83388	.	-	.	Name=rpl16 exon 2
Solanum_neorickii_KP117025	Geneious	exon	87172	87562	.	-	.	Name=rpl2 exon 1
Solanum_neorickii_KP117025	Geneious	exon	153863	154253	.	+	.	Name=rpl2 exon 1
Solanum_neorickii_KP117025	Geneious	exon	72786	73077	.	-	.	Name=clpP exon 2
Solanum_neorickii_KP117025	Geneious	exon	71911	72168	.	-	.	Name=clpP exon 3
Solanum_neorickii_KP117025	Geneious	exon	4919	5145	.	-	.	Name=rps16 exon 2
Solanum_neorickii_KP117025	Geneious	exon	99838	100069	.	-	.	Name=rps12 exon 1
Solanum_neorickii_KP117025	Geneious	exon	141356	141587	.	+	.	Name=rps12 exon 1
Solanum_neorickii_KP117025	Geneious	exon	44254	44483	.	-	.	Name=ycf3 exon 2
Solanum_neorickii_KP117025	Geneious	exon	43351	43503	.	-	.	Name=ycf3 exon 3
Solanum_neorickii_KP117025	Geneious	exon	12913	13057	.	-	.	Name=atpF exon 1
Solanum_neorickii_KP117025	Geneious	exon	45211	45334	.	-	.	Name=ycf3 exon 1
Solanum_neorickii_KP117025	Geneious	exon	71689	71802	.	-	.	Name=rps12 exon 1
Solanum_neorickii_KP117025	Geneious	exon	73872	73942	.	-	.	Name=clpP exon 1
Solanum_neorickii_KP117025	Geneious	exon	53491	53535	.	-	.	Name=trnV-UAC exon2
Solanum_neorickii_KP117025	Geneious	exon	48901	48949	.	+	.	Name=trnL-UAA exon1
Solanum_neorickii_KP117025	Geneious	exon	9815	9862	.	+	.	Name=trnG exon1
Solanum_neorickii_KP117025	Geneious	exon	6010	6049	.	-	.	Name=rps16 exon 1
Solanum_neorickii_KP117025	Geneious	exon	104660	104697	.	+	.	Name=trnA-UGC exon1
Solanum_neorickii_KP117025	Geneious	exon	136728	136765	.	-	.	Name=trnA exon 1
Solanum_neorickii_KP117025	Geneious	exon	4350	4386	.	-	.	Name=trnK exon 1
Solanum_neorickii_KP117025	Geneious	exon	103802	103838	.	+	.	Name=trnI-GAU exon 1
Solanum_neorickii_KP117025	Geneious	exon	137587	137623	.	-	.	Name=trnI exon 1
Solanum_neorickii_KP117025	Geneious	exon	1800	1834	.	-	.	Name=trnK exon 2
Solanum_neorickii_KP117025	Geneious	exon	48369	48403	.	+	.	Name=trnL-UAA exon2
Solanum_neorickii_KP117025	Geneious	exon	52885	52919	.	-	.	Name=trnV-UAC exon1
Solanum_neorickii_KP117025	Geneious	exon	104561	104595	.	+	.	Name=trnI-GAU exon2
Solanum_neorickii_KP117025	Geneious	exon	105509	105543	.	+	.	Name=trnA-UGC exon2
Solanum_neorickii_KP117025	Geneious	exon	135882	135916	.	-	.	Name=trnA exon 2
Solanum_neorickii_KP117025	Geneious	exon	136830	136864	.	-	.	Name=trnI exon 2
Solanum_neorickii_KP117025	Geneious	exon	99276	99301	.	-	.	Name=rps12 exon 2
Solanum_neorickii_KP117025	Geneious	exon	142124	142149	.	+	.	Name=rps12 exon 2
Solanum_neorickii_KP117025	Geneious	exon	9096	9118	.	+	.	Name=trnG exon 2
Solanum_neorickii_KP117025	Geneious	exon	84411	84419	.	-	.	Name=rpl16 exon 1
Solanum_neorickii_KP117025	Geneious	exon	78481	78488	.	+	.	Name=petD exon 1
Solanum_neorickii_KP117025	Geneious	exon	76892	76897	.	+	.	Name=petB exon 1
Solanum_neorickii_KP117025	Geneious	CDS	71689	71802	.	-	.	Name=rps12 CDS;ID=u2fFyNudrbz1g5tuQ6LkPRKj1P4.1519055560726.658
Solanum_neorickii_KP117025	Geneious	CDS	141356	141587	.	+	.	Name=rps12 CDS;ID=u2fFyNudrbz1g5tuQ6LkPRKj1P4.1519055560726.658
Solanum_neorickii_KP117025	Geneious	CDS	142124	142149	.	+	.	Name=rps12 CDS;ID=u2fFyNudrbz1g5tuQ6LkPRKj1P4.1519055560726.658
Solanum_neorickii_KP117025	Geneious	CDS	71689	71802	.	-	.	Name=rps12 CDS;ID=u2fFyNudrbz1g5tuQ6LkPRKj1P4.1519055560726.659
Solanum_neorickii_KP117025	Geneious	CDS	99838	100069	.	-	.	Name=rps12 CDS;ID=u2fFyNudrbz1g5tuQ6LkPRKj1P4.1519055560726.659
Solanum_neorickii_KP117025	Geneious	CDS	99276	99301	.	-	.	Name=rps12 CDS;ID=u2fFyNudrbz1g5tuQ6LkPRKj1P4.1519055560726.659
Solanum_neorickii_KP117025	Geneious	CDS	88230	95066	.	+	.	Name=ycf2 CDS
Solanum_neorickii_KP117025	Geneious	CDS	146359	153195	.	-	.	Name=ycf2 CDS
Solanum_neorickii_KP117025	Geneious	CDS	125344	131019	.	-	.	Name=ycf1 CDS
Solanum_neorickii_KP117025	Geneious	CDS	16778	20944	.	-	.	Name=rpoC2 CDS
Solanum_neorickii_KP117025	Geneious	CDS	23906	27118	.	-	.	Name=rpoB CDS
Solanum_neorickii_KP117025	Geneious	CDS	23448	23900	.	-	.	Name=rpoC1 CDS;ID=u2fFyNudrbz1g5tuQ6LkPRKj1P4.1519055560726.660
Solanum_neorickii_KP117025	Geneious	CDS	21097	22710	.	-	.	Name=rpoC1 CDS;ID=u2fFyNudrbz1g5tuQ6LkPRKj1P4.1519055560726.660
Solanum_neorickii_KP117025	Geneious	CDS	122832	123384	.	-	.	Name=ndhA CDS;ID=u2fFyNudrbz1g5tuQ6LkPRKj1P4.1519055560726.661
Solanum_neorickii_KP117025	Geneious	CDS	121159	121697	.	-	.	Name=ndhA CDS;ID=u2fFyNudrbz1g5tuQ6LkPRKj1P4.1519055560726.661
Solanum_neorickii_KP117025	Geneious	CDS	40340	42592	.	-	.	Name=psaA CDS
Solanum_neorickii_KP117025	Geneious	CDS	111542	113755	.	-	.	Name=ndhF CDS
Solanum_neorickii_KP117025	Geneious	CDS	97693	98469	.	-	.	Name=ndhB CDS;ID=u2fFyNudrbz1g5tuQ6LkPRKj1P4.1519055560726.662
Solanum_neorickii_KP117025	Geneious	CDS	96258	97013	.	-	.	Name=ndhB CDS;ID=u2fFyNudrbz1g5tuQ6LkPRKj1P4.1519055560726.662
Solanum_neorickii_KP117025	Geneious	CDS	142956	143732	.	+	.	Name=ndhB CDS;ID=u2fFyNudrbz1g5tuQ6LkPRKj1P4.1519055560726.663
Solanum_neorickii_KP117025	Geneious	CDS	144412	145167	.	+	.	Name=ndhB CDS;ID=u2fFyNudrbz1g5tuQ6LkPRKj1P4.1519055560726.663
Solanum_neorickii_KP117025	Geneious	CDS	38110	40314	.	-	.	Name=psaB CDS
Solanum_neorickii_KP117025	Geneious	CDS	73872	73942	.	-	.	Name=clpP CDS;ID=u2fFyNudrbz1g5tuQ6LkPRKj1P4.1519055560726.664
Solanum_neorickii_KP117025	Geneious	CDS	72786	73077	.	-	.	Name=clpP CDS;ID=u2fFyNudrbz1g5tuQ6LkPRKj1P4.1519055560726.664
Solanum_neorickii_KP117025	Geneious	CDS	71911	72168	.	-	.	Name=clpP CDS;ID=u2fFyNudrbz1g5tuQ6LkPRKj1P4.1519055560726.664
Solanum_neorickii_KP117025	Geneious	CDS	45211	45334	.	-	.	Name=ycf3 CDS;ID=u2fFyNudrbz1g5tuQ6LkPRKj1P4.1519055560726.665
Solanum_neorickii_KP117025	Geneious	CDS	44254	44483	.	-	.	Name=ycf3 CDS;ID=u2fFyNudrbz1g5tuQ6LkPRKj1P4.1519055560726.665
Solanum_neorickii_KP117025	Geneious	CDS	43351	43503	.	-	.	Name=ycf3 CDS;ID=u2fFyNudrbz1g5tuQ6LkPRKj1P4.1519055560726.665
Solanum_neorickii_KP117025	Geneious	CDS	58913	60436	.	+	.	Name=accD CDS
Solanum_neorickii_KP117025	Geneious	CDS	87172	87562	.	-	.	Name=rpl2 CDS;ID=u2fFyNudrbz1g5tuQ6LkPRKj1P4.1519055560726.666
Solanum_neorickii_KP117025	Geneious	CDS	86072	86505	.	-	.	Name=rpl2 CDS;ID=u2fFyNudrbz1g5tuQ6LkPRKj1P4.1519055560726.666
Solanum_neorickii_KP117025	Geneious	CDS	2111	3640	.	-	.	Name=matK CDS
Solanum_neorickii_KP117025	Geneious	CDS	74387	75913	.	+	.	Name=psbB CDS
Solanum_neorickii_KP117025	Geneious	CDS	10238	11761	.	-	.	Name=atpA CDS
Solanum_neorickii_KP117025	Geneious	CDS	116996	118498	.	-	.	Name=ndhD CDS
Solanum_neorickii_KP117025	Geneious	CDS	54410	55906	.	-	.	Name=atpB CDS
Solanum_neorickii_KP117025	Geneious	CDS	84411	84419	.	-	.	Name=rpl16 CDS;ID=u2fFyNudrbz1g5tuQ6LkPRKj1P4.1519055560727.667
Solanum_neorickii_KP117025	Geneious	CDS	82993	83388	.	-	.	Name=rpl16 CDS;ID=u2fFyNudrbz1g5tuQ6LkPRKj1P4.1519055560727.667
Solanum_neorickii_KP117025	Geneious	CDS	153863	154253	.	+	.	Name=rpl2 CDS;ID=u2fFyNudrbz1g5tuQ6LkPRKj1P4.1519055560727.668
Solanum_neorickii_KP117025	Geneious	CDS	154920	155353	.	+	.	Name=rpl2 CDS;ID=u2fFyNudrbz1g5tuQ6LkPRKj1P4.1519055560727.668
Solanum_neorickii_KP117025	Geneious	CDS	56720	58153	.	+	.	Name=rbcL CDS
Solanum_neorickii_KP117025	Geneious	CDS	76892	76897	.	+	.	Name=petB CDS;ID=u2fFyNudrbz1g5tuQ6LkPRKj1P4.1519055560727.669
Solanum_neorickii_KP117025	Geneious	CDS	77645	78286	.	+	.	Name=petB CDS;ID=u2fFyNudrbz1g5tuQ6LkPRKj1P4.1519055560727.669
Solanum_neorickii_KP117025	Geneious	CDS	34650	36035	.	+	.	Name=psbC CDS
Solanum_neorickii_KP117025	Geneious	CDS	12913	13057	.	-	.	Name=atpF CDS;ID=u2fFyNudrbz1g5tuQ6LkPRKj1P4.1519055560727.670
Solanum_neorickii_KP117025	Geneious	CDS	11817	12226	.	-	.	Name=atpF CDS;ID=u2fFyNudrbz1g5tuQ6LkPRKj1P4.1519055560727.670
Solanum_neorickii_KP117025	Geneious	CDS	78481	78488	.	+	.	Name=petD CDS;ID=u2fFyNudrbz1g5tuQ6LkPRKj1P4.1519055560727.671
Solanum_neorickii_KP117025	Geneious	CDS	79227	79701	.	+	.	Name=petD CDS;ID=u2fFyNudrbz1g5tuQ6LkPRKj1P4.1519055560727.671
Solanum_neorickii_KP117025	Geneious	CDS	123386	124567	.	-	.	Name=ndhH CDS
Solanum_neorickii_KP117025	Geneious	CDS	6010	6049	.	-	.	Name=rps16 CDS;ID=u2fFyNudrbz1g5tuQ6LkPRKj1P4.1519055560727.672
Solanum_neorickii_KP117025	Geneious	CDS	4919	5145	.	-	.	Name=rps16 CDS;ID=u2fFyNudrbz1g5tuQ6LkPRKj1P4.1519055560727.672
Solanum_neorickii_KP117025	Geneious	CDS	524	1585	.	-	.	Name=psbA CDS
Solanum_neorickii_KP117025	Geneious	CDS	33605	34666	.	+	.	Name=psbD CDS
Solanum_neorickii_KP117025	Geneious	CDS	79893	80906	.	-	.	Name=rpoA CDS
Solanum_neorickii_KP117025	Geneious	CDS	63933	64895	.	+	.	Name=petA CDS
Solanum_neorickii_KP117025	Geneious	CDS	115817	116758	.	+	.	Name=ccsA CDS
Solanum_neorickii_KP117025	Geneious	CDS	50679	51422	.	-	.	Name=ndhK CDS
Solanum_neorickii_KP117025	Geneious	CDS	14863	15606	.	-	.	Name=atpI CDS
Solanum_neorickii_KP117025	Geneious	CDS	15843	16553	.	-	.	Name=rps2 CDS
Solanum_neorickii_KP117025	Geneious	CDS	63024	63713	.	+	.	Name=cemA CDS
Solanum_neorickii_KP117025	Geneious	CDS	84564	85220	.	-	.	Name=rps3 CDS
Solanum_neorickii_KP117025	Geneious	CDS	46617	47222	.	-	.	Name=rps4 CDS
Solanum_neorickii_KP117025	Geneious	CDS	61738	62292	.	+	.	Name=ycf4 CDS
Solanum_neorickii_KP117025	Geneious	CDS	119642	120172	.	-	.	Name=ndhG CDS
Solanum_neorickii_KP117025	Geneious	CDS	120571	121074	.	-	.	Name=ndhI CDS
Solanum_neorickii_KP117025	Geneious	CDS	50097	50573	.	-	.	Name=ndhJ CDS
Solanum_neorickii_KP117025	Geneious	CDS	85205	85672	.	-	.	Name=rpl22 CDS
Solanum_neorickii_KP117025	Geneious	CDS	98755	99222	.	-	.	Name=rps7 CDS
Solanum_neorickii_KP117025	Geneious	CDS	142203	142670	.	+	.	Name=rps7 CDS
Solanum_neorickii_KP117025	Geneious	CDS	70495	70881	.	-	.	Name=rpl20 CDS
Solanum_neorickii_KP117025	Geneious	CDS	80972	81388	.	-	.	Name=rps11 CDS
Solanum_neorickii_KP117025	Geneious	CDS	81928	82332	.	-	.	Name=rps8 CDS
Solanum_neorickii_KP117025	Geneious	CDS	54012	54413	.	-	.	Name=atpE CDS
Solanum_neorickii_KP117025	Geneious	CDS	82500	82868	.	-	.	Name=rpl14 CDS
Solanum_neorickii_KP117025	Geneious	CDS	51413	51775	.	-	.	Name=ndhC CDS
Solanum_neorickii_KP117025	Geneious	CDS	69975	70280	.	+	.	Name=rps18 CDS
Solanum_neorickii_KP117025	Geneious	CDS	119113	119418	.	-	.	Name=ndhE CDS
Solanum_neorickii_KP117025	Geneious	CDS	37689	37991	.	-	.	Name=rps14 CDS
Solanum_neorickii_KP117025	Geneious	CDS	85725	86003	.	-	.	Name=rps19 CDS
Solanum_neorickii_KP117025	Geneious	CDS	87581	87862	.	-	.	Name=rpl23 CDS
Solanum_neorickii_KP117025	Geneious	CDS	153563	153844	.	+	.	Name=rpl23 CDS
Solanum_neorickii_KP117025	Geneious	CDS	124679	124942	.	-	.	Name=rps15 CDS
Solanum_neorickii_KP117025	Geneious	CDS	66475	66726	.	-	.	Name=psbE CDS
Solanum_neorickii_KP117025	Geneious	CDS	118616	118861	.	-	.	Name=psaC CDS
Solanum_neorickii_KP117025	Geneious	CDS	13460	13705	.	-	.	Name=atpH CDS
Solanum_neorickii_KP117025	Geneious	CDS	76541	76762	.	+	.	Name=psbH CDS
Solanum_neorickii_KP117025	Geneious	CDS	69584	69784	.	+	.	Name=rpl33 CDS
Solanum_neorickii_KP117025	Geneious	CDS	36727	36915	.	+	.	Name=psbZ CDS
Solanum_neorickii_KP117025	Geneious	CDS	7599	7784	.	+	.	Name=psbK CDS
Solanum_neorickii_KP117025	Geneious	CDS	114530	114697	.	+	.	Name=rpl32 CDS
Solanum_neorickii_KP117025	Geneious	CDS	68990	69124	.	+	.	Name=psaJ CDS
Solanum_neorickii_KP117025	Geneious	CDS	76298	76429	.	-	.	Name=psbN CDS
Solanum_neorickii_KP117025	Geneious	CDS	65960	66082	.	-	.	Name=psbJ CDS
Solanum_neorickii_KP117025	Geneious	CDS	66346	66465	.	-	.	Name=psbF CDS
Solanum_neorickii_KP117025	Geneious	CDS	66207	66323	.	-	.	Name=psbL CDS
Solanum_neorickii_KP117025	Geneious	CDS	68002	68115	.	+	.	Name=petG CDS
Solanum_neorickii_KP117025	Geneious	CDS	81490	81603	.	-	.	Name=rpl36 CDS
Solanum_neorickii_KP117025	Geneious	CDS	8147	8257	.	+	.	Name=psbI CDS
Solanum_neorickii_KP117025	Geneious	CDS	61183	61293	.	+	.	Name=psaI CDS
Solanum_neorickii_KP117025	Geneious	CDS	30362	30466	.	-	.	Name=psbM CDS
Solanum_neorickii_KP117025	Geneious	CDS	76116	76220	.	+	.	Name=psbT CDS
Solanum_neorickii_KP117025	Geneious	CDS	67723	67818	.	+	.	Name=petL CDS
Solanum_neorickii_KP117025	Geneious	CDS	29165	29254	.	+	.	Name=petN CDS
Solanum_neorickii_KP117025	Geneious	gene	71689	71802	.	-	.	Name=rps12 gene;ID=u2fFyNudrbz1g5tuQ6LkPRKj1P4.1519055560728.673
Solanum_neorickii_KP117025	Geneious	gene	141356	142149	.	+	.	Name=rps12 gene;ID=u2fFyNudrbz1g5tuQ6LkPRKj1P4.1519055560728.673
Solanum_neorickii_KP117025	Geneious	gene	71689	71802	.	-	.	Name=rps12 gene;ID=u2fFyNudrbz1g5tuQ6LkPRKj1P4.1519055560728.674
Solanum_neorickii_KP117025	Geneious	gene	99276	100069	.	-	.	Name=rps12 gene;ID=u2fFyNudrbz1g5tuQ6LkPRKj1P4.1519055560728.674
Solanum_neorickii_KP117025	Geneious	gene	88230	95066	.	+	.	Name=ycf2 gene
Solanum_neorickii_KP117025	Geneious	gene	146359	153195	.	-	.	Name=ycf2 gene
Solanum_neorickii_KP117025	Geneious	gene	125344	131019	.	-	.	Name=ycf1 gene
Solanum_neorickii_KP117025	Geneious	gene	16778	20944	.	-	.	Name=rpoC2 gene
Solanum_neorickii_KP117025	Geneious	gene	23906	27118	.	-	.	Name=rpoB gene
Solanum_neorickii_KP117025	Geneious	gene	105697	108506	.	+	.	Name=rrn23 gene
Solanum_neorickii_KP117025	Geneious	gene	132919	135728	.	-	.	Name=rrn23 gene
Solanum_neorickii_KP117025	Geneious	gene	21097	23900	.	-	.	Name=rpoC1 gene
Solanum_neorickii_KP117025	Geneious	gene	1800	4386	.	-	.	Name=trnK-UUU gene
Solanum_neorickii_KP117025	Geneious	gene	121159	123384	.	-	.	Name=ndhA gene
Solanum_neorickii_KP117025	Geneious	gene	40340	42592	.	-	.	Name=psaA gene
Solanum_neorickii_KP117025	Geneious	gene	111542	113755	.	-	.	Name=ndhF gene
Solanum_neorickii_KP117025	Geneious	gene	96258	98469	.	-	.	Name=ndhB gene
Solanum_neorickii_KP117025	Geneious	gene	142956	145167	.	+	.	Name=ndhB gene
Solanum_neorickii_KP117025	Geneious	gene	38110	40314	.	-	.	Name=psaB gene
Solanum_neorickii_KP117025	Geneious	gene	71935	73942	.	-	.	Name=clpP gene
Solanum_neorickii_KP117025	Geneious	gene	43351	45334	.	-	.	Name=ycf3 gene
Solanum_neorickii_KP117025	Geneious	gene	58913	60436	.	+	.	Name=accD gene
Solanum_neorickii_KP117025	Geneious	gene	86072	87562	.	-	.	Name=rpl2 gene
Solanum_neorickii_KP117025	Geneious	gene	2111	3640	.	-	.	Name=matK gene
Solanum_neorickii_KP117025	Geneious	gene	74387	75913	.	+	.	Name=psbB gene
Solanum_neorickii_KP117025	Geneious	gene	10238	11761	.	-	.	Name=atpA gene
Solanum_neorickii_KP117025	Geneious	gene	116996	118498	.	-	.	Name=ndhD gene
Solanum_neorickii_KP117025	Geneious	gene	102002	103501	.	+	.	Name=rrn16 gene
Solanum_neorickii_KP117025	Geneious	gene	137924	139423	.	-	.	Name=rrn16 gene
Solanum_neorickii_KP117025	Geneious	gene	54410	55906	.	-	.	Name=atpB gene
Solanum_neorickii_KP117025	Geneious	gene	82993	84419	.	-	.	Name=rpl16 gene
Solanum_neorickii_KP117025	Geneious	gene	153863	155353	.	+	.	Name=rpl2 gene
Solanum_neorickii_KP117025	Geneious	gene	56720	58153	.	+	.	Name=rbcL gene
Solanum_neorickii_KP117025	Geneious	gene	76892	78286	.	+	.	Name=petB gene
Solanum_neorickii_KP117025	Geneious	gene	34650	36035	.	+	.	Name=psbC gene
Solanum_neorickii_KP117025	Geneious	gene	11817	13057	.	-	.	Name=atpF gene
Solanum_neorickii_KP117025	Geneious	gene	78481	79701	.	+	.	Name=petD gene
Solanum_neorickii_KP117025	Geneious	gene	123386	124567	.	-	.	Name=ndhH gene
Solanum_neorickii_KP117025	Geneious	gene	4919	6049	.	-	.	Name=rps16 gene
Solanum_neorickii_KP117025	Geneious	gene	110406	111433	.	+	.	Name=ycf1 gene
Solanum_neorickii_KP117025	Geneious	gene	524	1585	.	-	.	Name=psbA gene
Solanum_neorickii_KP117025	Geneious	gene	33605	34666	.	+	.	Name=psbD gene
Solanum_neorickii_KP117025	Geneious	gene	79893	80906	.	-	.	Name=rpoA gene
Solanum_neorickii_KP117025	Geneious	gene	63933	64895	.	+	.	Name=petA gene
Solanum_neorickii_KP117025	Geneious	gene	115817	116758	.	+	.	Name=ccsA gene
Solanum_neorickii_KP117025	Geneious	gene	104660	105543	.	+	.	Name=trnA-UGC gene
Solanum_neorickii_KP117025	Geneious	gene	135882	136765	.	-	.	Name=trnA-UGC gene
Solanum_neorickii_KP117025	Geneious	gene	103802	104595	.	+	.	Name=trnI-GAU gene
Solanum_neorickii_KP117025	Geneious	gene	136830	137623	.	-	.	Name=trnI-GAU gene
Solanum_neorickii_KP117025	Geneious	gene	9096	9862	.	+	.	Name=trnG-GCC gene
Solanum_neorickii_KP117025	Geneious	gene	50679	51422	.	-	.	Name=ndhK gene
Solanum_neorickii_KP117025	Geneious	gene	14863	15606	.	-	.	Name=atpI gene
Solanum_neorickii_KP117025	Geneious	gene	15843	16553	.	-	.	Name=rps2 gene
Solanum_neorickii_KP117025	Geneious	gene	63024	63713	.	+	.	Name=cemA gene
Solanum_neorickii_KP117025	Geneious	gene	52885	53535	.	-	.	Name=trnV-UAC gene
Solanum_neorickii_KP117025	Geneious	gene	84564	85220	.	-	.	Name=rps3 gene
Solanum_neorickii_KP117025	Geneious	gene	46617	47222	.	-	.	Name=rps4 gene
Solanum_neorickii_KP117025	Geneious	gene	48369	48949	.	+	.	Name=trnL-UAA gene
Solanum_neorickii_KP117025	Geneious	gene	61738	62292	.	+	.	Name=ycf4 gene
Solanum_neorickii_KP117025	Geneious	gene	119642	120172	.	-	.	Name=ndhG gene
Solanum_neorickii_KP117025	Geneious	gene	120571	121074	.	-	.	Name=ndhI gene
Solanum_neorickii_KP117025	Geneious	gene	50097	50573	.	-	.	Name=ndhJ gene
Solanum_neorickii_KP117025	Geneious	gene	85205	85672	.	-	.	Name=rpl22 gene
Solanum_neorickii_KP117025	Geneious	gene	98755	99222	.	-	.	Name=rps7 gene
Solanum_neorickii_KP117025	Geneious	gene	142203	142670	.	+	.	Name=rps7 gene
Solanum_neorickii_KP117025	Geneious	gene	70495	70881	.	-	.	Name=rpl20 gene
Solanum_neorickii_KP117025	Geneious	gene	80972	81388	.	-	.	Name=rps11 gene
Solanum_neorickii_KP117025	Geneious	gene	81928	82332	.	-	.	Name=rps8 gene
Solanum_neorickii_KP117025	Geneious	gene	54012	54413	.	-	.	Name=atpE gene
Solanum_neorickii_KP117025	Geneious	gene	82500	82868	.	-	.	Name=rpl14 gene
Solanum_neorickii_KP117025	Geneious	gene	51413	51775	.	-	.	Name=ndhC gene
Solanum_neorickii_KP117025	Geneious	gene	137142	137482	.	-	.	Name=ycf68 gene
Solanum_neorickii_KP117025	Geneious	gene	103943	104281	.	+	.	Name=ycf68 gene
Solanum_neorickii_KP117025	Geneious	gene	69975	70280	.	+	.	Name=rps18 gene
Solanum_neorickii_KP117025	Geneious	gene	119113	119418	.	-	.	Name=ndhE gene
Solanum_neorickii_KP117025	Geneious	gene	37689	37991	.	-	.	Name=rps14 gene
Solanum_neorickii_KP117025	Geneious	gene	81715	81883	.	-	.	Name=infA gene;Note=Partial sequence%3B internal stop codons
Solanum_neorickii_KP117025	Geneious	gene	85725	86003	.	-	.	Name=rps19 gene
Solanum_neorickii_KP117025	Geneious	gene	87581	87862	.	-	.	Name=rpl23 gene
Solanum_neorickii_KP117025	Geneious	gene	153563	153844	.	+	.	Name=rpl23 gene
Solanum_neorickii_KP117025	Geneious	gene	95157	95420	.	+	.	Name=ycf15 gene;Note=Internal stop codons
Solanum_neorickii_KP117025	Geneious	gene	146005	146268	.	-	.	Name=ycf15 gene
Solanum_neorickii_KP117025	Geneious	gene	124679	124942	.	-	.	Name=rps15 gene
Solanum_neorickii_KP117025	Geneious	gene	66475	66726	.	-	.	Name=psbE gene
Solanum_neorickii_KP117025	Geneious	gene	114759	114980	.	+	.	Name=sprA gene
Solanum_neorickii_KP117025	Geneious	gene	118616	118861	.	-	.	Name=psaC gene
Solanum_neorickii_KP117025	Geneious	gene	13460	13705	.	-	.	Name=atpH gene
Solanum_neorickii_KP117025	Geneious	gene	76541	76762	.	+	.	Name=psbH gene
Solanum_neorickii_KP117025	Geneious	gene	69584	69784	.	+	.	Name=rpl33 gene
Solanum_neorickii_KP117025	Geneious	gene	36727	36915	.	+	.	Name=psbZ gene
Solanum_neorickii_KP117025	Geneious	gene	7599	7784	.	+	.	Name=psbK gene
Solanum_neorickii_KP117025	Geneious	gene	114530	114697	.	+	.	Name=rpl32 gene
Solanum_neorickii_KP117025	Geneious	gene	68990	69124	.	+	.	Name=psaJ gene
Solanum_neorickii_KP117025	Geneious	gene	76298	76429	.	-	.	Name=psbN gene
Solanum_neorickii_KP117025	Geneious	gene	65960	66082	.	-	.	Name=psbJ gene
Solanum_neorickii_KP117025	Geneious	gene	108967	109087	.	+	.	Name=rrn5 gene
Solanum_neorickii_KP117025	Geneious	gene	132338	132458	.	-	.	Name=rrn5 gene
Solanum_neorickii_KP117025	Geneious	gene	66346	66465	.	-	.	Name=psbF gene
Solanum_neorickii_KP117025	Geneious	gene	66207	66323	.	-	.	Name=psbL gene
Solanum_neorickii_KP117025	Geneious	gene	68002	68115	.	+	.	Name=petG gene
Solanum_neorickii_KP117025	Geneious	gene	81490	81603	.	-	.	Name=rpl36 gene
Solanum_neorickii_KP117025	Geneious	gene	8147	8257	.	+	.	Name=psbI gene
Solanum_neorickii_KP117025	Geneious	gene	61183	61293	.	+	.	Name=psaI gene
Solanum_neorickii_KP117025	Geneious	gene	30362	30466	.	-	.	Name=psbM gene
Solanum_neorickii_KP117025	Geneious	gene	76116	76220	.	+	.	Name=psbT gene
Solanum_neorickii_KP117025	Geneious	gene	108608	108710	.	+	.	Name=rrn4.5 gene
Solanum_neorickii_KP117025	Geneious	gene	132715	132817	.	-	.	Name=rrn4.5 gene
Solanum_neorickii_KP117025	Geneious	gene	67723	67818	.	+	.	Name=petL gene
Solanum_neorickii_KP117025	Geneious	gene	155422	155513	.	+	.	Name=rps19
Solanum_neorickii_KP117025	Geneious	gene	36276	36367	.	-	.	Name=trnS-UGA gene
Solanum_neorickii_KP117025	Geneious	gene	29165	29254	.	+	.	Name=petN gene
Solanum_neorickii_KP117025	Geneious	gene	8380	8467	.	-	.	Name=trnS-GCU gene
Solanum_neorickii_KP117025	Geneious	gene	46191	46277	.	+	.	Name=trnS-GGA gene
Solanum_neorickii_KP117025	Geneious	gene	31723	31806	.	-	.	Name=trnY-GUA gene
Solanum_neorickii_KP117025	Geneious	gene	95638	95718	.	-	.	Name=trnL-CAA gene
Solanum_neorickii_KP117025	Geneious	gene	145707	145787	.	+	.	Name=trnL-CAA gene
Solanum_neorickii_KP117025	Geneious	gene	115634	115713	.	+	.	Name=trnL-UAG gene
Solanum_neorickii_KP117025	Geneious	gene	2	76	.	-	.	Name=trnH-GUG gene
Solanum_neorickii_KP117025	Geneious	gene	31541	31614	.	-	.	Name=trnD-GUC gene
Solanum_neorickii_KP117025	Geneious	gene	37466	37539	.	-	.	Name=trnfM-CAU gene
Solanum_neorickii_KP117025	Geneious	gene	68247	68320	.	-	.	Name=trnW-CCA gene
Solanum_neorickii_KP117025	Geneious	gene	68485	68558	.	-	.	Name=trnP-UGG gene
Solanum_neorickii_KP117025	Geneious	gene	88028	88101	.	-	.	Name=trnI-CAU gene
Solanum_neorickii_KP117025	Geneious	gene	109350	109423	.	+	.	Name=trnR-ACG gene
Solanum_neorickii_KP117025	Geneious	gene	132002	132075	.	-	.	Name=trnR-ACG gene
Solanum_neorickii_KP117025	Geneious	gene	153324	153397	.	+	.	Name=trnI-CAU gene
Solanum_neorickii_KP117025	Geneious	gene	101703	101774	.	+	.	Name=trnV-GAC gene
Solanum_neorickii_KP117025	Geneious	gene	31866	31938	.	-	.	Name=trnE-UUC gene
Solanum_neorickii_KP117025	Geneious	gene	47580	47652	.	-	.	Name=trnT-UGU gene
Solanum_neorickii_KP117025	Geneious	gene	49357	49429	.	+	.	Name=trnF-GAA gene
Solanum_neorickii_KP117025	Geneious	gene	53718	53790	.	+	.	Name=trnM-CAU gene
Solanum_neorickii_KP117025	Geneious	gene	32351	32422	.	+	.	Name=trnT-GGU gene
Solanum_neorickii_KP117025	Geneious	gene	7138	7209	.	-	.	Name=trnQ-UUG gene
Solanum_neorickii_KP117025	Geneious	gene	10041	10112	.	+	.	Name=trnR-UCU gene
Solanum_neorickii_KP117025	Geneious	gene	28439	28510	.	+	.	Name=trnC-GCA gene
Solanum_neorickii_KP117025	Geneious	gene	110006	110077	.	-	.	Name=trnN-GUU gene
Solanum_neorickii_KP117025	Geneious	gene	131348	131419	.	+	.	Name=trnN-GUU gene
Solanum_neorickii_KP117025	Geneious	gene	139651	139722	.	-	.	Name=trnV-GAC gene
Solanum_neorickii_KP117025	Geneious	gene	37191	37261	.	+	.	Name=trnG-UCC gene
