# Supplementary material for: The chloroplast genome sequence of bittersweet (Solanum dulcamara): Plastid genome structure evolution in Solanaceae
Source: PLoS One. 2018 Apr 25;13(4):e0196069. doi: 10.1371/journal.pone.0196069 (PMC5919006; doi:10.1371/journal.pone.0196069)
Supplement: S5 Data — (ZIP) [file pone.0196069.s005.zip › Reannotation_GB/Solanum nigrum_NC_028070.gff]

##gff-version 3
##source-version geneious 9.1.7
Solanum%20nigrum_NC_028070	Geneious	region	1	155432	.	+	0	Is_circular=true
Solanum_nigrum_NC_028070	Geneious	misc_RNA	114663	114886	.	+	.	Name=sprA
Solanum_nigrum_NC_028070	Geneious	misc_feature	1	85852	.	+	.	Name=Large Single Copy (LSC) region
Solanum_nigrum_NC_028070	Geneious	misc_feature	111442	129840	.	+	.	Name=Small Single Copy (SSC) region
Solanum_nigrum_NC_028070	Geneious	repeat_region	85853	111441	.	+	.	Name=IRb
Solanum_nigrum_NC_028070	Geneious	repeat_region	129844	155432	.	-	.	Name=IRa
Solanum_nigrum_NC_028070	Geneious	rRNA	105608	108417	.	+	.	Name=rrn23 rRNA
Solanum_nigrum_NC_028070	Geneious	rRNA	132868	135677	.	-	.	Name=rrn23 rRNA
Solanum_nigrum_NC_028070	Geneious	rRNA	101913	103412	.	+	.	Name=rrn16 rRNA
Solanum_nigrum_NC_028070	Geneious	rRNA	137873	139372	.	-	.	Name=rrn16 rRNA
Solanum_nigrum_NC_028070	Geneious	rRNA	108878	108998	.	+	.	Name=rrn5 rRNA
Solanum_nigrum_NC_028070	Geneious	rRNA	132287	132407	.	-	.	Name=rrn5 rRNA
Solanum_nigrum_NC_028070	Geneious	rRNA	108519	108621	.	+	.	Name=rrn4.5 rRNA
Solanum_nigrum_NC_028070	Geneious	rRNA	132664	132766	.	-	.	Name=rrn4.5 rRNA
Solanum_nigrum_NC_028070	Geneious	intron	1897	4389	.	-	.	Name=trnK intron
Solanum_nigrum_NC_028070	Geneious	intron	121604	122772	.	-	.	Name=ndhA intron 1
Solanum_nigrum_NC_028070	Geneious	intron	83267	84286	.	-	.	Name=rpl16 intron 1
Solanum_nigrum_NC_028070	Geneious	intron	5319	6173	.	-	.	Name=rps16 intron 1
Solanum_nigrum_NC_028070	Geneious	intron	72998	73803	.	-	.	Name=clpP intron 1
Solanum_nigrum_NC_028070	Geneious	intron	44022	44771	.	-	.	Name=ycf3 intron 2
Solanum_nigrum_NC_028070	Geneious	intron	104609	105419	.	+	.	Name=tRNA-Ala (UGC) intron 1
Solanum_nigrum_NC_028070	Geneious	intron	135866	136676	.	-	.	Name=trnA intron
Solanum_nigrum_NC_028070	Geneious	intron	78417	79163	.	+	.	Name=petD intron 1
Solanum_nigrum_NC_028070	Geneious	intron	76826	77572	.	+	.	Name=petB intron 1
Solanum_nigrum_NC_028070	Geneious	intron	45002	45735	.	-	.	Name=ycf3 intron 1
Solanum_nigrum_NC_028070	Geneious	intron	22806	23540	.	-	.	Name=rpoC1 intron
Solanum_nigrum_NC_028070	Geneious	intron	12303	13010	.	-	.	Name=atpF intron 1
Solanum_nigrum_NC_028070	Geneious	intron	103750	104471	.	+	.	Name=trnI intron
Solanum_nigrum_NC_028070	Geneious	intron	136814	137535	.	-	.	Name=trnI intron
Solanum_nigrum_NC_028070	Geneious	intron	9200	9898	.	+	.	Name=trnG intron 1
Solanum_nigrum_NC_028070	Geneious	intron	96927	97605	.	-	.	Name=ndhB intron 1
Solanum_nigrum_NC_028070	Geneious	intron	143680	144358	.	+	.	Name=ndhB intron
Solanum_nigrum_NC_028070	Geneious	intron	86383	87048	.	-	.	Name=rpl2 intron 1
Solanum_nigrum_NC_028070	Geneious	intron	154237	154902	.	+	.	Name=rpl2 intron 1
Solanum_nigrum_NC_028070	Geneious	intron	72100	72705	.	-	.	Name=clpP intron 2
Solanum_nigrum_NC_028070	Geneious	intron	53088	53660	.	-	.	Name=trnV intron 1
Solanum_nigrum_NC_028070	Geneious	intron	99216	99751	.	-	.	Name=rps12 intron 2
Solanum_nigrum_NC_028070	Geneious	intron	141534	142069	.	+	.	Name=rps12 intron 2
Solanum_nigrum_NC_028070	Geneious	intron	48604	49092	.	+	.	Name=trnL-UAA intron
Solanum_nigrum_NC_028070	Geneious	tRNA	4390	4426	.	-	.	Name=trnK-UUU tRNA;ID=u2fFyNudrbz1g5tuQ6LkPRKj1P4.1519055563188.675
Solanum_nigrum_NC_028070	Geneious	tRNA	1862	1896	.	-	.	Name=trnK-UUU tRNA;ID=u2fFyNudrbz1g5tuQ6LkPRKj1P4.1519055563188.675
Solanum_nigrum_NC_028070	Geneious	tRNA	104571	104608	.	+	.	Name=trnA-UGC;ID=u2fFyNudrbz1g5tuQ6LkPRKj1P4.1519055563188.676
Solanum_nigrum_NC_028070	Geneious	tRNA	105420	105454	.	+	.	Name=trnA-UGC;ID=u2fFyNudrbz1g5tuQ6LkPRKj1P4.1519055563188.676
Solanum_nigrum_NC_028070	Geneious	tRNA	136677	136714	.	-	.	Name=trnA-UGC;ID=u2fFyNudrbz1g5tuQ6LkPRKj1P4.1519055563188.677
Solanum_nigrum_NC_028070	Geneious	tRNA	135831	135865	.	-	.	Name=trnA-UGC;ID=u2fFyNudrbz1g5tuQ6LkPRKj1P4.1519055563188.677
Solanum_nigrum_NC_028070	Geneious	tRNA	103713	103754	.	+	.	Name=trnI-GAU tRNA;ID=u2fFyNudrbz1g5tuQ6LkPRKj1P4.1519055563188.678
Solanum_nigrum_NC_028070	Geneious	tRNA	104472	104506	.	+	.	Name=trnI-GAU tRNA;ID=u2fFyNudrbz1g5tuQ6LkPRKj1P4.1519055563188.678
Solanum_nigrum_NC_028070	Geneious	tRNA	137536	137572	.	-	.	Name=trnI-GAU tRNA;ID=u2fFyNudrbz1g5tuQ6LkPRKj1P4.1519055563188.679
Solanum_nigrum_NC_028070	Geneious	tRNA	136779	136814	.	-	.	Name=trnI-GAU tRNA;ID=u2fFyNudrbz1g5tuQ6LkPRKj1P4.1519055563188.679
Solanum_nigrum_NC_028070	Geneious	tRNA	9177	9199	.	+	.	Name=trnG-UCC tRNA;ID=u2fFyNudrbz1g5tuQ6LkPRKj1P4.1519055563188.680
Solanum_nigrum_NC_028070	Geneious	tRNA	9899	9946	.	+	.	Name=trnG-UCC tRNA;ID=u2fFyNudrbz1g5tuQ6LkPRKj1P4.1519055563188.680
Solanum_nigrum_NC_028070	Geneious	tRNA	53661	53705	.	-	.	Name=trnV-UAC;ID=u2fFyNudrbz1g5tuQ6LkPRKj1P4.1519055563188.681
Solanum_nigrum_NC_028070	Geneious	tRNA	53053	53087	.	-	.	Name=trnV-UAC;ID=u2fFyNudrbz1g5tuQ6LkPRKj1P4.1519055563188.681
Solanum_nigrum_NC_028070	Geneious	tRNA	48569	48603	.	+	.	Name=trnL-UAA;ID=u2fFyNudrbz1g5tuQ6LkPRKj1P4.1519055563188.682
Solanum_nigrum_NC_028070	Geneious	tRNA	49093	49141	.	+	.	Name=trnL-UAA;ID=u2fFyNudrbz1g5tuQ6LkPRKj1P4.1519055563188.682
Solanum_nigrum_NC_028070	Geneious	tRNA	36802	36893	.	-	.	Name=trnS-UGA tRNA
Solanum_nigrum_NC_028070	Geneious	tRNA	8473	8560	.	-	.	Name=trnS-GCU tRNA
Solanum_nigrum_NC_028070	Geneious	tRNA	46401	46487	.	+	.	Name=trnS-GGA tRNA
Solanum_nigrum_NC_028070	Geneious	tRNA	31823	31906	.	-	.	Name=trnY-GUA tRNA
Solanum_nigrum_NC_028070	Geneious	tRNA	95551	95631	.	-	.	Name=trnL-CAA tRNA
Solanum_nigrum_NC_028070	Geneious	tRNA	145654	145734	.	+	.	Name=trnL-CAA tRNA
Solanum_nigrum_NC_028070	Geneious	tRNA	115532	115611	.	+	.	Name=trnL-UAG tRNA
Solanum_nigrum_NC_028070	Geneious	tRNA	53	127	.	-	.	Name=trnH-GUG tRNA
Solanum_nigrum_NC_028070	Geneious	tRNA	31641	31714	.	-	.	Name=trnD-GUC tRNA
Solanum_nigrum_NC_028070	Geneious	tRNA	38008	38081	.	-	.	Name=trnfM-CAU tRNA
Solanum_nigrum_NC_028070	Geneious	tRNA	68191	68264	.	-	.	Name=trnW-CCA tRNA
Solanum_nigrum_NC_028070	Geneious	tRNA	68429	68502	.	-	.	Name=trnP-UGG tRNA
Solanum_nigrum_NC_028070	Geneious	tRNA	87905	87978	.	-	.	Name=trnI-CAU tRNA
Solanum_nigrum_NC_028070	Geneious	tRNA	109266	109339	.	+	.	Name=trnR-ACG tRNA
Solanum_nigrum_NC_028070	Geneious	tRNA	131946	132019	.	-	.	Name=trnR-ACG tRNA
Solanum_nigrum_NC_028070	Geneious	tRNA	153307	153380	.	+	.	Name=trnI-CAU tRNA
Solanum_nigrum_NC_028070	Geneious	tRNA	101614	101685	.	+	.	Name=trnV-GAC tRNA
Solanum_nigrum_NC_028070	Geneious	tRNA	31966	32038	.	-	.	Name=trnE-UUC tRNA
Solanum_nigrum_NC_028070	Geneious	tRNA	47800	47872	.	-	.	Name=trnT-UGU tRNA
Solanum_nigrum_NC_028070	Geneious	tRNA	49553	49625	.	+	.	Name=trnF-GAA tRNA
Solanum_nigrum_NC_028070	Geneious	tRNA	53888	53960	.	+	.	Name=trnM-CAU tRNA
Solanum_nigrum_NC_028070	Geneious	tRNA	32893	32964	.	+	.	Name=trnT-GGU tRNA
Solanum_nigrum_NC_028070	Geneious	tRNA	7275	7346	.	-	.	Name=trnQ-UUG tRNA
Solanum_nigrum_NC_028070	Geneious	tRNA	10118	10189	.	+	.	Name=trnR-UCU tRNA
Solanum_nigrum_NC_028070	Geneious	tRNA	28523	28594	.	+	.	Name=trnC-GCA tRNA
Solanum_nigrum_NC_028070	Geneious	tRNA	109921	109992	.	-	.	Name=trnN-GUU tRNA
Solanum_nigrum_NC_028070	Geneious	tRNA	131293	131364	.	+	.	Name=trnN-GUU tRNA
Solanum_nigrum_NC_028070	Geneious	tRNA	139600	139671	.	-	.	Name=trnV-GAC tRNA
Solanum_nigrum_NC_028070	Geneious	tRNA	37725	37795	.	+	.	Name=trnG-GCC tRNA
Solanum_nigrum_NC_028070	Geneious	exon	21192	22805	.	-	.	Name=rpoC1 exon 2
Solanum_nigrum_NC_028070	Geneious	exon	97606	98382	.	-	.	Name=ndhB exon 1
Solanum_nigrum_NC_028070	Geneious	exon	142903	143679	.	+	.	Name=ndhB exon 1
Solanum_nigrum_NC_028070	Geneious	exon	96171	96926	.	-	.	Name=ndhB exon 2
Solanum_nigrum_NC_028070	Geneious	exon	144359	145114	.	+	.	Name=ndhB exon 2
Solanum_nigrum_NC_028070	Geneious	exon	77573	78214	.	+	.	Name=petB exon 2
Solanum_nigrum_NC_028070	Geneious	exon	122773	123325	.	-	.	Name=ndhA exon 1
Solanum_nigrum_NC_028070	Geneious	exon	121065	121603	.	-	.	Name=ndhA exon 2
Solanum_nigrum_NC_028070	Geneious	exon	85949	86382	.	-	.	Name=rpl2 exon 2
Solanum_nigrum_NC_028070	Geneious	exon	79164	79638	.	+	.	Name=petD exon 2
Solanum_nigrum_NC_028070	Geneious	exon	23541	23993	.	-	.	Name=rpoC1 exon 1
Solanum_nigrum_NC_028070	Geneious	exon	154903	155336	.	+	.	Name=rpl2 exon 2
Solanum_nigrum_NC_028070	Geneious	exon	11893	12302	.	-	.	Name=atpF exon 2
Solanum_nigrum_NC_028070	Geneious	exon	82871	83266	.	-	.	Name=rpl16 exon 2
Solanum_nigrum_NC_028070	Geneious	exon	87049	87439	.	-	.	Name=rpl2 exon 1
Solanum_nigrum_NC_028070	Geneious	exon	153846	154236	.	+	.	Name=rpl2 exon 1
Solanum_nigrum_NC_028070	Geneious	exon	72706	72997	.	-	.	Name=clpP exon 2
Solanum_nigrum_NC_028070	Geneious	exon	5092	5318	.	-	.	Name=rps16 exon 2
Solanum_nigrum_NC_028070	Geneious	exon	71866	72099	.	-	.	Name=clpP exon 3
Solanum_nigrum_NC_028070	Geneious	exon	99752	99983	.	-	.	Name=rps12 exon 1
Solanum_nigrum_NC_028070	Geneious	exon	141302	141533	.	+	.	Name=rps12 exon 1
Solanum_nigrum_NC_028070	Geneious	exon	44772	45001	.	-	.	Name=ycf3 exon 2
Solanum_nigrum_NC_028070	Geneious	exon	43869	44021	.	-	.	Name=ycf3 exon 3
Solanum_nigrum_NC_028070	Geneious	exon	13011	13155	.	-	.	Name=atpF exon 1
Solanum_nigrum_NC_028070	Geneious	exon	45736	45859	.	-	.	Name=ycf3 exon 1
Solanum_nigrum_NC_028070	Geneious	exon	71620	71733	.	-	.	Name=rps12 exon 1
Solanum_nigrum_NC_028070	Geneious	exon	73804	73874	.	-	.	Name=clpP exon 1
Solanum_nigrum_NC_028070	Geneious	exon	53661	53705	.	-	.	Name=trnV-UAC exon2
Solanum_nigrum_NC_028070	Geneious	exon	49093	49141	.	+	.	Name=trnL-UAA exon1
Solanum_nigrum_NC_028070	Geneious	exon	9899	9946	.	+	.	Name=trnG exon1
Solanum_nigrum_NC_028070	Geneious	exon	104571	104608	.	+	.	Name=trnA-UGC exon1
Solanum_nigrum_NC_028070	Geneious	exon	136677	136714	.	-	.	Name=trnA exon 1
Solanum_nigrum_NC_028070	Geneious	exon	4390	4426	.	-	.	Name=trnK-UUU exon 1
Solanum_nigrum_NC_028070	Geneious	exon	103713	103749	.	+	.	Name=trnI-GAU exon 1
Solanum_nigrum_NC_028070	Geneious	exon	137536	137572	.	-	.	Name=trnI exon 1
Solanum_nigrum_NC_028070	Geneious	exon	1862	1896	.	-	.	Name=trnK exon 2
Solanum_nigrum_NC_028070	Geneious	exon	48569	48603	.	+	.	Name=trnL-UAA exon2
Solanum_nigrum_NC_028070	Geneious	exon	53053	53087	.	-	.	Name=trnV-UAC exon1
Solanum_nigrum_NC_028070	Geneious	exon	104472	104506	.	+	.	Name=trnI-GAU exon2
Solanum_nigrum_NC_028070	Geneious	exon	105420	105454	.	+	.	Name=trnA-UGC exon2
Solanum_nigrum_NC_028070	Geneious	exon	135831	135865	.	-	.	Name=trnA exon 2
Solanum_nigrum_NC_028070	Geneious	exon	136779	136813	.	-	.	Name=trnI exon 2
Solanum_nigrum_NC_028070	Geneious	exon	99190	99215	.	-	.	Name=rps12 exon 2
Solanum_nigrum_NC_028070	Geneious	exon	142070	142095	.	+	.	Name=rps12 exon 2
Solanum_nigrum_NC_028070	Geneious	exon	9177	9199	.	+	.	Name=trnG-GCC exon 2
Solanum_nigrum_NC_028070	Geneious	exon	84287	84295	.	-	.	Name=rpl16 exon 1
Solanum_nigrum_NC_028070	Geneious	exon	78409	78416	.	+	.	Name=petD exon 1
Solanum_nigrum_NC_028070	Geneious	exon	76820	76825	.	+	.	Name=petB exon 1
Solanum_nigrum_NC_028070	Geneious	CDS	71620	71733	.	-	.	Name=rps12 CDS;ID=u2fFyNudrbz1g5tuQ6LkPRKj1P4.1519055563189.683
Solanum_nigrum_NC_028070	Geneious	CDS	141302	141533	.	+	.	Name=rps12 CDS;ID=u2fFyNudrbz1g5tuQ6LkPRKj1P4.1519055563189.683
Solanum_nigrum_NC_028070	Geneious	CDS	142070	142095	.	+	.	Name=rps12 CDS;ID=u2fFyNudrbz1g5tuQ6LkPRKj1P4.1519055563189.683
Solanum_nigrum_NC_028070	Geneious	CDS	71620	71733	.	-	.	Name=rps12 CDS;ID=u2fFyNudrbz1g5tuQ6LkPRKj1P4.1519055563189.684
Solanum_nigrum_NC_028070	Geneious	CDS	99752	99983	.	-	.	Name=rps12 CDS;ID=u2fFyNudrbz1g5tuQ6LkPRKj1P4.1519055563189.684
Solanum_nigrum_NC_028070	Geneious	CDS	99190	99215	.	-	.	Name=rps12 CDS;ID=u2fFyNudrbz1g5tuQ6LkPRKj1P4.1519055563189.684
Solanum_nigrum_NC_028070	Geneious	CDS	146356	153198	.	-	.	Name=ycf2 CDS
Solanum_nigrum_NC_028070	Geneious	CDS	88087	94929	.	+	.	Name=ycf2 CDS
Solanum_nigrum_NC_028070	Geneious	CDS	125304	130964	.	-	.	Name=ycf1 CDS
Solanum_nigrum_NC_028070	Geneious	CDS	16873	21039	.	-	.	Name=rpoC2 CDS
Solanum_nigrum_NC_028070	Geneious	CDS	23999	27211	.	-	.	Name=rpoB CDS
Solanum_nigrum_NC_028070	Geneious	CDS	23541	23993	.	-	.	Name=rpoC1 CDS;ID=u2fFyNudrbz1g5tuQ6LkPRKj1P4.1519055563189.685
Solanum_nigrum_NC_028070	Geneious	CDS	21192	22805	.	-	.	Name=rpoC1 CDS;ID=u2fFyNudrbz1g5tuQ6LkPRKj1P4.1519055563189.685
Solanum_nigrum_NC_028070	Geneious	CDS	111441	113660	.	-	.	Name=ndhF CDS
Solanum_nigrum_NC_028070	Geneious	CDS	122773	123325	.	-	.	Name=ndhA CDS;ID=u2fFyNudrbz1g5tuQ6LkPRKj1P4.1519055563189.686
Solanum_nigrum_NC_028070	Geneious	CDS	121065	121603	.	-	.	Name=ndhA CDS;ID=u2fFyNudrbz1g5tuQ6LkPRKj1P4.1519055563189.686
Solanum_nigrum_NC_028070	Geneious	CDS	40881	43133	.	-	.	Name=psaA CDS
Solanum_nigrum_NC_028070	Geneious	CDS	97606	98382	.	-	.	Name=ndhB CDS;ID=u2fFyNudrbz1g5tuQ6LkPRKj1P4.1519055563190.687
Solanum_nigrum_NC_028070	Geneious	CDS	96171	96926	.	-	.	Name=ndhB CDS;ID=u2fFyNudrbz1g5tuQ6LkPRKj1P4.1519055563190.687
Solanum_nigrum_NC_028070	Geneious	CDS	142903	143679	.	+	.	Name=ndhB CDS;ID=u2fFyNudrbz1g5tuQ6LkPRKj1P4.1519055563190.688
Solanum_nigrum_NC_028070	Geneious	CDS	144359	145114	.	+	.	Name=ndhB CDS;ID=u2fFyNudrbz1g5tuQ6LkPRKj1P4.1519055563190.688
Solanum_nigrum_NC_028070	Geneious	CDS	38651	40855	.	-	.	Name=psaB CDS
Solanum_nigrum_NC_028070	Geneious	CDS	73804	73874	.	-	.	Name=clpP CDS;ID=u2fFyNudrbz1g5tuQ6LkPRKj1P4.1519055563190.689
Solanum_nigrum_NC_028070	Geneious	CDS	72706	72997	.	-	.	Name=clpP CDS;ID=u2fFyNudrbz1g5tuQ6LkPRKj1P4.1519055563190.689
Solanum_nigrum_NC_028070	Geneious	CDS	71866	72099	.	-	.	Name=clpP CDS;ID=u2fFyNudrbz1g5tuQ6LkPRKj1P4.1519055563190.689
Solanum_nigrum_NC_028070	Geneious	CDS	45736	45859	.	-	.	Name=ycf3 CDS;ID=u2fFyNudrbz1g5tuQ6LkPRKj1P4.1519055563190.690
Solanum_nigrum_NC_028070	Geneious	CDS	44772	45001	.	-	.	Name=ycf3 CDS;ID=u2fFyNudrbz1g5tuQ6LkPRKj1P4.1519055563190.690
Solanum_nigrum_NC_028070	Geneious	CDS	43869	44021	.	-	.	Name=ycf3 CDS;ID=u2fFyNudrbz1g5tuQ6LkPRKj1P4.1519055563190.690
Solanum_nigrum_NC_028070	Geneious	CDS	59063	60586	.	+	.	Name=accD CDS
Solanum_nigrum_NC_028070	Geneious	CDS	87049	87439	.	-	.	Name=rpl2 CDS;ID=u2fFyNudrbz1g5tuQ6LkPRKj1P4.1519055563190.691
Solanum_nigrum_NC_028070	Geneious	CDS	85949	86382	.	-	.	Name=rpl2 CDS;ID=u2fFyNudrbz1g5tuQ6LkPRKj1P4.1519055563190.691
Solanum_nigrum_NC_028070	Geneious	CDS	2162	3682	.	-	.	Name=matK CDS
Solanum_nigrum_NC_028070	Geneious	CDS	74318	75844	.	+	.	Name=psbB CDS
Solanum_nigrum_NC_028070	Geneious	CDS	10315	11838	.	-	.	Name=atpA CDS
Solanum_nigrum_NC_028070	Geneious	CDS	116905	118404	.	-	.	Name=ndhD CDS
Solanum_nigrum_NC_028070	Geneious	CDS	54586	56082	.	-	.	Name=atpB CDS
Solanum_nigrum_NC_028070	Geneious	CDS	84287	84295	.	-	.	Name=rpl16 CDS;ID=u2fFyNudrbz1g5tuQ6LkPRKj1P4.1519055563190.692
Solanum_nigrum_NC_028070	Geneious	CDS	82871	83266	.	-	.	Name=rpl16 CDS;ID=u2fFyNudrbz1g5tuQ6LkPRKj1P4.1519055563190.692
Solanum_nigrum_NC_028070	Geneious	CDS	153846	154236	.	+	.	Name=rpl2 CDS;ID=u2fFyNudrbz1g5tuQ6LkPRKj1P4.1519055563190.693
Solanum_nigrum_NC_028070	Geneious	CDS	154903	155336	.	+	.	Name=rpl2 CDS;ID=u2fFyNudrbz1g5tuQ6LkPRKj1P4.1519055563190.693
Solanum_nigrum_NC_028070	Geneious	CDS	56900	58333	.	+	.	Name=rbcL CDS
Solanum_nigrum_NC_028070	Geneious	CDS	76820	76825	.	+	.	Name=petB CDS;ID=u2fFyNudrbz1g5tuQ6LkPRKj1P4.1519055563190.694
Solanum_nigrum_NC_028070	Geneious	CDS	77573	78214	.	+	.	Name=petB CDS;ID=u2fFyNudrbz1g5tuQ6LkPRKj1P4.1519055563190.694
Solanum_nigrum_NC_028070	Geneious	CDS	35183	36568	.	+	.	Name=psbC CDS
Solanum_nigrum_NC_028070	Geneious	CDS	13011	13155	.	-	.	Name=atpF CDS;ID=u2fFyNudrbz1g5tuQ6LkPRKj1P4.1519055563190.695
Solanum_nigrum_NC_028070	Geneious	CDS	11893	12302	.	-	.	Name=atpF CDS;ID=u2fFyNudrbz1g5tuQ6LkPRKj1P4.1519055563190.695
Solanum_nigrum_NC_028070	Geneious	CDS	78409	78416	.	+	.	Name=petD CDS;ID=u2fFyNudrbz1g5tuQ6LkPRKj1P4.1519055563190.696
Solanum_nigrum_NC_028070	Geneious	CDS	79164	79638	.	+	.	Name=petD CDS;ID=u2fFyNudrbz1g5tuQ6LkPRKj1P4.1519055563190.696
Solanum_nigrum_NC_028070	Geneious	CDS	123327	124508	.	-	.	Name=ndhH CDS
Solanum_nigrum_NC_028070	Geneious	CDS	6174	6213	.	-	.	Name=rps16 CDS;ID=u2fFyNudrbz1g5tuQ6LkPRKj1P4.1519055563190.697
Solanum_nigrum_NC_028070	Geneious	CDS	5092	5318	.	-	.	Name=rps16 CDS;ID=u2fFyNudrbz1g5tuQ6LkPRKj1P4.1519055563190.697
Solanum_nigrum_NC_028070	Geneious	CDS	586	1647	.	-	.	Name=psbA CDS
Solanum_nigrum_NC_028070	Geneious	CDS	34138	35199	.	+	.	Name=psbD CDS
Solanum_nigrum_NC_028070	Geneious	CDS	79825	80838	.	-	.	Name=rpoA CDS
Solanum_nigrum_NC_028070	Geneious	CDS	64079	65041	.	+	.	Name=petA CDS
Solanum_nigrum_NC_028070	Geneious	CDS	115715	116656	.	+	.	Name=ccsA CDS
Solanum_nigrum_NC_028070	Geneious	CDS	50868	51611	.	-	.	Name=ndhK CDS
Solanum_nigrum_NC_028070	Geneious	CDS	14958	15701	.	-	.	Name=atpI CDS
Solanum_nigrum_NC_028070	Geneious	CDS	15938	16648	.	-	.	Name=rps2 CDS
Solanum_nigrum_NC_028070	Geneious	CDS	63156	63845	.	+	.	Name=cemA CDS
Solanum_nigrum_NC_028070	Geneious	CDS	84441	85097	.	-	.	Name=rps3 CDS
Solanum_nigrum_NC_028070	Geneious	CDS	46827	47432	.	-	.	Name=rps4 CDS
Solanum_nigrum_NC_028070	Geneious	CDS	61880	62434	.	+	.	Name=ycf4 CDS
Solanum_nigrum_NC_028070	Geneious	CDS	119548	120078	.	-	.	Name=ndhG CDS
Solanum_nigrum_NC_028070	Geneious	CDS	120477	120980	.	-	.	Name=ndhI CDS
Solanum_nigrum_NC_028070	Geneious	CDS	50286	50762	.	-	.	Name=ndhJ CDS
Solanum_nigrum_NC_028070	Geneious	CDS	85082	85549	.	-	.	Name=rpl22 CDS
Solanum_nigrum_NC_028070	Geneious	CDS	98669	99136	.	-	.	Name=rps7 CDS
Solanum_nigrum_NC_028070	Geneious	CDS	142149	142616	.	+	.	Name=rps7 CDS
Solanum_nigrum_NC_028070	Geneious	CDS	70421	70807	.	-	.	Name=rpl20 CDS
Solanum_nigrum_NC_028070	Geneious	CDS	80904	81320	.	-	.	Name=rps11 CDS
Solanum_nigrum_NC_028070	Geneious	CDS	81805	82209	.	-	.	Name=rps8 CDS
Solanum_nigrum_NC_028070	Geneious	CDS	54188	54589	.	-	.	Name=atpE CDS
Solanum_nigrum_NC_028070	Geneious	CDS	82377	82745	.	-	.	Name=rpl14 CDS
Solanum_nigrum_NC_028070	Geneious	CDS	51602	51964	.	-	.	Name=ndhC CDS
Solanum_nigrum_NC_028070	Geneious	CDS	69901	70206	.	+	.	Name=rps18 CDS
Solanum_nigrum_NC_028070	Geneious	CDS	119019	119324	.	-	.	Name=ndhE CDS
Solanum_nigrum_NC_028070	Geneious	CDS	38230	38532	.	-	.	Name=rps14 CDS
Solanum_nigrum_NC_028070	Geneious	CDS	85602	85880	.	-	.	Name=rps19 CDS
Solanum_nigrum_NC_028070	Geneious	CDS	87458	87739	.	-	.	Name=rpl23 CDS
Solanum_nigrum_NC_028070	Geneious	CDS	153546	153827	.	+	.	Name=rpl23 CDS
Solanum_nigrum_NC_028070	Geneious	CDS	124625	124888	.	-	.	Name=rps15 CDS
Solanum_nigrum_NC_028070	Geneious	CDS	66407	66658	.	-	.	Name=psbE CDS
Solanum_nigrum_NC_028070	Geneious	CDS	118522	118767	.	-	.	Name=psaC CDS
Solanum_nigrum_NC_028070	Geneious	CDS	13557	13802	.	-	.	Name=atpH CDS
Solanum_nigrum_NC_028070	Geneious	CDS	76469	76690	.	+	.	Name=psbH CDS
Solanum_nigrum_NC_028070	Geneious	CDS	69514	69714	.	+	.	Name=rpl33 CDS
Solanum_nigrum_NC_028070	Geneious	CDS	37258	37446	.	+	.	Name=psbZ CDS
Solanum_nigrum_NC_028070	Geneious	CDS	7692	7877	.	+	.	Name=psbK CDS
Solanum_nigrum_NC_028070	Geneious	CDS	114448	114615	.	+	.	Name=rpl32 CDS
Solanum_nigrum_NC_028070	Geneious	CDS	68942	69076	.	+	.	Name=psaJ CDS
Solanum_nigrum_NC_028070	Geneious	CDS	76226	76357	.	-	.	Name=psbN CDS
Solanum_nigrum_NC_028070	Geneious	CDS	65892	66014	.	-	.	Name=psbJ CDS
Solanum_nigrum_NC_028070	Geneious	CDS	66278	66397	.	-	.	Name=psbF CDS
Solanum_nigrum_NC_028070	Geneious	CDS	66139	66255	.	-	.	Name=psbL CDS
Solanum_nigrum_NC_028070	Geneious	CDS	67946	68059	.	+	.	Name=petG CDS
Solanum_nigrum_NC_028070	Geneious	CDS	81422	81535	.	-	.	Name=rpl36 CDS
Solanum_nigrum_NC_028070	Geneious	CDS	8240	8350	.	+	.	Name=psbI CDS
Solanum_nigrum_NC_028070	Geneious	CDS	61325	61435	.	+	.	Name=psaI CDS
Solanum_nigrum_NC_028070	Geneious	CDS	30465	30569	.	-	.	Name=psbM CDS
Solanum_nigrum_NC_028070	Geneious	CDS	76044	76148	.	+	.	Name=psbT CDS
Solanum_nigrum_NC_028070	Geneious	CDS	67667	67762	.	+	.	Name=petL CDS
Solanum_nigrum_NC_028070	Geneious	CDS	29266	29355	.	+	.	Name=petN CDS
Solanum_nigrum_NC_028070	Geneious	gene	71620	71733	.	-	.	Name=rps12 gene;ID=u2fFyNudrbz1g5tuQ6LkPRKj1P4.1519055563191.698
Solanum_nigrum_NC_028070	Geneious	gene	141302	142095	.	+	.	Name=rps12 gene;ID=u2fFyNudrbz1g5tuQ6LkPRKj1P4.1519055563191.698
Solanum_nigrum_NC_028070	Geneious	gene	71620	71733	.	-	.	Name=rps12 gene;ID=u2fFyNudrbz1g5tuQ6LkPRKj1P4.1519055563191.699
Solanum_nigrum_NC_028070	Geneious	gene	99190	99983	.	-	.	Name=rps12 gene;ID=u2fFyNudrbz1g5tuQ6LkPRKj1P4.1519055563191.699
Solanum_nigrum_NC_028070	Geneious	gene	146356	153198	.	-	.	Name=ycf2 gene
Solanum_nigrum_NC_028070	Geneious	gene	88087	94929	.	+	.	Name=ycf2 gene
Solanum_nigrum_NC_028070	Geneious	gene	125304	130964	.	-	.	Name=ycf1 gene
Solanum_nigrum_NC_028070	Geneious	gene	16873	21039	.	-	.	Name=rpoC2 gene
Solanum_nigrum_NC_028070	Geneious	gene	23999	27211	.	-	.	Name=rpoB gene
Solanum_nigrum_NC_028070	Geneious	gene	105608	108417	.	+	.
Solanum_nigrum_NC_028070	Geneious	gene	132868	135677	.	-	.
Solanum_nigrum_NC_028070	Geneious	gene	21192	23993	.	-	.	Name=rpoC1 gene
Solanum_nigrum_NC_028070	Geneious	gene	1862	4426	.	-	.	Name=trnK-UUU gene
Solanum_nigrum_NC_028070	Geneious	gene	111441	113660	.	-	.	Name=ndhF gene
Solanum_nigrum_NC_028070	Geneious	gene	121065	123325	.	-	.	Name=ndhA gene
Solanum_nigrum_NC_028070	Geneious	gene	40881	43133	.	-	.	Name=psaA gene
Solanum_nigrum_NC_028070	Geneious	gene	96171	98382	.	-	.	Name=ndhB gene
Solanum_nigrum_NC_028070	Geneious	gene	142903	145114	.	+	.	Name=ndhB gene
Solanum_nigrum_NC_028070	Geneious	gene	38651	40855	.	-	.	Name=psaB gene
Solanum_nigrum_NC_028070	Geneious	gene	71866	73874	.	-	.	Name=clpP gene
Solanum_nigrum_NC_028070	Geneious	gene	43869	45859	.	-	.	Name=ycf3 gene
Solanum_nigrum_NC_028070	Geneious	gene	59063	60586	.	+	.	Name=accD gene
Solanum_nigrum_NC_028070	Geneious	gene	85949	87439	.	-	.	Name=rpl2 gene
Solanum_nigrum_NC_028070	Geneious	gene	2162	3682	.	-	.	Name=matK gene
Solanum_nigrum_NC_028070	Geneious	gene	74318	75844	.	+	.	Name=psbB gene
Solanum_nigrum_NC_028070	Geneious	gene	10315	11838	.	-	.	Name=atpA gene
Solanum_nigrum_NC_028070	Geneious	gene	101913	103412	.	+	.
Solanum_nigrum_NC_028070	Geneious	gene	116905	118404	.	-	.	Name=ndhD gene
Solanum_nigrum_NC_028070	Geneious	gene	137873	139372	.	-	.
Solanum_nigrum_NC_028070	Geneious	gene	54586	56082	.	-	.	Name=atpB gene
Solanum_nigrum_NC_028070	Geneious	gene	82871	84295	.	-	.	Name=rpl16 gene
Solanum_nigrum_NC_028070	Geneious	gene	153846	155336	.	+	.	Name=rpl2 gene
Solanum_nigrum_NC_028070	Geneious	gene	56900	58333	.	+	.	Name=rbcL gene
Solanum_nigrum_NC_028070	Geneious	gene	76820	78214	.	+	.	Name=petB gene
Solanum_nigrum_NC_028070	Geneious	gene	35183	36568	.	+	.	Name=psbC gene
Solanum_nigrum_NC_028070	Geneious	gene	110321	111441	.	+	.	Name=ycf1 gene
Solanum_nigrum_NC_028070	Geneious	gene	11893	13155	.	-	.	Name=atpF gene
Solanum_nigrum_NC_028070	Geneious	gene	78409	79638	.	+	.	Name=petD gene
Solanum_nigrum_NC_028070	Geneious	gene	123327	124508	.	-	.	Name=ndhH gene
Solanum_nigrum_NC_028070	Geneious	gene	5092	6213	.	-	.	Name=rps16 gene
Solanum_nigrum_NC_028070	Geneious	gene	586	1647	.	-	.	Name=psbA gene
Solanum_nigrum_NC_028070	Geneious	gene	34138	35199	.	+	.	Name=psbD gene
Solanum_nigrum_NC_028070	Geneious	gene	79825	80838	.	-	.	Name=rpoA gene
Solanum_nigrum_NC_028070	Geneious	gene	64079	65041	.	+	.	Name=petA gene
Solanum_nigrum_NC_028070	Geneious	gene	115715	116656	.	+	.	Name=ccsA gene
Solanum_nigrum_NC_028070	Geneious	gene	104571	105454	.	+	.	Name=trnA-UGC gene
Solanum_nigrum_NC_028070	Geneious	gene	135831	136714	.	-	.	Name=trnA-UGC gene
Solanum_nigrum_NC_028070	Geneious	gene	103713	104506	.	+	.	Name=trnI-GAU gene
Solanum_nigrum_NC_028070	Geneious	gene	136779	137572	.	-	.	Name=trnI-GAU gene
Solanum_nigrum_NC_028070	Geneious	gene	9177	9946	.	+	.	Name=trnG-UCC gene
Solanum_nigrum_NC_028070	Geneious	gene	50868	51611	.	-	.	Name=ndhK gene
Solanum_nigrum_NC_028070	Geneious	gene	14958	15701	.	-	.	Name=atpI gene
Solanum_nigrum_NC_028070	Geneious	gene	15938	16648	.	-	.	Name=rps2 gene
Solanum_nigrum_NC_028070	Geneious	gene	63156	63845	.	+	.	Name=cemA gene
Solanum_nigrum_NC_028070	Geneious	gene	53053	53705	.	-	.	Name=trnV-UAC gene
Solanum_nigrum_NC_028070	Geneious	gene	84441	85097	.	-	.	Name=rps3 gene
Solanum_nigrum_NC_028070	Geneious	gene	46827	47432	.	-	.	Name=rps4 gene
Solanum_nigrum_NC_028070	Geneious	gene	48569	49141	.	+	.	Name=trnL-UAA gene
Solanum_nigrum_NC_028070	Geneious	gene	61880	62434	.	+	.	Name=ycf4 gene
Solanum_nigrum_NC_028070	Geneious	gene	119548	120078	.	-	.	Name=ndhG gene
Solanum_nigrum_NC_028070	Geneious	gene	120477	120980	.	-	.	Name=ndhI gene
Solanum_nigrum_NC_028070	Geneious	gene	50286	50762	.	-	.	Name=ndhJ gene
Solanum_nigrum_NC_028070	Geneious	gene	85082	85549	.	-	.	Name=rpl22 gene
Solanum_nigrum_NC_028070	Geneious	gene	98669	99136	.	-	.	Name=rps7 gene
Solanum_nigrum_NC_028070	Geneious	gene	142149	142616	.	+	.	Name=rps7 gene
Solanum_nigrum_NC_028070	Geneious	gene	70421	70807	.	-	.	Name=rpl20 gene
Solanum_nigrum_NC_028070	Geneious	gene	80904	81320	.	-	.	Name=rps11 gene
Solanum_nigrum_NC_028070	Geneious	gene	81805	82209	.	-	.	Name=rps8 gene
Solanum_nigrum_NC_028070	Geneious	gene	54188	54589	.	-	.	Name=atpE gene
Solanum_nigrum_NC_028070	Geneious	gene	82377	82745	.	-	.	Name=rpl14 gene
Solanum_nigrum_NC_028070	Geneious	gene	51602	51964	.	-	.	Name=ndhC gene
Solanum_nigrum_NC_028070	Geneious	gene	137091	137431	.	-	.	Name=ycf68 gene
Solanum_nigrum_NC_028070	Geneious	gene	103854	104192	.	+	.	Name=ycf68 gene
Solanum_nigrum_NC_028070	Geneious	gene	69901	70206	.	+	.	Name=rps18 gene
Solanum_nigrum_NC_028070	Geneious	gene	119019	119324	.	-	.	Name=ndhE gene
Solanum_nigrum_NC_028070	Geneious	gene	38230	38532	.	-	.	Name=rps14 gene
Solanum_nigrum_NC_028070	Geneious	gene	85602	85880	.	-	.	Name=rps19 gene
Solanum_nigrum_NC_028070	Geneious	gene	87458	87739	.	-	.	Name=rpl23 gene
Solanum_nigrum_NC_028070	Geneious	gene	153546	153827	.	+	.	Name=rpl23 gene
Solanum_nigrum_NC_028070	Geneious	gene	146008	146271	.	-	.	Name=ycf15 gene
Solanum_nigrum_NC_028070	Geneious	gene	124625	124888	.	-	.	Name=rps15 gene
Solanum_nigrum_NC_028070	Geneious	gene	95014	95277	.	+	.	Name=ycf15 gene;Note=Internal stop codons
Solanum_nigrum_NC_028070	Geneious	gene	66407	66658	.	-	.	Name=psbE gene
Solanum_nigrum_NC_028070	Geneious	gene	114663	114886	.	+	.	Name=sprA gene
Solanum_nigrum_NC_028070	Geneious	gene	118522	118767	.	-	.	Name=psaC gene
Solanum_nigrum_NC_028070	Geneious	gene	13557	13802	.	-	.	Name=atpH gene
Solanum_nigrum_NC_028070	Geneious	gene	81647	81777	.	-	.	Name=infA gene;Note=Partial sequence%3B internal stop codons
Solanum_nigrum_NC_028070	Geneious	gene	76469	76690	.	+	.	Name=psbH gene
Solanum_nigrum_NC_028070	Geneious	gene	69514	69714	.	+	.	Name=rpl33 gene
Solanum_nigrum_NC_028070	Geneious	gene	37258	37446	.	+	.	Name=psbZ gene
Solanum_nigrum_NC_028070	Geneious	gene	7692	7877	.	+	.	Name=psbK gene
Solanum_nigrum_NC_028070	Geneious	gene	114448	114615	.	+	.	Name=rpl32 gene
Solanum_nigrum_NC_028070	Geneious	gene	68942	69076	.	+	.	Name=psaJ gene
Solanum_nigrum_NC_028070	Geneious	gene	76226	76357	.	-	.	Name=psbN gene
Solanum_nigrum_NC_028070	Geneious	gene	65892	66014	.	-	.	Name=psbJ gene
Solanum_nigrum_NC_028070	Geneious	gene	108878	108998	.	+	.
Solanum_nigrum_NC_028070	Geneious	gene	132287	132407	.	-	.
Solanum_nigrum_NC_028070	Geneious	gene	66278	66397	.	-	.	Name=psbF gene
Solanum_nigrum_NC_028070	Geneious	gene	66139	66255	.	-	.	Name=psbL gene
Solanum_nigrum_NC_028070	Geneious	gene	67946	68059	.	+	.	Name=petG gene
Solanum_nigrum_NC_028070	Geneious	gene	81422	81535	.	-	.	Name=rpl36 gene
Solanum_nigrum_NC_028070	Geneious	gene	8240	8350	.	+	.	Name=psbI gene
Solanum_nigrum_NC_028070	Geneious	gene	61325	61435	.	+	.	Name=psaI gene
Solanum_nigrum_NC_028070	Geneious	gene	30465	30569	.	-	.	Name=psbM gene
Solanum_nigrum_NC_028070	Geneious	gene	76044	76148	.	+	.	Name=psbT gene
Solanum_nigrum_NC_028070	Geneious	gene	108519	108621	.	+	.
Solanum_nigrum_NC_028070	Geneious	gene	132664	132766	.	-	.
Solanum_nigrum_NC_028070	Geneious	gene	67667	67762	.	+	.	Name=petL gene
Solanum_nigrum_NC_028070	Geneious	gene	36802	36893	.	-	.	Name=trnS-UGA gene
Solanum_nigrum_NC_028070	Geneious	gene	29266	29355	.	+	.	Name=petN gene
Solanum_nigrum_NC_028070	Geneious	gene	8473	8560	.	-	.	Name=trnS-GCU gene
Solanum_nigrum_NC_028070	Geneious	gene	46401	46487	.	+	.	Name=trnS-GGA gene
Solanum_nigrum_NC_028070	Geneious	gene	31823	31906	.	-	.	Name=trnY-GUA gene
Solanum_nigrum_NC_028070	Geneious	gene	95551	95631	.	-	.	Name=trnL-CAA gene
Solanum_nigrum_NC_028070	Geneious	gene	145654	145734	.	+	.	Name=trnL-CAA gene
Solanum_nigrum_NC_028070	Geneious	gene	115532	115611	.	+	.	Name=trnL-UAG gene
Solanum_nigrum_NC_028070	Geneious	gene	53	127	.	-	.	Name=trnH-GUG gene
Solanum_nigrum_NC_028070	Geneious	gene	31641	31714	.	-	.	Name=trnD-GUC gene
Solanum_nigrum_NC_028070	Geneious	gene	38008	38081	.	-	.	Name=trnfM-CAU gene
Solanum_nigrum_NC_028070	Geneious	gene	68191	68264	.	-	.	Name=trnW-CCA gene
Solanum_nigrum_NC_028070	Geneious	gene	68429	68502	.	-	.	Name=trnP-UGG gene
Solanum_nigrum_NC_028070	Geneious	gene	87905	87978	.	-	.	Name=trnI-CAU gene
Solanum_nigrum_NC_028070	Geneious	gene	109266	109339	.	+	.	Name=trnR-ACG gene
Solanum_nigrum_NC_028070	Geneious	gene	131946	132019	.	-	.	Name=trnR-ACG gene
Solanum_nigrum_NC_028070	Geneious	gene	153307	153380	.	+	.	Name=trnI-CAU gene
Solanum_nigrum_NC_028070	Geneious	gene	101614	101685	.	+	.	Name=trnV-GAC gene
Solanum_nigrum_NC_028070	Geneious	gene	31966	32038	.	-	.	Name=trnE-UUC gene
Solanum_nigrum_NC_028070	Geneious	gene	47800	47872	.	-	.	Name=trnT-UGU gene
Solanum_nigrum_NC_028070	Geneious	gene	49553	49625	.	+	.	Name=trnF-GAA gene
Solanum_nigrum_NC_028070	Geneious	gene	53888	53960	.	+	.	Name=trnM-CAU gene
Solanum_nigrum_NC_028070	Geneious	gene	32893	32964	.	+	.	Name=trnT-GGU gene
Solanum_nigrum_NC_028070	Geneious	gene	7275	7346	.	-	.	Name=trnQ-UUG gene
Solanum_nigrum_NC_028070	Geneious	gene	10118	10189	.	+	.	Name=trnR-UCU gene
Solanum_nigrum_NC_028070	Geneious	gene	28523	28594	.	+	.	Name=trnC-GCA gene
Solanum_nigrum_NC_028070	Geneious	gene	109921	109992	.	-	.	Name=trnN-GUU gene
Solanum_nigrum_NC_028070	Geneious	gene	131293	131364	.	+	.	Name=trnN-GUU gene
Solanum_nigrum_NC_028070	Geneious	gene	139600	139671	.	-	.	Name=trnV-GAC gene
Solanum_nigrum_NC_028070	Geneious	gene	37725	37795	.	+	.	Name=trnG-GCC gene
Solanum_nigrum_NC_028070	Geneious	gene	155405	155432	.	+	.	Name=rps19
