# Supplementary material for: The chloroplast genome sequence of bittersweet (Solanum dulcamara): Plastid genome structure evolution in Solanaceae
Source: PLoS One. 2018 Apr 25;13(4):e0196069. doi: 10.1371/journal.pone.0196069 (PMC5919006; doi:10.1371/journal.pone.0196069)
Supplement: S5 Data — (ZIP) [file pone.0196069.s005.zip › Reannotation_GB/Solanum pennellii v1.31.gb]

LOCUS       Solanum_pennelli      155372 bp    Chloro  circular UNA 19-FEB-2018
DEFINITION  Solanum pennellii complete  chloropalst genome sequence.
ACCESSION   urn.local...ip-8mxbcrs
VERSION     urn.local...ip-8mxbcrs
KEYWORDS    .
SOURCE      Solanum pennellii (Wild Tomato)
  ORGANISM  Solanum pennellii
            Eukaryota; Viridiplantae; Streptophyta; Embryophyta; Tracheophyta;
            Spermatophyta; Magnoliophyta; eudicotyledons; Gunneridae;
            Pentapetalae; asterids; lamiids; Solanales; Solanaceae;
            Solanoideae; Solaneae; Solanum; Lycopersicon.
FEATURES             Location/Qualifiers
     misc_feature    1..85801
                     /created_by="User"
                     /modified_by="User"
                     /label="Large Single Copy (LSC) region"
     tRNA            complement(128..202)
                     /gene="trnH"
                     /product="tRNA-His"
                     /modified_by="User"
                     /label="trnH-GUG"
     gene            complement(128..202)
                     /gene="trnH"
                     /modified_by="User"
                     /label="trnH gene"
     CDS             complement(649..1710)
                     /gene="psbA"
                     /codon_start=1
                     /transl_table=11
                     /product="photosystem II protein D1"
                     /modified_by="User"
                     /label="psbA CDS"
     gene            complement(649..1710)
                     /gene="psbA"
                     /modified_by="User"
                     /label="psbA gene"
     tRNA            order(complement(4472..4508),complement(1925..1959))
                     /product="tRNA-Lys"
                     /modified_by="User"
                     /label="trnK-UUU"
     exon            complement(1925..1959)
                     /modified_by="User"
                     /label="trnK exon 2"
     gene            complement(1925..4508)
                     /gene="trnK"
                     /modified_by="User"
                     /label="trnK-UUU gene"
     intron          complement(1960..4471)
                     /label="trnK intron"
     CDS             complement(2236..3765)
                     /gene="matK"
                     /codon_start=1
                     /transl_table=11
                     /product="maturase K"
                     /modified_by="User"
                     /label="matK CDS"
     gene            complement(2236..3765)
                     /gene="matK"
                     /modified_by="User"
                     /label="matK gene"
     exon            complement(4472..4508)
                     /modified_by="User"
                     /label="trnK exon 1"
     exon            complement(5042..5268)
                     /modified_by="User"
                     /label="rps16 exon 2"
     CDS             order(complement(6133..6172),complement(5042..5268))
                     /codon_start=1
                     /transl_table=11
                     /product="ribosomal protein S16"
                     /label="rps16 CDS"
     gene            complement(5042..6172)
                     /gene="rps16"
                     /modified_by="User"
                     /label="rps16 gene"
     intron          complement(5269..6132)
                     /modified_by="User"
                     /label="rps16 intron 1"
     exon            complement(6133..6172)
                     /modified_by="User"
                     /label="rps16 exon 1"
     tRNA            complement(7059..7130)
                     /product="tRNA-Gln"
                     /modified_by="User"
                     /label="trnQ-UUG"
     gene            complement(7059..7130)
                     /gene="trnQ"
                     /modified_by="User"
                     /label="trnQ-UUG gene"
     CDS             7498..7683
                     /gene="psbK"
                     /codon_start=1
                     /transl_table=11
                     /product="photosystem II protein K"
                     /modified_by="User"
                     /label="psbK CDS"
     gene            7498..7683
                     /gene="psbK"
                     /modified_by="User"
                     /label="psbK gene"
     CDS             8045..8155
                     /gene="psbI"
                     /codon_start=1
                     /transl_table=11
                     /product="photosystem II protein I"
                     /modified_by="User"
                     /label="psbI CDS"
     gene            8045..8155
                     /gene="psbI"
                     /modified_by="User"
                     /label="psbI gene"
     tRNA            complement(8278..8365)
                     /product="tRNA-Ser"
                     /modified_by="User"
                     /label="trnS-GCU"
     gene            complement(8278..8365)
                     /gene="trnS"
                     /modified_by="User"
                     /label="trnS-GCU gene"
     tRNA            order(8994..9016,9712..9759)
                     /product="tRNA-Gly"
                     /modified_by="User"
                     /label="trnG-GCC"
     exon            8994..9016
                     /modified_by="User"
                     /label="trnG exon 2"
     gene            8994..9759
                     /gene="trnG"
                     /modified_by="User"
                     /label="trnG-GCC gene"
     intron          9017..9711
                     /label="trnG intron"
     exon            9712..9759
                     /modified_by="User"
                     /label="trnG exon1"
     tRNA            9938..10009
                     /product="tRNA-Arg"
                     /modified_by="User"
                     /label="trnR-UCU"
     gene            9938..10009
                     /gene="trnR"
                     /modified_by="User"
                     /label="trnR-UCU gene"
     CDS             complement(10134..11657)
                     /gene="atpA"
                     /codon_start=1
                     /transl_table=11
                     /product="ATP synthase CF1 alpha subunit"
                     /modified_by="User"
                     /label="atpA CDS"
     gene            complement(10134..11657)
                     /gene="atpA"
                     /modified_by="User"
                     /label="atpA gene"
     exon            complement(11713..12122)
                     /modified_by="User"
                     /label="atpF exon 2"
     CDS             order(complement(12809..12953),complement(11713..12122))
                     /gene="atpF"
                     /codon_start=1
                     /transl_table=11
                     /product="ATP synthase CF0 subunit I"
                     /modified_by="User"
                     /label="atpF CDS"
     gene            complement(11713..12953)
                     /gene="atpF"
                     /modified_by="User"
                     /label="atpF gene"
     intron          complement(12123..12808)
                     /label="atpF intron 1"
     exon            complement(12809..12953)
                     /modified_by="User"
                     /label="atpF exon 1"
     CDS             complement(13356..13601)
                     /gene="atpH"
                     /codon_start=1
                     /transl_table=11
                     /product="ATP synthase CF0 subunit III"
                     /modified_by="User"
                     /label="atpH CDS"
     gene            complement(13356..13601)
                     /gene="atpH"
                     /modified_by="User"
                     /label="atpH gene"
     CDS             complement(14759..15502)
                     /gene="atpI"
                     /codon_start=1
                     /transl_table=11
                     /product="ATP synthase CF0 subunit IV"
                     /modified_by="User"
                     /label="atpI CDS"
     gene            complement(14759..15502)
                     /gene="atpI"
                     /modified_by="User"
                     /label="atpI gene"
     CDS             complement(15739..16449)
                     /gene="rps2"
                     /codon_start=1
                     /transl_table=11
                     /product="ribosomal protein S2"
                     /modified_by="User"
                     /label="rps2 CDS"
     gene            complement(15739..16449)
                     /gene="rps2"
                     /modified_by="User"
                     /label="rps2 gene"
     CDS             complement(16675..20841)
                     /gene="rpoC2"
                     /codon_start=1
                     /transl_table=11
                     /product="RNA polymerase beta' subunit"
                     /modified_by="User"
                     /label="rpoC2 CDS"
     gene            complement(16675..20841)
                     /gene="rpoC2"
                     /modified_by="User"
                     /label="rpoC2 gene"
     exon            complement(20994..22607)
                     /modified_by="User"
                     /label="rpoC1 exon 2"
     CDS             order(complement(23345..23797),complement(20994..22607))
                     /gene="rpoC1"
                     /codon_start=1
                     /transl_table=11
                     /product="RNA polymerase beta"
                     /modified_by="User"
                     /label="rpoC1 CDS"
     gene            complement(20994..23797)
                     /gene="rpoC1"
                     /modified_by="User"
                     /label="rpoC1 gene"
     intron          complement(22608..23344)
                     /label="rpoC1 intron 1"
     exon            complement(23345..23797)
                     /modified_by="User"
                     /label="rpoC1 exon 1"
     CDS             complement(23803..27015)
                     /gene="rpoB"
                     /codon_start=1
                     /transl_table=11
                     /product="RNA polymerase beta subunit"
                     /modified_by="User"
                     /label="rpoB CDS"
     gene            complement(23803..27015)
                     /gene="rpoB"
                     /modified_by="User"
                     /label="rpoB gene"
     tRNA            28336..28407
                     /product="tRNA-Cys"
                     /modified_by="User"
                     /label="trnC-GCA"
     gene            28336..28407
                     /gene="trnC-GCA"
                     /modified_by="User"
                     /label="trnC-GCA gene"
     CDS             29056..29145
                     /gene="petN"
                     /codon_start=1
                     /transl_table=11
                     /product="cytochrome b6/f complex subunit VIII"
                     /modified_by="User"
                     /label="petN CDS"
     gene            29056..29145
                     /gene="petN"
                     /modified_by="User"
                     /label="petN gene"
     CDS             complement(30253..30357)
                     /gene="psbM"
                     /codon_start=1
                     /transl_table=11
                     /product="photosystem II protein M"
                     /modified_by="User"
                     /label="psbM CDS"
     gene            complement(30253..30357)
                     /gene="psbM"
                     /modified_by="User"
                     /label="psbM gene"
     tRNA            complement(31435..31508)
                     /product="tRNA-Asp"
                     /modified_by="User"
                     /label="trnD-GUC"
     gene            complement(31435..31508)
                     /gene="trnD-GUC"
                     /modified_by="User"
                     /label="trnD-GUC gene"
     tRNA            complement(31617..31700)
                     /product="tRNA-Tyr"
                     /modified_by="User"
                     /label="trnY-GUA"
     gene            complement(31617..31700)
                     /gene="trnY-GUA"
                     /modified_by="User"
                     /label="trnY-GUA gene"
     tRNA            complement(31760..31832)
                     /product="tRNA-Glu"
                     /modified_by="User"
                     /label="trnE-UUC"
     gene            complement(31760..31832)
                     /gene="trnE-UUC"
                     /modified_by="User"
                     /label="trnE-UUC gene"
     tRNA            32245..32316
                     /product="tRNA-Thr"
                     /modified_by="User"
                     /label="trnT-GGU"
     gene            32245..32316
                     /gene="trnT-GGU"
                     /modified_by="User"
                     /label="trnT-GGU gene"
     CDS             33499..34560
                     /gene="psbD"
                     /codon_start=1
                     /transl_table=11
                     /product="photosystem II protein D2"
                     /modified_by="User"
                     /label="psbD CDS"
     gene            33499..34560
                     /gene="psbD"
                     /modified_by="User"
                     /label="psbD gene"
     CDS             34544..35929
                     /gene="psbC"
                     /codon_start=1
                     /transl_table=11
                     /product="photosystem II CP43 chlorophyll apoprotein"
                     /modified_by="User"
                     /label="psbC CDS"
     gene            34544..35929
                     /gene="psbC"
                     /modified_by="User"
                     /label="psbC gene"
     tRNA            complement(36170..36261)
                     /product="tRNA-Ser"
                     /modified_by="User"
                     /label="trnS-UGA"
     gene            complement(36170..36261)
                     /gene="trnS-UGA"
                     /modified_by="User"
                     /label="trnS-UGA gene"
     CDS             36621..36809
                     /gene="psbZ"
                     /codon_start=1
                     /transl_table=11
                     /product="photosystem II protein Z"
                     /modified_by="User"
                     /label="psbZ CDS"
     gene            36621..36809
                     /gene="psbZ"
                     /modified_by="User"
                     /label="psbZ gene"
     tRNA            37085..37155
                     /product="tRNA-Gly"
                     /modified_by="User"
                     /label="trnG-UCC"
     gene            37085..37155
                     /gene="trnG-UCC"
                     /modified_by="User"
                     /label="trnG-UCC gene"
     tRNA            complement(37360..37433)
                     /product="tRNA-Met"
                     /modified_by="User"
                     /label="trnfM-CAU"
     gene            complement(37360..37433)
                     /gene="trnfM-CAU"
                     /modified_by="User"
                     /label="trnfM-CAU gene"
     CDS             complement(37583..37885)
                     /gene="rps14"
                     /codon_start=1
                     /transl_table=11
                     /product="ribosomal protein S14"
                     /modified_by="User"
                     /label="rps14 CDS"
     gene            complement(37583..37885)
                     /gene="rps14"
                     /modified_by="User"
                     /label="rps14 gene"
     CDS             complement(38004..40208)
                     /gene="psaB"
                     /codon_start=1
                     /transl_table=11
                     /product="photosystem I P700 apoprotein A2"
                     /modified_by="User"
                     /label="psaB CDS"
     gene            complement(38004..40208)
                     /gene="psaB"
                     /modified_by="User"
                     /label="psaB gene"
     CDS             complement(40234..42486)
                     /gene="psaA"
                     /codon_start=1
                     /transl_table=11
                     /product="photosystem I p700 apoprotein A1"
                     /modified_by="User"
                     /label="psaA CDS"
     gene            complement(40234..42486)
                     /gene="psaA"
                     /modified_by="User"
                     /label="psaA gene"
     exon            complement(43245..43397)
                     /modified_by="User"
                     /label="ycf3 exon 3"
     CDS             order(complement(45105..45228),complement(44148..44377),
                     complement(43245..43397))
                     /gene="ycf3"
                     /codon_start=1
                     /transl_table=11
                     /product="hypothetical chloroplast RF3"
                     /modified_by="User"
                     /label="ycf3 CDS"
     gene            complement(43245..45228)
                     /gene="ycf3"
                     /modified_by="User"
                     /label="ycf3 gene"
     intron          complement(43398..44147)
                     /label="ycf3 intron 2"
     exon            complement(44148..44377)
                     /modified_by="User"
                     /label="ycf3 exon 2"
     intron          complement(44378..45104)
                     /label="ycf3 intron 1"
     exon            complement(45105..45228)
                     /modified_by="User"
                     /label="ycf3 exon 1"
     tRNA            46085..46171
                     /product="tRNA-Ser"
                     /modified_by="User"
                     /label="trnS-GGA"
     gene            46085..46171
                     /gene="trnS-GGA"
                     /modified_by="User"
                     /label="trnS-GGA gene"
     CDS             complement(46511..47116)
                     /gene="rps4"
                     /codon_start=1
                     /transl_table=11
                     /product="ribosomal protein S4"
                     /modified_by="User"
                     /label="rps4 CDS"
     gene            complement(46511..47116)
                     /gene="rps4"
                     /modified_by="User"
                     /label="rps4 gene"
     tRNA            complement(47476..47548)
                     /product="tRNA-Thr"
                     /modified_by="User"
                     /label="trnT-UGU"
     gene            complement(47476..47548)
                     /gene="trnT-UGU"
                     /modified_by="User"
                     /label="trnT-UGU gene"
     tRNA            order(48265..48299,48797..48845)
                     /product="tRNA-Leu"
                     /modified_by="User"
                     /label="trnL-UAA"
     exon            48265..48299
                     /created_by="User"
                     /modified_by="User"
                     /label="trnL-UAA exon2"
     gene            48265..48845
                     /gene="trnL-UAA"
                     /modified_by="User"
                     /label="trnL-UAA gene"
     intron          48300..48796
                     /created_by="User"
                     /label="trnL-UAA intron"
     exon            48797..48845
                     /modified_by="User"
                     /label="trnL-UAA exon1"
     tRNA            49253..49325
                     /product="tRNA-Phe"
                     /modified_by="User"
                     /label="trnF-GAA"
     gene            49253..49325
                     /gene="trnF-GAA"
                     /modified_by="User"
                     /label="trnF-GAA gene"
     CDS             complement(49993..50469)
                     /gene="ndhJ"
                     /codon_start=1
                     /transl_table=11
                     /product="NADH-plastoquinone oxidoreductase subunit J"
                     /modified_by="User"
                     /label="ndhJ CDS"
     gene            complement(49993..50469)
                     /gene="ndhJ"
                     /modified_by="User"
                     /label="ndhJ gene"
     CDS             complement(50575..51318)
                     /gene="ndhK"
                     /codon_start=1
                     /transl_table=11
                     /product="NADH-plastoquinone oxidoreductase subunit K"
                     /modified_by="User"
                     /label="ndhK CDS"
     gene            complement(50575..51318)
                     /gene="ndhK"
                     /modified_by="User"
                     /label="ndhK gene"
     CDS             complement(51309..51671)
                     /gene="ndhC"
                     /codon_start=1
                     /transl_table=11
                     /product="NADH-plastoquinone oxidoreductase subunit 3"
                     /modified_by="User"
                     /label="ndhC CDS"
     gene            complement(51309..51671)
                     /gene="ndhC"
                     /modified_by="User"
                     /label="ndhC gene"
     tRNA            order(complement(53388..53432),complement(52782..52816))
                     /product="tRNA-Val"
                     /modified_by="User"
                     /label="trnV-UAC"
     exon            complement(52782..52816)
                     /label="trnV-UAC exon1"
     gene            complement(52782..53432)
                     /gene="trnV-UAC"
                     /modified_by="User"
                     /label="trnV-UAC gene"
     intron          complement(52817..53387)
                     /label="trnV intron 1"
     exon            complement(53388..53432)
                     /modified_by="User"
                     /label="trnV-UAC exon2"
     tRNA            53615..53687
                     /product="tRNA-Met"
                     /modified_by="User"
                     /label="trnM-CAU"
     gene            53615..53687
                     /gene="trnM-CAU"
                     /modified_by="User"
                     /label="trnM-CAU gene"
     CDS             complement(53909..54310)
                     /gene="atpE"
                     /codon_start=1
                     /transl_table=11
                     /product="ATP synthase CF1 epsilon subunit"
                     /modified_by="User"
                     /label="atpE CDS"
     gene            complement(53909..54310)
                     /gene="atpE"
                     /modified_by="User"
                     /label="atpE gene"
     CDS             complement(54307..55803)
                     /gene="atpB"
                     /codon_start=1
                     /transl_table=11
                     /product="ATP synthase CF1 beta subunit"
                     /modified_by="User"
                     /label="atpB CDS"
     gene            complement(54307..55803)
                     /gene="atpB"
                     /modified_by="User"
                     /label="atpB gene"
     CDS             56617..58050
                     /gene="rbcL"
                     /codon_start=1
                     /transl_table=11
                     /product="ribulose-1,5-bisphosphate carboxylase/oxygenase
                     large subunit"
                     /modified_by="User"
                     /label="rbcL CDS"
     gene            56617..58050
                     /gene="rbcL"
                     /modified_by="User"
                     /label="rbcL gene"
     CDS             58810..60333
                     /gene="accD"
                     /codon_start=1
                     /transl_table=11
                     /product="acetyl-CoA carboxyltransferase beta subunit"
                     /modified_by="User"
                     /label="accD CDS"
     gene            58810..60333
                     /gene="accD"
                     /modified_by="User"
                     /label="accD gene"
     CDS             61080..61190
                     /gene="psaI"
                     /codon_start=1
                     /transl_table=11
                     /product="photosystem I subunit VIII"
                     /modified_by="User"
                     /label="psaI CDS"
     gene            61080..61190
                     /gene="psaI"
                     /modified_by="User"
                     /label="psaI gene"
     CDS             61635..62189
                     /gene="ycf4"
                     /codon_start=1
                     /transl_table=11
                     /product="hypothetical chloroplast RF4"
                     /modified_by="User"
                     /label="ycf4 CDS"
     gene            61635..62189
                     /gene="ycf4"
                     /modified_by="User"
                     /label="ycf4 gene"
     CDS             62920..63609
                     /gene="cemA"
                     /codon_start=1
                     /transl_table=11
                     /product="chloroplast envelope membrane protein"
                     /modified_by="User"
                     /label="cemA CDS"
     gene            62920..63609
                     /gene="cemA"
                     /modified_by="User"
                     /label="cemA gene"
     CDS             63829..64791
                     /gene="petA"
                     /codon_start=1
                     /transl_table=11
                     /product="cytochrome f"
                     /modified_by="User"
                     /label="petA CDS"
     gene            63829..64791
                     /gene="petA"
                     /modified_by="User"
                     /label="petA gene"
     CDS             complement(65860..65982)
                     /gene="psbJ"
                     /codon_start=1
                     /transl_table=11
                     /product="photosystem II protein J"
                     /modified_by="User"
                     /label="psbJ CDS"
     gene            complement(65860..65982)
                     /gene="psbJ"
                     /modified_by="User"
                     /label="psbJ gene"
     CDS             complement(66107..>66223)
                     /created_by="User"
                     /product="photosystem II protein L"
                     /gene="psbL"
                     /codon_start=1
                     /transl_table=11
                     /exception="RNA editing"
                     /modified_by="User"
                     /label="psbL"
     gene            complement(66107..>66223)
                     /gene="psbL"
                     /Note="start codon may be formed as a result of RNA
                     editing"
                     /modified_by="User"
                     /label="psbL gene"
     CDS             complement(66246..66365)
                     /gene="psbF"
                     /codon_start=1
                     /transl_table=11
                     /product="photosystem II cytochrome b559 beta subunit"
                     /modified_by="User"
                     /label="psbF CDS"
     gene            complement(66246..66365)
                     /gene="psbF"
                     /modified_by="User"
                     /label="psbF gene"
     CDS             complement(66375..66626)
                     /gene="psbE"
                     /codon_start=1
                     /transl_table=11
                     /product="photosystem II cytochrome b559 alpha subunit"
                     /modified_by="User"
                     /label="psbE CDS"
     gene            complement(66375..66626)
                     /gene="psbE"
                     /modified_by="User"
                     /label="psbE gene"
     CDS             67640..67735
                     /gene="petL"
                     /codon_start=1
                     /transl_table=11
                     /product="cytochrome b6/f complex subunit VI"
                     /modified_by="User"
                     /label="petL CDS"
     gene            67640..67735
                     /gene="petL"
                     /modified_by="User"
                     /label="petL gene"
     CDS             67919..68032
                     /gene="petG"
                     /codon_start=1
                     /transl_table=11
                     /product="cytochrome b6/f complex subunit V"
                     /modified_by="User"
                     /label="petG CDS"
     gene            67919..68032
                     /gene="petG"
                     /modified_by="User"
                     /label="petG gene"
     tRNA            complement(68164..68237)
                     /product="tRNA-Trp"
                     /modified_by="User"
                     /label="trnW-CCA"
     gene            complement(68164..68237)
                     /gene="trnW-CCA"
                     /modified_by="User"
                     /label="trnW-CCA gene"
     tRNA            complement(68400..68473)
                     /product="tRNA-Pro"
                     /modified_by="User"
                     /label="trnP-UGG"
     gene            complement(68400..68473)
                     /gene="trnP-UGG"
                     /modified_by="User"
                     /label="trnP-UGG gene"
     CDS             68903..69037
                     /gene="psaJ"
                     /codon_start=1
                     /transl_table=11
                     /product="photosystem I subunit IX"
                     /modified_by="User"
                     /label="psaJ CDS"
     gene            68903..69037
                     /gene="psaJ"
                     /modified_by="User"
                     /label="psaJ gene"
     CDS             69475..69675
                     /gene="rpl33"
                     /codon_start=1
                     /transl_table=11
                     /product="ribosomal protein L33"
                     /modified_by="User"
                     /label="rpl33 CDS"
     gene            69475..69675
                     /gene="rpl33"
                     /modified_by="User"
                     /label="rpl33 gene"
     CDS             69866..70171
                     /gene="rps18"
                     /codon_start=1
                     /transl_table=11
                     /product="ribosomal protein S18"
                     /modified_by="User"
                     /label="rps18 CDS"
     gene            69866..70171
                     /gene="rps18"
                     /modified_by="User"
                     /label="rps18 gene"
     CDS             complement(70386..70772)
                     /gene="rpl20"
                     /codon_start=1
                     /transl_table=11
                     /product="ribosomal protein L20"
                     /modified_by="User"
                     /label="rpl20 CDS"
     gene            complement(70386..70772)
                     /gene="rpl20"
                     /modified_by="User"
                     /label="rpl20 gene"
     exon            complement(71580..71693)
                     /gene="rps12"
                     /locus_tag="AtbeCp085"
                     /note="5'exon of rps12 is trans-spliced to downstream
                     3'rps12 exons"
                     /number=1
                     /label="rps12 exon 1"
     CDS             join(complement(71580..71693),141214..141445,
                     141982..142007)
                     /gene="rps12"
                     /codon_start=1
                     /transl_table=11
                     /product="ribosomal protein S12"
                     /trans_splicing
                     /modified_by="User"
                     /label="rps12 CDS"
     CDS             join(complement(71580..71693),complement(99729..99960),
                     complement(99167..99192))
                     /gene="rps12"
                     /codon_start=1
                     /transl_table=11
                     /product="ribosomal protein S12"
                     /trans_splicing
                     /modified_by="User"
                     /label="rps12 CDS"
     gene            join(complement(71580..71693),141214..142007)
                     /gene="rps12"
                     /trans_splicing
                     /modified_by="User"
                     /label="rps12 gene"
     gene            join(complement(71580..71693),complement(99167..99960))
                     /gene="rps12"
                     /trans_splicing
                     /modified_by="User"
                     /label="rps12 gene"
     exon            complement(71802..72059)
                     /modified_by="User"
                     /label="clpP exon 3"
     CDS             order(complement(73764..73834),complement(72677..72968),
                     complement(71802..72059))
                     /gene="clpP"
                     /codon_start=1
                     /transl_table=11
                     /product="clp protease proteolytic subunit"
                     /modified_by="User"
                     /label="clpP CDS"
     gene            complement(71802..73834)
                     /gene="clpP"
                     /modified_by="User"
                     /label="clpP gene"
     misc_feature    71834
                     /Original_Bases="A"
                     /label="A"
                     /note="Geneious type: Editing History Replacement"
     intron          complement(72060..72676)
                     /label="clpP intron 2"
     exon            complement(72677..72968)
                     /modified_by="User"
                     /label="clpP exon 2"
     intron          complement(72969..73763)
                     /label="clpP intron 1"
     exon            complement(73764..73834)
                     /modified_by="User"
                     /label="clpP exon 1"
     CDS             74279..75805
                     /gene="psbB"
                     /codon_start=1
                     /transl_table=11
                     /product="photosystem II CP47 chlorophyll apoprotein"
                     /modified_by="User"
                     /label="psbB CDS"
     gene            74279..75805
                     /gene="psbB"
                     /modified_by="User"
                     /label="psbB gene"
     CDS             76008..76112
                     /gene="psbT"
                     /codon_start=1
                     /transl_table=11
                     /product="photosystem II protein T"
                     /modified_by="User"
                     /label="psbT CDS"
     gene            76008..76112
                     /gene="psbT"
                     /modified_by="User"
                     /label="psbT gene"
     CDS             complement(76189..76320)
                     /gene="psbN"
                     /codon_start=1
                     /transl_table=11
                     /product="photosystem II protein N"
                     /modified_by="User"
                     /label="psbN CDS"
     gene            complement(76189..76320)
                     /gene="psbN"
                     /modified_by="User"
                     /label="psbN gene"
     CDS             76432..76653
                     /gene="psbH"
                     /codon_start=1
                     /transl_table=11
                     /product="photosystem II phosphoprotein"
                     /modified_by="User"
                     /label="psbH CDS"
     gene            76432..76653
                     /gene="psbH"
                     /modified_by="User"
                     /label="psbH gene"
     exon            76783..76788
                     /modified_by="User"
                     /label="petB exon 1"
     CDS             order(76783..76788,77536..78177)
                     /gene="petB"
                     /codon_start=1
                     /transl_table=11
                     /product="cytochrome b6"
                     /modified_by="User"
                     /label="petB CDS"
     gene            76783..78177
                     /gene="petB"
                     /modified_by="User"
                     /label="petB gene"
     intron          76789..77535
                     /label="petB intron 1"
     exon            77536..78177
                     /modified_by="User"
                     /label="petB exon 2"
     exon            78372..78379
                     /modified_by="User"
                     /label="petD exon 1"
     CDS             order(78372..78379,79118..79592)
                     /gene="petD"
                     /note="cytochrome b6/f complex subunit 4"
                     /codon_start=1
                     /transl_table=11
                     /product="cytochrome b6/f complex subunit IV"
                     /modified_by="User"
                     /label="petD CDS"
     gene            78372..79592
                     /gene="petD"
                     /modified_by="User"
                     /label="petD gene"
     intron          78380..79117
                     /label="petD intron 1"
     exon            79118..79592
                     /modified_by="User"
                     /label="petD exon 2"
     CDS             complement(79784..80797)
                     /gene="rpoA"
                     /codon_start=1
                     /transl_table=11
                     /product="RNA polymerase alpha subunit"
                     /modified_by="User"
                     /label="rpoA CDS"
     gene            complement(79784..80797)
                     /gene="rpoA"
                     /modified_by="User"
                     /label="rpoA gene"
     CDS             complement(80863..81279)
                     /gene="rps11"
                     /codon_start=1
                     /transl_table=11
                     /product="ribosomal protein S11"
                     /modified_by="User"
                     /label="rps11 CDS"
     gene            complement(80863..81279)
                     /gene="rps11"
                     /modified_by="User"
                     /label="rps11 gene"
     CDS             complement(81381..81494)
                     /gene="rpl36"
                     /codon_start=1
                     /transl_table=11
                     /product="ribosomal protein L36"
                     /modified_by="User"
                     /label="rpl36 CDS"
     gene            complement(81381..81494)
                     /gene="rpl36"
                     /modified_by="User"
                     /label="rpl36 gene"
     gene            complement(81606..>81774)
                     /gene="infA"
                     /pseudo
                     /Note="Partial sequence; internal stop codons"
                     /modified_by="User"
                     /label="infA gene"
     CDS             complement(81819..82223)
                     /gene="rps8"
                     /codon_start=1
                     /transl_table=11
                     /product="ribosomal protein S8"
                     /modified_by="User"
                     /label="rps8 CDS"
     gene            complement(81819..82223)
                     /gene="rps8"
                     /modified_by="User"
                     /label="rps8 gene"
     CDS             complement(82391..82759)
                     /gene="rpl14"
                     /codon_start=1
                     /transl_table=11
                     /product="ribosomal protein L14"
                     /modified_by="User"
                     /label="rpl14 CDS"
     gene            complement(82391..82759)
                     /gene="rpl14"
                     /modified_by="User"
                     /label="rpl14 gene"
     exon            complement(82884..83279)
                     /modified_by="User"
                     /label="rpl16 exon 2"
     CDS             order(complement(84302..84310),complement(82884..83279))
                     /gene="rpl16"
                     /codon_start=1
                     /transl_table=11
                     /product="ribosomal protein L16"
                     /modified_by="User"
                     /label="rpl16 CDS"
     gene            complement(82884..84310)
                     /gene="rpl16"
                     /modified_by="User"
                     /label="rpl16 gene"
     intron          complement(83280..84301)
                     /label="rpl16 intron 1"
     exon            complement(84302..84310)
                     /modified_by="User"
                     /label="rpl16 exon 1"
     CDS             complement(84455..85111)
                     /gene="rps3"
                     /codon_start=1
                     /transl_table=11
                     /product="ribosomal protein S3"
                     /modified_by="User"
                     /label="rps3 CDS"
     gene            complement(84455..85111)
                     /gene="rps3"
                     /modified_by="User"
                     /label="rps3 gene"
     CDS             complement(85096..85563)
                     /gene="rpl22"
                     /codon_start=1
                     /transl_table=11
                     /product="ribosomal protein L22"
                     /modified_by="User"
                     /label="rpl22 CDS"
     gene            complement(85096..85563)
                     /gene="rpl22"
                     /modified_by="User"
                     /label="rpl22 gene"
     gene            complement(85616..85894)
                     /gene="rps19"
                     /modified_by="User"
                     /label="rps19 gene"
     repeat_region   85802..111415
                     /created_by="User"
                     /label="IRb"
     exon            complement(85963..86396)
                     /modified_by="User"
                     /label="rpl2 exon 2"
     CDS             order(complement(87063..87453),complement(85963..86396))
                     /gene="rpl2"
                     /exception="RNA editing"
                     /note="Protein sequence is in conflict with the conceptual
                     translation; putative RNA editing of start codon"
                     /codon_start=1
                     /transl_table=11
                     /product="ribosomal protein L2"
                     /modified_by="User"
                     /label="rpl2 CDS"
     gene            complement(85963..87453)
                     /gene="rpl2"
                     /modified_by="User"
                     /label="rpl2 gene"
     intron          complement(86397..87062)
                     /label="rpl2 intron 1"
     exon            complement(87063..87453)
                     /modified_by="User"
                     /label="rpl2 exon 1"
     CDS             complement(87472..87753)
                     /gene="rpl23"
                     /codon_start=1
                     /transl_table=11
                     /product="ribosomal protein L23"
                     /modified_by="User"
                     /label="rpl23 CDS"
     gene            complement(87472..87753)
                     /gene="rpl23"
                     /modified_by="User"
                     /label="rpl23 gene"
     tRNA            complement(87919..87992)
                     /product="tRNA-Ile"
                     /modified_by="User"
                     /label="trnI-CAU"
     gene            complement(87919..87992)
                     /gene="trnI-CAU"
                     /modified_by="User"
                     /label="trnI-CAU gene"
     CDS             88121..94957
                     /gene="ycf2"
                     /codon_start=1
                     /transl_table=11
                     /product="hypothetical chloroplast RF2"
                     /modified_by="User"
                     /label="ycf2 CDS"
     gene            88121..94957
                     /gene="ycf2"
                     /modified_by="User"
                     /label="ycf2 gene"
     gene            95048..95311
                     /gene="ycf15"
                     /pseudo
                     /Note="Internal stop codons"
                     /modified_by="User"
                     /label="ycf15 gene"
     tRNA            complement(95529..95609)
                     /gene="trnL-CAA"
                     /product="tRNA-Leu"
                     /note="anticodon:CAA"
                     /transcription="GCCTTGGTGGTGAAATGGTAGACACGCGAGACTCAAAATCTC
                     GTGCTAAAGAGCGTGGAGGTTCGAGTCCTCTTCAAGGCA"
                     /label="trnL-CAA tRNA"
     gene            complement(95529..95609)
                     /gene="trnL-CAA"
                     /label="trnL-CAA gene"
     exon            complement(96149..96904)
                     /modified_by="User"
                     /label="ndhB exon 2"
     CDS             order(complement(97584..98360),complement(96149..96904))
                     /gene="ndhB"
                     /codon_start=1
                     /transl_table=11
                     /product="NADH-plastoquinone oxidoreductase subunit 2"
                     /modified_by="User"
                     /label="ndhB CDS"
     gene            complement(96149..98360)
                     /gene="ndhB"
                     /modified_by="User"
                     /label="ndhB gene"
     intron          complement(96905..97583)
                     /label="ndhB intron 1"
     exon            complement(97584..98360)
                     /modified_by="User"
                     /label="ndhB exon1"
     CDS             complement(98646..99113)
                     /gene="rps7"
                     /codon_start=1
                     /transl_table=11
                     /product="ribosomal protein S7"
                     /modified_by="User"
                     /label="rps7 CDS"
     gene            complement(98646..99113)
                     /gene="rps7"
                     /modified_by="User"
                     /label="rps7 gene"
     exon            complement(99167..99192)
                     /modified_by="User"
                     /label="rps12 exon 3"
     intron          complement(99193..99728)
                     /modified_by="User"
                     /label="rps12 intron 2"
     exon            complement(99729..99960)
                     /modified_by="User"
                     /label="rps12 exon 2"
     tRNA            101594..101665
                     /product="tRNA-Val"
                     /modified_by="User"
                     /label="trnV-GAC"
     gene            101594..101665
                     /gene="trnV-GAC"
                     /modified_by="User"
                     /label="trnV-GAC gene"
     rRNA            101893..103392
                     /product="ribosomal 16S RNA"
                     /modified_by="User"
                     /label="rrn16"
     gene            101893..103392
                     /gene="rrn16"
                     /modified_by="User"
                     /label="rrn16 gene"
     tRNA            order(103693..103729,104452..104486)
                     /product="tRNA-Ile"
                     /modified_by="User"
                     /label="trnI-GAU"
     exon            103693..103729
                     /modified_by="User"
                     /label="trnI-GAU exon 1"
     gene            103693..104486
                     /gene="trnI-GAU"
                     /modified_by="User"
                     /label="trnI-GAU gene"
     intron          103730..104451
                     /modified_by="User"
                     /label="trnI intron"
     gene            103834..104172
                     /gene="ycf68"
                     /product="hypothetical chloroplast RF68"
                     /pseudo
                     /modified_by="User"
                     /label="ycf68 gene"
     exon            104452..104486
                     /created_by="User"
                     /modified_by="User"
                     /label="trnI-GAU exon2"
     tRNA            order(104551..104588,105400..105434)
                     /product="tRNA-Ala"
                     /modified_by="User"
                     /label="trnA-UGC"
     exon            104551..104588
                     /modified_by="User"
                     /label="trnA-UGC exon1"
     gene            104551..105434
                     /gene="trnA-UGC"
                     /modified_by="User"
                     /label="trnA-UGC gene"
     intron          104589..105399
                     /label="tRNA-Ala (UGC) intron 1"
     exon            105400..105434
                     /modified_by="User"
                     /label="trnA-UGC exon2"
     rRNA            105588..108397
                     /product="ribosomal 23S rRNA"
                     /modified_by="User"
                     /label="rrn23"
     gene            105588..108397
                     /gene="rrn23"
                     /modified_by="User"
                     /label="rrn23 gene"
     rRNA            108499..108601
                     /product="ribosomal 4.5S RNA"
                     /modified_by="User"
                     /label="rrn4.5"
     gene            108499..108601
                     /gene="rrn4.5"
                     /modified_by="User"
                     /label="rrn4.5 gene"
     rRNA            108858..108978
                     /product="ribosomal 5S RNA"
                     /modified_by="User"
                     /label="rrn5"
     gene            108858..108978
                     /gene="rrn5"
                     /modified_by="User"
                     /label="rrn5 gene"
     tRNA            109241..109314
                     /product="tRNA-Arg"
                     /modified_by="User"
                     /label="trnR-ACG"
     gene            109241..109314
                     /gene="trnR-ACG"
                     /modified_by="User"
                     /label="trnR-ACG gene"
     tRNA            complement(109897..109968)
                     /product="tRNA-Asn"
                     /modified_by="User"
                     /label="trnN-GUU"
     gene            complement(109897..109968)
                     /gene="trnN-GUU"
                     /modified_by="User"
                     /label="trnN-GUU gene"
     gene            110297..>111415
                     /gene="ycf1"
                     /pseudo
                     /note="truncated pseudogene"
                     /modified_by="User"
                     /label="ycf1 gene"
     misc_feature    111416..129758
                     /created_by="User"
                     /label="Small Single Copy (SSC) region"
     CDS             complement(111433..113646)
                     /codon_start=1
                     /transl_table=11
                     /gene="ndhF"
                     /product="NADH-plastoquinone oxidoreductase subunit 5"
                     /label="ndhF CDS"
     gene            complement(111433..113646)
                     /gene="ndhF"
                     /modified_by="User"
                     /label="ndhF gene"
     CDS             114422..114589
                     /gene="rpl32"
                     /codon_start=1
                     /transl_table=11
                     /product="ribosomal protein L32"
                     /modified_by="User"
                     /label="rpl32 CDS"
     gene            114422..114589
                     /gene="rpl32"
                     /modified_by="User"
                     /label="rpl32 gene"
     misc_RNA        114648..114872
                     /gene="sprA"
                     /product="chloroplast small RNA"
                     /note="possible role in the maturation of chloroplast 16S
                     rRNA"
                     /modified_by="User"
                     /label="sprA"
     gene            114648..114872
                     /gene="sprA"
                     /modified_by="User"
                     /label="sprA gene"
     tRNA            115503..115582
                     /product="tRNA-Leu"
                     /modified_by="User"
                     /label="trnL-UAG"
     gene            115503..115582
                     /gene="trnL-UAG"
                     /modified_by="User"
                     /label="trnL-UAG gene"
     CDS             115686..116627
                     /gene="ccsA"
                     /codon_start=1
                     /transl_table=11
                     /product="cytochrome c heme attachment protein"
                     /modified_by="User"
                     /label="ccsA CDS"
     gene            115686..116627
                     /gene="ccsA"
                     /modified_by="User"
                     /label="ccsA gene"
     CDS             complement(116865..>118367)
                     /product="NADH-plastoquinone oxidoreductase subunit 4"
                     /exception="RNA editing"
                     /modified_by="User"
                     /label="ndhD CDS"
     gene            complement(116865..>118367)
                     /gene="ndhD"
                     /note="start codon may be formed as a result of RNA
                     editing"
                     /modified_by="User"
                     /label="ndhD gene"
     CDS             complement(118485..118730)
                     /gene="psaC"
                     /codon_start=1
                     /transl_table=11
                     /product="photosystem I iron-sulfur center"
                     /modified_by="User"
                     /label="psaC CDS"
     gene            complement(118485..118730)
                     /gene="psaC"
                     /modified_by="User"
                     /label="psaC gene"
     CDS             complement(118982..119287)
                     /gene="ndhE"
                     /codon_start=1
                     /transl_table=11
                     /product="NADH-plastoquinone oxidoreductase subunit 4L"
                     /modified_by="User"
                     /label="ndhE CDS"
     gene            complement(118982..119287)
                     /gene="ndhE"
                     /modified_by="User"
                     /label="ndhE gene"
     CDS             complement(119511..120041)
                     /gene="ndhG"
                     /codon_start=1
                     /transl_table=11
                     /product="NADH-plastoquinone oxidoreductase subunit 6"
                     /modified_by="User"
                     /label="ndhG CDS"
     gene            complement(119511..120041)
                     /gene="ndhG"
                     /modified_by="User"
                     /label="ndhG gene"
     CDS             complement(120435..120938)
                     /gene="ndhI"
                     /codon_start=1
                     /transl_table=11
                     /product="NADH-plastoquinone oxidoreductase subunit I"
                     /modified_by="User"
                     /label="ndhI CDS"
     gene            complement(120435..120938)
                     /gene="ndhI"
                     /modified_by="User"
                     /label="ndhI gene"
     exon            complement(121023..121561)
                     /modified_by="User"
                     /label="ndhA exon 2"
     CDS             order(complement(122690..123242),
                     complement(121023..121561))
                     /gene="ndhA"
                     /codon_start=1
                     /transl_table=11
                     /product="NADH-plastoquinone oxidoreductase subunit 1"
                     /modified_by="User"
                     /label="ndhA CDS"
     gene            complement(121023..123242)
                     /gene="ndhA"
                     /modified_by="User"
                     /label="ndhA gene"
     intron          complement(121562..122689)
                     /label="ndhA intron 1"
     exon            complement(122690..123242)
                     /modified_by="User"
                     /label="ndhA exon 1"
     CDS             complement(123244..124425)
                     /gene="ndhH"
                     /codon_start=1
                     /transl_table=11
                     /product="NADH-plastoquinone oxidoreductase subunit 7"
                     /modified_by="User"
                     /label="ndhH CDS"
     gene            complement(123244..124425)
                     /gene="ndhH"
                     /modified_by="User"
                     /label="ndhH gene"
     CDS             complement(124537..124800)
                     /gene="rps15"
                     /codon_start=1
                     /transl_table=11
                     /product="ribosomal protein S15"
                     /modified_by="User"
                     /label="rps15 CDS"
     gene            complement(124537..124800)
                     /gene="rps15"
                     /modified_by="User"
                     /label="rps15 gene"
     CDS             complement(125202..130877)
                     /codon_start=1
                     /transl_table=11
                     /product="hypothetical chloroplast RF1"
                     /label="ycf1 CDS"
     gene            complement(125202..130877)
                     /gene="ycf1"
                     /modified_by="User"
                     /label="ycf1 gene"
     repeat_region   complement(129759..155372)
                     /created_by="User"
                     /modified_by="User"
                     /label="IRa"
     tRNA            131206..131277
                     /product="tRNA-Asn"
                     /modified_by="User"
                     /label="trnN-GUU"
     gene            131206..131277
                     /gene="trnN-GUU"
                     /modified_by="User"
                     /label="trnN-GUU gene"
     tRNA            complement(131860..131933)
                     /product="tRNA-Arg"
                     /modified_by="User"
                     /label="trnR-ACG"
     gene            complement(131860..131933)
                     /gene="trnR-ACG"
                     /modified_by="User"
                     /label="trnR-ACG gene"
     rRNA            complement(132196..132316)
                     /product="ribosomal 5S RNA"
                     /modified_by="User"
                     /label="rrn5"
     gene            complement(132196..132316)
                     /gene="rrn5"
                     /modified_by="User"
                     /label="rrn5 gene"
     rRNA            complement(132573..132675)
                     /product="ribosomal 4.5S RNA"
                     /modified_by="User"
                     /label="rrn4.5"
     gene            complement(132573..132675)
                     /gene="rrn4.5"
                     /modified_by="User"
                     /label="rrn4.5 gene"
     rRNA            complement(132777..135586)
                     /product="ribosomal 23S RNA"
                     /modified_by="User"
                     /label="rrn23"
     gene            complement(132777..135586)
                     /gene="rrn23"
                     /modified_by="User"
                     /label="rrn23 gene"
     tRNA            order(complement(136586..136623),
                     complement(135740..135774))
                     /product="tRNA-Ala"
                     /label="trnA-UGC"
     exon            complement(135740..135774)
                     /modified_by="User"
                     /label="trnA exon 2"
     gene            complement(135740..136623)
                     /gene="trnA-UGC"
                     /modified_by="User"
                     /label="trnA-UGC gene"
     intron          complement(135775..136585)
                     /label="trnA intron"
     exon            complement(136586..136623)
                     /modified_by="User"
                     /label="trnA exon 1"
     tRNA            order(complement(137445..137481),
                     complement(136688..136723))
                     /product="tRNA-Ile"
                     /modified_by="User"
                     /label="trnI-GAU"
     exon            complement(136688..136722)
                     /modified_by="User"
                     /label="trnI exon 2"
     gene            complement(136688..137481)
                     /gene="trnI-GAU"
                     /modified_by="User"
                     /label="trnI-GAU gene"
     intron          complement(136723..137444)
                     /label="trnI intron"
     gene            complement(137000..137340)
                     /gene="ycf68"
                     /product="hypothetical chloroplast RF68"
                     /pseudo
                     /modified_by="User"
                     /label="ycf68 gene"
     exon            complement(137445..137481)
                     /modified_by="User"
                     /label="trnI exon 1"
     rRNA            complement(137782..139281)
                     /product="ribosomal 16S RNA"
                     /modified_by="User"
                     /label="rrn16"
     gene            complement(137782..139281)
                     /gene="rrn16"
                     /modified_by="User"
                     /label="rrn16 gene"
     tRNA            complement(139509..139580)
                     /product="tRNA-Val"
                     /modified_by="User"
                     /label="trnV-GAC"
     gene            complement(139509..139580)
                     /gene="trnV-GAC"
                     /modified_by="User"
                     /label="trnV-GAC gene"
     exon            141214..141445
                     /modified_by="User"
                     /label="rps12 exon 1"
     intron          141446..141981
                     /modified_by="User"
                     /label="rps12 intron 2"
     exon            141982..142007
                     /modified_by="User"
                     /label="rps12 exon 2"
     CDS             142061..142528
                     /gene="rps7"
                     /codon_start=1
                     /transl_table=11
                     /product="ribosomal protein S7"
                     /modified_by="User"
                     /label="rps7 CDS"
     gene            142061..142528
                     /gene="rps7"
                     /modified_by="User"
                     /label="rps7 gene"
     exon            142814..143590
                     /modified_by="User"
                     /label="ndhB exon 1"
     CDS             order(142814..143590,144270..145025)
                     /gene="ndhB"
                     /codon_start=1
                     /transl_table=11
                     /product="NADH-plastoquinone oxidoreductase subunit 2"
                     /modified_by="User"
                     /label="ndhB CDS"
     gene            142814..145025
                     /gene="ndhB"
                     /modified_by="User"
                     /label="ndhB gene"
     intron          143591..144269
                     /label="ndhB intron"
     exon            144270..145025
                     /modified_by="User"
                     /label="ndhB exon 2"
     tRNA            145565..145645
                     /product="tRNA-Leu"
                     /modified_by="User"
                     /label="trnL-CAA"
     gene            145565..145645
                     /gene="trnL-CAA"
                     /modified_by="User"
                     /label="trnL-CAA gene"
     gene            complement(145863..146126)
                     /gene="ycf15"
                     /modified_by="User"
                     /label="ycf15 gene"
     CDS             complement(146217..153053)
                     /gene="ycf2"
                     /codon_start=1
                     /transl_table=11
                     /product="hypothetical chloroplast RF2"
                     /modified_by="User"
                     /label="ycf2 CDS"
     gene            complement(146217..153053)
                     /gene="ycf2"
                     /modified_by="User"
                     /label="ycf2 gene"
     tRNA            153182..153255
                     /product="tRNA-Ile"
                     /modified_by="User"
                     /label="trnI-CAU"
     gene            153182..153255
                     /gene="trnI-CAU"
                     /modified_by="User"
                     /label="trnI-CAU gene"
     CDS             153421..153702
                     /gene="rpl23"
                     /codon_start=1
                     /transl_table=11
                     /product="ribosomal protein L23"
                     /modified_by="User"
                     /label="rpl23 CDS"
     gene            153421..153702
                     /gene="rpl23"
                     /modified_by="User"
                     /label="rpl23 gene"
     exon            153721..154111
                     /modified_by="User"
                     /label="rpl2 exon 1"
     CDS             order(153721..154111,154778..155211)
                     /gene="rpl2"
                     /codon_start=1
                     /transl_table=11
                     /product="ribosomal protein L2"
                     /exception="RNA editing"
                     /modified_by="User"
                     /label="rpl2 CDS"
     gene            153721..155211
                     /gene="rpl2"
                     /modified_by="User"
                     /label="rpl2 gene"
     intron          154112..154777
                     /label="rpl2 intron 1"
     exon            154778..155211
                     /modified_by="User"
                     /label="rpl2 exon 2"
     gene            155280..>155372
                     /rps19
                     /pseudo
                     /modified_by="User"
                     /label="rps19"
ORIGIN      
        1 aaaactttac aaaaaaaaaa ataggagtaa gcttgtgaca cgttcactaa aaaaaaatcc
       61 ctttgtagcc aatcatttat taaaaaaaat tgataagctt aacacaaaag cagaaaaaga
      121 aataatgggc gaacgacggg aattgaaccc gcgcatggtg gattcacaat ccactgcctt
      181 gatccacttg gctacatccg ccccctcgcc tacttacatt ccatttttac attatttaaa
      241 ttagaaaaca aaagattcaa gttcgaatat ttctcttctt tcttagttca atgatattat
      301 tattttgatt attatttcaa agataagaat atgaagtcaa aattttattt tttatgaaat
      361 gaaataaaaa agatatagta acattagtaa caagaggaac acgttatatt tctacaattt
      421 tcaataaata gaaaataaaa atagaatact caatcatgaa taaatgcaag caaataccct
      481 ctctttcttt ttcgataatg taaacaaaaa agtatatgtc agtaaaatac taggaaatta
      541 gtaaagaaaa aaaaaaaaaa gaaaggagca atagcaccct cttgacagaa caagaaaatg
      601 attattgctc ctttcttttc aaaacctcct atagactagg ctaggatctt atccatttgt
      661 agatggagct tcgatagcag ctaggtctag agggaagtta tgagcattac gttcatgcat
      721 aacttccata ccaaggttag cacggttgat gatatcagcc caagtgttaa ttacacgacc
      781 ctgactgtca actacagatt ggttgaaatt gaaaccattt aggttgaaag ccatagtgct
      841 aatacctaaa gcggtaaacc agatacctac tacaggccaa gcagctagga agaagtgtaa
      901 cgaacgagag ttgttgaaac tagcatattg gaagatcaat cggccaaaat aaccatgagc
      961 ggctacgata ttataagttt cttcctcttg accgaatctg taaccttcat tagcagattc
     1021 attttctgtg gtttccctga tcaaactaga agttaccaag gaaccatgca tagcactgaa
     1081 tagggagccg ccgaataccc cagctacgcc taacatgtga aatgggtgca taaggatgtt
     1141 gtgttcagcc tggaatacaa tcatgaaatt gaaagtacca gagattccta gaggcatacc
     1201 atcagaaaaa cttccttgac cgattgggta gatcaagaaa actgcggtag cagctgcaac
     1261 aggagctgaa tatgcaacag caatccaagg tcgcataccc agacggaagc taagctccca
     1321 ctcacgaccc atgtaacaag ctacgccaag taagaagtgt agaacaatta gttcataagg
     1381 accaccgttg tataaccatt catcaacgga tgccgcttcc cagattgggt aaaaatgtaa
     1441 acctatagct gcagaagtag gaataatggc accggaaata atgttgtttc cgtaaagtag
     1501 agaccctgaa acaggttcac gaataccatc aatgtctact ggaggagcag caatgaaggc
     1561 aataataaat acagaagttg ccgtcaataa ggtagggatc atcaaaacac caaaccatcc
     1621 aatgtaaaga cggttttcag tgctagttat ccagttacag aagcgacccc ataggctttc
     1681 gctttcgcgt ctctctaaaa ttgcagtcat ggtaaaatct tggtttattt aatcatcagg
     1741 gactcccaag cacacgagtt ttctacaaat caaaatagaa aatggaaggc ttgttattca
     1801 acagtataac atgacttata tactcgtgtc aaccaaggta tatgtggatc tattcaaatt
     1861 tttaacgaag ttgattggaa aaatccggac ttctctacag agaattataa tttcgatatg
     1921 atagtgggtt gcccgggatt cgaacccgga actagtcgga tggagtagat aagttccttg
     1981 ttaaataaaa taaatgttaa tcttaaatta aataaacaag taaagatccc tccccaagcc
     2041 gtgcttgcac ttttcattgc acacggcttt ccctatgtat acatcagttc ctttcgtata
     2101 gaaattagaa agacttaaaa aagttgaata ctcagttgat ttacccctta ttagtattac
     2161 aatcaacatt tcagaatagt gaaaattttt gatctcttcg tcatttattc gtcatttaga
     2221 caatctaaga atgaatcatt gagaattcgc cagatcattg atacaaaaaa tatccaaata
     2281 ccaaatccga cttctatata ctccccacaa actagacgaa gctcgtggga aggtcaacga
     2341 aagaacttct tcttccgacg ttaagaattc ttccaataat tccgagcccg atcttttcaa
     2401 aaaagtgcgt acagtacttt tgtgtttccg agctaaagtt ctagcacaag aaagtcgaag
     2461 tatatacttt attcgatata aagtcttttt tttggaagat ccactataat aatgaaaaag
     2521 atttctgcat atacgcccaa atcggtcaat aatatcagaa tctgataaat cggaccaaac
     2581 tggtttacta atgggatgcc ctaatccggt acaaaagtgt gctttagcta atgatccaat
     2641 caaaggaata attggaacaa gggtatcgaa cttcttaatt ggattattga ttagaaatga
     2701 attttctaac atttgactac gtaccattga atgatttagt cgcacacttg aaagatagcc
     2761 cataaagtca cgggaatggt tggataattg gtttatatgg atccttcctg tgttaaagta
     2821 catagaaaaa tgacattgcc aaaaattgac aaggtaaaat ttccatttat tcatccaagg
     2881 aaacgtccct tttgaagcca gaattgattt tccttcatac ctaacataat gcatgaaagg
     2941 atccttgaat aaccataggg taacctgaaa atccttagca aaggcttcta caagacgttc
     3001 tatttttcca tagaaatata ttcgttcaag aaaggctcca aaagatgttg atcgtaaatg
     3061 agaagattgg ttccgtagaa agacgaaagt ggattcgcat tcatatacat aagaattata
     3121 taagaagaag aagaatcttt tatttttttt tgaaaaggag taaccgggct tctttgaagt
     3181 aataagacta ttcaaattac aatattcgtg gagaaagaat cgtaataaat gtaaagaaga
     3241 ggcatctttt acccaatagc gaagagtttg aaccaagatt tccagatgaa cggggtaggg
     3301 tattagtata tctaatacat aatttagatg tgaaaaattg tcctctaaaa aaggaaatgt
     3361 tgaatgaatt gatcgtaaat tatgagattt gaaaatcttt ttgccttcga aagaagataa
     3421 agaagatatt aatcgtatag aaaacggaat ttccacaata catgcaaatc cctctgatat
     3481 catttgagaa tacaaactct tgttgcaccc caaaaacgga tttttgttag aatcattagt
     3541 agaaataatc aaatgattct gttgatccat tcgagtaatt aaccgtttca caattaggaa
     3601 actaaattta ttgttataac ctgaattttc caacaaaatc gacctatttc tatttaaacc
     3661 atgatcctga gcaagtgcat aaatatactc ctgaaagata agtggatata ggaagttgtg
     3721 ttgttgcgag ctatccggct gtaaatatct gtggatttct tccatttgaa attcgatttg
     3781 aaccaaagat ggaagatttt gagggttatc aaatgataca tagtgcgata cagttaaaac
     3841 aaagtattgt agtaagaata gataccttga atacaggtaa acttctcaac ggattctcta
     3901 tcatctcttt tttttttcgt ttcatttaat tggtctatgt tatagtgtta taggataata
     3961 agatgtttag aaatccttta ttttttcaac ctaatcgctc ttttgacttc ggaaaaaact
     4021 ttctttatca atatactgtt tcttctacac acatctccat aatcgaaaat ggtaatagtt
     4081 aggattcatt aaaaaaattg agaacccact catgggacaa gaaacccttc ccgcaccagg
     4141 cactaataaa tttttaacgt ctaattagat cgggaatcat tcaaattaag aacaaaagct
     4201 cgttgctttt tctttcccta taatttaatt gaagccgcag ccttatccat ttattcattc
     4261 gacccaactt tattttgttc cgttccaaga attctaacac agttttatac ccatctagga
     4321 acaatgaaat attttcagaa ctttccgttg atacgacatg ctatttttac cattcattcc
     4381 ctttcaggat cagtcgcggt cttccaaact ttaccgagag tatggacgaa tccctcacct
     4441 catccatatg tgtaaaagac actagccgca cttaaaagcc gagtactcta ccgttgagtt
     4501 agcaacccga agaaaatatc gaaaaaatta tgtagatcca atccgaagaa aaagaaataa
     4561 ctagattaga caagacaacc aaaaaccatt gaaagaagaa atcgaaaaaa atacattcac
     4621 actttcgaat tcatttaaaa cagaaaataa aactaaatag atccacttaa tttatcacaa
     4681 tgaattatat ttgttcgata cactgttgtc aatataaata ttgaatattg aaaaaaaaag
     4741 tggaaaacaa aactacaatt tacttaaatt tacttagatt tattgaattt ataatggatt
     4801 caatcaagtt aactgagata agcaaacttg atttcattcc gaaatgcccg aattaactat
     4861 ttcgaagatc aataaaataa gaggttttgt cgttatagaa cacggaattc actggaagca
     4921 atgataaata aatacaaata gaaaagaaaa gggaggaaat acaaaaaaat agaagagaaa
     4981 agtcatacaa agttatatac aaatcactac cccctttttt gtatttcctt aatttatttc
     5041 cttaattgaa tttcggttga ttaagacgaa gttccttaaa aacctctgcc ttctttaaaa
     5101 tatcctgaac agtttctgta ggttgagccc ctttttcaag gaaatataaa atagcaggaa
     5161 catttaaata agtttgattc tttatcggat cataaaaacc cactttctga agatcttttc
     5221 cttctcttcg ggatcgaaca tcaattgcaa cgattcgata gacggctcat tgggatagat
     5281 gtagatgaac aacacccccc ctagaaacgt ataggaagct ttctcctcgt acggctcgag
     5341 aaaaatgatt gattcgaagt tttgtctctg tatggaattc tatctaagaa atgacaactg
     5401 gatccataaa atgatcaaag caattaaaga tctaagtctt tttttcttcg ttcttcctta
     5461 aaataaaaaa gaaaccattc gtactctcat aactcaagtt ggataacttt caaacagttc
     5521 aaaggaaaat ctttcggcaa tttcatttat tgagcggtct ttcctccttt tttgtttgtc
     5581 tcgtttaaaa tcggattctt cagtctgatc cagttattaa gacaattaaa aaggtgtttc
     5641 cttgttctgg gatcctttat ctttgtttta ttttaaatca ttgggtttag acattacttc
     5701 ggtgcttttt aatcctttca aaatggcagc aacataccct ttttgcgatt tttatgaaag
     5761 aatcctacaa gatgatggat tccctcgtga aacactttgg atcgaaaaag tttgatcaat
     5821 tccaataaat tttttaattt gaaacttgct cgaattggat tctttcgatt tccataccta
     5881 agatatatta gatatattta cgaagttgtt ttaattgttt tattgattgg cattaaccct
     5941 agacccttgc cccgagaaag aaattaatac tttctactcg agctccatca tggactattt
     6001 acattccaag acaacaaaaa acgaggggtt ctagtgaaac agaaccaatg atgtcgagtt
     6061 aagagcacct tcattcctac aaaaaatggt ggatgtacaa atccacaacg gatcgtgtcc
     6121 ttcaagtcgc acgttgcttt ctaccacatc gtttcaaacg aagttttacc ataacattcc
     6181 tctaagaacc ggtatggaat tgattcaatt atggaatcat gaatagtcat tggttgggct
     6241 gatgtataaa caccataatc taaagtattt tctatatctt ctatatctat agtatataga
     6301 tataaataat actatagatt aatactatag atatagggtg gataaatatt tttctgaaga
     6361 agtcttagta agaccccatc gctaatatta aattgtctaa cattataata ttaattaata
     6421 aatatatata ataaaaaatt tttttatata aataaaataa gacgaataaa cgaattcttt
     6481 ttaattctgc atcttcacgt gacttaatag gagagaaaga ttcagcttct aaggaatgat
     6541 ttaaactatt tctctttcga aatttcgaat caatttcgaa agttcccctc tcgacatcat
     6601 tattccaaga aaatttgata gttaaaaata acttttgatc atcttaggaa aaaagataag
     6661 tctttttttt tttttacgaa atgcgagctg gctgggcaca aagccaaaca agcccagatt
     6721 aagtccagtt tttgctcctt ttttctattt tagcctacct cattgattaa gaattaagag
     6781 acttagtgaa ttgaattagt accaaaaacc ccttcttggc gaaaagtcaa gaaatccaca
     6841 aaaaagaaaa ttgaatctaa ttaggctaat ttagggggta gagaatatga gatagggaat
     6901 atggattctt tcgtatctcg attcagtttt tgaaaaaaaa aaaaaacgat tcatcgaaga
     6961 aaaaaatcag aaacaacaat cacattccag ctaacatttc gattttaaac agaacattgt
     7021 taaaaaagca atctatattg tcagagaata tatatgttct gggacggaag gattcgaacc
     7081 tccgaatagc gggaccaaaa cccgttgcct taccacttgg ccacgcccca tttagatttc
     7141 tatgcgatac taataaagta tattgctggt tttgtttgtt tgtcaactct agcccaaata
     7201 tctatagaat cgattagatt ggtattcgga tttttctatg tttttggtat gtgtagatat
     7261 agaattcaac ttaatttatt gatcattaca tataattcaa ttaagatatt gtatgaaaat
     7321 attatttttt cgattctcct tttctcaaag gaggattttt gattgggtgg gttcaaagaa
     7381 aaagaaggat tttttgttta ccttacttac tttccttttc cttataactt actttccttt
     7441 tccttatata aataactcaa tcaaaatgca attatctcca agaacaaaaa gtctgttatg
     7501 cttaatacct ttagtttgat cggtatctgt cttaattcga ccctttattc gagtagtttt
     7561 ttcttcggca aattgcccga ggcctatgct tttttgaatc caatcgtaga tattatgcca
     7621 gtcatacctc tgttcttttt tctcttagcc tttgtttggc aagctgctgt aagttttcga
     7681 tgagatcctt aataatatcc tagaaaattc atgatttatt cgagaaaaaa ttagaaaatc
     7741 aataaaatca gataagcttt accgtttgaa atctcgattc aaacattgaa attcttggat
     7801 agtcacaaga aatccggctt aacttaattt ccttcttttt tggcgctttc ctttccagtg
     7861 aaagacctta ttaggctcct cttgtgtata taaaaaattt ggttaatgac aaactcttat
     7921 tataaaagaa tttctgaaaa ttcttttaga gaaagagctt cgttgcttgg tgtcaaacta
     7981 ggatatgcga tggatgatct attctctttt tttttttcaa aaaaatcatc ttggagattg
     8041 tgtaatgctt actctcaaac tcttcgttta cacagtagtg atattttttg tttctctctt
     8101 catctttgga ttcctatcta atgatcccgg acgtaatcct ggacgtgaag aataaaataa
     8161 aaaaggtttt tccttgcttg attttcaaat tttcttagga tttggtctat tccacacatt
     8221 taactaagaa taagaacaaa ggatttcgaa atttgaaaaa aaaaatcaag tcatcaacgg
     8281 aaagagaggg attcgaaccc tcggtacgat taactcgtac aacggattag caatccgccg
     8341 ctttagtcca ctcagccatc tctcccaatt gaaaaagata attaatacat gagatagcac
     8401 attaagataa aggaaagaat ctttctttct ctcttttctt ctttctatat tatatagata
     8461 tgtacaactt ttatcatcaa tttcctttat ctctttatct aaagtaaagg aagggctcag
     8521 aagagccaag aatctcaaga aaaataaaga agacctcttt tctttgtctt gattttgttc
     8581 gaaaggaccc tcttattctc atggcctggt ctggtcagta cccagccggg cctcttttgt
     8641 tccaattaat ttgaaaacaa aaatgtctgt tatagttgta atatttcatt ttaattgaat
     8701 agttaatatt caagcaacaa gaaaaaattc ccatttttta tatttttata taaagtcaaa
     8761 taaaatatat gaaatagaaa attcgatcaa aaaaaaagtc tcatttctct ttctgctttt
     8821 ttattttatg tttaccatct tgctggacta aaaaaaagaa gctttcgagt attccacaat
     8881 gcatttttat gttatgattt tagtcgtttt gacgacccta tcttatccta tcttaattac
     8941 cacaattccc ctgttcgaca aaagttgtat ttgtatacaa taatcggatt gtagcgggta
     9001 tagtttagtg gtaaaagtgt gattcgttct attatccctt aaatagttaa agggtccttc
     9061 ggtttgattc gtattccgat caaaaacttt atttcttaaa aggattaaat ccttttcctc
     9121 tcaatgacag attcgagaac aaatacacat tatcgtgatt tgtatccaaa ggtcagttag
     9181 acattgaaaa attggattat gaaattgcga aacagaattt ttgaattgga tcaatacttc
     9241 caattgaata agtatgaata aaggatccat ggatgaagat agaaagttta tttctaatcg
     9301 taactaaatc ttcaagtttt tatttgtaaa gaagaaagtg aagcaaaata gctattaaac
     9361 gatgactttg gtttactaga gacatcaaca tattgtttta gctcggtgga aacaaaatcc
     9421 ttttcctcag gatcctatat aaatagaaat agagaacgaa ataactagaa aggttgttag
     9481 aatccccctc ttctagaagg atcatctaca aagctattcg ttttatctgt attcagacca
     9541 aaagcttaca tagatgttat gggtagaatt cttttttttt ttttcgaatt ttgttcacat
     9601 cttagatcta taaattgact catctccata aaggagccga atgaaaccaa agtttcatgt
     9661 tcggttttga attagagacg ttaaaaataa tgaatcgacg tcgactataa cccctagcct
     9721 tccaagctaa cgatgcgggt tcgattcccg ctacccgctc tatatctatt tattctaaat
     9781 atttgaatct attcattaaa ttcattaaat caaatttagg ttattagtat tagtacatca
     9841 ttgaatatac aattcaaaaa attctttcac atctgattct ttctgttttt ttttttcaaa
     9901 caaaaagtga aaatacgaaa aaaaatcaga atgaaaagcg tccattgtct aatggatagg
     9961 acagaggtct tctaaacctt tggtataggt tcaaatccta ttggacgcaa tttatttcca
    10021 tatatatatt tttttttaga tttcgataac aagaaagact gtttgaatat ttgaatccaa
    10081 gatgcttaag tccttttttt attaagatta agacaaaagt gataaatatt tctttatgct
    10141 tgttcctgaa gtataaaacg atccttttgt tcctgaatag cttccttcaa aagggcttct
    10201 gcttcctcgg taaatgtctt ggtagaagat atgatttctt ggaactgagg tttagtagtt
    10261 tttaagtaag tacgtagctc aacaagaaat ttccttacct gtccaacttc taatgaatca
    10321 agataaccgt ttgttccggt ataaatagtc attatctgct cttctaccgt gagaggggct
    10381 gattgggatt gtttaagcaa ttcacgtaat cgttgacctc ttgccaattg attctgagta
    10441 gctttatcga gatcagaagc aaattgtgca aaggcttcta attctgcgaa ttgcgctagt
    10501 tctaatttta atttaccagc tacctgtttc atggctttta tttgagctgc ggaccccact
    10561 ctggaaacgg agatacccac attaatagca ggtctgattc cagaattaaa taggtcggcg
    10621 gataagaaga tttgtccatc agtaatggaa attacattag taggaatata agccgaaaca
    10681 tctccggatt gagtttcaac tattggtaag gcagtcatac ttccttcacc taaactcgaa
    10741 cttaatttag cggctctttc caaaaggcgt gaatgcaaat aaaaaacatc tcctggataa
    10801 gcttcacgac cgggcggtct tcgtaataga agagacattt ggcgataagc ttgcgcttgt
    10861 ttggagagat catcataaat gattaaagtg tgtcgttcac gatacataaa atattcagcc
    10921 agagctgctc ctgtataagg agcaaggtat tgtaatgtag caggggaatc cgccgtttcg
    10981 gctaccacaa tagtgtattc catcgctccc ctttcctgta aagtagttac tacctgggcc
    11041 acagaagacg ctttttgccc aatagctaca taaacacata ttacattttg accttgttga
    11101 ttgagaatcg tatctgtggc tactgctgtt ttaccggtct gtctgtcccc aataattaat
    11161 tctcgttgac cacgtcctat agggatcatc gaatcaatag caataagtcc ggtttgaaga
    11221 ggctcatata cggaacggcg cgaaataata ccgggggcgg cagattcaat taatcgaaat
    11281 tcagaagctg aaatttcacc tctaccatca ataggtttag ccagggcatt tacaacacga
    11341 cccaaataag cctcactcac gggtatctga gcaattcttc ccgttgcttt tacagaactt
    11401 ccttcttgta tcaacaaacc gtcgcccatt aatacaacac caacattatt tgattccaaa
    11461 ttcagagcaa tgcctattgt accctcttca aattctacta attcacccgc cattacttca
    11521 tcaagaccgt gaatacgagc aatgccatcg cctacttgaa gtacggtacc tgtatttaca
    11581 atctttactt ctctattata ttgttcaata cgttcacgga taatattact aatttcgtca
    11641 gctcgaatgg ttaccatgat tctttcttta ttcttttttg aaagaaaaaa aataatacct
    11701 acagtagaaa gactaatcag ttatttcttt cattgttccc aacatgccaa tattggcact
    11761 aatggtacgt aaatgtaact cgttgttcaa acaactattc agagttccta gagctcctcg
    11821 taaggcttgt tggaaaaccc gttgtcggac ttgattaatt gccctttgct gttcaaactg
    11881 aatcgtttcg tttttgtaat tttctaattg ttccaaagtt ttataagttg aattaatcaa
    11941 attcaatttt tctcgttcta tctcggagta tccattcact cgaaactgct cggcttcggt
    12001 ttctactttc cgtaaacgag aacgagcttt ttcgagttgt tcaatagccc ccccacgcag
    12061 ttcttctgaa tttcgaatag tattcaagat cctctgtttt cgattatcta ataaatcact
    12121 taatgaaagt agattatttt tccattcctt tccaaaattc cataatccct tcccgaacca
    12181 aacatgaatc tttcgattca tttggctctc acgctcaatt acttaaggta aattctcata
    12241 tcttttttta tgaatgtaat gagcctatct tctcttcttt gttcatattc caaaaagata
    12301 tcgaaactaa tgtaagacca aaatagtcgg aggactcttc tgacaaactc aaaaatatgt
    12361 aattgtcagc aaagttgttt cttttttttt caaatccaaa aagttcttct tacttagaat
    12421 aggtcgtcga ttcagcatta gataaagggg gtaaaatccc tgtttttaca atttacaata
    12481 agcggttaaa atcattttat caatatgagt atcctatatc gataaaatat ttattttgaa
    12541 accacctcta acatagtggt agaaagagta ccatgctgcg tctagacttc aaacagtttg
    12601 ttttaaccat gttaatagtt ccacattatt ggttaataga gaatcaaaat aaatttacca
    12661 atgaatcgcg aaatgctatg gttcttacat ataatttatg aatttataca gaagtaattc
    12721 gcgagatcat gcacctctct ttcctactta taacggaaaa gggtacagtt ggttggtcca
    12781 acctattctt gaaataaaca actcgcacac actccctttc caaaaaaaat caatacacca
    12841 agcactacac ttagatttat tggatttgtt gctaaaatat cggtattaaa cccgaaactc
    12901 ccggcagatg gccagtggcc caaagaaacg aaagaatcgg ttacgttttt catatgatct
    12961 cctcttatag atagactaaa aaatcgaaca gagttctttt tgtagcactt cgcccctctt
    13021 tttatttatt cttttatttt ttctgaaatt gagtaaaaaa ataaaaaata ttcgagttag
    13081 ttagaaatta tgaactaatg aactagccct tttattggtt attggaacac taacacttac
    13141 taaaaagagt ttcccttggt ctatgaacgg gaaggatgaa agcgagtcaa gtaggctaat
    13201 tcctcatccg caaatcagcc cttcccctag gttcttttct caaagaataa agaatggtag
    13261 gagggaaatc ttgatagaat ttgaaaaagc aaacgacaag tcgaaggcaa taaaatatga
    13321 aaaagaaata tatttttcat atttctaagc taagattaaa caaaaggatt tgcaaataaa
    13381 agtgctaatg ctacaaccag tccataaatt gttaaagctt ccataaaagc tagactaagc
    13441 aatagcgtac ctcgtatttt gccctctgcc tcaggctgtc tcgcgatacc ctctacagct
    13501 tgacccgcag cagtcccttg accaactcca ggtccaatag aagcaagccc tacggccaat
    13561 ccagcagcaa taacggaagc ggcagaaatc agtggattca tgataagttc ctcgtaccaa
    13621 aaaaagaaat ggttaatgat acaatcaacc aatgaattat gacttaatta ttccctcact
    13681 aggactcatc cagtcgaagt aactaagaac ttcggattga agtaataaga ttcttgaatc
    13741 atcaaaacaa cttcgatata tcttttttac tttttagcca cagagtcttt gtgaacccat
    13801 acgactttca ttcttccatt tcttgttctt ggttcgaact gttagttgaa ttatttcttg
    13861 atttcatccg tttattcatt caattcacag tcacaagggg ccggaaggac ttctagtcta
    13921 ttagaatccc ctagaaaaat atatctttag tagttcattt catatataac tagcactagg
    13981 caatatctaa tatcacatat acatgtcttt cttccataac gtaaaccaag cattcatctt
    14041 agattcaatc ctattcgaga atcaagcgtc gaaacatcta gaagggttcg cttatagtta
    14101 ttcaagtaca gatacctccc gcccctttct aaaatactaa aaaaaacttt tgaaaaattc
    14161 ttttgaatct taccttttct tattattcca cctagagaaa tctaaatgga caaattgatt
    14221 aggacgacaa attccatagg tatagaaata tcattatttg attgatctaa gttcatgcac
    14281 tttattaata aaactgaata aaaaaattat tcatttttat tatttattta ttattaatat
    14341 tttggtgaat cgttgaataa aatcaactga aagggaaatc atttcgccct tttttttatt
    14401 taattacacg tcgtaaacct atacaacaag aattattgac aaaaattctt atattcaaat
    14461 tgttttaaca atgaattaat aatgagatgg actaagcaat ctaaagtgaa tattcattga
    14521 gacgaagtat gatattaagt gaaggaaagg ggaattttag gaaaaagatc tttgttttta
    14581 gatctttttc cccttactct ttaatatcat cgtaatgttt ttgctatcac tctagatcgt
    14641 atatagcata gttgtatatt tagattcccc tattctattc cgtaagttaa gtaattctct
    14701 taagacaccc accatataca tttatacatt gctgtgggct aagctaaaaa agactatttc
    14761 aatgatggcc ctccatggat tcacctatat aagccgcggc taaagttgca aaaataagag
    14821 cttgaatacc acttgtaaat aatccaagga gcatgacagg tataggaact actaagggta
    14881 ctaaagaaac aagaacaaca actactaatt catcagctaa gatattcccg aaaagtcgaa
    14941 aactaagtga taaaggtttt gtgaaatctt ctaagatgtt aatgggtaaa agtattgggg
    15001 ttggttgaat atattttccg aaataaccta atcccctttt tgtaagaccc gcatagaaat
    15061 atgccacgga tgtgagtaaa gccaaagcaa cagtagtatt tatatcattc gtgggtgcgg
    15121 ctaactcccc atgaggtaat tgtatgattt tccaaggtaa aagagctcct gaccaattag
    15181 aaacaaaaat aaataaaaac atagtgccaa taaaaggaac ccagggccca tattcttctc
    15241 caatttgagt tttactaaca tctcgaatga attcaagaac atattcgaag aaattctgac
    15301 ccccggtcgg aatggtttgt gggttccgaa cagctatagt ggctgaacct aataagatag
    15361 caattacaac ccacgaagta ataagtactt ggccatgtac ttggaaacct cctatttgcc
    15421 aatagaaatg ttggcctact tccacaccgg atatatcgta taaccccttt agagtattga
    15481 tggaacatga tagaacattc atattgcctt gccctctgaa aaaatcgaac tttaaacaaa
    15541 attttttgat tcaaccatct ctttgtctac ttgaatcgga tattttgaat accaactaag
    15601 atttagaata ctaataaatc acataatatc cccagttatt ttgatctatt tttggaaatt
    15661 cagaaatagt aagcgattcc ataagggatt tctagggatt tctgaagtaa gttatttatc
    15721 ttattatgtt attattaatc aaggatttct tatatagcta gaacgaccct cacaaattgc
    15781 gaatactaat ttgttaagaa ttaatcggat tgaggatatg gcgtcatcat tcgctggaat
    15841 tgaaatatct gcgagatcgg ggtcacaatt tgtatcggtt aaacaaattg ttggaattcc
    15901 taaagtaata cactctcgca gggccgtata ttcttcgtgc tgatcaacga tgattacaat
    15961 atcgggtacc cctgtcatat atttaatccc gcccagatat gtttgcaagc gagataattg
    16021 tcttttcaac atagctgcat ctcttttcgg gagacggttg agtctccctg ttttttgttc
    16081 cattctcaag tccctgaact tatgaagtct tgtttctgta gtggaccaat tcgttaacat
    16141 accgccaagc cattttttat taacataatg acaccgggcc cttattgcag cccactctac
    16201 tgaatcagct gctttatttt tggtaccaac aattaagaat tgttttcccc tacttgctgc
    16261 gtcaaaaact aaatcacaag cttctgataa aaaacgagca gttctagtaa gatttgtaat
    16321 atgaataccc ttacgctttg cagagatata aggcgccatt ttaggattcc atttcctagt
    16381 accatgacca aaatgaactc ctgcctccat catctcttcc aaatttatgt tccaatatct
    16441 tcttgtcatt tctccccaca acctcccccc ctttttttat tctttttcaa aaaaaaaaag
    16501 agacgaggaa ccctgaactg aaataaataa ttgttccgat ggaaccttct cttctactgt
    16561 agattggacg tagatacacg acccaaacca ttattctttt ctattcatta ttctttttat
    16621 taccaaagca aataaccata ccaaatgcag atagcgaaag agacgaatcc gttgttagga
    16681 atcattaaat cctataaatg attgttcggg tatgtcctgg aatttttttg aaagacaaga
    16741 atcaaataat tttctgtggt ggaacaaaat atctctcatc tccccctcga atagatttgt
    16801 tttttttgtt tccaaaggaa tgttgttatg ttgttttgaa gggtgcacta atcccttgaa
    16861 tccggtacca acgggtatca ccccccccaa aacaacgttc tctttcaggc ctttcaacca
    16921 atcgatacga ccccggagag ccgcttttgc taaaactcga gcagtttctt gaaaacttgc
    16981 ttcagatatg aaactttgag tattgagaga tgctcttgtt attcccaata agacgactcg
    17041 gtaacagatc gcttcttcca aagcgcgccc cattcgttct gctcgcaaca atccaataag
    17101 ttctccgggt gaaaaaacat tagacattcc atcttctgaa atcaacactt ttgatgttat
    17161 ttgacgtaca ataatttcta tatgcctatt atgaatctgc accccctggg agcgataaac
    17221 ctgttggatt ttattaacca aagagattcg gctttgcgct atagttagct cagcaccaat
    17281 caagaatccc caaggaattc caagaattct tgggatacat ttgttccaac cctcaaccct
    17341 cttttctaga ttcatggata ttgaatcaat cgaacgcact tctaagacct gttctacttt
    17401 tggaagaccc tgtgttatat caccagatct cgatttttca tatataaatg taactaatgt
    17461 atctccttcg taaagggttt ccccataatg gccatgaaca gttgctccgg gggtggccaa
    17521 ataaggctta gctgatcgta tcactatcga gtcaacttga acaagtataa cttgacccga
    17581 tttgaggggc ggtccatttt tggctataca tacattttca caaataaact gtccaagact
    17641 aattatttta gatgtctctg cacaataata gtgatggaga aaagaccaat tcaaattgaa
    17701 tggatttaaa ataatgttac ggcatggatc gggattaaaa atttttccat tttcatccat
    17761 taaataatat tttaatttaa tcacttgaaa agtctgtttt aaattgtcaa gttgcaaata
    17821 tttagttact aagatctgat tatgagttat taaatggtaa gatgaataaa aattctcaat
    17881 tggaaggcat gttcctaaag ggcccaatga attcctaatt ggaattaggg gatctttttt
    17941 aattgattct tttatcacac tgtgatattt tacatctttg aatggctcca ttcgagaaca
    18001 attggctgct gacaaaatta tcaacgactg acattcctta tttctattca acaacgtatg
    18061 aatagttcct tgaggttggt taagagattg ttgaattttt gccttggaat aggaataaat
    18121 agcagaaaag ggattgatat tggtacaatc tgatccatta tcagagagca atcctgaccc
    18181 cgacggatca ttcctttttc cgatatacga aataggggat ttcactaagt tgatttttag
    18241 gaaatgtcga atcaaaccat ttgtccttat ttcaacaaaa gaagcacggg cttcttcgca
    18301 agaagaactt tttttgtctt ggttccaatt caatactaaa caagtccgaa ctaattgaat
    18361 acttgtgtca gaaattcctc gaatcggttt gccatttcca taaaggatat aattgacaat
    18421 tcgaagttgc acattatccc tttcctgcaa tggatccggt ggaaaaaggg ttcctaaatt
    18481 tataccgtcc gttatttcat atgtgacgac aggtcgaact aaaacaaaaa accttttctt
    18541 actaggtgta attcgttgga catagatcca attttgaact tttttgtatt ccttggaatt
    18601 tctttttcct gttcctggtg gtatcaaaac gccggtatgc ctggatatct tatccgtctc
    18661 tccaggaaaa tggatatctc cagaaaagat tttcagttca attcgttttt tttttctctc
    18721 cacccggacc aacccaccga ctcggcttct tagatttaag gtgatttgtg tatcgacccc
    18781 aacgatacta ttgttccgta ccattaggga agaagatccg ggcaagatat gcacctcttc
    18841 aggaatgaaa aaaaatcgat ctactttcat ttggtatttt ggcctaaatt ccttgactcc
    18901 tcgatactca atcaaatcct cttttttgat gactgaatgc gtttctatag tcccatattt
    18961 aataatgccc gaactctttc ttctgtatcg aggatcatcg aaataagcaa gaatactatt
    19021 tcgacggaaa ataccattta cggggatttc aatcgagata cctgaacagg gcattagttc
    19081 attctcgagt tcttgaatcg agtgtagtgg aatgatgaat ttatttcttc gcctttttga
    19141 taataaagca gaattcccgt gaagaatagg cgaatatacg agattatact ggccagtaca
    19201 tatgattcga ttaaggtctg aataatcagg aatcctatct tctttttgac cataaaaatc
    19261 cgaactaaac aatttctgcc tcgcctgatc attggttact gagaggttag aagtatatct
    19321 tcgcttgcca gaaagagaat gcgcattcat ttgatcctga tccttgtgga tcgaaaggta
    19381 gactagactg gacctgcacg gccctcctaa taatatccat aaatgacttg tttttggtaa
    19441 tagatgaaca ttaccatatg taaattcggg tgcatgatag acatcggtac tccagtgcat
    19501 ttctccgtct gaatcagaat aaatatgttt tcgaaccttc tctttaaaat tcaaagtgga
    19561 tattcctgcg cgaatctcag caattacttg ttctgattct acgtattgat cgttttgaac
    19621 taaaagcaaa cttttgggtg gaatattcac attatgtaga atatcttcac tctcaatagt
    19681 tacatacaag tctatagaac atagaaaggc gggatgccca tgacgtgtac gtgtcggatg
    19741 aaccaagtcc tcattgaatt ttatttttcc attagatggg gctcgcacat gttctgcagt
    19801 accccccgtg aatactcctc cggtatgaaa agttcgtaat gttaattgag tacccggttc
    19861 tccaatcgat tgacctgcaa taatacctac agcttccccc aattcaacca ggtcgccatg
    19921 agtaggacta cgcccataac ataatcgaca aatccaagat gtactcctac aagtaaaggg
    19981 agttcgaata gagattggtt gtgcccgaaa ggttatgaat cgatttacaa gtccaatgcc
    20041 aatggcttgg tttctagtgg caatacatcg tgaacccatg tatatatcat ctgctaatac
    20101 acggccaatt aatgtttgac taaaaatcct ttccggcatt atcccattcc gaggactcac
    20161 agaaataccc cgggcggtgc cacaatccgt tcgacgtaca acaatgtgtt gaactacttc
    20221 aacaagtctg cgagtgagat atccagcgtc tgatgttcgt acagcagtat ccacaactcc
    20281 tttacgggct ccgtagcaag aaatgatgta ttctgttaaa gagagtcctt cgcgtaaatt
    20341 gctttgaata ggtaaatcaa tcatttgtcc ttgaggatcc gacattaatc ctctcatacc
    20401 tactaattga tgtacctgag atgcatttcc tcgagctccc gagaaagaca ttatatgaac
    20461 tggattaaaa gggtcagtca tcctaaaatt cggattcatt tcttggcgca aatattcact
    20521 tgtagcatac catatttcaa tggattgacg taatttttct accgcgtgta catttccata
    20581 ctgatggtgt ttttccaaaa tcaaactttg ttgttcagca tcttgaacta gccatccctt
    20641 agaaggtatt gttaaaagat catcaattcc taatgaaatg gatgtagcag tagcttgttg
    20701 gaaccccaga gtttttactt gatccaggat atgtgatgta tatgccattc cgaagtgctc
    20761 tattaatcta ctaataagtc gtttcatggc agttccgtct atcgctttat tgtgaaagac
    20821 cagattggcc cgttctgcca taagtacctc catattccgc tgagtaggat tcgacaatgg
    20881 gtttgagtcg gtgattgtaa aacttccttt tatcgatctt gattcgcgta taaattccgg
    20941 aactatggac ctagctgaac cggagagccc cgaagtccca cggtatcata gaattaggta
    21001 gcatatgaat aggcccgaga aaacccctgt atagcttctt cgatttctcg ataaagagca
    21061 atatgaccaa cagtggttcg aatgtatata aaaagtattt ttttttttag acttcttact
    21121 attagatagt gtccataaat ctcataaaaa gtacctaaag attcatagtg aacttcgatg
    21181 ggagtttctc ttgaagcaat aacgcgttga tctagtcgcc accggagcca caaaggacta
    21241 tctaaattga ttcgtttctg ccgataagcc ccaattgcat cataggaatt cgaaaaaaag
    21301 ggttctttcg tatacttata gtaactattg tcacttcttt tttgattttg atagtttctg
    21361 cgattacatg gattatatct atttacacaa atacctcgat gatttccgct cgttaataca
    21421 tagagtccaa taagcatatc ttgcgttggc acggaaatgg gatccccaat agccggagac
    21481 aaaagattca tatgagaaaa cataagtaaa cgggcctcta cttgagcctc caaggataaa
    21541 ggtacatgaa cagccatttg atctccatca aaatcggcat tgaatccctt gcaaactaat
    21601 ggatgtaaac aaatagcgcg cccctccact aaaacgggct ggaatgcctg tatgcctaat
    21661 ctatgcagcg taggtgctct attcagcaat acagggtgtc cctgcataac ttcttgaagg
    21721 atttcccata caatcggctc tttttctcga attttactct tagcaactcc tatgttcgaa
    21781 gcaagatgtt gtctaattag accacgaatt acaaatgtct ggaaaagttc tattgctatt
    21841 tcacgaggca atccacatcg atgtaatgaa agtgaaggac ccacgacaat gacagaacgt
    21901 cctgaataat cgactcgttt accaagcaga gtctcacgaa atcttccctc tttgccttca
    21961 attacatcag aaaatgactt gtaaacttta ttatgaccgt ccctcattgg ttgtccccgg
    22021 attccattat caagaagtgt atccacggct tcttgtacta atttctcctg acacattact
    22081 aattctcctg gcgtagatct acttgttgtt aatagatcgg taagggtatt gttccgatag
    22141 ataactcttc tatagagttc attaatatct gagctcatta gtttaccccc atctatctga
    22201 atgatcggtc tcaactcagg aggaagaact ggtaatagac acaaaaccat ccattcgggc
    22261 tctatatttg ttcgaataaa atgcttagcc aattccacgc gtctaaccaa aaagtccttt
    22321 cttcttccaa cttttcgatc ttcccattca ttccctgtgt gcccttcttc ccccaattct
    22381 tcccattcta ccaacgaatt ctctataata attcgtaaat ctagatcggc taattgttct
    22441 cggatagcac ctgcgccagt agagatttct cgattgcgaa atgtatcgaa accctgggta
    22501 gtaaaaaaaa gtgggatgct gtatttccaa gattggattt catattcgaa taaacctcgt
    22561 aatcgtaaga aagtgggctt tttagttatg ggcctagcaa aagaaaaatt gggataggat
    22621 tctataggat ctccccccct tcaaaatcgg acgtgaaagt ttcctttcat ccggctcaag
    22681 taggtacacc aaataaggaa aggagttctc gttttcaaac tctaaaaaat cccaaaataa
    22741 aaaggtctac tccttactca agttcccagt gaagacgaaa caagatttca gtgattccgt
    22801 cttctattaa ttctttattc aaattcaatt ccaacaaata aaatagaaaa ttcttgagta
    22861 gtctacttcc ctttgaatga taaatccctt aactcttaat aattaaagga ataccttgga
    22921 acccataagg gatttacttg tctatatatt gttccattcg atcgtttagg tcccgacttc
    22981 acctcgatgg ttaggccacc acgcccctaa agtctatacg cgatacatag actcctggaa
    23041 ccatgacata tttgcttact taaacataat ttctttccac gaaaagaaga gaaatggttc
    23101 attacacaaa ataaaaagct ttttttacga ggtacaaata gaaattcctc tttatttgat
    23161 ttgttacgaa atcgaccata gatcaattcc ctttttattt gggagtattg actacacccc
    23221 aattctgagc ttcatgttac tctttccaag tgacatgtca ggtccagggc atcccaattg
    23281 gattgactgg gatgacagtt tctccttccg agtctgtaaa atcagaattt cgatcaaatc
    23341 acacatcgca gtatactagg ccttctaatt ctttaagagg tttatctaaa agattcgcaa
    23401 tataactagg aagacgtttt aaataccaca catgggttac tgggcatgcg agtttgatat
    23461 agcccatttg ataccttcgt atccgagaat caacaaattc gactccgcat tgttcacaaa
    23521 atttcgggtc ttctttttca tctccgatta ctcgataatt tccacaagca caaattccgc
    23581 tttttatagg accaaaaatt ctttcacaaa ataatccatc tttttccggt ttatttgttt
    23641 tgtaatgaaa agtatagggt tttgttacct ctccaactat ctctccatta ggcaggattt
    23701 ttgtggccca agcacttatt tgttgaggag aaactgatcc aattcggagc tgttgatgtt
    23761 tatatcgatc aatcatagaa gaaaaattat tattcattcc gattaagctt ccttcctatt
    23821 aatctggaag ttcttctcag atacaaggaa atgattcagt tccagagcta aagatcgtag
    23881 ttctcgaacg agcaatcgaa aagattctgg agcatcttcg ggattaggta ttgttccccc
    23941 aatgatcgta gtaccaagta cttcctggcg agctctaata tgatccgatt tataagtaag
    24001 catctcttgt aaaatatgag caaccccaaa cccttctaga gcccaaacct ccatttctcc
    24061 tacccgctgt cccccctgtt tggctcttcc tctaaggggt tgttgtgtaa caagcgcata
    24121 atgtccactg gaacggccat ggattttatc atcaacttga tgaattaatt tcaagatata
    24181 aggctttcct attataacgg gttgttcaaa aggattcccc gtccttccat caaatattct
    24241 gctttttcct ggatattcgg gttcaaatac ccatggattc gctgtttgct tactggcttc
    24301 atataattca gaaaacacta gttttctcga agcttcttgt tcatatctct catcaaaagg
    24361 tgctattcga taatgtctgt ctagcagact ccctgctaac cctagtgaac attcaaatat
    24421 ctgtccgaca ttcattcgtg aaggtactcc taatgggtta aagaccatat caacggatct
    24481 tccatcttgt aaataaggca tatcttgtct aggcaaaatt ttggaaatga tacctttatt
    24541 tccgtgtctt ccagctactt tatcgcctac tttgatttca cgtttctgtg aaatatatac
    24601 acgaatcgtt tcgggattat aactagaacc accccttttc tggatccacc tcacatcaat
    24661 aacccgaccc ctgccaccta taggtaattt tagacaagtt tcttttgaag tagatacctg
    24721 aataccaagt atagctcgta acaatctatc ttccggggca tacgaagatt ctttcacaac
    24781 ttggggtgtt aatttaccta ctaaaatatc acccgtctct acccaagatc ccagcataac
    24841 aattcctttt ttgtctaaat tgcggagtaa atgggcttct aaatgtggta tttcattagt
    24901 tactttttca gggccttgac ttgtcacatg agtatgaatt tcatatttcc gtatgtgaaa
    24961 agaagtataa atatcttcat ataccaaacg ctcgctaata agtactgcat cttcagaatt
    25021 gtaaccctcc cacggcatat aagctactaa tacgtttttc cccaaagcaa gttcgccacc
    25081 aaccgtagca gcaccatccg ctaaaatttg tcccttttta atgcatttac cccgaggaac
    25141 ccggaatttt tgatgcatac aagtattttt attggaacgt tgatatataa ctaatggaat
    25201 gcttagaata tctccattac ctgctaaaag aatcttgtga gtattggtat aaacgatcct
    25261 tccctcgcgt tcggctatag caagagcccc cgaatctaga gctgcttgtc gttccaaccc
    25321 agttccaaca atgcatttct cggagcgaga aagaggaact gcttgacgtt gcatattaga
    25381 actcattaaa gctcgattcg catcattatg ttcgataaaa ggaatgaggg aagctccaat
    25441 agaaaaatat tgaaaaggaa aaatacttcg aagatgaacc tgttcccatg caatagtcaa
    25501 gaattcttga cggtatctag ctggaacaac ctgttcttcc tgaatatccc gatttaaggc
    25561 taaagaattt cctgccgcta ccatatagta ttcatcgcta cctggtgata aataaagcat
    25621 ccgtaccccg gttgacctct cagaaatttc ataaaaaggg ctttctagag atccccaatg
    25681 accaatcctc gcatgaattg ataaggatcc aataagtcca acattgattc cttcagatgt
    25741 gtcaattggg caaatacgtc catagtgact aggatggata tctcgtatcc gaaaactagc
    25801 agtgcggcct gtcagtcctc cagggcccaa ataacttaat tttctcccat gaactatttg
    25861 ggtcaatgga ttagttcgat ccaaaacttg agataatggg tgtaaaccga aaaaggattc
    25921 ataagtagtt gttaatggag gtgaggttac caaattctga ggtgtcggta tcaatttatg
    25981 ccgaattgct ccacatatag tcccccgaac cacattttct aaacgaacca gagccaatcc
    26041 gaattgatct tgtaaaagat ctgctacaga acgaatacgt ttatttttca aatgattcat
    26101 atcgtcaagt gcacccattc caaatttcag tccaatcaaa tgatcggcgg ctgccaatat
    26161 atctcgtggt aacaaaaatg tattgttctg gggtatatca aggttcagtt ttcggttcat
    26221 atttcgtcga ccaatccttc ctaattcaca tctttgttga aagaatttct tttgtaattc
    26281 cttacataag gattcagaaa ataccggatc gccacctaca caagcaaatt gttgataaaa
    26341 ctccaaaatg gaattttctt ttgacccaat tttttttctc tccttatcat tcagaaaaga
    26401 caaaaaaatt tcaggatagc aaacattctc tagaatttct cttagattca aacccatagc
    26461 tgatgataga actagaatag atattttttg tttcctactt acacgagccc atatccttgc
    26521 ttttctatca atttctaatt ctgatcttcc tccccaatct gatattatgg tgccggtata
    26581 gaccgaaatt ccgttatggt ccaattctga tcggtaataa ataccgggac tttgcaatat
    26641 ttgattgatc acaattctat atattccatt gactatagaa gttcccaggg aattcattag
    26701 aggaatgttt ccgataaaaa ttgtttgttc ttgcatatcc ctactgtttt tccaaattaa
    26761 tcccgcggat acatataatt cagaagaata tgtgagtgat tcatacacag catctctttc
    26821 ctttatcaag ggttcgacca attgatatgt ttccacaaat aattgaaatt caatttcttg
    26881 atctgtatct tcaatttttg gaaacttata aagttcttcc gtcaaacctt gatcaatgaa
    26941 cctacaaaat ccttcaaatt gtatctgatt aaatccaggt attgtagata ttccctcatt
    27001 tccatccccg agcattttaa atttcccatt tagcaaaaaa tcccactatt ggttcattct
    27061 gtatctaatt agatagatta gataaatgat ctagcaatga tggcatttct attttgttta
    27121 ccgaatcaca tgaaatttta cccaactcca tatctggaat gtatgaaata cgtatgaacg
    27181 gaggaagaaa gagaattttc tacttaaatt ttaaattgaa ttgaattgga attttcaaca
    27241 gatacaaatg gaaagaaatt gataaaacat ccctagaaac ctacttctgc tacttagact
    27301 tattaatgaa gttataggat tttgtataga atataaaaag aaaaatgatt ccatttctac
    27361 cattattatg ataatacata ttccaacctg cttgaatacc agaaaaataa atggattgga
    27421 catttgatct tttcgctgag ataaaggcat aaaaatcaga aagaatatat agaattagaa
    27481 tcggtttttt agcatttaac ccccctttat gttatggatt tcattgttca aaaaatgatt
    27541 cgcagagaag agagatattt tgtttacgga tttttgagta gaatacgatt gtgaagtgga
    27601 taagaaaaga aggtttgtat ggcttaaaca cgtgtggaga tatctataat atctgtcttt
    27661 cttctctttt attgttttat tgtcgtttta tgttctattc ggggcaacac aggttgtgct
    27721 ctccgaaaac ataatttcaa ttttctattc aattcaaaat tcaaattgaa gtatgatact
    27781 tttctgatat ctgataattc tatatcggga acatatataa ataatatata tccgtctaac
    27841 aatttatctt ggggggttta catatactga taattgttgt tataattatt attaataatt
    27901 aaaattgaga aggatttttt gattgcaaaa atccatactg aactgattgg ttatatatca
    27961 tatatcaagt tgtattttct tatgtcatta ggaaaccaaa attgggagat tcaaatccaa
    28021 gaatcattca tgcattctaa ggcaatagtt actgggtcct attttctgaa agttgaattt
    28081 tgtattttgc gaatgaaaat ccacatttga tttttcaata gaaaggtaag agaaagtttt
    28141 gaacattatg aatttggaga tagactcaat cgaaattgaa aggatgaatc aaacccaatc
    28201 aaaagggaag aaggattagg atttctttga cttttaggaa aaattaagga aaacagaact
    28261 caaggtgcaa gtacaataaa aaagcagttc agtaatccgg gaaagttttc atctattttg
    28321 tatttgtagc attttggcga catggccgag tggtaaggca gaggactgca aatccttttt
    28381 tccccagttc aaatccgggt gtcgcctgat caacaaaaaa ctggaaatct ctttttttct
    28441 tctgttgata taacccgccg aatgattcgc cagcagaagc agagaaagca gactgttgat
    28501 acttgttttg gtctgggtgt ttttagaaaa aattgtaaat atccttgcat tgcatattta
    28561 ggcttagctt tcaagtaaat attcgaatgc tcgaggggct atcaagactt cgcaattacc
    28621 ttctactaca aatcaaaatt ttctattatt aatccattgt ataatgactg gaccttggag
    28681 agcccgatag gaaatcgaaa tagttgtgga agggggcgga agatacttta ttatatacga
    28741 ggaactcacg aaaatatctc agtgctcaag catccaatca attcaaatga gggtcaacaa
    28801 aaaaagaata ggacctatta ttcctacatg ttccattagt aacattccct tgagatgtta
    28861 ctgcggattt tgcttgggtt taatctttcc cgattataaa tcatatagaa atttcttata
    28921 aaatgagcga atttattgga ttggtttatt aatagtcttc gttctttttg actctgcgcc
    28981 attgattcta ctattattag tgaggaataa tggaacaatt cctttatatt tatagagata
    29041 ggggacataa ttcatatgga tatagtaagt cttgcttggg ctgctttaat ggtagtcttt
    29101 actttttccc tttcactcgt agtgtgggga aggagtggac tctaggggtt ctgctaattg
    29161 agttaaggaa gcaaactgta tcactatcaa ttgctttcta gatggttctg caacacgttt
    29221 ggaacaaaat aaaaatatct tcattttgaa attccattgg actcgactgg agtaatgtat
    29281 tataggaatc agcctctttc aatcaaagag ctatttcaac gattcccatg tttgtagttc
    29341 gaaaggaaaa ggatcccagg aaatttattc gaacctaatt cttactaaat tttctattcc
    29401 aatcaatggc ctcttcctag gtgatactga ggagggccgg accctttttt tatttggttc
    29461 tctctttact gttcaaagaa aaagtggttt tgttaagtgt atacgcactt tgtatgagaa
    29521 agaaaggata taaacatagt ggttgtctaa cgagatacta tttagaataa gatcgtcagg
    29581 tgagtcacat attgcgcatt tacctttgga attttggaaa ttggatttag actttatcga
    29641 cttatttcat atcatggttc aggccttaaa aatcagtgag gtttactctt ccttttcgat
    29701 gcccgtggaa ctactgtcaa tggtttactt cttgggaatg ttaaaaaaaa aaagattact
    29761 acgtgatttt ttgaatatgc ctatatctat cgcttttgct tcattgattt gattctctca
    29821 atagatactg agattcatat tggaaatcaa aaatatagta attcaaacta taagacatag
    29881 gagtaattca gattgatcag aacaaataga tatagcaaat aaatggaatt ggatgctatg
    29941 tcaatcccat atatggaatt gatattcaca tatatcaaga taatattgta gattgatata
    30001 tagatccata tcaaatgcag cctctatctt tattttattc cagggggcag ctttataaca
    30061 agaatctaac taataaatag tatggtagaa agaaatagat gaatctttct accatactat
    30121 ctatctatta gaatactgcc gattctagtc cactcatttc atttaagaca tgaaattgga
    30181 atctttttca ttttatttcg tcaattttgg ctaagaactc agaagtcaag tttcattcaa
    30241 attagttaat aattaatcgt tttgactgac tgtttttaca taaatgataa gtagaaaagc
    30301 ggtaggaact agaataaata gtgcagtagc aataaatgca agaatattta cttccataat
    30361 ctcatcggtt ttttacttcg caataactcg ggatttaatc ccatagagat gataaatctt
    30421 tggcctgtaa attcaatgaa tgaatattac ctctcgatga tcttgaatca gatcaatatc
    30481 atgaataaca atatctgaac tatcaaataa attcgtcgtc gagaattgaa tagtataaca
    30541 taggaagttc ttttatccat accgccccaa actcggattg ctgacctaac ccaaaattcc
    30601 tttatttatt tatcattttt tattatctgt tctttttttc tctctaatct atctagttcc
    30661 ttcttgtaca atcatctgat gaagtctcat caaatagctc ttccacttcc agtggtcaca
    30721 tagttacaaa cccaaacaaa caataaaagc taaatggaaa aagaaaggag tttagaacga
    30781 aactattttt gacttggaag acaaagaagt gtgataaaga tgagaccgta taaaatgaat
    30841 attcatcaaa ttgactattt tccgatttgt tcgttcgtcg atggggcctt aaaacaaaat
    30901 gaaaaatagg aaaaatgatt cattcgcctt tctaagagga gtaggatctt tggttgatct
    30961 gtccttcccc ctcctttctt cgtcgattat tagccccggg acacctatac caaaagctca
    31021 gtgtgcaatt tgcatgaact ctattttgca acttcaaact agtaagtcag gttacataaa
    31081 tccgtagcca gaaaaagaaa ttgttttttt ttttttgttt tttctggaaa gtattttctt
    31141 atattcaatt ttgtattgga caacaaagga attccttttg tgtatgcgcg cctcaaaaaa
    31201 gtatagtact cgattccatt acatgcatcg ggggcaatcg aaaaagccag catttcttgg
    31261 aatactgact ataatgctac caataattgt actaatccaa ccgcatatgt ctttctccta
    31321 ccaaaaggaa agaaaaaaga aataaggatt tcccctttgc tttgacaatg gaattcttcc
    31381 cccggtcccc ttcagaaaaa gggagagatt ttttgatata tttattggat ccgtcgggac
    31441 tgacggggct cgaacccgca gcttccgcct tgacagggcg gtgctctgac caattgaact
    31501 acaatcccag ggaaatacgg gatctagcag aaaatttgat tcttttttat ctccggatcg
    31561 ggtatttctg aagtacaaag ggagttatat catctcatgg cggattggcg aattattggg
    31621 ccgagctgga tttgaaccag cgtagacata ttgccaacga atttacagtc cgtccccatt
    31681 aaccgctcgg gcatcgaccc aggaagaatc aattttcaac ttattggtaa tccatgatca
    31741 atttcctttc gtagtaccct acccccaggg gaattcgaat ccccgctgcc tccttgaaag
    31801 agagatgtcc taaaccacta gacgatgggg gcccgcttga ccaacggcca tcatactatg
    31861 atgatagtat gatccgtttt ttaaaattgt caatataatc aaatgattct agccgaggga
    31921 tctttccccc cttcagaatt gcatagaatt gttttttatt cgtcattgac gaattattca
    31981 ttagaatcga cattagaaat ctagtagtag tatttttttt taattatttc aattgaattt
    32041 atttctattc gagtcggtct tgaaacaatt cattgcattt tctcctagac ttcctaggta
    32101 aatccatttt attattcaac aatgagccac tagacactat gtatctactg cacgtactta
    32161 atgcatatat acttatgttt ataatataag tacatataga tattttatcc acatagtgaa
    32221 taattccgga attaaataaa aaaggccctt ttaactcagt ggtagagtaa cgccatggta
    32281 aggcgtaagt catcggttca aatccgataa ggggctttgt aaaaccccaa tctagtattc
    32341 atatttgatg ggagaatttt ctttttattt gtaataaaaa aagtaactaa ctggataata
    32401 cattatcatt atacttagtt ataaagttga acatttgttt agtcaatttt cattagtatg
    32461 aatttaggaa taatgaaaag tcacttcttg aatcaccgaa tattcctatt ttccattata
    32521 ccaaccaaat cgattcgaaa ggttagaaat caacaaaaga aaaagtaaaa agtaagtgga
    32581 cctgacctat tgaatcatga ctatatccgc tattctgata ttaaaattcg atagagatga
    32641 aattggagca gttgattttt tttatttcat ttttttgttt tggactccac aagaatttgt
    32701 cgatatttcc gattaaatct tcttgttact agattttcta taggaaaaat tatcggaata
    32761 atttgttatt cctttcctct acagagaaac ctttcttcca aggcacacca taagagccat
    32821 ttattatttt tctttgattc tagatcaaag attaatttca tctatattat atattaatta
    32881 tattaagtag attgtagatt gatttcgatg tatatctatc agatcatggc ttcatgtacc
    32941 aaatatttca atatcgttgc atccggtatt tttgttttgt tccaccagtg tgatgaagaa
    33001 tagatccgag aaagagactt tcatttccag tctcctattt atttatttat tgaattttag
    33061 attttctaaa aggaaaaata gtagattatc tctttttcta acagataaaa gaatctaaaa
    33121 atcaatattc gatcgaactg tcttttttcc ttcgatccgt ggaaagatat actctggggt
    33181 tttcgattta tttatatgaa gtatgaagga aagggaccgt ttggtccttg aagagttctt
    33241 tcaaaacaag ggattgattg aattatctta ttaagacaat tcatggttca tatgcttagt
    33301 cagaaggaat aatccaatgg agttcatgga tttacctagg tcagtttatg ggctaatcaa
    33361 taaaggattt ttatcttcga aacccattgg gaagggcagt gcaagagaaa tcagacaaaa
    33421 atgatcggat cttgggacgc cccgaaaaag atatgaggtg ctcggaaatg gtcgaagtag
    33481 ttgaatagga ggatcactat gactatagcc attggtaagt ttaccaaaga cgaaaatgat
    33541 ttatttgata ttatggatga ctggttacgg agggaccgtt tcgtttttgt aggctggtcc
    33601 ggtctattgc tctttccttg tgcctatttc gctgtagggg gttggttcac aggtacaacc
    33661 tttgtaactt catggtatac ccatggattg gccagttctt atttggaagg ctgcaatttc
    33721 ttaactgccg cggtttctac tcctgctaat agtttagcac attcgttgtt gttactatgg
    33781 ggtcctgaag cacaaggaga ttttactcgt tggtgtcaat tggggggtct gtggactttt
    33841 gttgctctcc atggagcttt tggcctaata ggtttcatgt tacgtcaatt cgagcttgct
    33901 cgatctgttc aattgagacc ttataatgca atcgcattct ctggtccaat tgctgttttt
    33961 gtttctgtat ttctgattta tccactaggt cagtctggtt ggttctttgc acctagtttt
    34021 ggtgtagcag ctatatttcg attcatccta ttttttcaag ggtttcataa ttggaccttg
    34081 aacccctttc atatgatggg agttgccggt gtattggggg ctgctttgct atgcgccatt
    34141 catggtgcta ccgtagaaaa tactttattt gaagacggtg atggtgcaaa tacattccgt
    34201 gcttttaacc caactcaagc cgaagaaact tattcaatgg tcaccgctaa ccgcttttgg
    34261 tcccaaatct ttggggttgc tttttccaat aaacgttggt tacatttctt tatgttattt
    34321 gtaccagtga ccggtttatg gatgagtgct cttggagtag tcggtctagc tctgaaccta
    34381 cgtgcctatg acttcgtttc tcaggaaatt cgcgcagcgg aagatcctga atttgagact
    34441 ttctacacca aaaatattct cttaaacgaa ggtattcgcg cttggatggc ggctcaagat
    34501 cagcctcatg aaaaccttat attccctgag gaggttctac cacgtggaaa cgctctttaa
    34561 tggaacttta gccttagctg gtcgtgacca agaaaccaca ggtttcgctt ggtgggccgg
    34621 gaatgcccga cttatcaatc tatccggtaa actactaggg gctcatgtag cccatgctgg
    34681 attaatcgta ttctgggccg gagcaatgaa cctatttgaa gtggcccatt tcgtacccga
    34741 gaagcctatg tatgaacaag gattgatttt acttccccac ctagctactc taggttgggg
    34801 ggtaggccct gggggagaag ttatagatac ctttccatac tttgtatctg gagtacttca
    34861 tttaatttct tctgcagtat tgggctttgg cggcatttat catgcacttc tgggacctga
    34921 gacacttgaa gaatcttttc ccttctttgg ttatgtctgg aaagatcgaa ataaaatgac
    34981 cacaatttta ggtattcact taatcttgtt aggtataggt gcttttcttc tagtattcaa
    35041 ggctctttat tttgggggcg tatatgatac ctgggctccg ggagggggag atgtaagaaa
    35101 aattaccaac ttgaccctta gcccgagtat catatttggt tatttactaa aatccccttt
    35161 tggaggagaa gggtggattg ttagtgtgga cgatttagaa gatataatcg gaggacatgt
    35221 atggttaggt tccatttgta tacttggtgg aatctggcat atcttaacca aacccttcgc
    35281 atgggctcga cgcgcacttg tatggtctgg agaggcttac ttatcttata gtttaggggc
    35341 tttagccgtc tttggtttca ttgcttgttg ttttgtctgg ttcaataata ccgcttatcc
    35401 tagtgaattt tacgggccta ctggaccaga agcttctcaa gctcaagcat ttacttttct
    35461 agttagagac caacgtcttg gggctaacgt gggatccgct caaggaccta ctggtttagg
    35521 taaatatcta atgcgttccc caaccggaga agtcattttt ggaggagaaa ctatgcgttt
    35581 ttgggatctg cgtgctccat ggttagagcc tctaaggggt ccaaatgggt tagacttgag
    35641 taggttgaaa aaagacatac aaccttggca ggaacggcgt tccgcggaat atatgactca
    35701 tgctccttta ggttctttaa attccgtggg tggtgtagct accgagatca atgcagtcaa
    35761 ttatgtctct cctagaagtt ggttagctac ctctcatttt gttctaggat tcttcttctt
    35821 tgtaggtcat ttgtggcacg caggaagggc tcgtgcagct gcagcaggat ttgaaaaagg
    35881 aattgatcgc gactttgaac ctgttctttc catgacccct cttaattgat atgagacagg
    35941 agatccaatg cttgaatgaa gtacaaatta ctttgattca atcatacatc ttggaatcag
    36001 cttaagtatt ccttttttct tttttttttc aactcattta ttttatctaa tttatatcta
    36061 atctattttt ctggcttggc taggtgggat agccgagcca ttcccttttc tttcggatag
    36121 cagattgggc aaaaccacta aataaaaaaa tctattcaat tagcaaaaaa ggagagagag
    36181 ggattcgaac cctcgatagt tctttgttca aaactatacc ggttttcaag accggggcta
    36241 tcaaccactc agccatctct ccgaaagact atttttattt tattcctccg aatagaacat
    36301 ggctataggg gtggataccc ccactatctg tagaaagatc tcaggtgcga atccaccggt
    36361 cgatctatct atccgtatat agatatatga tctagcatgt ccatttgtga aataaaaaag
    36421 aaaattccat ttccccccac cccactccat gtacgaataa agtgcgaaag ggggagtagt
    36481 aataagtcat atagaatcaa tggattcatg ataaagtaaa atccctcgat gacatatttt
    36541 atcacaatta atattttttg gctgatagag ggatcaaatg gtatatagtt catttgttgg
    36601 tagcttggag gattaaaagc atgactcttg ctttccaatt ggctgttttt gcattaattg
    36661 ctacttcatt aatcttattg attagcgtac ccgttgtatt tgcttctcct gatggctggt
    36721 caagtaacaa aaatgttgta ttttctggta cctccttatg gattggatta gtctttctgg
    36781 tgggtatcct taattctctc atctcttgaa cctattcgtc gcagacccaa aaccaaaatg
    36841 acccccctaa tttttctcgg ttgtgagaca cattaaattt gaatctaagt ccccaaagaa
    36901 aatgcaaatc aaataaagaa aacaaaaaaa ttagaggggg gtcaaacttc ttgaataaaa
    36961 agaatataat taacaaaatt attggaatcg ttccgaagag aatatgtgtc ccggcactgc
    37021 acaaataaga tccggttata tatcatatat gtgggtacat attgtgtatc aagaacaaaa
    37081 aaatgcggat atggtcgaat ggtaaaattt ctctttgcca aggagaagat gcgggttcga
    37141 ttcccgctat ccgcccaaga tccaagataa agtaattttt ttactatttc tttttattat
    37201 tgaatttcat aaatagcatt aaatatatcc ttacattaag gagttggtat agttggccgt
    37261 gatagtgtag tgattctatc cctcccctac gttttctttt gccttccacc cccaaaaagc
    37321 gaaaggcggg aattaattac tagttaccag aataagatgt tgcggagaca ggatttgaac
    37381 ccgtgacctc aaggttatga gccttgcgag ctaccaaact gctctacccc gcgccaaaga
    37441 taagaactga aaactaatag ataaacaagg attaaatgcg cccctccacc ctatctgtac
    37501 aaatagaata gcccatttat acagaatggt aaaggggctt ctatgatcat cgaccataga
    37561 aatagaaatg aagcgttaat ccttaccaac ttgatcttgt tgctcctggc aacaaacatg
    37621 catgaaccat ttcacgaagt atgtgtccgg ataggccaaa gtctcgatag ttagctctcg
    37681 gccttccggt caaaaaacaa cgtcgatgaa ggcgtgtagg tgcactattc cgtggtaggg
    37741 attgtaactt tccataaatt tcccatttgt cactcaacga cggaaccttg cttatttctt
    37801 tttttgagga tcgacgaatc gaatgatatt tctgttccaa tttttgcctc ttcttctccc
    37861 tctgaatcaa acttttcctt gccataatgg ttgaattcct attagtatcc atgatacaag
    37921 tcgaatccta gatgtagaaa tagaagaagg tggaccccct tctccgtcga aagaaatgag
    37981 attatcgcga atacacacat taattaacca aatttgcccg acgtagaggc aatcaagaaa
    38041 gccgcataag tgaatatata acctacagaa aagtgagcta atccaaccaa tcttgcttgt
    38101 acaatagaaa gggccactgg tttatctctc catcgaatca aattggccaa aggtgtgcgt
    38161 tcgtgagccc atgctaaagt ttcaatcaat tcctgccaat atccacgcca agaaattaag
    38221 aacataaatc cagtagccca aacaagatgt ccaaataaga acatccatgc ccaaaccgat
    38281 aaactattca taccaaaagg gttatatcca ttgataagtt gtgaagagtt taaccataaa
    38341 taatccctta accagcccat caaataagtg gaagattcat taaactgtga aacgttacct
    38401 tgccataatg tgatgtgctt ccaatgccaa taaaaagtaa cccatccaat agtatttaac
    38461 atccaaaaaa ctgccaaata aaacgcgtcc catgccgaaa tatcacaagt accgcctcgt
    38521 cctgggccat cgcacggaaa actataaccg aaatcctttt tatctggcat taacttggaa
    38581 ccacgtgcat ctaaagcacc ttttactaag atcaatgtag ttgtatgtaa accaagggca
    38641 atagcatgat gaaccaaaaa gtctccagga cctattgtta agaataatga attactattt
    38701 tcattaacag catttaacca acccggcaac cagatgcttc gacccgcatt gaatgctggg
    38761 ccagtcgttg aagataaaag tacatcgaac ccatatgaag ttttaccatg agcggattgt
    38821 atccattgag caaatatagg ttcaatcaag atttgcttct ccggagtgcc aaaggcaagc
    38881 atgacatcat tatgaacata aagtcccagg gtatggaatc ccagaaagag gctggcccaa
    38941 cttaaatgag atatgatagc ttctttatga tctaacattc ttgccaatac attatcttca
    39001 ttttgctccg gattgtaatc tctaatgaaa aatatagctc catgagcaaa agctcctgtc
    39061 atgatgaatc ctgcaatata ttggtggtgg gtatataatg cagcttgagt agtaaagtct
    39121 tgcgctatga atgcataagc aggtaaagag tacatgtgtt gagctaccaa agaagtaata
    39181 acccctaaag aagctagagc aaggcctaat tgaaaatgaa gcgaattgtt gattgtgtca
    39241 taaagaccct tatgtccacg ccccaatcgt ccccccggag gaatatgtgc atctaaaaga
    39301 tctttcatac tgtgcccaat cccgaaattg gttctataca tatgaccagc aacaagaaaa
    39361 ataaatgcaa tagctaaatg gtgatgggca atatcagtca gccataaact ttgcgtttgt
    39421 gggtggaatc ccccgagaag agttagaatg gccgttcccg ccccttcggc ggtaccaaat
    39481 aaatgactac ttgaatcggg gttttgagca taaagattcc attgacctgt aaaaagtggg
    39541 cctaaccctt ggggatgcgg taatacatct aagaaattat tccaccgaac gtactcccct
    39601 ctggatgcag gaatagcaac atggactaaa tgccctgtcc aagccaagga acttacgcca
    39661 aagagtcctg acaaatggtg attcagacga gattcggcat ttttgaacca ggaaacgctc
    39721 ggtttccatt tcggttgtag gtgtaaccaa cctgctatta aggatatggc agaaagaaat
    39781 aatagaaaaa gagcgccagt ataaagatct tcattagtgc gtaaaccgat tgtataccac
    39841 cactgataaa caccagaata agcgatattc actgggccaa gagcaccccc tcgagtaaaa
    39901 gcttccacgg ccggttgacc aaaatgagga tcccaaattg catgagcaat aggtcttaca
    39961 tgtaaagggt cctgtaccca cgactcaaaa tttccttgcc aagctacatg aaacagattt
    40021 ccggaagtcc acagaaaaat tattgctaat tgaccgaagt gagaagcaaa aatattctga
    40081 taaagacgtt cctcagtaat atcatcatga ctctcgaagt catgtgcggt agcaatacca
    40141 aaccaaatac gacgagtagt ggggtcctga gctaagcctt ggctaaacct tggaaatcgt
    40201 aatgccataa tgcttttcaa atcctcctag ccattatcct actgcaataa ttcttgctaa
    40261 gaagaatgcc catgttgtgg caattccacc cagaaggtaa tgggttactc ctacagcacg
    40321 tccttgtata atgctcaagg ctctcggctg agtagcagga gcaactttta atttattatg
    40381 agcccaaacg atggattcaa taagttcttg ccaataacca cgtccgctga atagaaacat
    40441 taaactaaaa gcccagacaa aatgagcacc taggaaaaaa aggccatatg cagataatga
    40501 agaaccataa gactgaatta cctgggatgc ctgtgcccat aagaaatcgc ggagccaccc
    40561 attaatagta atagaactct gcgcaaagtt tcctcccgtg atatgagtta ctaccccttg
    40621 atcacttaca ctgccccaaa catctgactg cattttccaa ctgaaatgga atattactac
    40681 cgaaattgaa ttgtacatcc agaatagtcc taagaagacg tgatcccagg ccgatacttg
    40741 acatgtaccc cctcttccag gtccatcaca aggaaaacga aaaccaagat ttgctttatc
    40801 cggtatcaaa cgagaactgc gagcaaatag cacacctttc aagagtatca ataccgtcac
    40861 atgaatcgta aatgcatgaa tgtgatgtac caagaaatca gcggttccta atggaatagg
    40921 caacaaagcc accttgccac ccactgccac taaatcacca cccccccaag ttaaactggt
    40981 gcttgctgtt gcaccaggag ccgttgcacc aggtgctaaa gcatgggtgt tttgtatcca
    41041 ttgagcaaaa acgggttgta attgtatagc ggtatctgaa aacatatctt gaggacgccc
    41101 taaagcgctc atggtatcat tatgaatata caaaccaaaa ctatgaaagc ctagaaatat
    41161 acatgcccag ttgagatggg atatgattgc atcacgatgc ctaaggacac gatctaatag
    41221 atcgttgtac cgagtagttg gatcataatc tcttaccata aaaatggctg catgcgcggc
    41281 agcaccaact atgagaaatc caccaatcca catgtgatgt gtgaacaatg acagttgtgt
    41341 accatagtca gtagctagat acggataagg gggcatggaa tacatatgat gagctacaac
    41401 aatggttaaa gagcctaaca tagctaagtt aagagataat tgagcatgcc atgacgttgt
    41461 taggatctca tataggcctt tatggccctg acctgtaaat ggacctttat gggcttctaa
    41521 aatatctttt agtccatgac caatacccca gttggtccta tacatgtgac ccgctatcag
    41581 gaaaagaatt gcaatagcta aatggtgatg ggcaatatca gtcagccaca gacccccagt
    41641 tactggatct aatcctccac gaaaagtaag aaagtctgca tattttgacc aattcaaggt
    41701 gaaaaacggg gttgctccct cggcaaaact gggataaagt tgagccaaaa gatctcgatt
    41761 caagataaat tcatgaggaa gtggtatctc tttaggatct actccagcgt ttagaaattg
    41821 gttaatcggt aaagagacat gtacttgatg ccccgcccaa gagagagacc caagtcctag
    41881 tagccctgcc aaatggtgat tcagcataga ttctacatct tgaaaccaag ccaattttgg
    41941 cgccgcttta tgataatgaa accaaccagc aaaaagcatt aacgctgcaa agaccaatgc
    42001 cccaattgct gtacaataga gttgtaattc actagttatt ccagatgctc gccaaagctg
    42061 aaaaaaacca gaggttattt gtattcctcg gaaacctccg cctacgtcac catttaatat
    42121 ttcttggcct actattggcc aaaccacctg ggcactaggc ccaatgtgag ttggatcact
    42181 tagccacgct tcataattag aaaaacgagc accgtggaaa tacatgccgc tcagccaaag
    42241 aaagatgatg gagagttgac cgaaatgtgc actaaatact tttcgagaga tctcctccaa
    42301 atcactggta tggctatcga aatcgtgagc atcagcatgt aggttccaga tccaagtggt
    42361 agtatcaggc cctttagcta ttgttcttga gaaatgaccc ggtctggccc attcctcgaa
    42421 agaagttttt acgggatccc tatctaccaa aattttaact tctggttccg gcgaacgaat
    42481 aatcattgag tcctcctctt tccggacaac acatacaaag agacccgcca acagtcaaat
    42541 aattagtgaa ccttagagat agagagatat ttctataatt agttcgtttc tcttctattt
    42601 ttctatctcc tatctatttt ctttagttat ttactagagc aattatgatc tggaagtcga
    42661 tccggggcaa gtgttcggat ctattatgac atagccttga ggcgctcaac ggacctttta
    42721 accttttaaa aacctttttg ggctttggat tgatccaaaa acgacttttt tgtgcaacct
    42781 agtgtatatt catagaagtt attaaatgga gctctttaat tttttaccta gaagatttta
    42841 ataactctaa ctctattcca aatcacgcga gtagccatta gacattacta agagacatac
    42901 ccggtatata tatatttagt gattcgaagg tttcttttat tagttttaat aataattttg
    42961 tttaatttaa taaaaagaag tctattttgt actctatctg tgtatccttt tttattccta
    43021 aaaaatagca gatgaaatag aagtgaaata gacggcttag aggggagata atgaaattat
    43081 gtgattgggt cttccaaaag caaaggaata atccgttttt tcgttaactg atctgatggg
    43141 tccaacaaac aattaattat aacaaatatc taaattctaa ataaaaaaat aaaatactag
    43201 actaagattc taaataaagg ataataaata aacggggtcc tcttttattc gaaacgtctc
    43261 gtgatcttca accaattacg cgcttcaata taattaccgg gagtaagcgc tatagcctgt
    43321 ttccaatact cagcggcttg atcgaaccaa gcctctgcaa tttcagaatc tccctgttga
    43381 atggcctgtt ctccccggcc ggaataggta gttcaattcc ttcccttaga accgtacttg
    43441 agaatttctt acctcatacg gctcagcagt caattctttt ggtgtcccat tttgatctat
    43501 accatatcta ataaaatcta atcagatttc tcatggatct atcccagttt tagggttaac
    43561 caaaagaaaa ataggttaat tacatgagtt tcaaactgaa atttggatga ataatccgtt
    43621 tatttagttt tatctttttt cccaccttca gaagaataaa gcataggcat ttctactagt
    43681 gttagaattt tctgaaaggg aactatctcg gtttcataga taaatttata tagaatcttt
    43741 gaaaaagact ttctttcata agaaagaaaa tacttactat ctttgggatc tgatcctaca
    43801 ccgctgctca agactttagt ggatcgactc tattacataa gttaattcct aatttttatc
    43861 tcacatcatg agataagtac gcagttatta ttgtatcggc ccaaaacctc gctaattgat
    43921 ctttacggtg cttcctctat ctctctcaat taaagcttta tatccataga aaaaagttgc
    43981 taggcatttt tattttttcc tattttgact tctatgaagt ttcgttcttt gctacagctg
    44041 ataaaaatcg ttgttttaga cgatgcatat gtagaaagcc tatttggttc tagtagttac
    44101 tttactagat ttttcttttt ttctttctat agtggagata gtcgcacgta atgacagatc
    44161 acggccatat tattaaaagc ttgtggtaag aatgggtttc gttctagtgc tcgaaaataa
    44221 tattccaaag ctttcgtatg ttctccatta cttgtgtgga taagccctat attatagagt
    44281 atataacttc gatcataggg atcaatttct agtcgcatag cttcataata attctgcaaa
    44341 gcttccgcgt aatttccttc ggattgagcc gacatccgtt acggtcgtca ttcaattgaa
    44401 agaatctccg ttccagaacc gtacgtgaga ttttcacctc atacggctcc tcccttatgt
    44461 gcataatgag aataatacat agaatcaaaa aagattcaac gatgaaaata ttctcattat
    44521 gaactcagca gggctagtgt ttttacaaga aatctctagc caaccttcct gcaagagatt
    44581 ctttcttaac atcaagccta ttgggactag atagaaatga taagataact cccacaattt
    44641 ttttgttttt aacgcctcct aatttccagg aattagtcac ttcaatagcc ttcgatggtt
    44701 atacgggtat ccaaaggacg aacgagatgg atgtttgttg tcccaaccat tcttttagtc
    44761 ccaagcccgc taagaaaagg gctgacttag aacaaagttt tcgtgttgtt gattcctagg
    44821 tgtagcgctt cttcccctat gctgcctatt agcgctagta gagtaggatt gacccgtaat
    44881 acagaacctc taggcgtaac ctttcgctta atactagaat ctataattga aacatagcat
    44941 ctgaggttgc attaatcgag gatacacgac agaaggaatt gttctatttc caaacttcac
    45001 cttcaaaaag cgtagatttt ttttctcgaa tcatgtgttt ttctcctcgt aagactgaga
    45061 gaaatgaata aatataaaat caaaaaaaaa gaatcaaatc gcaccatctc tgtaataggt
    45121 aaatgcctct ttttctccgg aagttgtcgg aattactcgt aataagatat cggctacaat
    45181 tgtaaaggtc ttatcaataa aatttccatt tatccgtgat ctaggcatag gtagcaatcc
    45241 attctagaat tcttttcatt acctctcgtg ggaaaaagat cccacaaaga aaagaattgt
    45301 atagtacgaa ataacataaa aacttctttt ttttaacaaa aaaacaaaag atatgaatcc
    45361 tctattccaa ttgttccttt ttgacaggaa tcgagaagaa ataagaaata tttcaacgcg
    45421 attcgatttc atactaatgt agtagtatag gaactattcc gatttcggtg aagttacaaa
    45481 ttagaagaac tcgataaatt ttgattgaat catgatacaa attacaaaga agaaaaaaga
    45541 tcgactaatc attctatgat gaaaatagaa taactgccaa ttttgtgtac ataacgggta
    45601 tacactatac aatcgaatct aaatttttga tgaatttcta ttctaataga ggggtaggta
    45661 tttgttgttg agaactccaa aaccgaaaag gaattaaaaa aattttctgg tatggaatca
    45721 tagtctatat aattataatt acagttatga tttaagagta tccattaact atagtctaaa
    45781 agatatagac catcaatcag ttgattcgtt ctaattcatt gaattaatcc gttataaaaa
    45841 tagaaaaata tcagaaaaag aagggaacgt tgtttttgca aacatgaatt gaattttttt
    45901 gaacaatttt tcgtaaaaat tgtatcttta tcccggagcc tcgaaggaaa gaaaaaccgt
    45961 tctttgcttt gactttgatg acaaattttc agttaaaatg gattggtcgt acctatccaa
    46021 taatggaata tggattatga ctgactcgct attcactcgg ttttggggtc ataatcatta
    46081 tgtaggagag atggccgagt ggttcaaggc gtagcattgg aactgctatg taggcttttg
    46141 tttaccgagg gttcgaatcc ctctctttcc gtaccttcgc ttaattcacc aattttacta
    46201 acaacaagga ctcaaatagc attggatacc attattccaa cagctagacc cttctttgat
    46261 ctaaagatat agattctcaa ttcctaattg ctgtgacgcg taaaatagaa tactcaaaaa
    46321 taatcataat caaaatactg gaaagaaaag aatagacaag gaatgaaaat agatccttgg
    46381 tctatgatac aaaaatgggg gaaatctaga tcaaactcgg attgatctta cttaacttac
    46441 ttaaccttgg gttaatttac ttcgcctaaa gggaagaaat ttttgcgaac ccttggttta
    46501 agtctgaggt ttaagtctga cgagaataat attctacgac tagcaattca tttattttca
    46561 aaccgaccca tttactatct attatttgat tgactaatcc tttatattgg aatggctgaa
    46621 gggtcaaatg atttggtaat tcctcatgag gggatgaatc gagagaaatt tgaatcagag
    46681 ctctggattt ttgttcatcc tttgccgtaa taatatctcg gggtttgcag cgataactcg
    46741 gtatatctac tatatgacca ttaactaaaa tatgtcgatg gttaactaat tgacgggctg
    46801 cgggaatagt ggaagccata cccaatcgaa aaaggatgtt atccaaacgc atttcaagta
    46861 attgtagtaa aacttgacct gttgacccct tggcttttct ggcgatacga acgtatttaa
    46921 gtaattgtcg ttctgtaaga ccataatgaa aacgcaattt ttgtttttct tctagacgaa
    46981 tacgatattg agatttttta ccggaacgcg attggtttct aagatcactt ccggtcctag
    47041 gctttttatt agttagtcct ggtaaagccc ccaggcgtcg tatttttttg aaacgaggtc
    47101 ctcggtaacg cgacataaag actccttatt cttatttagt atttcgaatg aattcttatt
    47161 tctatttatt ttttattgaa ttttatttta cagaataaac ctaaactaaa actaaactga
    47221 actaaatgaa gcgaagttta ctgaaatagt atacttgtac tataaatact ataaagaaaa
    47281 gaagaatggg atgaattaga taaatataca gaaccccttc tattatatat atataattct
    47341 ttgctgacat aattggaagt tcctataata aattgatagc ttttggaaaa ggaggaaggc
    47401 gcaatttcaa tattctttga tttcaaagga acattatcaa tcatctaaaa aatgaaaaaa
    47461 aaaaaaatag ggaaaagccg gctatcggaa tcgaaccgat gaccatcgca ttacaaatgc
    47521 gatgctctaa cctctgagct aagcgggccc acatcacaga aatcttatat gcatagtaat
    47581 tgactaaact actggaattg gaatcttagt tattaactag tcaatattct attgaatatt
    47641 ctagagcata aggattaata tagcgatcta gaatttcgat ttatcacaat tctaatacta
    47701 atattattaa atagtgattg taaatattgt taatattctt tgattttcaa tttgaattga
    47761 atggtaaata ttctttttca tttctttttt tggcatttga aatacttttt attacagttc
    47821 tatattatat tctatatttg tatattatat tctatattat atatatctct cattctatat
    47881 ttatttcaaa ttctaattgt ttaatggaat ggttagttat aactaatgag acattcctcg
    47941 gctttcaggg gaaagtgaag ataaaaaaca agaatcgatc gttcaagtat tccaaattga
    48001 atggcaaaat gacaggaagc gagacatata gatcgggtat atatccatct atattgaatt
    48061 gcggattccg aaatgataaa atcatttttg attggacaaa aaaagggtct cctatagaag
    48121 atagttaata aaatcaaaga ggagaaaacg cgttttcgag ataggaatcg gtatctaatg
    48181 aattcaatgg ttccagtata aatgaaagaa aaataacaag gaatgaaatc acaacgagat
    48241 cctaatctca aaacaaaaag aaagggggat atggcgaaat tggtagacgc tacggactta
    48301 attggattga gccttggtat ggaaacttac taagtgatca ctttcaaatt cagagaaacc
    48361 ctggaattaa caaaaatggg caatcctgag ccaaatcctg ttttctgaaa acaaacaaag
    48421 gttcagaaaa aaaggatagg tgcagagact caatggaagc tattctaaca aatggagtta
    48481 aatgcgttcg tagaggactc tttacatcga aacttcagaa agaaaaagaa tgaagtgaag
    48541 gataaacgta tatacatacg tattgaatac tatatcaaat gattaatgac gacccgaatc
    48601 cgtagttttt ctataaaaaa tcgaagaatt ggtgtgaatc cattctacat tgaagaaaga
    48661 atcgaatatt cattgatcaa atcattcact ccatagtctg atagatcttt tgaagaactg
    48721 attaatcgga cgagaataaa gatagagtcc cgttctacat gtcaataccg gcaacaatga
    48781 aatttatagt aaaaggaaaa tccgtcgact ttaaaaatcg tgagggttca agtccctcta
    48841 tccccaaaaa gactatttaa ctccccaact atttatccga ccccctttcc ttagcggttc
    48901 caaattcctt atctttctca ttcactctat tcttttagaa atggattttt tttctaagcg
    48961 taaatggctt tctcttatca caatttgata tctatgatac acatagaaat gaacatcttt
    49021 gagcaaggaa tccctagttg aatgattccc gatcaataca atatcattac tcatactgaa
    49081 acttacaaag tcatcttttt gaagatcgaa gaaatccccc ggctttgata aaatttttta
    49141 atcgactttt gtccttttaa ttgacataga ccccagttat atgataaaat gaggatacta
    49201 cggaaaggac tctaaatcct catgttagcg gttccaatcg agattgggaa tagccgggat
    49261 agctcagttg gtagagcaga ggactgaaaa tcctcgtgtc accagttcaa atctggttct
    49321 tggcacatga ttaatttgta tgggtctctc ttccctagaa tgaatttcta attaattgat
    49381 atgaatccac atacatattt ttttatagtc tagattagaa taatagcttt atccagttta
    49441 gcgagatata ccccatctag aacatagatg ggtagagttt cttagataaa gtatctaaaa
    49501 gaattggatt ctatctcctc tttttttctc ctcttgttca aacgaatttg aatacgtaat
    49561 acatattaga aagacgtaat acatattaga aaggtaaaat tagttaattg tggaaaggct
    49621 caaaagtaga atccgaatct aggggggttg aaatagacaa gattcagctc agatccaaag
    49681 aaatagaatc cgatattatc tcatttcttt ggcttttctt tcatattaga tttctttatt
    49741 ctcgatttct ccattccttc ctatatgcct ttctagaacc cgtctaagta atgtgcgcag
    49801 tacaaagttc atgatgcaga actcatttgg ttcatcctat tggtgtgacc catccgaaag
    49861 aagtatcttc caactaaatg tgagaattcc aatgaatccc taattgtctt ttgttgttag
    49921 gcttaatcta taacaaaacg tgcaatcctt gaatatctga aattgtctaa gtggaaatag
    49981 ctttcttatc attcaatgag catcttgtat ttcataaaaa ttgggggcaa tataatcctt
    50041 acgtaagggc catcctatcc aactttcagg cattaagata cgtttcaagc gtggatgatt
    50101 atcgtaagag attcccaaca tatcatatga ttctcgttct tgaaaatcca cgcttttcca
    50161 aacccagaaa acagacggaa ttctaggatt cctcctggag gcaaatactt ttatgcatag
    50221 ctcttctggt tgagccacac catcctctat tctcgtaaga tgatacacac tagctaacag
    50281 cccgccaggc gctacatcat aggcacattg agagcgtaga tagttgtacc catatacata
    50341 aaaaatgaca gcaatggaat gccaatcctc gggctttatt tgtaaagtct ctattccttg
    50401 gtaatcaaag cccaaagatc tatgaattag cccatgcttg actagccaag cagacaaacg
    50461 accctgcatc ttttttatct ctcccgcatt tttatttgta taagtatttc acatttacga
    50521 tgaaatttat gaaaattgac ccaccacttc gtattctgga caaaggaatc ctgtctaatt
    50581 cactaattcg gcggaagata ctgaattttt gtatttgaaa aagatttccg tagggatctc
    50641 tgaagtagat ggtggttgat aaagaactct ttgatcataa tttcccgtat gaatactgcg
    50701 tcgaacatga aacttgtggt tggtagtaaa acaccgattc gctcgttgag acctaattcg
    50761 atcttcatag agttctcgag atattttctt acgaagtttt gttatagcat ctataaccgc
    50821 ttccggttta ggtggacaac ctggcaaata tacatctaca ggaattagct tatcgactcc
    50881 ccgaacagta ctataagaat cggtactgaa catcccgcct gtaattgtac aggctcccat
    50941 agcaataaca tattttggtt cgggcatttg ctcatataat ctcactaaag agggggccat
    51001 tttcattgtt actgttccgg ctgttaaaat tagatccgat tgtctaggac tcgatcttgg
    51061 tacgagtcca taacgatcaa agtcgaagcg tgagcctatt agtgaagcaa attcaatgaa
    51121 gcaacaactg gtaccataga gaagcggcca taaactagag agtcttgacc aatttgaaag
    51181 atcatttaat gtagttgaaa taactgaatt tggggctgtt cgatcaagta aaggaaactg
    51241 aatggaattc ataactgtct caatcttatt ttttccgttt ttctttttat tgtctgaata
    51301 ttcaggagct aagaccattc caatgccccc tttcgccatg cataaactaa accaataatt
    51361 aagataagca cgaaaatgaa agcttctata aatacagata cacccaatac gtcgaaactc
    51421 attgcccatg gataaagaaa aaccgtttca acatcaaaaa caacaaaaac tagagcaaac
    51481 atataataac ggattcgaaa ttgtaaccaa gcatcgccca ttggttctat acccgactca
    51541 taagtagaaa gtttctctgg ccctttgcta atcggggcta acactccgga aatgaaaaat
    51601 gccaaaatag gaacaaggat ggatattatt agaaatgccc aaaaaaaatc atattcgtaa
    51661 agcagaaaca taaacgcact cctatgaacg tggaaaatat accggattca attggtcgat
    51721 tcgaattgga attgtcaagt catccataac tatttagtca aaacaagaat tcattttggt
    51781 cgaaccgact agtttgcttt gtttattggt ttattgtagg gcatatctca ttgcaagatt
    51841 catcgactgg aatccgattt tatttccatt atacttattt ccattttatt tagttagtag
    51901 aaccttctaa ctatatatta ctcttcgaca aattctcctg tttctcttgt ttttttctct
    51961 aaaaacgggg aattctaaat taattactta tctgatttct tctttaactt atctgatttc
    52021 ttctttaatt ataaattctt taaagatttc tatttatttc tataaataga atcaggaggt
    52081 ctttattttc atttttttct tagtgattta gaatagaaca cgtaatcaaa tagaagagaa
    52141 tgtataggaa ttgccatctc aagatttaga agatcttgtg ttggtatatt ccttttatta
    52201 ttattgaatt aatatttaat aatagtatta ggattcgaat ccaggtggag gggtttttct
    52261 tggttgaata cagaaaaaga agactacctt ttttgttgtg cttcgctagg tcgaggtaag
    52321 taaggtatac gaaggaaaag cctatttgac aatgaaagtg accaaagata ttcatttttc
    52381 aaaaaacttt agcttgtaca caaatacagc aggcctttcc taaatccatg tgaattcctc
    52441 gtcgtagttt tgcatttcac caggcccgtg aaatgagttg acttccaaaa ttcaataaga
    52501 ttggggatat caaaagaaag ggagtctcac taattctttt attgtagata tgaatatgta
    52561 attcgcctcc gaagattaat gacgaaaggt tggtttgttt atctgcaatt gcaaaaatca
    52621 atatctattg gatccattga tatgcgtttt ttctttcatc tgcttaaacg attgccgtga
    52681 gtaaacttat aggaataatt gggtttcatt tagttacaag caagaaataa taatgaagaa
    52741 atgcaaatta tacaattttt tttttgcatt tttcattttt atagggctat acggactcga
    52801 accgtagacc ttctcggtaa aacagatcaa acttcttatt attaaaatga tctgaactgt
    52861 ttcaaagacc caacatgcat tttttttgca ttgggctcct tcattaactg atctaaatat
    52921 cagttagtct gccatttttt ttcttgacat aaaaaaagat aaggaaatgg ctccatgtgc
    52981 tctgattcat tatttgggag cattaccaaa gtgtttcaaa ggtgggatta tcttgacgta
    53041 ggtctgtctc tggcctagat caacctaagt taaatgaagt ctctatcgtt ctgcttaaaa
    53101 atcaaatatg aaacttcata caccttaaag ttcatatgac gaaaagagat ttttttgagg
    53161 tccttatact cattatggcc tagcattgaa tagactgggt attcacctta tcaagatctc
    53221 aaatcaatga tggggtctgt ttggcacctc ctaaatgggc gtccaaattg gaccgaaccc
    53281 tttgtcaggc tatggttccc tcaaagttat ggagtaagac atcgatttct caacaagatc
    53341 aatttttctg attgtatgat gaactccctt gaaaaacatt ggcgcgcgtg taaacgagtt
    53401 gctctaccaa ctgagctata gcccttagtg cttgtgatac atattttatc atgtaggtaa
    53461 attcttgtca agagaaatat tccatgatcc aacatcaaga atctttgatc tctttgagtg
    53521 gtattcctta tattagtatt gcttataagt aatatgatat ttataatcca tcgacaggat
    53581 gggtttcgtt tggttctctt tgggatgata aatgacctac ttaactcagt ggttagagta
    53641 ctgctttcat acggcgggag tcattggttc aaatccaata gtaggtaaaa cttattagat
    53701 accagagtca atggtatcta ataaggttta caacccacct ttagtgatat tttttttttg
    53761 attttgtatc ttttctattt cattttttaa tttgaatttt tgcatcagaa ttggattctg
    53821 tttgattgta tttgattgta ttcacccgac agaatctaaa taggattaga aagagaactt
    53881 ctttttatta ttcgaacgta ccaactagtt atgaaatcgg attgctagcc tccacccgtg
    53941 ttctagctcg tcggagagct agatttgcct caattttttg tctccttcct tcagcctttt
    54001 tcacattagc ttccgctatt tcaagagttt gctgagcttc ttgtggatta atgtcactac
    54061 ccttctccgc atcatttact aaaacagtga tctcattatt tcctattcta gcaaaaccac
    54121 ccatcagagc catcgttaac cattggtcgt taaggcgtat tctcaaaatc cctatatcta
    54181 cagctgtggc aataggggcg tgatttggta atatgccaat ttgaccacta ttagtagata
    54241 aaacaatttc ttccacttct gaatcccaaa caattcgatt aggggtcagt acactaagat
    54301 ttaaggtcat ttcttcaaat tgctctccat ttctaagttc atagccttcg cggtagcttc
    54361 atcgatagta cctaccaaat aaaaggcctg ttcaggaaga ccatctaatt ctccggaaag
    54421 gatcaattga aatcctcgaa ttgtttctgc tagaccaaca tatttccctg gagaaccggt
    54481 aaatacttct gctacgaaaa agggttgtga taagaaacgc tcaatttttc gcgctcttgc
    54541 tacgagtaaa cgatcctctt cggataattc gtccaatcca aggatagcta taatgtcctg
    54601 aagttctttg taacgttgta aagtttgctt aactctttgg gcggtttcgt aatgttcctc
    54661 accaacgatc cgaggttgaa gcatggttga cgttgaatct aaaggatcta ctgctggata
    54721 aatacctttg gcagccaatc ctcttgatag tacggtagta gcatctaaat gtgcaaatgt
    54781 cgtagcagga gcagggtcgg tcaaatcgtc tgcgggtaca taaactgctt gaatagaggt
    54841 tatggaccct tctttggtag aagtaattct ttcttgtaaa gaacccattt cggtacttag
    54901 ggtcggttga taacccacag cggaaggcat tctacccaat aaggccgata cttcggatcc
    54961 tgcttggacg aaacggaaga tattgtcaat aaatagaagt acgtcttgct cattaacatc
    55021 tcggaaatat tccgccatag ttagggcagt caaaccaact ctcatacgag ctcccggcgg
    55081 ttcattcatc tgaccgtaaa ctagggccac ttttgattct gcaatatttt ctttattaat
    55141 cactccagat tctttcattt ccatgtaaag atcatttcct tcccgagtac gttcacccac
    55201 tccgccaaat acggatacgc ccccgtgagc tttagcaata ttgttaatca attccataat
    55261 gagtactgtt ttacccactc cagctccccc gaatagtccg atttttcctc cacggcgata
    55321 aggggctaaa agatctacta ctttaattcc tgtttcaaaa atagataatt ttgtatccaa
    55381 ctgtataaag gcgggcgcag atctatgaat aggagacgtt gtactagtat ctacaggccc
    55441 taaattatca acaggctctc cgagcacgtt aaaaattcgt cccagagtcg ctcccccaac
    55501 tggaacactt ataggagctc ctgtgtcaat cactgccatt cctctcgtta gaccttctgt
    55561 agcactcata gctacagccc taactcgatt atttcctaat aattgctgta cctcacaagc
    55621 cacattaatt ggttgaccaa cactatctcg accttgaact accagagcgt tataaatatt
    55681 tggcatcttg cccgggggaa aggctacatc tagtaccgga ccgatgattt ggacgacacg
    55741 ccccgggttt tttttttcaa gcgtggaaac cccagaacca gaagtagtag gattgattct
    55801 cataataata aaataaatat gtcgaaatgt tttttccaaa attatcgaat tcaaaataaa
    55861 tgtccgctag cacgtcgatc ggttaattca ataaaatcgg aattagcact cgatttcgtt
    55921 ggcaccatgc aattgaacca atccaattgt ttacttattc aatgagactg agttaatttg
    55981 gcagctcacc caacctattt tcatttaaca atctcaagtg gatgaatcaa aatcttgaga
    56041 aagtctttca tttgtctacc attatagaca agcccatcca tattatcgat tctatggaat
    56101 tcgaacctga actttatttt ctatttctat tacgattcat tatttgtatc taatgggctc
    56161 ctcttcttat ttctttttta tttcaatttc agcatatcga tttatgccta gcctattctt
    56221 ttctttgcgt ttttctttct tttttatacc tttcatagat tcatagagga attccatata
    56281 ttttcacatc taggatttac atatacaaca tataccactg tcaaggggga agttcttatt
    56341 atttaggtta gctaggtatt tccatttcaa aaaaaaaaaa gataaaaaat caaaattggg
    56401 ttgcgctata tatatgaaag agtatacaat aatgatgtat ttggcaaatc aaataccatg
    56461 gtctaataat caaccattct gattaattga taatattagt attagttgga aattttgtga
    56521 cagattcctg tgaaaagttt cattaacgcg gaattcatgt cgagtagacc ttgttgttgt
    56581 gataattttt aattcatgag ttctagggag ggatttatgt caccacaaac agagactaaa
    56641 gcaagtgttg gattcaaagc tggtgttaaa gagtacaaat tgacttatta tactcctgag
    56701 taccaaacca aggatactga tatattagca gcattccgag taactcctca acctggagtt
    56761 ccacctgaag aagcaggggc cgcggtagct gccgaatctt ctactggtac atggacaact
    56821 gtatggaccg atggacttac cagtcttgat cgttacaaag ggcgatgcta ccgcatcgag
    56881 cgcgttgttg gagaaaaaga tcaatatatt gcttatgtag cttacccttt agaccttttt
    56941 gaagaaggtt ccgttaccaa tatgtttact tccattgtag gtaacgtatt tgggttcaaa
    57001 gccctgcgcg ctctacgtct ggaagatctg cgaatccctc ctgcttatgt taaaactttc
    57061 caaggtccgc ctcatgggat ccaagttgaa agagataaat tgaacaagta tggtcgtccc
    57121 ctgttgggat gtactattaa acctaaattg gggttatctg caaaaaacta cggtagagct
    57181 gtttatgaat gtcttcgcgg tggacttgat tttaccaaag atgatgagaa cgtgaactca
    57241 caaccattta tgcgttggag agatcgtttc ttattttgtg ccgaagcact ttttaaagca
    57301 caggctgaaa caggtgaaat caaagggcat tacttgaatg ctactgcagg tacatgcgaa
    57361 gaaatgatca aaagagctgt atttgctaga gaattgggcg ttccgatcgt aatgcatgac
    57421 tacttaacgg ggggattcac cgcaaatact accttggctc attattgccg agataatggt
    57481 ctacttcttc acatccaccg tgcaatgcat gcggttattg atagacagaa gaatcatggt
    57541 atccacttcc gggtattagc aaaagcgtta cgtatgtctg gtggagatca tattcactct
    57601 ggtaccgtag taggtaaact tgaaggtgaa agagacataa ctttgggctt tgttgattta
    57661 ctgcgtgatg attttgttga acaagataga agtcgcggta tttatttcac tcaagattgg
    57721 gtctctttac caggtgttct acctgtggct tcaggaggta ttcacgtttg gcatatgcct
    57781 gctctgaccg agatctttgg ggatgattcc gtactacagt tcggtggagg aactttagga
    57841 catccttggg gtaatgcgcc aggtgccgta gctaatcgag tagctctaga agcatgtgta
    57901 aaagctcgta atgaaggacg tgatcttgct cgggaaggta atgagattat tcgcgaggct
    57961 tgcaaatgga gcccggaact agctgctgct tgtgaggtat ggaaagagat cgtatttaat
    58021 tttgcagcag tggacgtttt ggataagtaa aaacagtaga cattagcaga taaattagca
    58081 ggaaataaag aaggataagg agaaagaact caagtaatta tccttcgttc tcttaattga
    58141 attacattac aatttaattc ggcccaatct tttactaaaa ggattgagcc gaatacaact
    58201 aagattctat tgcatatatt ttgatcaaga tttgaaatac aaaatctaga aaactaaatc
    58261 aaaatctaag actcaaatct ttctattatt gtcttggatc cacaattaat cctacggatc
    58321 cttaggattg gtatattctt ttctatcctg tagtttgtag tttccctgaa tcaagccaag
    58381 tattccaact ctttctaccc atcctgtata ttgtcccctt tgttccgtgt tgaaatagaa
    58441 ccttaattta ttacttatta ttagatttta gattgttaga ttagttagtg attagatatt
    58501 agtattagac gagattttac gaattttttt tatttcttta tatttataag agaggacaaa
    58561 tctctttttt tcgatgcgaa tttgacacga cataggagaa gccgcccttt atcaaaaatt
    58621 ctattatttt tatattattt ttaataataa aagggggttc caacatatta atatatagtg
    58681 aagtgttccc ccagattcag aacttttttt gaatactcac aatccgtatt agttaataat
    58741 cctagtgatt ggatttctat gcttagtctg ataggaaata agatattcaa ataaagaatt
    58801 ttatagcgaa tgactattca tctattgtat tttcatgcaa atagggggca agaaaactct
    58861 atggaaagat ggtggtttaa ttcgatgttg tttaagaagg agttcgaacg caggtgtggg
    58921 ctaaataaat caatgggcag tcttggtcct attgaaaata ccagtgaaga tccaaatcta
    58981 aaagtgaaaa acattcatag ttgcagtaat gttgattatt tattcggcat taaagacatt
    59041 tggaatttca tctctaatga cactttttta gttagtgata ggaatgggga cagttattcc
    59101 atctattttg atattgaaaa tcatattttt gaggttgaca acgatcattc ttttctgagt
    59161 gaactagaaa gttcttttta tagttatcga aactcgagtt atctgaataa tggatttagg
    59221 ggcgaagatc cctactataa ttcttacatg tcttacatgt atgatactca atatagttgg
    59281 aataatcaca ttaatagttg cattgataat tatcttcagt ctcaaatctg tatagatact
    59341 tccattataa gtggtagtga gagttacggt gacagttaca tttatagggc catttgtagt
    59401 ggtcaaagtc taaatagtag tgaaaacgag ggttccagta gacgaactcg cacaaaggac
    59461 agtgatttaa ctataagaga aagttctaat gatctcgagg taactcaaaa atacaagcat
    59521 ttgtgggttc aatgcgaaaa ttgttatgga ttaaattata agaaattttt taaatcaaaa
    59581 atgaatattt gtgaacaatg tggatatcat ttgaaaatga gtagttcgga tagaattgaa
    59641 cttttgatcg atccgggtac ttgggatcct atggatgaag acatggtctc gctggatccc
    59701 attgaatttc attcggagga ggagccttat aaagaccgta ttgattctta tcaaagaaag
    59761 acaggattaa ccgaggctgt tcaaacaggc ataggccaac taaacggcat tcccgtagca
    59821 attggggtta tggattttca gtttatgggg ggtagtatgg gatccgtagt cggagagaaa
    59881 atcacccgtt tgattgaaca cgctgccaat caaaatttac ctcttatgat agtgtgtgct
    59941 tctggggggg cgcgcatgca ggaaggaagt ttgagcttga tgcaaatggc taaaatatcg
    60001 tctgctttat atgattatca attaaataaa aaattatttt atgtatcaat ccttacatct
    60061 ccgacaactg gtggagtgac agctagtttt ggtatgttgg gggatatcat tattgccgaa
    60121 cccaatgcct acattgcatt tgcaggtaaa agagtaattg aacaaacatt gaataaaaca
    60181 gtacccgaag gttcacaagc agctgaatac ttattccaga agggtttatt cgacctaatt
    60241 gtaccacgta atcttttaaa aagcgttctg agtgagttat ttaagctcca cgcctttttt
    60301 cctttgaatc aaaagtcaag caaaatcaag tagagcacta agttcaatta ttttttttgt
    60361 gtttgtagca aaaagtagtt agtttatcgg aatcaaagta aataagataa taatggcctt
    60421 ttctttggtg atagaagatc gaattgtaga aagaattaaa acgaaagttg aggataactc
    60481 tttttttgac ctatattcct gattacgaat caagaaacct ttatcaccaa gagtgagttc
    60541 ttcctttcgt gaaattagta aaataaaacg aatttggtct tgtcttaggt atataatttg
    60601 aaatttcaat agagataata gagttttgta tctttctcta tctaccgaaa aaccatttta
    60661 gctaaaaatc catgttgggt cggattcgaa cgaatccgtc gataatctgt aaaaaactct
    60721 ttatctattt ttagaaaagt agaagacaag aacaaaagac aaagaaatga agaaaaataa
    60781 taaagtttat tatcatacat atctttctca tggaggagat gaataagtcc atttatttag
    60841 ttctacagtt ctacattctt tgcacttatt cttattatac gtactcagtt agatttagat
    60901 atatcgatac ttcgatctat actaagaatt tcaaattctt caaattctat taataataaa
    60961 tattatctaa tatctaatta gaattcaaat tcttaattta attataatta ttacaagata
    61021 tctttattta tataataaca taataacaga tacaaatagt aaatcgaggt accccttcta
    61081 tgacaaattt gaaccttcca tctatttttg tgccgttagt aggcctagtc tttccggcaa
    61141 ttgcaatggc ttctttattt cttcatgttc aaaaaaacaa gattgtttag atccgttggg
    61201 acccaatctc atccattttt tttttgaaaa cgtggacttg tatcataaca cggatatcta
    61261 tttattggag tatagtataa catgtgattt ccaccgaaca taaaggaaaa aactcttatg
    61321 cccgcagaaa catgatatat ggatatatca attctagcaa ttttcaaata gatcaggatc
    61381 tctggatggc tgaaatgtag tcggtgaatc tatatgtata tcgatatgta tagtgggatc
    61441 gtattaaata aagagtatgt tattatttta gatttaacca atttgatgaa ttactcctaa
    61501 aggttgacat caaactagtg ctagttcacc tcaaactagt gctagttgat gagagttact
    61561 tcggaaacaa aaaagtaaag tcaaattttt ctggggtatt atctcaattc caataaaatg
    61621 caatcgagta aagtatgact tggcgatcag acgatatatg gatagaactt ataacggggt
    61681 ctcgaaaaat aagtaatttc tgctgggcct tgatcctttt tttaggttca ttaggcttct
    61741 tattagttgg aacttccagt tatcttggta gaaatttgct atcttttttt ccgcctcagc
    61801 aaatcatttt ttttccacaa ggaatcgtga tgtctttcta cggaattgcg ggtctcttta
    61861 ttagctctta tttgtggtgc acaatttcct ggaatgtagg tagtggttat gatcgattcg
    61921 atagaaagga gggaatagtc tgtatctttc gttggggatt tccgggaaaa aatcgtcgca
    61981 tattcctccg attccttata aaagatattc agtccgttag aatagaagtt aaagagggta
    62041 tttatgctcg tcgtgttctt tatatggaca tccgaggcca ggggtccatt cccttgaccc
    62101 gtactgatga gaatttgact ccacgagaaa ttgaacaaaa ggctgctgaa ttagcctatt
    62161 tcttgcgtgt accaattgaa gtattttgat aaattgagaa tcagaacgtt cattcaatta
    62221 aagaaaacgt atatgaaaga accataaaac gaaactcttt ttatggtctt tatgtgcacg
    62281 caattcaata acaaataaca aatcgaaata atagattcat ctcagacggc aaaccatttc
    62341 gaaagcaaga atttttttta gttcaatatt tgttggaatt gacactttag atccagatag
    62401 atcgtatctt gtaaatttta aattctttct tttgtattct ttaatgacca acaattggat
    62461 ttcttaatta aatactgaga actagccaat ttatcctttg ccagtcattt ttttttttat
    62521 catcctaata tctttccctc aattattcta ttcctgacta tgggtaatca atgaaatttt
    62581 ttcgaaatat tggatatttt gatagcaaag gagttctttc gtctcaaaat ctgaataata
    62641 ttcattactt aaagtggttc tttcgatcat tcatcgaaag gatacacttt atttttaatt
    62701 tgaccaattg agatatcagg aaacaatatt ctcaatttct tcattcgaag tgaattctta
    62761 gcctatttct gtattctttc tagattcaaa gactaaccac aaaatcacaa agaaaataga
    62821 ttcataagtt cgataccttg tataaaactc atgtgtgtaa gaaatattcg atcgcataga
    62881 gtgtacgaat gggttgatta acaatttaca gacgaaaaaa tggcaaaaaa gaaagcattc
    62941 actcctcttt tctatcttgc atctatagta tttttgccct ggtggatttc tttctcagtt
    63001 aataaatggc tggaatcttg ggttactaat tggtggaata ctgggcaatc ccaaattgtc
    63061 ttgaataata ttcaagaaaa gagtcttcta gaaaaattca gagaattaga ggaactcctc
    63121 ttcttggacg aaatgatcaa ggaatactcg gaaacacatc tcgaagagtt tgggatagga
    63181 atccataaag aaacgatcca attaatcacg atacaaaatg agaatcgtat ggatacgatt
    63241 ttgcacttct caacaaatat aatctggttt ggtattctaa gcgggtattc aattttgggt
    63301 aaggaaaaac ttgttattct taactcttgg gctcaggaat tcctatataa cttaagtgac
    63361 acagcaaaag ctttgtgtat tcttctagta agtgagtttt ttctcggata tcattcaccc
    63421 ccaggttggg aattcgttat acgctctatc tataacgagg ttggagttgt tgcgaatgag
    63481 caaactataa ctattcttgt ttgcatcctt ccagtaattt tcgatacatg ttttaaatat
    63541 tggcttttcc gttatttaac tagtctgtct ccgtcaattt tactgcttta tgattcaata
    63601 actgaatgat aaaggatcca ttgatattaa tctaatccaa ttagaatgct tggtactttg
    63661 tagttgtaca taagcaaagt attgaaaatc atatttactc ttcctatttc taaccatcgg
    63721 gaagattcat cctagattat tccagcaaat agcagaatcg tggctaggga actatactag
    63781 cgacctaccc aatttattgt agaaattttc gcgatcaatg attggaccat gcaaactaga
    63841 aatgcttttt cttggctaaa gaaacagatt actcgatcta tttccgtatc gctcatgata
    63901 tatatcttaa ctcggacgtc catttcaagt gcatatccca tttttgcaca gcagggttat
    63961 gaaaatccac gagaagcgac tgggcgtatt gtatgtgcca attgccattt agctaataag
    64021 cccgtggaaa ttgaggttcc acaagcggta cttcctgata ctgtatttga agcagttgtt
    64081 cgaattcctt atgatatgca actgaaacag gttcttgcta atggtaaaaa aggggggttg
    64141 aacgtcggag ctgttcttat tttaccggag gggtttgaat tagctcctcc cgatcgtatt
    64201 tctcctgaga tgaaagaaaa gattggcaat ttgtcttttc agagctatcg ccccaataaa
    64261 acaaatattc ttgtggtagg ccctgtccct ggtaaaaaat atagtgaaat aaccttccct
    64321 attctttccc cggaccctgc tactaagaag gatgttcact tcttaaaata tcctatatac
    64381 gtaggcggga acaggggaag gggtcagatt tatcccgacg gcaacaagag taacaataca
    64441 gtttataatg ctacagcagc aggtatagta agcaaaatca tacgaaaaga aaaagggggg
    64501 tatgagataa ccataacgga tgcgtcggag ggacgtcaag tggttgatat tatccctccc
    64561 ggaccagaac ttcttgtttc cgagggcgaa tctatcaaat ttgatcaacc attaacgagt
    64621 aatcctaatg taggcggatt tggtcaggga gatgcagaaa tagtacttca agatccatta
    64681 cgtgtccaag gacttttgtt cttcttggca tctgttattt tggcacaaat ctttttggtt
    64741 cttaaaaaga aacagttcga gaaggttcaa ttggccgaaa tgaatttcta gattcgcaga
    64801 tttatcgata tcaagtacgt aaaaagaacc aaattcttgt tggcgattat ttatgatcaa
    64861 aaaaatgaaa ttatgaaaac tcctttgtct tatttatact cttcttcaaa atctacatta
    64921 catactcttt ttctacgaga tgctgggaat cccttgtacc acatagtatg tagattttga
    64981 agaagagtat ttggctttca tttattttga tttagttttt ttttaattgg agtagtgtaa
    65041 ctatgttact attgccagat ttcactgcca taaaacgtat caatagtttt ctattctaaa
    65101 tagaaagaaa gtcaaatttg tctaaatact agacataagg aagcggggga taaatgcggg
    65161 gaagaaaaaa ttctaggagg gattatttgt cttcctagtc ttcgacacaa gaaaggggtg
    65221 tagaaaaatc cttttttctt gtgtcgaaac gaaagagtaa tgattcttga tcctgtttgt
    65281 taaaaattcc tagtcttggt ttcaattttt ccagatgtat cagaaaccct acacctaccc
    65341 ccttacatat aatatatgaa ttggtggaca aacaaaacaa aaaagagagg aaattttatt
    65401 aattaaataa aacttcttca atcaacttat cttataaaaa atttgatgat gaaataggaa
    65461 aacaataaaa aatcaataga gtaatgtaat atagagagta aggttctaca ttagattagt
    65521 atagaaagga tttgcacgct atctaatata tgatagcagc caagaaattg agttcttcct
    65581 tctttcttcc aactttgaaa gtaccgatag atactatcat ataaaaagaa gaggtggtct
    65641 gactaactca atgaagtgaa tttttcaaaa acatgctcag aaaaatgaga aaaacggagt
    65701 ttttgaaaag aaaaagaaat ccattttagc atttagacga aaaaaatatt atgattctta
    65761 agaactcaac gggcccttcc ccttcgaatc aaacaaacaa agaagggaat cccgttaagt
    65821 tcttacgctt tcatgttgac aactcaattc agtcgattac tacagggatg aacccaatcc
    65881 ggaatatgaa ccataaaaga aaatacctat taaaccgatt acaagaatac cagctacagt
    65941 acctattatc caaagaggaa tccttccagt agtatcggcc atttacccca cttccctcca
    66001 gatttcatca agtggtcatg ctagagacat aaacagtcat ggataattaa attatgagat
    66061 ccttccgaat gagctaagag aatcttattt attctctttc gttttcttaa ttgaagaaat
    66121 aattggaaaa taaaacagca agtacaaaaa tgagtaataa cccccagtag agactggtac
    66181 gattcaattc aacattttgt tcgttcgggt ttgattgtgt cgtagctcta taattcggat
    66241 taagtttatc gttggatgaa ctgcattgct gatattgatc ccaaaaaaaa gacggtaggt
    66301 acagctaggc cgtgaacagc caaccatcgt actgtaaaaa ttggataggt tcgatctata
    66361 gtcattaggg cctcctaaaa cgatctacta aattcatcga gttgttccaa aggatcaaaa
    66421 cggccagtta ttaatggaat tccttgtcgg ctctctgtaa aatactcgtt tggccgcggg
    66481 cttccaaaca catcgtaagc taaacctgtg ctgacaaata accaacccgc aatgaatagg
    66541 gaaggtatag taatgctatg aatgacccag tatcgaatac tggtaataat atcagcaaac
    66601 gaacgttctc ctgtgcttcc agacatgctg agctccacat attcttgtac agtcaaagaa
    66661 gatcgattcc gtaaaagatg agatcagtaa atgacaatta actgaaattt aatctttgtg
    66721 agatcgtcaa tattgtaccg agggcgtctt tagagtatac cgaatcagta tagctatcct
    66781 tcttctgaca cagcaacgca atttgaatta gtatcaaaag taagtactaa ataatttctt
    66841 ttttccttta cttgttgatg taaaatcatc ttccattcaa tagaaaattc tttcaattca
    66901 atgaaaaaga ttctcatatt cccacaattt aagtagatgc gagatataga aattctcttt
    66961 tcggagttgt ggaagccgtt ttgttgttgg aatctttttt ttaaagaaat agaaattact
    67021 agttttagaa tctagttgga caaaaaaaag agtttttaaa gtggttgtgt gataactttt
    67081 tcttctccct cattcaagat attatgtaaa ttaatatatt actgaatcta atgagttaaa
    67141 cttaaattaa agtcaaaaga aaaagtttta taaggtaact gttcgcttta aaatcgaaaa
    67201 tggattcgat acaattcacc agaatctaag aaatgatcaa attagaaaat catttctata
    67261 tttctatttt gattctataa aaatgcaagt ttcatttttg aatgaagtta gacgatacag
    67321 ctcttattag tttaatagtt tacccagttt aatagtttac ccaagagtta ctcaatgaat
    67381 cggttgattg gaattgcggg atggatagat gttacagatg atgaatcaat ttcttttata
    67441 tgtctggcac tttatctttg ttagtgctgt ctgcctataa taatagctga atcaaaaact
    67501 tttcattcaa cttattcttt caattgaaat tgagattttt gtctaccctc ctattttctt
    67561 ttgcaaaatt tgaaacttag gtaagtgctt tttaaacata tgtataaaaa gaaaatattt
    67621 catttaattt agccccttca tgcttactat aactagttat ttcggttttc tattagcggc
    67681 tttaactata acctcagctc tatttattgg tctgagcaag atacgactta tttaaattga
    67741 atatttaaaa tgaacaattc ataaaaagaa atccttctgt gggattacgt gtattctata
    67801 tttacttacg ttaccaattg tcaattcttg ttcattgtga ttgagattca tgtcaattcg
    67861 gattaatatt taggtaccga tattacctat ttttttttct actttcaaac aaaaaaaaat
    67921 gattgaagtt tttctatttg gaatcgtgtt aggtctaatt cctattactt tggctggatt
    67981 attcgtaact gcatatttac aatataggcg tggtgatcag ttggaccttt gattaattaa
    68041 catttatttt tgattgacct cctcctttct ttaattcaca ggcacaggag gtcaaattcc
    68101 gattgttgtg aaagttactg aatggatcta ttttattcta attcgatcta agaagaaaaa
    68161 aatcacgctc tgtaggattt gaacctacga catcgggttt tggagaccca cgttctaccg
    68221 aactgaacta agagcgcttt cttatcagaa tagataagac tgtaaacaaa aggattcttt
    68281 tcataacccc aatacatttt ggatgcatat actagaatag catgataaat caaagattat
    68341 gtccaatttg aagcgatctc aagtgatccc tcgttactgc tcctttgagc agtaataggt
    68401 agggatgaca ggatttgaac ccgtgacatt ttgtacccaa aacaaacgcg ctaccaagct
    68461 gcgccacatc ccttcaattg ttccacagtg taattgtaga gaattcctgt cttgttttcc
    68521 acatggttat ttcctccatt gatatataca aatttctgct catttcgtct ttttggtctc
    68581 atttaacata taatagtaaa aggaaaagac ttctcttata gattatatag aaaatactta
    68641 tatacaatta tatacaaaat atataaatac agaacccgtc gtaaataaat tagtcttttt
    68701 cggaaattct cggtaagaaa gaaggggatg tatttttttt tctgttttaa gaaaaggaaa
    68761 atcttatttc ccgaatcatt gtacatttca atttgaatta ggaattctgt gtccaactct
    68821 aagcagccct taactacata tgcatctgat catatatgta ttatctattc caacaaataa
    68881 tacaaaagaa ggaggttttt caatgcgaga tctaaaaaca tatctctctg tggcaccagt
    68941 actaagtacg ctatggttcg gggctttagc aggtctattg atagagatta atcgtttttt
    69001 cccggatgcg ttgacattcc cctttttttc attctagtta ttgtcatggg aaggaatgaa
    69061 gaaaattaga gatccaatca aatattggtg atgaatccct ctccccctct tttctctttt
    69121 ttcccttttt agaataaggg aggaaagaga aagaatacaa aaagtggatt caacattcgg
    69181 gctcaagttc gaattaactg aatattaatc atagaggaat gggggtagaa tagaaaatgg
    69241 gggtctaggg caagagtatt atacaagata cttaaatgat tacttcaatt tgaaatatac
    69301 tttagaaaaa tcgttgtatt ttactatgac tttgctttac tattacttta ttttcgtgat
    69361 tttaatcttt tacttttaga attggatttc aagttagtaa tttctatttt atcctttctt
    69421 cgttttgaat cgaaaataga agagttgagt aaatcaaaaa tccaaaggag gttcatggcc
    69481 aaggggaaag atgtccgagt aacggttatt ttggaatgta ctagttgtgt ccgaaacagt
    69541 gttgataagg tatcaagagg tatttccaga tatattactc aaaagaaccg gcacaatacg
    69601 cctaatcgat ttgaattgaa aaaattctgt ccctattgtt acaaacatac gattcatggg
    69661 gagataaaga aatagagcga accaagtacc tgtgtcttac cctttcaagg aaggggaaaa
    69721 aatgacatta tatatataac atatttaaat agaaaataaa caaatcctat ttttgaaaaa
    69781 tcctattttg agtggattta aaatgaatta gaattaagaa ataggatttt agggataagg
    69841 aataaattaa acaaacaaac aaaccatgga taaatccaag cgaccttttc ttaaattcaa
    69901 gcgatctttt cgtaggcgtt tgcccccgat tcaatcgggg gatcgaattg attatagaaa
    69961 catgagttta attagtcgat ttattagtga acaaggaaaa atattatcaa gacgtgtgaa
    70021 tagattgacc ttgaaacaac aacgattaat tactcttgct ataaaacaag ctcgtatttt
    70081 atctttgtta ccttttctca ataatgagaa acaatttgaa agaaccgagt cgaccgctag
    70141 aactactggt tttaaagccc gaaataaata ggcttacttt ttcttcactt gaatcataat
    70201 tacaagaatc tagatttgag tgaatctaga tttgagtatc gtgtcctaag aaaaaaatga
    70261 atcggaaaaa aagaaatctg tttttattga attgaacgtg ttcattcatt ttgactactt
    70321 tagtatattt tctcatacta atttctactc taccttcccg gagttcattc tccgggtaac
    70381 tccatttaaa ttattctggt ggattctttc caatctactt cctttatgat ttcgttcgaa
    70441 atcatataaa gacaattcct atttgatata gctatttgtg caagtatttt acggttaaga
    70501 agcaactgtc tcttgtacag atcgtgtatt aatctactat aactatagga tactcccctt
    70561 tcgcgaatta ctgcgtttat cctagtgatc cacaaacgac gaaaatctct ctttttccta
    70621 tccctatccc gatgagccga aactaaagct cttattttct gttgagtaat agttctagta
    70681 agccttgaat gagcccctcg aaagcttgat gcaaataaac gaatttttgt tctacgtctc
    70741 cgagctatat atccccgttt aattctggtc attgaataaa tgaaactttg acgaataact
    70801 aattgattgc ctttctttca gttattcttt tcccccttcc tagtctatta ataacaaaac
    70861 ggatttttcc aatgtataaa atcaaaattc caatggcttt ggctactcta accttcccga
    70921 ccacgatttt tttttaggta tttcactgcg aaataagaca gaactaagaa attgtatttt
    70981 cctaggtatc aaaaatatag taaataaaag aaataaaaaa agaaatagtg ggttccttcg
    71041 tttctatggt tacttcttaa acggtgaggt cttctctata caccggagcc tttactttat
    71101 actttaattt aatatttaat caactaattg atgttattgg gaacttgtat agttcacacg
    71161 ctttggctct acccatgaat tatccagtaa taggtctttc acaatcagat ctacctatac
    71221 agtaacggta tttaattatg aaagtttgct gggtagctga ccctcttagt ccgttcttgc
    71281 cagattggga gcctacctaa tctttatgtt ttatgctttt taaataagat ttcctccgct
    71341 taatggataa ccatttgtta ccaatggaga atttcttatc atcttaaatt caggtgattg
    71401 gatttacacc aacggaaacc ataaacttca tacacaatag agggatatgg tagagttttt
    71461 tttttataat ggatggagtt cctttttcca tcctatccca ttcaccggta ctgatcattg
    71521 atactgtaaa agtagttttc ttgctttttg tgccagctca tgatctaaac gagtcgcaca
    71581 tacaccctag tacatgttcc tcgacgctga gggcaccccc gaagagcggg ggatttcgtg
    71641 acatttctga ttggctgtct tgtatttcta ataagttgtt taatagttgg catgttgaat
    71701 cgtatacata atatgatggg ttggtttaga ttgatcctaa ccgaatgatg gtgaattact
    71761 tctatttaat agaatattca attcgaagat aaaatctcaa atcacagatt tgcgtgaaat
    71821 ccatgttctt ttccttgaac cgctacaaaa tcaacaattc cataagcttg ggcttctgtt
    71881 gctgacataa aaatatctct ttccatatct tcgtgtataa cccacacggg ttggcccgtt
    71941 ttttctgcat aaacccttgt gagggtttca cgcagtttcg ccatttctat cgcttccagg
    72001 acaaattcgc ctacttgtgc catataaaaa ccactataag gttcatgtat cattaccctg
    72061 atgatataac aaaataaaag cttcccctat ctcgcatgat aaagcaaaga gaaaagaaag
    72121 ataaagaata gaaaaaagat agaattgaac aaccgtacag gcatcttttg tgcatacggc
    72181 tctacaagaa aattgacccc cattgaagaa agagaaaaat agaatctatc agactcagat
    72241 gggtaaataa tcaaattgcc atccttcctt tcggaggaat tcaaaaatac tatgatggct
    72301 ccgttgcttt atatgtttat tttttctttt ttttgtctgt gattcagcaa tcccaaagtt
    72361 tctttttaat ccgatcaaat aaggaaaaat tatttttttt tcgtactctt tcataacata
    72421 aatattgtta agaattctcc ggcatgaaaa caaaaagttt gtgacgctga actgaactcc
    72481 cgatatataa tagaaaatcg gaaatacccc ttatctcata ctactctctc gatacagaat
    72541 ctaatgtttt gaaaaaaaaa aacaatacaa aaatttctca tatcgaattc gaagtgccat
    72601 gctattatta cttagtattc atatggcgaa ggcatagtct tcttttttct ctcaaataaa
    72661 aacctcattg gcgccaagcg tgagggaatg ctatacgttt ggtaagttgt cctccggcca
    72721 ggataaaaga tcccattgaa gcagctaatc ctaggcatat tgtatggata tctggtcgca
    72781 caaattgcat agtatcataa atggcgatcc caggtattac ccagccccca ggagagttta
    72841 caaacaaata caggtctttg ttctcatcct ccatactgag atacaacata agaccaataa
    72901 gttgattcga aagctcggta ccaatccctt ggcctaaaaa aagtaatctt tctcgataaa
    72961 gtcggttgat tagggtaaaa ttgtatccct taggaaccgt acatgcgcct tttgatgcat
    73021 acggttcaaa aaaattgtga atcaatgtag agattccagt cctctttctt tttttctaca
    73081 agggttcttt cttacttcta acgaaagggc ttttcttcga tttttcaata aagacgagtt
    73141 tttactcctt tttgatattt tctattataa aattcgaagt tataagaaag ggtcattaaa
    73201 cttatcgaat taacttctca ttgatgtatt ctttcatcga gatttaatcc aaaccacgat
    73261 ggtattttct tgttcctgaa tgggtctgtt tcatcttttt aggtttatgc tctactccgg
    73321 gtaaagatcc gcccgatttg gatttgtaca tataggacaa atgctcccat taccatttct
    73381 ttttgtattt tttttttttt tcaattcatt ttatacaagt atttattaga gttgagataa
    73441 ctttgcttga caattaggat ctctttacaa agaaaaaata tgaatagcaa tcatagatat
    73501 cttacataga tatcttacca atccaattgg gttttttcta aacggagcct ggatacttca
    73561 tttatttagt ccaaccaagc caaccataaa ttattctaat tgataatagt aatatgaatc
    73621 ccctcaaaaa tggatctaat tgcacttcac gctccaaatt tttgatgatt caatttatct
    73681 ttcttgggcg aaacggggga tatctcgatc gggggagaga acggggaaat accatatgac
    73741 ccaatatatc tgacaagtcg cactatatgt caacccaaga tgaaattgga tctccaggat
    73801 ttcggaatac aactcttgga acaccaatag gcattaaatg aaagaacgaa ttaaatacta
    73861 tatttcactt tgaggtggaa acgtaacaat tttttttatt gtctttataa tattcatatt
    73921 ggtttttatc gtatttcttt tatccataga ttctaaaaat tcataaagaa agacagaatg
    73981 aataaactca aattattacg aataggtctt tctaatgata aataagtatg gactcattcg
    74041 ctcatagaaa atgggatcaa ctcccccatt gcgtattggt acttatcgag tatagaataa
    74101 atctgcttct ctttgttcct acgaacagaa ttgttccatt attaccaaca gaatagaaac
    74161 ccttgttcgg aaataattga ctcaacaaga gtggtccata ggatagtcat attatagtct
    74221 tttccaatgc aataaagtta cgtagtgttc atttatcttt gatataaggg gtatttccat
    74281 gggtttgcct tggtatcgtg ttcataccgt tgtattgaat gatcccggtc ggttgctttc
    74341 tgttcatata atgcatacag ctctggttgc tggttgggcc ggttcgatgg ctctgtatga
    74401 attagcggtt tttgatcctt ctgatcctgt tcttgatcca atgtggagac agggtatgtt
    74461 cgttataccc ttcatgactc gtttaggaat aatcaattca tggggcggtt ggagtatcac
    74521 aggggggact gtaacgaatc caggtatttg gagttacgaa ggtgtagcgg gagcacatat
    74581 tgtgttttct ggcttatgct ttttggcagc tatctggcat tgggtgtatt gggatctaga
    74641 aatattttgt gatgaacgta caggaaaacc ctctttggat ttaccaaaga tctttggaat
    74701 tcatttattt ctctcagggg tggcttgctt tggttttggt gcatttcatg taacaggctt
    74761 gtatggtccc ggaatatggg tgtccgatcc ttatggacta acgggaaaag tacaacctgt
    74821 aaatccagcg tggggcgtgg aaggttttga tccttttgtt ccaggaggaa tagcctctca
    74881 tcatattgca gcaggaacat tgggcatatt agcgggccta ttccatctta gcgtccgtcc
    74941 gccacaacgt ctatacaaag gattgcgtat gggaaatatt gaaaccgtcc tttccagtag
    75001 tatcgctgct gtcttttttg cagcttttgt tgttgccgga actatgtggt atggttcggc
    75061 aactaccccg attgaattat ttgggcccac tcgttatcaa tgggatcagg ggtacttcca
    75121 gcaagaaata tatcgaagag ttagtgctgg gctagcagaa aatcaaagtt tatcagaagc
    75181 ctggtctaaa attcctgaaa aattagcttt ttatgattac atcggcaata atccggcaaa
    75241 aggaggatta ttcagagcag gttcaatgga taacggggat ggaatagcgg ttggatggtt
    75301 aggacaccct atctttagag ataaggaagg gcgtgaactt tttgtacgtc gtatgcctac
    75361 tttttttgaa acatttccgg tcgttttggt agacggcgat gggattgtta gagccgatgt
    75421 tccttttaga agggcagaat cgaagtatag tgttgaacaa gtaggtgtaa ctgttgagtt
    75481 ctacggcggt gaactcaacg gcgtcagtta tagtgatcct gctactgtga aaaaatatgc
    75541 tcgacgtgct caattgggtg aaattttcga attagatcgt gctactttga aatccgatgg
    75601 tgtttttcgt agcagtccaa ggggttggtt tacttttggg catgcttcgt ttgctttgct
    75661 cttcttcttc ggacacattt ggcatggtgc tagaaccttg ttcagagatg tttttgctgg
    75721 tattgaccca gatttagatg ctcaagtcga atttggagca ttccaaaaac ttggagatcc
    75781 aactacaaaa agacaggcag cctgaataca acattgcttt ggtatctttc tttcgccctt
    75841 attttctttc ttttactttt attgacatag ggtacccgag aaatctttat ttgaatcaac
    75901 ttcgttttta ctcttgttcg tcctttatct ggaagatgat aaaaaaaaag gaaataaaaa
    75961 gaaacaaaca ggtatgaaag ctataattgt aaaccacgat cgaatctatg gaagcattgg
    76021 tttatacatt cctcttagtc tcgactctag ggataatttt tttcgctatc ttttttcgag
    76081 aaccgcctac aattcgaact aaaaagaact aaaagggtga aataattttt tttcattatc
    76141 tcagttgaag tactgagcct cccgatatcg ggaggctcag tacttcaact agtctccatg
    76201 ttcctcgaat ggatctctta gttgttgaga aggttgccca aaagcggtat ataaggcgta
    76261 cccagtaaaa cttacaagta aaccagatat aaagatggcg actagggttg ctgtttccat
    76321 tcttatcata tttatataat ttcaagaccc caatggatct atgataggat cgtttattta
    76381 caacggaatg gtatacaaag tcaacagatc tcaatgaata caataggatt tatggctaca
    76441 caaactgttg agaacagttc tagatctggt ccaagacgaa ctgcagtagg agatttatta
    76501 aaaccattga attcggaata tggtaaagta gctcctgggt ggggaactac ccctttgatg
    76561 ggtgtcgcaa tggctttatt tgcggtattt ctatctatta ttttggagat ttataattct
    76621 tctgttttat tggatgggat ttcaatgaat tagatctata aggaccgcaa agtccgttct
    76681 tttgagtcca aaatgaatca tttagagctc cgatttatag tccgttctat tttcttttgg
    76741 tagttcgatc gtggaatttc tttgtttctg tatttccgga gtatgagtgt gtgacttgtt
    76801 ataattgatc ctattgatag tacagagaat gggtctgtta tcttgataga gatggttcta
    76861 cttcgtcaga tatttattcg aatatttgga acacgaaata gattaagaaa tatttgaact
    76921 atgattcata cttaatattc agacctcgtg tccgggctcc aaaaaatttt caaacaaaga
    76981 attttaattt ctaaatcgaa agattctttt ctttcaaccc ctatttatat tttgaccaaa
    77041 agcaaaacct ttctttgaat ttttagtcat tctatttatt cagggaataa gtgatgatcc
    77101 gaggattctt actcagggaa tccttgattt gatttaggtt aggttttttt attgaatcat
    77161 cgtggttcta gtatgaatct gaggttttaa ttgattcata gggtcttaac aagagaattc
    77221 ctatcaataa taaagaaaac aaataataaa agccatattc cacaaattct ataaagaaat
    77281 agggaacaag agaattcaag aggcccataa gtatcaaaat aaagataaag acgactgcgc
    77341 caacttgata ttttggtatt atcgccacaa agaagagctt tcggattttc cagagaagat
    77401 gggatcagaa cttaataaat ttcaaacttt ctattccata tccgttgcaa ctagtatttg
    77461 ggtgtttttg cttgagctgt acgagatgaa agtctcatat acggttctca gagggggagt
    77521 tccgcctatc tcaataaagt atatgattgg ttcgaagaac gtctcgagat tcaagcaatt
    77581 gcggatgata taactagtaa atatgttcct ccccacgtca atatatttta ttgtttaggg
    77641 ggaattacgc ttacttgttt tttagtacaa gtagctactg ggtttgctat gactttttac
    77701 tatcgtccga ccgttactga ggcttttgct tctgttcaat acataatgac tgaagccaac
    77761 tttggttggt taatccgatc cgttcatcga tggtcggcaa gtatgatggt cctaatgatg
    77821 atcctgcatg tatttcgtgt gtatctcacc ggcggattta aaaaacctcg cgaattgact
    77881 tgggttacag gtgtggttct ggctgtatta accgcatctt ttggcgtaac tggttattcc
    77941 ttaccttggg accaaattgg ctattgggca gtgaaaatag taacaggtgt ccctgacgct
    78001 attcctgtaa taggatcacc tttggtcgaa ttattgcgcg gaagcgctag tgtgggacaa
    78061 tctactttga ctcgttttta tagtttacac acttttgtat tgccgcttct tactgccgta
    78121 tttatgttaa tgcactttcc aatgatacgt aaacaaggta tttctgggcc tttatagata
    78181 gagaaaatca aaatatatcc taactatttg taatcaatcg tttatcactt ggtgtaggaa
    78241 tatatagtat ttcattgcta caagtatgga ttattgaaaa taataagaca tggatttgga
    78301 catttccctt taaccattca tgccaactaa acggggggat tgaagggaat tttgtgaaga
    78361 gaaaatggat tatgggagtg tgtgacttga actattgatt ggtctgtgta gatatatgcc
    78421 tgccacatgg gaattcacaa ccaaatgtgt ctctttgttc caatcgccgt gtaaccctat
    78481 acagaggata ggctggttcg cttaaagaga atcttttcta tgatccgaat catgttgtac
    78541 atgagcaggc tccgtaagat ctagtataag tgaactagat aaaagggaat cttgattccc
    78601 ttttatctag ttcacttata agatttaata gtatgtaaat gtattcattt cctctgcatt
    78661 gacacgatca atactactat cggagtgaaa caagggatct aaagaagaag agaggctaga
    78721 ctatattagt aacaagcaaa ccttgtatgt gtatctccaa gcattttgga gataaatacc
    78781 aattagaagg tctgagacga cccagaaagc acttgatcat atcatgatct tatttgtaag
    78841 cctacttggg tcttgagtat ttacttgtaa gaacggaatt ctttgttttg taatggagag
    78901 ttgcaactcc ataaaaaaga attcagtcaa atttttctta tattgaacca ttcctatatc
    78961 atatatgtgt atgtgtaaat acaggtacca tatagatatt ttctatggat atatggattc
    79021 gtttggttct ttttattctt gctcgagctg gatgattaaa aattatcatg tccagttccc
    79081 tcgggggatg gatctataag aattcaccta tcccaataac aaaaaaacct gacttgaatg
    79141 atcctgtatt aagagctaaa ttggctaagg gtatgggtca taattattat ggcgagcccg
    79201 catggcccaa tgatctttta tatatttttc cagtagtaat tctaggtact attgcatgta
    79261 atgtaggctt agccgtttta gaaccatcaa tgattggtga accggcggat ccatttgcaa
    79321 cccctttgga aatcttacct gaatggtatt tctttcctgt atttcaaata cttcgtacag
    79381 tgcccaataa attattgggg gttcttttaa tggtttcagt acctgcggga ttattaacag
    79441 tacctttttt agagaatgtt aataaattcc aaaatccatt tcgccgtcca gtagcgacga
    79501 ctgtcttttt gattggtacc gcagtcgccc tttggttggg cattggtgca acattaccta
    79561 ttgataaatc cctaacttta ggtctttttt aaatttttta attgattcaa ttgtgaacta
    79621 acacgacatg tgtatctagg gaatagtttc ttcaaagcga attctcccta gatacatcta
    79681 ttcaatttaa ttattaattt ctttctaata tctaatatat gatatattaa ttgtgctaaa
    79741 ttgtgctttt tcaatctatt ttcactaagt aagtccaata gatttaaaac ttattttttg
    79801 ctaaatcaat tacgaaatat ttttctaaaa tgtccaatat ctgttttata tcttcgctac
    79861 gaaaatgttc aattttcata agatcttctt ggctgttatt caaaaggtcc aataatgtat
    79921 atatattgga cattttgagg caattataga tcctggaaga caattctgat tggtcaataa
    79981 aaatcgattt caatgctatt ttttttttgt tttttatgag tttagccaat ttatcatgaa
    80041 aggtaaaagg ggataaagga accgtgtgtt gattgtcctg taaatataag ttgtcttcct
    80101 ccatatgtaa aaagggaata aataaatcaa ttaaatttcg ggatgcgtca tgaagtgctt
    80161 ctttcggagt taaacttccg tttgtccata tttcgataaa aagtatctct tgtttttcat
    80221 tcccattccc ataagaatga atactatgat tcgcgtttcg aacaggcatg aatacagcat
    80281 ctataggata acttccatct tgaaagttat gtggcgtttt tataagatat ccacgatttc
    80341 tctctatttg taatccaata caaaaatcaa ttggttccgt taaactagct atatgttgtg
    80401 tattatcaac gatttccaca taaggtggca agatgatatc ttgagcagtt acatatccag
    80461 gacccttgac acaaatagac gcctcagaag ttccatataa attacttctc aatacaatct
    80521 ctttcaaatt cattaaaatt tcatgtaccg attcttgaat gcccgttatg gtagaatatt
    80581 catgtggtac tttctcagat tttacacgtg tgatacatgt tccttctatt tccccaagta
    80641 aagctcttcg catcgcaatg cctattgtgt cggcttggcc tttcataagt ggagacagaa
    80701 taaagcgtcc ataataaaga cgtttactgt ctgttcttga ttcaacacac ttccactgta
    80761 gtgtccgagt agatactgtt actttctctc gaaccatagt actattattt gattagatca
    80821 tcgaatcttt tatttctctt gagatttctt caatgttcag ttctacacac gtcttttttt
    80881 cggaggtcta cagccattat gtggcatcgg agttacatcc cgtacgaaag ttaatagtat
    80941 accactgcga cgaatagctc gtaatgctgc atctcttccg agaccgggac cttttatcat
    81001 gacttctgct cgttgcatac cttgatccac tactgtacgg atagcgtttg ctgctgcggt
    81061 ttgagcagca aacggtgttc ctcttctcgt acctttgaat ccagaagtac cagctgagga
    81121 ccaagaaact actcgacccc gtacatctgt aacagtgaca atggtattat tgaaacttgc
    81181 ttgaacatga ataactccct ttggtattct acgtgcaccc ttacgtgaac taatacgtcc
    81241 attccgacgc gaactaattt tcggtatagc ttttgccata ttttatcatc tcgtaaatat
    81301 gagtcagaga tatatggata tatccatttc atgtcaaaac agattcttta tttgtacatc
    81361 ggctcttctg gcaagtctga ttagccctgt ctttgtttat gtctcgggtt ggaacaaatt
    81421 actataatgc gccccctcct acggattagt cgacattttt cacaaatttt acgaacggaa
    81481 gctcttattt tcatatttat cattccttac cttaattctg aatctatttc ttggaagaaa
    81541 ataagtttct tgaaatttat catctcgaat tgtattccca cgaaagaaat ggtgaagttg
    81601 aaaacctaat ccttcaaatc tttgttgtgg agtcgataaa ttatatgtcc tttggttgaa
    81661 tcataaggac ttacttcaat tttgactcta tctcctggca gtatctgtat aaaacaaagt
    81721 tcctttgagg tatcaactaa tgcgaaagat attagataac tctccccccc tttttcgcaa
    81781 ataggaagtt tcgaatccaa tttgcatatt ataaaggatt accagatata acacaaaatt
    81841 tctccaccta ttccttctag tcgagcctct cggtctgtca ttatacctcg agaagtagaa
    81901 agaattacaa tccccattcc acctaaaatt cgcggaattc gttgataatt agaatagatt
    81961 cgtagaccag gtcgactgat tcgttttaaa tttaaaatat ttctataggg tcttttccta
    82021 ttccttctat gtcgcagggt taaaaccaaa aagtatttgt tgttttctcg atgttttctc
    82081 acgttttcga taaaaccctc tcgtaaaagt atttgaacaa tattttcggt aatattagta
    82141 gatgctattc gaaccaccct ttttcgatcc atatcagcat ttcgtataga agttattatc
    82201 tcagcaatag tgtccctgcc catgatgaac taaaattatt ggggtctcca aatttgatat
    82261 aatcaacgtg ttttttactt atttattttt gaatatgata tgaattatta aagatatatg
    82321 cgtgagacac aatctactaa ttaatctatt tctttcaaat accccactcg aaacagatca
    82381 caatttcatt ttataatacc tcgggagcta atgaaactat tttagtaaaa tttaattctc
    82441 tcaattcccg ggcgattgca ccaaaaattc gagttccttt tggatttcct tcttgatcaa
    82501 taacaactgc agcattgtca tcgtatcgta ttatcatccc gttgtcacgt ttgagttctt
    82561 tacaggtacg cacaattaca gctctgacta cttctgatct ttctaggggc atatttggta
    82621 ctgcttcttt gatcacagca acaataacgt caccaatatg agcatatcga cgattgctag
    82681 ctcctatgat tcgaatacac atcaattctc gagccccgct attatccgct acatttaaat
    82741 gggtctgagg ttgaatcatt tttttaatcc gttctttgaa tgcaaagggc gaagaaaaaa
    82801 aaagaaatat ttttgtccaa aaaaaagaaa catgcggttt tctttcatat ctaagagccc
    82861 tttctacatt tttttctatt acattacgaa ataatgaatt gagttcgtat aggcattttg
    82921 gatgctgcta gtgaaatagc ccttctggct atattttctg ttactccacc catttcataa
    82981 agtattcgcc ccggtttaac aacagctacc caatattcag gggatccttt tcctgaaccc
    83041 atacgggttt ctgccggtct taatgtaact ggtttgtctg gaaatatacg tacccatatt
    83101 tttccaccac gacgtgcatt tcgtgtcatt gcccgtcggc ctgcttctat ttgtcgagat
    83161 gtaatccaag caggttcaag tgcctgaaga gcatatttac cgaaagaaat acgattacct
    83221 cgataagata ttcccttcat tctgcctcta tgttgtttac ggaatctggt tcttttgggg
    83281 ttatagttga tggttggttc tgaattccat ctctactaca gaaccggacg tgagagtttc
    83341 ttctcatcca gctcctcgca aataaaagga ttcaaaaaaa ttcaatttga attaagctag
    83401 aatagtaaat cttaagttaa gatatataag atatatatgt atttactgag taataccttg
    83461 aacgtgggct tctttgagat ttcattaaat ctattagtaa tttgtatatc ttgtttgaat
    83521 agataactaa actttgtagt tttctaaaga gaaataaaaa aaattgtatt attataccaa
    83581 atccttattt tgtcctttat tgtattgtcc taaattttgc aataaaaaag ttttcgcggg
    83641 cgaatattta ctctttcaat ccctatttca tttgtagggt taactcgtga cttctcagat
    83701 ctcagaatac atgaattaat ctatggttcg ttccgccatc ccgaccagtg aatcattaag
    83761 attccttttt caatagaatc ttttgcattc acaagttccg tcgttcccat cacttcttac
    83821 ttaatggtta ggtccgaatt ctacaatgga gctcagaatc aaattggttc ttgagtcaat
    83881 cttctcagtc tttattggct cgaagctctt gattttttgt tctatttcta taagaagatt
    83941 ctttttagta tggtatgaat gcgtattgat gctttattac actgtctttt atgagattac
    84001 tcatagacct tacatattgg aattttatat cattggtatt ctttttctct ctttctctca
    84061 tccttccctt tatccacatc ttttttgtct attttgcttt acaacttaga atcagatttt
    84121 tttgtttatg caaaagattt cagttgctac aaagatatga cctatatatc atatcttgac
    84181 tggttcttta gatccagata atgcgaagtg atgggttggt tattagttct atagtttttc
    84241 gttcatacta tgtgggctgg gtttttttaa tcctaaccct aacaaaacca acgagtcaca
    84301 cactaagcat agcaattata tcaaatggtc aatcgaattt ttattcaacc ttatagaatt
    84361 aagaattaga aatgttcccc ttgattagaa aaagaatgaa ttggtctttt tttttgttca
    84421 atcattggat agaagggaaa gacaagtagt aaaattattc ctcgtctaga aatatccaaa
    84481 ttttgatgcc caatattcca tagatagttc gaactgtata agagcaataa tcaattttag
    84541 ctcgaattgt ttgtagggga accctgcctt ctctgatcca ttcgacacgt gcaatttctt
    84601 ttccgtcgat acgccccgca atttgtattt gaattccttt tgtatccgct tgttctgtta
    84661 attcaatagc ctttttcatt gcttttcgaa atgaaactct attctttaat tgtccagcta
    84721 taaattctgc aagaatatta gggtttccgt aaggttttgc aattcttgtg acagcaatgt
    84781 tcagttttcg gtttacacaa tttaattctt tttgtaaggt catttgtaat tcttcgattc
    84841 cgcgcggtcg actttctatt aataattttg ggaatcccat aaagattatg acctggatca
    84901 gatcgattct tttttgaatc tctatacgtg caattccctc gatgccagag gacgttctca
    84961 tatttttttg tacataattc ttgatacaat ctctgatttt tttatcttct tgtaaaccct
    85021 cagaataatt tttgggttgt gaaaaccaaa gggaatgatg accttgggtt gtacccagtc
    85081 tgaaaccaag tggatttatt ttttgtccca taatcccccg ctattataca tatcacgata
    85141 cgtcatagct gtagattttt ttttccatct cgtttttttt aacgaagaca tctcgccata
    85201 ttcatcatct aaagatatat ctttcattac aatagttata tgacaggtcg atctttttat
    85261 cggaaaacta cgtcctcgag ctcgaggttt caatttcttc acagtagtac cttcattgac
    85321 ttcggcttta ctaatgacta aattggtttc gctggaaccc atattgtaac tagcatttgc
    85381 tgctgcagaa taaaccaatt tcaaaatggg ataacatgct cgatagggca tgagttctag
    85441 tatcataagc gtttcctcat aggaacgtcc gcgaatttga tcaattactc ttcgtgcttt
    85501 gtcagcagac atagatatat gttcacctaa agcatatact tctgtttttt tcttctttag
    85561 cataaggttt gtctcctact actgaatcat aagtatctag atttttttat taatattaac
    85621 gacgagatct attatcgctt tttgcatgtc ctctaaaatt taatgtaggt gcaaattctc
    85681 ccaatttgtg gcctaccata ctatccgtta tataaatagg caaatgctct tttccattat
    85741 ggatagcaat agtatgaccg atcattgtgg gtataatggt agatgcccgg gaccaagtta
    85801 ctattatttc tttttctgct tttgtgttaa gcttatcaat tttttttaat aaatgattgg
    85861 ctacaaaggg attttttttt agtgaacgtg tcacaagctt actcctattt ttttttttgt
    85921 aaagtttttg taaaaacgaa taattaaatt ctattttctc tcctatttac tacggcgacg
    85981 aagaatcaaa ttatcactat atttattcct ttttctactt cttcttccaa gtgcaggata
    86041 accccaaggg gttgtgggtt tttttctacc aattggggct ctcccttcac cacccccatg
    86101 gggatggtct acagggttca taactactcc tcttactaca ggacgcttac ctagccaacg
    86161 cttagatccg gctctaccca aacttttctg gttcacccca acattcccca cttgtccgac
    86221 tgttgctgag cagtttttgg atatcaaacg gacctcccca gaaggtaatt ttaatgtggc
    86281 cgatttcccc tcttttgcaa tcagtttcgc tacagcaccc gctgctctag ctaattgtcc
    86341 accctttcca agtgtgattt ctatgttatg tatggccgtg cctaagggca tatcggttga
    86401 agtagattct tcttttgatc aatcaaaacc ccttcccaaa ctgtacaagc ttcttccaaa
    86461 gcatacggct ttctggatgt agatgatgat atctatacat atggatctta tatatatcgt
    86521 agaatgaagt accacatggg tggatatata tatgaatcca aatctgccga atcactcatg
    86581 ttatgatctt ctacatcctg ggtcttcccg ttccgtcatc tggcttatgt tcttcatgta
    86641 gcattcagac cgaatgactc tatgaaatta cgtcgatact tccacatatt atgggtaacg
    86701 taggagacat ctctattttt cccccgggga atctttagaa ttcccactgc ttaactttca
    86761 attcgcctct gaccatcaaa tgaaatgtga ataacccgtc ctcctctctt tgaaagaagg
    86821 ggcgcttccg gttctgtcgg tgcttgaaac aattttgtct tctccatatt actatatctc
    86881 tagagtcaat aattttatat gaggaactac tgaactcaat cacttgctgc cgttactctt
    86941 cagttttctg ttgaggtcta tcctgcagag gtactcaaat tggatcagtg atcgatttct
    87001 aggtttcgtc gtaaacctaa ttggttattt ccaattacgt aaatcaatag ttcaaaccgc
    87061 actcaaaggt agggcatttc ccatttttat aggaacttct gtaccagaaa caatggtatc
    87121 tccaattata gcccctctgg gatgtaaaat atatctcttc tcaccatccc catagtgtat
    87181 gagacaaatg tatgcatttc gattagggtc gtattctatg gttacgattc taccatatat
    87241 gtctttttca ttccgtcgaa aatcgatttt acggtataga cgcttatgac ctccccctct
    87301 atgccttgcg gtaatgattc ctctggcatt acgaccttta ccacaacgac gctgtccata
    87361 gatcaaatta tttcgtggat tggatttcac ttgactgtct acggttccat tgcgtgtgct
    87421 cggggtagaa gttttgtata aatgtatcgc catgctatta agtattttta tttaagttct
    87481 tttctttcta agaggtggaa tagaataacc cggttgaagc gtaatgatca tacgtctgta
    87541 atgcattgta tgtcccataa taggtcccat tcttctactc tttcccggaa gtcgatgact
    87601 attcatagct attaccttga caccaaagaa gagttcgacc caatgcttta tttctgtcct
    87661 agttgatcct gattcgacat tagaagtata ttgatttttc cccaataacc gaatactttt
    87721 gtctgtaaat actgcatatt tgattccatc cataaatcta ttttcttccc tatgagttat
    87781 agtctcaata agaatgctag ttcttactgt tcatatatta tgatatgaat ataccacatc
    87841 aattcgttat gtatggatga tgagattcca ttgatacaga gccaattcca atagacttat
    87901 tggagggtcc cattggcgtg catccagtag gaattgaacc tacgaattcg ccaattatga
    87961 gttgggcgct ttaaccattc agccatggat gcttagcggg gatcctcgta catggtgaat
    88021 aaccaaattc caattgaaat gaaatcttta ggataaatca atgcaattta ggaggaatca
    88081 atgcaattta ggaggaatca atgcaattta ggaggaatca atgagaggac atcaattcaa
    88141 atcctggatt ttcgaattga gagagatatt gagagagatc aagaattctc accatttctt
    88201 agattcatgg acccaattca attcagtggg atccttcatt cacatttttt tccaccaaga
    88261 acgttttcta aaactctttg acccccgaat ttggagtatc ctactttcac gcaattcaca
    88321 gggttcacca agcaatcgat atttcacgat caagggtgta atactctttg tagtagcggt
    88381 ccttatatat cgtattaaca atcgaaatat ggtcgaaaga aaaaatctct atttgatagg
    88441 gcttcttcct atacctatga attccattgg acccagaaat gatacattgg aagaatccgt
    88501 tgggtcttcc aatatcaata ggttgattgt ttcgctcctg tatcttccca aaggaaaaaa
    88561 gatctctgag agttgtttcc tgaatccgaa agagagtact tgggttctcc caataactaa
    88621 aaagtgtagc atgcctgaat ctaactgggg ttcgcgttgg tggaggaact ggatcggaaa
    88681 aaagagggat tctagttgta agatatctaa tgaaaccgtc gctggaattg agatcttatt
    88741 caaagagaaa gatctcaaat atctggagtt tctttttgta tattatatgg atgatccgat
    88801 ccgcaaggac catgattggg aattgtttga tcgtctttct ctgaggaaga gtcgaaatag
    88861 aatcaacttg aattcgggac cgctattcga aatcttagtg aaacactgga tttcttatct
    88921 catgtctgct tttcgtgaaa aaataccaat tgaagtggag ggtttcttca aacaacaagg
    88981 ggctgggtca actattcaat caaatgatat tgagcatgtt tcccatctct tctcgagaaa
    89041 caagtgggct atttctttgc aaaactgtgc tcaatttcat atgtggcaat tccgccaaga
    89101 tctcttcgtt agttggggga agaatccgcc cgaatcggat tttttgagga acgtatcgag
    89161 agagaattgg atttggttag acaatgtgtg gttggtaaac aaggatcggt tttttagcaa
    89221 ggtacagaat gtatcgtcaa atattcaata tgattccaca agatctagtt tcgttcaagt
    89281 aacggattct agccaactga aaggatcttc tgatcaatcc agagatcatt tggattccat
    89341 tagtaatgag gattcggaat atcacacatt gattaatcaa agagagattc aacaacgaaa
    89401 agaaagatcg attctttggg atccttcctt tcttcaaacg gaacgaaaag agatagaatc
    89461 aggccgattc ccgaaatgcc tttctggata ttcctcaatg tcccggctat tcacggaacg
    89521 tgagaagcag atgattaatc atctgtttcc ggaagaaatc gaagaatttc ttgggaatcc
    89581 tacaagatcc gttcgttctt ttttctctga tagatggtca gaacttcatc tgggttcgaa
    89641 tcctactgag aggtccacta gagatcagaa attgttgaag aaacaacaag atctttcttt
    89701 tgtcccttcc aggcgatcgg aaaagaaaga aatggttaat atattcaaga taattacgta
    89761 tttacaaaat accgtctcaa ttcatcctat ttcatcagat ccgggatgtg atatggttcc
    89821 gaaggatgaa ccggatatgg acagttccaa taagatttca ttcttgaaca aaaatccatt
    89881 ttttgattta tttcatctat tccatgaccg gaacagggga ggatacacgt tacactacga
    89941 ttttgcatca gaagagagat ttcaagaaat ggcagatcta ttcactctat caataaccga
    90001 gccggatctg gtgtatcata agggatttgc cttttctatt gattcctgcg gattggatca
    90061 aaaacaattc ttgaatgagg ccagggatga atcgaaaaag aaatctttat tggttctacc
    90121 tcctattttt tatgaagaga atgaatcttt ttctcgaagg atcagaaaaa aatgggtcag
    90181 gatctcctgc gggaatgatt tggaagatcc aaaaccaaaa atagtggtat ttgctagcaa
    90241 caacataatg gaggcagtca ctcaatatag attgatccga aatctgattc aaatccaata
    90301 tagtacctat gggtacataa gaaatgtatt gaatcgattc tttttaatga atagatccga
    90361 tcgcaacttc gaatatggaa ttcaaaggga tcaaatagga aaggatactc tgaatcatag
    90421 aactataatg aaatatacga tcaaccaata tttatcgaat ttgaaaaaga gtcagaagaa
    90481 atggttcgag cctcttattt tgatttctcg aaccgagaga tccatgaatc gggatcctga
    90541 tgcatataga tacaaatggt ccaatgggag caagagtttc caggaacatt tggaacagtc
    90601 cgtttcgaag cagaagagcc gttttcaagt agtgttcgat cgattacgta ttaatcaata
    90661 ttcgattgat tggtctgagg ttatcgacaa aaaagatttg tctaagtcac ttcgtttctt
    90721 tttgtccaag tcacttcttt ttttgtccaa gttgctttta tttttgtcta actcacttcc
    90781 ttttttctgt gtgagtttcg gaaatatccc cattcatagg tccgagatct acatctatga
    90841 agaattgaaa ggtccgaatg atcaactctg caatcagttg ttagaatcaa taggtcttca
    90901 aattgttcat ttgaaaaaat tgaaaccctt cttattggac gatcatgata cttcccaaaa
    90961 atctaaattc ttgatcaatg gaggaacaat atcaccattt ttgttcaata agataccaaa
    91021 gtggatgatt gactcattcc atactagaaa taatcgcagg aaatcctttg ataacccgga
    91081 ttcctatttc tcaatgatat tccacgatca agacaattgg ctgaatcccg tgaaaccatt
    91141 tcatagaagt tcattgatat cttcttttta taaagcaaat cgacttcgat tcttgaataa
    91201 tccacatcac ttctgcttct attggaacac aagattcccc ttttctgtgg aaaaggcccg
    91261 tatcaataat tcggatttta cgtatggaca atttctcaat atcttgttca ttcgcaacaa
    91321 aatattttct ttgtgcgtcg gtaaaaaaaa acatgctttt tgggggagag atactatttc
    91381 accaatcgag tcacaggtat ctaacatatt catacctaac gattttccac aaagtggtga
    91441 cgaaacgtat aacttgtaca aatctttcca ttttccaagt cgatccgatc cattcgttcg
    91501 tagagctatt tactcgatcg cagacatttc tggaacacct ctaacagagg ggcaaatagt
    91561 caattttgaa agaacttatt gtcaacctct ttcagatatg aatctatctg attcagaagg
    91621 gaagaacttg catcagtatc tcaatttcaa ttcaaacatg ggtttgattc acactccatg
    91681 ttctgagaaa gatttatcat ccgaaaagag gaaaaaatgg agtctttgtc taaagaaatg
    91741 cgttgagaaa gggcagacgt atagaacctt tcaacgagat agtgcttttt caactctctc
    91801 aaaatggaat ctattccaaa catatatgcc atggttcctt acttcgacag ggtacaaata
    91861 tctaaatttg atatttttag atactttttc agacctattg ccaatactaa gtagcagtca
    91921 aaaatttgta tccatttttc ctgatattat gcatggatca ggtatatcat ggcgaattct
    91981 tcagaaaaaa ttgtgtcttc cacaatggaa tctgataagt gagatctcga gtaagtgttt
    92041 acataatctt cttctgtccg aagaaatgat tcatcgaaat aatgagtcac cattgatatc
    92101 gacacatctg agatcgccaa atgctcggga gttcctctat tcaatccttt tccttcttct
    92161 tgttgctgga tatctcgttc gtacacatct tctctttgtt tcccgggcct ctagtgagtt
    92221 acagacagag ttcgaaaggg taaaatcttt gatgactcca tcatctatga ttgagttgcg
    92281 aaaacttctg gataggtatc ctacatctga accgaattct ttctggttaa agaatctctt
    92341 tctagttgct ctggaacaat taggagattc tctagaagaa atacggggtt ctgcttctgg
    92401 cggcaacatg cttggtcccg cttatggggt caaatcaata cgttctaaga agaaagattg
    92461 gaatatcaat ctcatcgaga tcatcgatct cataccaaat cccatcaatc gaatcacttt
    92521 ttcgagaaat acgagacatc taagtcatac aagtaaagag atctattcat tgataagaaa
    92581 aagaaaaaac gtgaacgggg attggattga tgagaaaata gaatcctggg tcgcgaacag
    92641 tgattcgatt gatgatgaag aaagagaatt cttggttcag ttctccacct taacgacaga
    92701 aaataggatt gatcaaattc tattgagtct gactcatagt gatcatttat caaagaatga
    92761 ctctggttat caaatgattg aacaaccggg agcaatttac ttacgatact tagttgacat
    92821 tcataaaaag catctaatga attatgagtt caatccatcc tgtttagcag aaagacggat
    92881 attccttgct cattatcaga caatcactta ttcacaaact tcgtgtgggg aaaatagttt
    92941 tcatttccca tctcatggaa aacccttttc gctccgctta gccttatccc cctctagggg
    93001 tattttagtg ataggttcta taggaactgg acgatcctat ttggtcaaat acctagcgac
    93061 aaactcctat gttcctttca ttacggtatt tctgaacaag ttcctggata acaagtctaa
    93121 aggttttctt cttgatgaga tcgatattga tgatagtgac gatattgatg atagtgacaa
    93181 tcttgatgct agtgacgata tcgatcgtga ccttgatacg gagctggaac tgctaactag
    93241 gatgaatggg ctaactgtgg atatgatgcc ggaaatagac cgattttata tcacccttca
    93301 attcgaatta gcaaaagcaa tgtctccttg cataatatgg attccaaaca ttcatgatct
    93361 ggatgtgaat gagtcgaatg acttatccct cggtctatta gtgaaccatc tctccaggga
    93421 ttgtgaaaga tgttctacta gaaatattct tgttattgct tcgactcata ttccccaaaa
    93481 agtggatccc gctctaatag ctccgaataa attaaatacg tgcattaaga tacgaaggct
    93541 tcttattcca caacaacgaa agcacttttt cactctttca tatactaggg gatttcactt
    93601 ggaaaagaaa atgttccata ctaacggatt cgggtccata accatgggtt ccaatgcacg
    93661 agatcttgta gcacttacca atgaggtcct atcgattagt attacacaga agaaatcaat
    93721 tatagacact aatacaatta gatccgctct tcatagacaa acttgggatt tgcgatccca
    93781 ggtaagatcg gttcaggatc atgggatcct tttctatcag ataggaaggg ctgtagcaca
    93841 aaatgtactt ctaagtaatt gccccataga tcctatatct atctatatga agaagaaatc
    93901 atgtaacgaa ggggattctt atttgtacaa atggtacttc gagcttggaa cgagcatgaa
    93961 gagattaacg atacttcttt atcttttgag ttgttctgcc ggatcggtcg ctcaagatct
    94021 ttggtcttta tccgtacccg atgaaaaaaa tgggatcact tcttatggac tcgttgagaa
    94081 tgattctgat ctagttcatg gcctattaga agtagagggc gctctggtgg gatcttcacg
    94141 gacagaaaaa gattgcagtc agtttgataa tgatcgagtg acattgcttc ttcggcccga
    94201 accgaggaat cccttagata tgatgcaaaa gggctcttgg tctatccttg atcagagatt
    94261 tctctatgaa aaatatgaat cggagtttga agaaggggag ggagaaggag cccttgaccc
    94321 gcaggaggat ttattcaatc acatagtttg ggctcctaga atatggcgcc cttggggctt
    94381 tctatttgat tgtatcgaaa ggcccaatga attgggattt ccctattggt ccaggtcatt
    94441 tcggggcaag cggatcattt atgatgaaga ggatgagctt caagagaatg attcggggtt
    94501 cttgcagagt ggaaccatgc agtaccagac acgagataga tctcaaggcc tttttcgaat
    94561 aagccaattc atttgggacc ctgcagatcc actctttttc ctattcaaag atcagccccc
    94621 tggctctgtg ttttcacatc gagaattatt tgcagatgaa gagatgtcaa aggggcttct
    94681 tacttcccaa acagatcctc ctacatctct atataaacgc tggtttatca agaatacgca
    94741 agaaaagcac ttcgaattgt tgattaatcg tcagagatgg cttagaacca atagttcatt
    94801 atctaatgga tctttccgtt ctaatactct atccgagagt tatcagtatt tatcaaatct
    94861 gttcctatct aacggaacgc tattggatca aatgccaaag acattgttga gaaaaagatg
    94921 gcttttcccg gatgaaatga aaattggatt catgtaacag gagaaagatt tcccattcct
    94981 tagccggaaa gatatgtggc catgaaagag ggattaagtg gaacagaatt gactgggtgg
    95041 tagagtcgtg gaaacgcttg tttcttccat attttggacc ttagctccat ggaagaatat
    95101 gttactgctg aaacacggaa gaattgaaat cttagatcaa aacactatgt atggatggta
    95161 tgaactgcct aaacaagaat tcttgaacag caaacaacca gttcagatat tcacgaccaa
    95221 gaagtactgg attctctttc ggataggccc tgaaaggaga aggaaggctg gaatgccaat
    95281 aggcgtctat tatattgaat ttacccgata gtccccattt tgggaacgtc cagtgccaaa
    95341 gtcactgaat gggtaagtcg ccaatccctg gactatgtaa tgtactttat ctgctgggtt
    95401 acgggcggac gattttaaag aggactcccc attcattaga tagagaagat caccaggatt
    95461 tcgcgatccg ctgccgaatt tcttccaatt ccaggagaat gctcattgaa tgagcattct
    95521 caatattatg ccttgaagag gactcgaacc tccacgctct ttagcacgag attttgagtc
    95581 tcgcgtgtct accatttcac caccaaggca tcttgaaagt gaatcgtatt ccatgaatat
    95641 gatatctatc tagtgtgatg tatggaatat atgacaaagg tggatctatt gatcggtcat
    95701 gtcatatagg cccgagttgg acatccaatt gcttcgattt gaattatccg gagaatgcaa
    95761 tgcctgatat atatcaaaaa gatggacaat caaacctatt tctcgattca ctcaaagagg
    95821 tgaatagggt cccaatagag atatgtaaaa agcaggtccg attacgcgta ttcctaatcc
    95881 taaatggaat gtaacgatgt agggatccat atgtaaacat agtatctatt tagataggcc
    95941 cgaatggccc cttctcatta tgagaatgta tataacccta ttccggcctg gtccggtatg
    96001 gaatgaactt ataatcatgg aatcgactcg atcatcagat tataagttca taaccctagt
    96061 ccattcccat tttgggcgga acagatctac taattctttg attccagtta gtaagaggga
    96121 tcttgaacta agaaatagac cctagaagct aaaaaaggct atcctgagca attgcaataa
    96181 tcgggttcat tgatattcct ggtatagtag atgctatcac acatacaatc atactcaatt
    96241 cgatggaatt gtttgatctt aaaggggatc ttctataatt tcgcacgtga ggggttattt
    96301 cttggtttcg tccagtcatt aataacttga ttatttttag ataatagtag atagaaacaa
    96361 cgcttgtaag gagtcctatt aaaaccaaga aatataggcc tgcctgccat ccacaccaga
    96421 ataaatagag ttttccgaaa aaacctgcta gtggaggaag acctcctagg gataagagac
    96481 atagggctaa agagagagcc aaaaaaggat cttttgtgta taatcctgca taatctcgaa
    96541 tgttatcagt tccggtacgt agaccaaata atacaatgca agcaaaagtt cctagattca
    96601 tggagatata gaacagcata taagttatca tgcttgcata tccatcattt gagtctccaa
    96661 caattattcc aataattaca tatccgattt ggcctatgga cgaatatgca agcatacgtt
    96721 tcatgcttgt ttgagtaata gcaatgagat ttcccaatat catgctaaga atagctagga
    96781 tttccagaag aagatgccat tcgtttgatg agaaataaaa aggaatatcg aaaattcgag
    96841 tggctgaagc tgaagcagct actttcgaag taacagaaag aaaagcaacg actggagtgg
    96901 gagagtcaga gtcgaaaaga ggattcctca cttctttctc tcattcaaaa ccgtgcatga
    96961 gactttcatc tcacacggct cctaagtgat aaaagaaaga agaacccatt ttctttcttt
    97021 tttgattacc ttcctcgcgt atgtataaga ccgaatccat tcgatttcta aaaaggatta
    97081 ctaatcctta acttttcgag gaatccttca tcagtggttg tgaatgactg atttttgcaa
    97141 tcttttcgac cttggtttcg taggagcaag tcagaaagat tgagaaatag aaccatctga
    97201 tttcattcgt tctcaatagc cacgagatga tcatcttagg gtgatccttt tgtcgacgga
    97261 tgctcttatt acactcgtag tctctgaagg atgagaacca actatgtagc atctacatcg
    97321 agaattcaag tattgtatac gtcattagtc cgatcctttg taggaactac ccgtaataac
    97381 gaacttgcaa aatggatctg tttatcataa agagattcgt cgttcctgac cctgcttcac
    97441 cttaattgtt atttgaacaa gtaaaagttc tgtcttggtc cgagtgggga tagcatttct
    97501 cttctgcatg tccatggagt tttgaaaaat ccaaacatct cagagataga tagagaggta
    97561 ggaatttctc gaacgaaccg cactccttcg tatacgtcag gagtccattg atgagaaggg
    97621 gctggggaaa gcttgaaccc aattcctacg gtaatgaata tgagcgcaat tgaaattcct
    97681 ggggagttat acatttgtgt attgataaga ccgtttacta tttcttgaag ctcaatctct
    97741 cccccggatg aaccatatag ccaagagaaa ccatgaacca gaatagaaga gcttgcccca
    97801 cccatgagta aatatttcat agtagcctca ttagaccgta catctttctt ggtatatcca
    97861 gataataggt aggagcataa actgaaacat tctggggcta caaagatagt tattaaatcg
    97921 ttagcaccgc ataaaaacat tccccctaga gtagctgtta atacgaataa gagaaactct
    97981 gttatagcca tttctgtaca ttcaatgtac tctacggata gaggaataca tagagttgaa
    98041 catagtaaaa taagaaattg aaagatttcg ttgaaattgt tcgtttggaa atttcccgaa
    98101 aagctaatca taggttcttc tctccatcgg aacaataggg ccgttatgct cattactaaa
    98161 cttgttgaag agatgaaata taaccaaggt atatcttttt gatcagaggt tgaatcgatc
    98221 atcagaagaa gaattaggcc aaaaattagg atacattctg ggaaaatcaa acttccatcg
    98281 aagagaagca aatgaaaggc tttcataaaa attctcgtag aatcgagaat gaagttttca
    98341 ttctgtacat gccagatcat gaattagtaa ctgcttccaa tttccaaaaa aaaataccaa
    98401 ttgtgtcgaa ctttccattt ttggaatagt tacggaatct ccatgaatag gatcaaacct
    98461 tattccatgg tatttacatg aggttcctct ttaagaaagt ccccgagagg gcttagttga
    98521 tccatgattt atgtttcatc tttcgtttcc ttttcgtttg tttcgagaaa tctatcgatc
    98581 aattccgatt ctttcttttt ctcttgattc ttttccgatc gagatgtata gatcctgttc
    98641 atggattaac gaaaatgtgc aaaagctcta tttgcctctg ccattctatg agtctcttcc
    98701 tttttgcgta tggcatcgcc actccctttg gcagcatcca ctaattcgga acttaatttg
    98761 aaagccatat ttcgacccgg acgttttcgg gatgccgcta ataaccaacg aatggcaagt
    98821 gcttttcctt gtgtggatcc tatttcaatg ggaacttgat gagtcgatcc acctacacgt
    98881 cttgctttta ctgttatatc gggagttact ccacgtattg cttgacgtaa aacggatagt
    98941 ggatttgttt ctgtcttttg ttgaatcttt ttcacggctc gatagataat ttgataagcc
    99001 aatgattttt ttccgtgttt cagaatacgg ttaaccaaca tgttaactaa tcgattacga
    99061 taaattggat cggattttgc tgtttttttt tctgcagtac ctcgacgtga catgagcgtg
    99121 aaaggggttc aagaatcagt tttcttttta taagggctaa aatcacttat tttggctttt
    99181 ttaccccata ttgtagggtg gatctcgaaa gatatgaaag atctccctcc aagccgtaca
    99241 tacgactttc atcgaatacg gctttccgca gaattctata tgtatctatg agatcgagta
    99301 tggaattctg tttactcact ttaaattgag tatccgtttc cctccctttc ctgctaggat
    99361 tggaaatcct gtattttaca tatccatacg attgagtcct tgggtttccg aaatagtgta
    99421 aaaagaagtg cttcgaatca ttgctatttg actcggacct gttctaaaaa agtcgaggta
    99481 tttcgaattg tttgttgaca cggacaaagt cagggaaaac ctctgaaatt atttcaatat
    99541 tgaaccttgg acatataaga gttccgaatc gaatctcttt agaaagaaga tcttttgtct
    99601 catggtagcc tgctccagtc cccttacgaa actttcgtta ttgggttagc catacacttc
    99661 acatgtttct agcgattcac atggcatcat caaatgatac aagtcttgga taagaatcta
    99721 caacgcacta gaacgccctt gttgacgatc ctttactccg acagcatcta gggttcctcg
    99781 aacaatgtga tatctcacac cgggtaaatc cttaaccctt ccccctctta ctaagactac
    99841 agaatgttct tgtgaattat ggccaatacc gggtatataa gcagtgattt caaatccaga
    99901 ggttaatcgt actctggcaa ctttacgtaa ggcagagttt ggtttttttg gggtgatagt
    99961 ggaaaagttg acagataagt cacccttact gccactctac agaaccgtac atgagatttt
   100021 cacctcatac ggctcctcgt tcaattcttt cgaattcatt ggatcctttt ccgcgttcga
   100081 gaatcccccc cttcttccac tccgccccga agagtaacta ggaccaattt agtcacgttt
   100141 tcatgttcca attgaacact gtccattttt gattattctc aaaggataag attattctct
   100201 ttaccaaaca tatgcggatc caatcacgat cttatatata agaagaacaa aagatctttc
   100261 ttgatcaatc cctttgcccc tcattcttca agaataagga agatcctttt caagtttgaa
   100321 tttgttcatt tggaatctgg gttcttctac ttcatattta tttaatatga atattttccc
   100381 tctctttttt ttatatcatt ccttaagtcc cataggtttg atcctgtaga atttgaccca
   100441 ttttctcatt gaacgaaagg tacgaaataa atcagattga taaaagtacc atgtgaaatc
   100501 ttcggttttt ccccttcctc gatccctatc ccataggtac agtgtttgaa tcaatagaga
   100561 accttttctt ctgtatgaat cgatattatt ccattccaaa tccttcccga tacctcccaa
   100621 ggaaaatctc taatttggat cccaaattga cgggttagtg tgagcttatc catgcggtta
   100681 tgcactcttt gaataggaat ccgttttctg aaagatcctg gctttcgtac tttggtgggt
   100741 ctccgagatc ctttcgatga cctatgttga agggatatct atctcatccg atcgattgcg
   100801 taaagcccgc ggtagcaacg gaaccgggga aagtatacag aaaagacagt tcttttctat
   100861 tatattagta ttttctatta tattagatat attagactat tatattagat tagtattagt
   100921 tagtgatccc gacttagtga gtcctttctt cacttagtga gtcctttctt ccgtgatgaa
   100981 ctgttggcac cagtcctaca ttttgtctct gtggaccgag gagaaaaggg gctcggcggg
   101041 aagaggagtg taccatgaga gaagcaagga ggtcaacctc tttcaaatat acaacatgga
   101101 ttctggcaat gtagttggac tctcatgtcg atccgaatga atcatccttt ccacggaggt
   101161 aaatctttgc ctgctaggca agaggatagc aagttccaaa ttctgtctcg gtaggacatg
   101221 tatttctatt actatgaaat tcataaatga agtagttaat ggtagggtta ccattatcct
   101281 ttttgtagtg acgaatcttg tatgtgttcc taagaaaagg aatttgtcca tttttcgggg
   101341 tctcaaaggg gcgtggaaac gcataagaac tcttgaatgg aaaagagatg taactccagt
   101401 tccttcggaa tcggtagtca atcctatttc cgataggggc agttgacaat tgaatccgat
   101461 tttgaccatt attttcatat ccgtaatagt gcgaaaagaa ggcccggctc caagttgttc
   101521 aagaatagtg gcgttgagtt tctcgaccct ttgacttagg attagtcagt tctatttctc
   101581 gatggggcgg ggaagggata taactcagcg gtagagtgtc accttgacgt ggtggaagtc
   101641 atcagttcga gcctgattat ccctaagccc aatgtgagtt tttctagttg gatttgctcc
   101701 cccgccgtcg ttcaatgaga atggataaga ggctcgtggg attgacgtga gggggcaggg
   101761 atgactatat ttctgggagc gaactccggg cgaatatgaa gcgcatggat acaagttatg
   101821 ccttggaatg aaagacaatt ccgaatccgc tttgtctacg aacaaggaag ctataagtaa
   101881 tgcaactatg aatctcatgg agagttcgat cctggctcag gatgaacgct ggcggcatgc
   101941 ttaacacatg caagtcggac gggaaacacg ggaaacggtg tttccagtgg cggacgggtg
   102001 agtaacgcgt aagaacctgc ccttgggagg ggaacaacag ctggaaacgg ctgctaatac
   102061 cccgtaggct gaggagcaaa aggaggaatc cgcccgagga ggggctcgcg tctgattagc
   102121 tagttggtga ggcaatagct taccaaggcg atgatcagta gctggtccga gaggatgatc
   102181 agccacactg ggactgagac acggcccaga ctcctacggg aggcagcagt ggggaatttt
   102241 ccgcaatggg cgaaagcctg acggagcaat gccgcgtgga ggtagaaggc ccacgggtcg
   102301 tgaacttctt ttcccggaga agaagcaatg acggtatctg gggaataagc atcggctaac
   102361 tctgtgccag cagccgcggt aatacagagg atgcaagcgt tatccggaat gattgggcgt
   102421 aaagcgtctg taggtggctt tttaagtccg ccgtcaaatc ccagggctca accctggaca
   102481 ggcggtggaa actaccaagc tggagtacgg taggggcaga gggaatttcc ggtggagcgg
   102541 tgaaatgcgt agagatcgga aagaacacca acggcgaaag cactctgctg ggccgacact
   102601 gacactgaga gacgaaagct aggggagcga atgggattag ataccccagt agtcctagcc
   102661 gtaaacgatg gatactaggc gctgtgcgta tcgacccgtg cagtgctgta gctaacgcgt
   102721 taagtatccc gcctggggag tacgttcgca agaatgaaac tcaaaggaat tgacgggggc
   102781 ccgcacaagc ggtggagcat gtggtttaat tcgatgcaaa gcgaagaacc ttaccagggc
   102841 ttgacatgcc gcgaatcctc ttgaaagaga ggggtgcctt cgggaacgcg gacacaggtg
   102901 gtgcatggct gtcgtcagct cgtgccgtaa ggtgttgggt taagtcccgc aacgagcgca
   102961 accctcgtgt ttagttgcca tcgttgagtt tggaaccctg aacagactgc cggtgataag
   103021 ccggaggaag gtgaggatga cgtcaagtca tcatgcccct tatgccctgg gcgacacacg
   103081 tgctacaatg gccgggacaa agggtcgcga tcccgcgagg gtgagctaac cccaaaaacc
   103141 cgtcctcagt tcggattgca ggctgcaact cgcctgcatg aagccggaat cgctagtaat
   103201 cgccggtcag ccatacggcg gtgaattcgt tcccgggcct tgtacacacc gcccgtcaca
   103261 ctatgggagc tggccatgcc cgaagtcgtt accttaaccg caaggagggg gatgccgaag
   103321 gcagggctag tgactggagt gaagtcgtaa caaggtagcc gtactggaag gtgcggctgg
   103381 atcacctcct tttcagggag agctaatgct tgttgggtat tttggtttga cactgcttca
   103441 cacccccaaa aaaaagaagg gagctacgtc tgagttaaac ttggagatgg aagtcttctt
   103501 tcctttctcg acggtgaagt aagaccaagc tcatgagctt attatcctag gtcggaacaa
   103561 gttgatagga cccccttttt tacgtcccta tgttcccccc gtgtggcgac atgggggcga
   103621 aaaaaggaaa gagagggatg gggtttctct cgcttttggc atagcgggcc cccagtggga
   103681 ggctcgcacg acgggctatt agctcagtgg tagagcgcgc ccctgataat tgcgtcgttg
   103741 tgcctgggct gtgagggctc tcagccacat ggatagttca atgtgctcat cggcgcctga
   103801 ccctgagatg tggatcatcc aaggcacatt agcatggcgt actcctcctg ttcgaaccgg
   103861 ggtttgaaac caaactcctc ctcaggagga tagatggggc gattcgggtg agatccaatg
   103921 tagatccaac tttcgattca ctcgtgggat ccgggcggtc cgggggggac caccacggct
   103981 cctctcttct cgagaatcca tacatccctt atcagtgtat ggacagctat ctctcgagca
   104041 caggtttagg ttcggcctca atgggaaaat aaaatggagc acctaacaac gcatcttcac
   104101 agaccaagaa ctacgagatc acccctttca ttctggggtg acggagggat cgtaccattc
   104161 gagccgtttt tttcttgact cgaaatcgaa atgggagcag gtttgaaaaa ggatcttaga
   104221 gtgtctaggg ttgggccagg agggtctctt aacgccttct tttttcttct catcggagtt
   104281 atttcacaaa gacttgccag ggtaaggaag aaggggggaa caagcacact tggagagcgc
   104341 agtacaacgg agagttgtat gctgcgttcg ggaaggatga atcgctcccg aaaaggaatc
   104401 tattgattct ctcccaattg gttggaccgt aggtgcgatg atttacttca cgggcgaggt
   104461 ctctggttca agtccaggat ggcccagctg cgccagggaa aagaatagaa gaagcatctg
   104521 actacttcat gcatgctcca cttggctcgg ggggatatag ctcagttggt agagctccgc
   104581 tcttgcaatt gggtcgttgc gattacgggt tggatgtcta attgtccagg cggtaatgat
   104641 agtatcttgt acctgaaccg gtggctcact ttttctaagt aatggggaag aggaccgaaa
   104701 cgtgccactg aaagactcta ctgagacaaa gatgggctgt caagaacgta gaggaggtag
   104761 gatgggcagt tggtcagatc tagtatggat cgtacatgga cggtagttgg agtcggcggc
   104821 tctcccaggg ttccctcatc tgagatctct ggggaagagg atcaagttgg cccttgcgaa
   104881 cagcttgatg cactatctcc cttcaaccct ttgagcgaaa tgcggcaaaa gaaaaggaag
   104941 gaaaatccat ggaccgaccc catcatctcc accccgtagg aactacgaga tcaccccaag
   105001 gacgccttcg gcatccaggg gtcacggacc gaccatagaa ccctgttcaa taagtggaac
   105061 gcattagctg tccgctctca ggttgggcag tcagggtcgg agaagggcaa tgactcattc
   105121 ttaaaaccag cgttcttaag accaaagagt cgggcggaag ggggggaaag ccctccgttc
   105181 ctggttctcc tgtagttgga tcctccggaa ccacaagaat ccttagttag aatgggattc
   105241 caactcagca ccttttgagt gagattttga gaagagttgc tctttggaga gcacagtacg
   105301 atgaaagttg taagctgtgt tcggggggga gttattgtct atcgttggcc tctatggtag
   105361 aatcagtcgg gggacctgag aggcggtggt ttaccctgcg gcggatgtca gcggttcgag
   105421 tccgcttatc tccaactcgt gaacttagcc gatacaaagc tttatgatag cacccaattt
   105481 ttccgattcg gcggttcgat ctatgattta tcattcatgg acgttgataa gatccatcca
   105541 tttagcagca ccttaggatg gcatagcctt aaaagtgaag ggcgaggttc aaacgaggaa
   105601 aggcttacgg tggataccta ggcacccaga gacgaggaag ggcgtagtaa tcgacgaaat
   105661 gcttcgggga gttgaaaata agcatagatc cggagattcc cgaatagggc aacctttcga
   105721 actgctgctg aatccatggg caggcaagag acaacctggc gaactgaaac atcttagtag
   105781 ccagaggaaa agaaagcaaa agcgattccc gtagtagcgg cgagcgaaat gggagcagcc
   105841 taaaccgtga aaacggggtt gtgggagagc aatacaagcg tcgtgctgct aggcgaagca
   105901 gcctgaatgc tgcaccctag atggcgaaag tccagtagcc gaaagcatca ctagcttacg
   105961 ctctgacccg agtagcatgg ggcacgtgga atcccgtgtg aatcagcaag gaccaccttg
   106021 caaggctaaa tactcctggg tgaccgatag cgaagtagta ccgtgaggga agggtgaaaa
   106081 gaacccccat cggggagtga aatagaacat gaaaccgtaa gctcccaagc agtgggagga
   106141 gccagggctc tgaccgcgtg cctgttgaag aatgagccgg cgactcatag gcagtggctt
   106201 ggttaaggga acccaccgga gccgtagcga aagcgagtct tcatagggca attgtcactg
   106261 cttatggacc cgaacctggg tgatctatcc atgaccagga tgaagcttgg gtgaaactaa
   106321 gtggaggtcc gaaccgactg atgttgaaga atcagcggat gagttgtggt taggggtgaa
   106381 atgccactcg aacccagagc tagctggttc tccccgaaat gcgttgaggc gcagcagttg
   106441 actggacatc taggggtaaa gcactgtttc ggtgcgggcc gcgagagcgg taccaaatcg
   106501 aggcaaactc tgaatactag atatgacctc aaaataacag gggtcaaggt cggctagtga
   106561 gacgatgggg gataagcttc atcgtcgaga gggaaacagc ccggatcacc agctaaggcc
   106621 cctaaatgac cgctcagtga taaaggaggt aggggtgcag agacagccag gaggtttgcc
   106681 tagaagcagc cacccttgaa agagtgcgta atagctcact gatcgagcgc tcttgcgccg
   106741 aagatgaacg gggctaagcg gtctgccgaa gctgtgggat gtaaaaatac atcggtaggg
   106801 gagcgttccg ccttagagag aagcctccgc gcgagcggtg gtggacgaag cggaagcgag
   106861 aatgtcggct tgagtaacgc aaacattggt gagaatccaa tgccccgaaa acctaagggt
   106921 tcctccgcaa ggttcgtcca cggagggtga gtcagggcct aagatcaggc cgaaaggcgt
   106981 agtcgatgga caacaggtga atattcctgt actacccctt gttagtcccg agggacggag
   107041 gaggctaggt tagccgaaag atggttatcg gttcaagaac gtaaggtgtc cctgcttttt
   107101 cagggtaaga aggggtagag aaaatgcctc gagccaatgt tcgaatacca ggcgctacgg
   107161 cgctgaagta acccatgcca tactcccagg aaaagctcga acgacgttaa gcaagagggt
   107221 acctgtaccc gaaaccgaca caggtgggta ggtagagaat acctaggggc gcgagacaac
   107281 tctctctaag gaactcggca aaatagcccc gtaacttcgg gagaaggggt gcctcctcac
   107341 aaagggggtc gcagtgacca ggcccgggcg actgtttacc aaaaacacag gtctccgcaa
   107401 agtcgtaaga ccatgtatgg gggctgacgc ctgcccagtg ccggaaggtc aaggaagttg
   107461 gtgacctgat gacaggggag ccggcgaccg aagccccggt gaacggcggc cgtaactata
   107521 acggtcctaa ggtagcgaaa ttccttgtcg ggtaagttcc gacccgcacg aaaggcgtaa
   107581 cgatctgggc actgtctcgg agagaggctc ggtgaaatag acatgtctgt gaagatgcgg
   107641 actacctgca cctggacaga aagaccctat gaagcttcac tgttccctgg gattggcttt
   107701 gggcctttcc tgcgcagctt aggtggaagg cgaagaaggc ctccttccgg gggggcccga
   107761 gccatcagtg agataccact ctggaagggc tagaattcta accttgtgtc aggacctacg
   107821 ggccaaggga cagtctcagg tagacagttt ctatggggcg taggcctccc aaaaggtaac
   107881 ggaggcgtgc aaaggtttcc tcgggccgga cggagattgg ccctcgagtg caaaggcaga
   107941 agggagcttg actgcaagac ccacccgtcg agcagggacg aaagtcggcc ttagtgatcc
   108001 gacggtgccg agtggaaggg ccgtcgctca acggataaaa gttactctag ggataacagg
   108061 ctgatcttcc ccaagagctc acatcgacgg gaaggtttgg cacctcgatg tcggctcttc
   108121 gccacctggg gctgtagtat gttccaaggg ttgggctgtt cgcccattaa agcggtacgt
   108181 gagctgggtt cagaacgtcg tgagacagtt cggtccatat ccggtgtggg cgttagagca
   108241 ttgagaggac ctttccctag tacgagagga ccgggaagga cgcacctctg gtgtaccagt
   108301 tatcgtgccc acggtaaacg ctgggtagcc aagtgcggag cggataactg ctgaaagcat
   108361 ctaagtagta agcccacccc aagatgagtg ctctcctatt ccgacttccc cagagcttcc
   108421 ggtagcacag ccgagacagc gacgggttct ctgcccctgc ggggatggag cgacagaagt
   108481 ttttttgaga attcaagaga aggtcacggc gagacgagcc gtttatcatt acgataggtg
   108541 tcaagtggaa gtgcagtgat gtatgcagct gaggcatcct aacagaccgg tagacttgaa
   108601 ccttgttcct acatgacctg atcaattcga tcaggcactc gccatctatt ttcattgttc
   108661 aaatctttga caacacgaaa aaaccattat tcaactcttt gacaacatga aaaaaccaaa
   108721 agctctgccc tccctctcta tctatccaag ggatggaagg gcagaggcct ttggtgtccc
   108781 ctccagttaa gaattggggc ctcacaatca ctagccaata tgcttttctc tcatgccttt
   108841 cttcgttcat ggttcgatat tctggtgtcc taggcgtaga ggaaccacac caatccatcc
   108901 cgaacttggt ggttaaactc tactgcggtg acgatactgt aggggaggtc ctgcggaaaa
   108961 atagctcgac gccaggatga taaaaagctt aacacctctc attcttatta ctttttcaat
   109021 atgaaaacga aaaaaaaaat gaaaaagaaa aaggtcgttt tattcaaaac cccaattgtg
   109081 acatcccttc tctcccactt cacacctcgg aacgcaccct tcttatagac ttatagagat
   109141 aaacgcgctt tcacatcttc ttaacccgaa atggctgggg agaggaaagg ttcctttttt
   109201 tgagggtact cccgggaaca gatccagtgg agacggggtg gggcctgtag ctcagaggat
   109261 tagagcacgt ggctacgaac cacggtgtcg ggggttcgaa tccctcctcg cccacaaccg
   109321 gcccaaaagg gaagtacctt tccctctggg ggtaggaaaa tcatgatcgg gatagcgaac
   109381 caaaagctat ggaacttggg tgtgggtctt ttgtcgaaat ggaatggctt tttatctttt
   109441 tatttatcgt gaatggggga atcattacac atagtatgcc cgatcggcgt atttttttgt
   109501 tttacgcccc gtaactcttc ctcagccagg cttgggcaga atagcagagc aagtattagt
   109561 agcataacaa aaaagccttc ctcgtcatta atatctttgc tcgcggcaat tgtgacctct
   109621 cgggagaatc gatgactgca tcaaagatgc agtgctagta catctgagac ttcttaattg
   109681 gctagttgta aatagcccca gggctatgga acaaaggatt atctcggacc tagaccgagg
   109741 tattgatggt gattttctaa tctcgcagaa cagaatgtga tacgatgaga tagaatgcaa
   109801 tagaaacaaa gacagggaac gggttaccta ctcttaacgg gcaaagcgag cccctttatt
   109861 cttattctga attaaagaat tcagaatcaa tcaaatctcc ccaagtagga ttcgaaccta
   109921 cgaccaatcg gttaacagcc gaccgctcta ccactgagct actgaggaac aacaggagat
   109981 tcgatctcat agagttcaat tcccgttccc aacccatgac caatatgagc tcgaagcttc
   110041 cttcgtaact cccggaactt cttcgtagtg gctcccttac atgcctcatt tcagagggaa
   110101 cctcaaagtg gctctatttc attatattcc atccatatcc caattccatt catttaatat
   110161 ccctttggtg tcattgacat aacagatgtc gtttctagtc tatctctttc tatttctttt
   110221 ctatatatgg aaagttcaaa aatcatcata taataatcca gaaattgcaa tagaaaagaa
   110281 ataagggagg tttgtgatga tttttcaatc ttttctacta ggtaatctag tatccttatg
   110341 catgaagata atcaattcgg tcgttgtggt cggactctat tatggatttc tgaccacatt
   110401 ctccataggg ccctcctatc tcttccttct ccgagctctg gttatggaag aaggaaccga
   110461 gaagaaggta tcagcaacaa ctggttttat tacgggacag ctcatgatgt tcatatcgat
   110521 ctattatgcg cctctgcatc tagcattggg tagacctcat acaataactg tcctagctct
   110581 accatatctt ttgtttcatt tcttctggaa caatcacaaa cacttttttg attatggatc
   110641 tactaccaga aattcaatgc gtaatctcag cattcaatgt gtattcctga ataatctcat
   110701 ttttcaatta ttcaaccatt tcattttacc aagttcaatg ttagccagat tagtcaacat
   110761 ttatctcttt cgatgcaaca acaagatctt atttgtaaca agtggttttg ttggttggtt
   110821 aattggtcac attttattca tgaaatggct tggattggta ttagtctgga tacggcaaaa
   110881 tcattctatt agatcgaata agtacattcg atctaataag taccttgtat tagaattgag
   110941 aaattctatg gctcggatct ttagtattct cttatttatt acctgtgtct actatttagg
   111001 cagaataccc tcacccattc ttactaagaa actgaaagaa gcctcaaaaa cagaagaaag
   111061 ggtggaaagt gaggaagaaa gagatgtaga aatagaaact gcttccgaaa tgaaggggac
   111121 taaacaggaa caagagggat ccactgaaga agatccttat ccttctcctt cccttttttc
   111181 ggaagaaggg tgggatccgg acaaaatcga tgaaacggaa gaaatccgag tgaatggaaa
   111241 ggacaaaata aaggataaat tccactctca ccttacagag acaggctata acaatattaa
   111301 tactagtaat agtccaattt atgattatca ggattcttat ctgaataata ataacacggg
   111361 gaatctagaa aattgtaaat tgcaactgct tgataaaaaa aatgaaaatc aagaattttt
   111421 gattcaaaaa gtctaaaaaa gtaagtaata aactaataaa aagacggaaa cataagctaa
   111481 atacaagaaa agataagaag agatgcgtcc gccccctata tatttgatac cttctcctac
   111541 aatgaaacta ataaccccaa ccccgttagt catcccatca attactcgtc gatcaacaaa
   111601 atgagtaaat tcagctaatc ctcttatccc accaacaaag aatcttgtat aaaaagcatc
   111661 tatgtaagca cgattatatg accaatcata tatgccattt agaattttgt cccacagaat
   111721 tctcttagga ccctttttaa caaaagagtt aatgaactcc aaatttttta aagaagaata
   111781 aatgggttta tataaaaagg atgctataaa tattccgaaa taagctatac tgactgaaac
   111841 aactgcatcc tttaaaaatt cattccaatc cagcgaatta ttcgactttg gatgcaaaag
   111901 atttatagat ggagctaacc atttcgataa gatatccaaa ttaactcctt cctggttgaa
   111961 aggaattcct atagctccaa caaacaaagt aaagagccct aatacaaata ttgggaatag
   112021 catagtattg tccgattcat acggatagga agaaaccgct ttatgcttaa aatgagcaat
   112081 agtcataaaa ggtcgtgtca tctttcttcc atttttagca attggatatt tagtttttga
   112141 caaaaaataa gtactttcat tattattcat tgttaataaa caagagtttt tcttaactcc
   112201 gtttttaccc catagagata ttgaatagaa ggggattttt tgtttcccac cataattttg
   112261 aaaatgagcg tttaaatgcc cttcaaaagt aagtaaatag atccgaaaca tataaaatgc
   112321 ggttaatccc gccgtggccc aagctattat tgcgaaaatt ggcgaataca accaactatc
   112381 attaagaatt tcatctttgg accaaaaaca agcaagaggt ggaataccac aaagagaaag
   112441 tgtacctaat aaaaatgtga ttttggtaat tggtacatgt tttcttaaac ctcccattag
   112501 acccatattc tggcttttag ctggagaata tccaacaata gtttccattg aatgaataat
   112561 ggatccggat cctaaaaata ataatgcttt ggaataagca tgagtaatca aatgaaataa
   112621 agcgcttcga taagacccca tacctagagc taacatcata taacccaatt gagacattgt
   112681 ggaataggct aaacctctct taatgtcttt ttgagcaaga gctaaagtag ctcctaataa
   112741 tactgttatt attcctataa ccgagatcaa atacattatg taaggtataa ctctaaaaag
   112801 aggaagaagc cgagctacaa gaaaaattcc cgccgctacc atagtagcag catgtataag
   112861 agccgaaata ggagtaggcc cctccatggc atcaggtaac catacatgaa gggggaattg
   112921 ggcagattta gcaactgcac cggcaaataa gagaacagcg cataacgtaa caaataaaaa
   112981 attgagctca ttattataaa tcaagttatt gaatatttcg aataaatctc taaattcgaa
   113041 actccccgtt atccaataaa aacctaaaat tcctaataat aaaccaaaat cccctacacg
   113101 attagttaca aacgcttttt gacaagcatt tgccgcaaca ggtcgtgtaa accaaaatcc
   113161 tattaataga taggaacaca gcccaaccaa ttcccaaaaa atataaattt gtatcaaatt
   113221 cgaactagta actaatccca acatggaagt actgaaaaaa ctcatataag caaaaaatct
   113281 caaatagcct tgatcatgag ccatataatt atcactataa ataagaacca taattccaac
   113341 agtagtgatt aatattgaca taatagaagt aagtgggtcg atcaagtatc cgaagtctaa
   113401 agaaaaatca ttattaatga tccaagacca tacatattga taaacagaac tgctatttat
   113461 ttgctgaata gacaggtaga ttgaaaaaat catgactatg cttaacaata aaacactctg
   113521 aaaagcccac atacggcgaa acctttttgt tgccgttgga aaaagaataa gtcccgctcc
   113581 tattaacata ggcactggaa gtggaataaa aggtatgatc cacgcatatt catatgtctg
   113641 ttccataaaa aagttttgaa ttcttaatta attgtttccg attcaccgga tcttacctct
   113701 tttgaaagaa gtcaataaaa agtaaaaata tggactaact taaactaatt tcaaacttaa
   113761 atagaatttt ttattcttac ttattctgag tctttgctaa atacttcaac tattcaaatc
   113821 acgaagttac gattggtcaa atgatataaa agggattaat tattagtctc ctttgaaata
   113881 agcctatttt ttatccaagt ttgccaagtg aatcgaacgg ggattgaagt ttttcatttc
   113941 ctgaagtaaa acgcggttct tatctttaaa cctttcgagg tattttattg catgtaaata
   114001 aaatgtggaa ccataaatat aaatcaacta tttttgggat tcgttatttt atttttatat
   114061 taagttcaac gaattttctt tcttcatttc tacagaacag ccgattatca aattctatag
   114121 gtatagattt gatgaatcaa aaagaatgtg aaataaagat accagtcaat agagaacctt
   114181 ttctttttta cgattatgaa tgttttaggg aatagaaaaa cttgaaaaaa aaaaaatatt
   114241 ggccttcttt ttttatttcc agtattctgc aactttcaca tagcttttgc ctatctcgat
   114301 aatgttttat ttggggagga cactattagc tcgaaaataa atagtagtaa aaagaattcg
   114361 ttttgaacaa tagatgtctt tcacatccag ctataacaat cagtaatttt ttaatttcta
   114421 aatggcagtt ccaaaaaaac gcacttcgac ctcaaaaaag cgtattcgta aaaatatttg
   114481 gaaaaggaag gggtattggg tagcattaaa ggctttttca ttagcgaaat ctctttctac
   114541 cggtaattca aaaagttttt ttgtacgcca aacaaaaata aataagtaat aaaacgttag
   114601 aataatttga atcaatttga aaaaaattat tcaattattc ttcaattatt atctaattga
   114661 ataattgaac aatttccctt tcctctttga tattgattag ctcaccaatc catatataac
   114721 ataactctat tcgcttttct gattgatata gaaaataata gaattaggaa atcctctatt
   114781 tactattcac tgaataataa cttttttgtt gacaaaagaa taaagaccat ttctattcca
   114841 aggtggggag ttttattttc cccatcgacc tatttgcaga ataaaatgca aataaaattc
   114901 tatatttgca tgtctataga agaacgtata taaaaatctt tagtgaaagt taagaactca
   114961 ttgaaagtaa ttgattctat tttgaaacct ttttgttttc tcgaactttc tcacttttaa
   115021 ttttctctga attattatat agaccgccat gtatatcttg cccttaaccc aatagataaa
   115081 attgcttaat gaaattttgt atgactaatt gtgaattttt agcgatgcaa aattggttct
   115141 tttctttcta ttttgtcgtc aaaatccctt ttttatttta tatttatgaa aaaaaaaaaa
   115201 ataagaaatt gctgcttaaa caatgaaaac aaaaactttt tgaactctat tccttaattg
   115261 agtatagaac ggtttagtta caagagttga attcgaggaa agcagaaaat ataggaaaga
   115321 ctcaggttaa ataaaaaaaa ctaagactct aaactcaaat caaaaataat gaaccttcaa
   115381 cctcaaattc ctatttaaac aactttttat tggtattgat ccatttgaat cattactaaa
   115441 ctaaaatagc ttactcaatc tcgacgattg cttattcata ggctattatg agttcaagac
   115501 aagccgctat ggtgaaattg gtagacacgc tgctcttagg aagcagtgct aatgcatctc
   115561 ggttcgagtc cgagtggcgg cataccatct tctaaaaagg ataaatagat cttataatga
   115621 attcaattcc cgatttccat tttagaatta tgtaattaag ggactcttct tttttaagat
   115681 tttttatgat attttcaacc ttagagcata tattaactca catttccttt tcgatcgttt
   115741 caattgtaat tacaattcat ttgataacct ttttagtcga tgaaattgta aaactatacg
   115801 attcgtcaga aaagggcata atagttactt ttttctgtat aacaggatta ttagttactc
   115861 gttggatttc ttcaggacat ttcccactaa gcgatttata tgaatcatta attttccttt
   115921 catggagttt ctcccttatt catataattc catatttcaa aaaaaatgtt ttaattttaa
   115981 gtaaaataac tggaccaagt gctattttga cccaaggctt tgctacttca ggtattttaa
   116041 ctgaaataca ccaatctgga atcttagtac ctgctcttca atctgagtgg ttaataatgc
   116101 acgtaagtat gatgatattg ggctatgcag cccttttatg tggatcgtta ttatcagtag
   116161 cacttctagt gattacattt cgaaaaaaca gaaagctttt ttctaagagc aatgtttttt
   116221 taaacgagtc atttttcttg ggtgaaaatg ttgtcgaaaa tacttcgttt ttttgtgcta
   116281 aaaattatta caggtcccaa ttgattcaac aattggatta ttggagttat cgggttatta
   116341 gtttaggatt tactttttta accataggaa tcctttcggg agcggtatgg gctaatgaag
   116401 cgtggggttc ctattggaat tgggatccaa aagaaacttg ggcatttatt acttggatcg
   116461 tatttgccat ttatttacat actcgaacaa atagaaattt gcggggtcca aattctgcaa
   116521 ttgtagcgtc gataggtttt cttataattt ggatatgcta ttttggggtc aatctattag
   116581 gaatagggtt acatagttat ggttcttttc catcaacatt taattgaatt caagacaagt
   116641 tattacaaat acaagagcgg gcgacgcatt gtatgaacca gcatgcggac cgtgtgaatc
   116701 aaatattgta ttgatgattc acacggtttt ctaccatatg tagttcaatt tcattgtttt
   116761 tacttaattc ttaagttaaa agagaagaaa aaaagtcttc tttttttcat tgtccaagaa
   116821 tgtttttaaa aacaaacata ggttttttta tttcagtcat ccaattatct ataaaaaaaa
   116881 ttagatagaa taacttcgac cttgtcaact gctaatgaaa gaacgaaatc ggggtatata
   116941 ccaataccta ttacgggtaa aaagatggag atcgaaagaa ataactctcg cggtccagaa
   117001 tcaaaaaaag aatccttcgg ggcgttaaat aacttgtatc catagaacat ctggcgtggc
   117061 atagataatg aataaatagg agttaatata attccaattg ccattacaaa agtaattagt
   117121 agttttggca ttaaaagata tttttggccg gtaattattc caaaaaatac tatcaattcg
   117181 gcaacaaaac cactcatacc tggtaatgca agggaagcca tcgaaaagct actgaacatc
   117241 gtgaacattt ttggcattgg aatagctatt ccgcccattt cgtcaagata aacaaggcgg
   117301 attctatcat aagtcgttcc cgccaagaaa aaaagtgcag caccaataaa tccatgagag
   117361 attatttgta aaagggctcc atttagtccc gtatcggtta gagaactaat tcctataatt
   117421 atgaaaccca tatgagagac agaggaatag gctattcttt tttttaaatt ccgttggcca
   117481 agagatgttg aagctgcata gattatttgt attgtaccta ttatcatcaa ccaaggagaa
   117541 aatatagaat gggcatgagg taataattcc atattgattc gaattaatcc atacgctccc
   117601 atttttaata agattccggc tagaagcata caagtactgt aatgtgcttc tccatgggta
   117661 tctggtaacc atgtgtgtag ggggataatg ggcgatttga cagcaaaagc aataaaaaat
   117721 ccaatataga agattatttc taaaaccaca ggatatgact gattaactga tgtttcaaaa
   117781 tttaatgttg gttcattaga accatataaa gcaacaccca aaactcccat taagagaaaa
   117841 acggaacccc ccgccgtgta caaaataaat tttgtagctg agtacagacg tttctttcct
   117901 ccccacatgg ctagaagtag ataaacagga attaattcta actcccacat gatgaaaaaa
   117961 agtaaaaggt cccgagacga aaatgatcca atttgaccac tgtacattgc taacatgaga
   118021 aaatggaata atctagaatc tcgagtaact ggccaagccg ctaaagtcgc taaagtagtg
   118081 ataaatcctg ttaataaaat gggtcctata gaaagtccat ctattcctaa tctccaatgg
   118141 aaatcaaaaa aatcgatcca tttataatcc tctactagtt ggattaatgg atcatccgat
   118201 tggaaatgat aacaaaatgc ataagttgtt agaaggagtt ctaaaataca tatacatatc
   118261 gtataccacc taattaccct atttccttta tggggaagaa agaaaattaa agaacccgca
   118321 aatatcggaa aaacgacaat tattgttaac caaggaaaat aattcgtagt aaagacaaga
   118381 tacacttgga ccaaaaaaac ccgtgctcaa aatattttta ttttcgagca caggtttgtc
   118441 ggtaaaaaaa ttaaatggat tcaagtagag ttttctcgaa cgtatcaata agctagaccc
   118501 atactgcgag ttgtttcatg ccataaataa actcggacac tcaagaaatc tgttggacag
   118561 gcggattcac atctcttaca accaacacag tcctctgttc gtggagcaga agcaatttgt
   118621 ttagccttac aaccgtccca aggtatcatt tctaatacat cagtggggca ggctcggaca
   118681 cattgagtac atcctataca cgtatcataa atctttactg aatgtgacat tgggcctata
   118741 cgtttttgaa tgttctaaat tttcgatcta gtaaacttag aaacgaatca tatatttaga
   118801 taccagatga atcaatgagt tatcataatt ttctaatcaa cccctttctg gattggttta
   118861 tgagatatga gagaggccaa aatactttga tttcttatgt tttgcaaaca agatcatact
   118921 ttacgtagta aacatgctaa ttaaaataga tttctcaata ttagaatcta gatgattaat
   118981 attaattatt caacaaattt gattggttga tacgagttga ttttctgtta cggtaaattg
   119041 atgaaacaat agccagacca atggctgctt cagcggctgc aatagctata acaaaaattg
   119101 agaaaatgtc tccctttaat tgacgattat caaaaaaatc agaaaatgtt acaaaattga
   119161 tattaactgc attcaatata agttcaagac acataagggc tctaaccata tttcgacttg
   119221 tgatcaatcc atagataccg atcgaaaata aataggcact caaaacaagt acatgttcga
   119281 gaatcattaa acaactcctt atcaatcccg actcctttca atatgaacaa caattcaact
   119341 aacttaattg actagtatat aacaagtatg gaacaaagaa atatattggt actagattga
   119401 cctaaagtct ttctatttat ccagctagaa ttcaaataga attgaaggaa aattaatgtg
   119461 ataagacaga acaaaatttt atttgaattc caagttttaa tagaaatttt ttattgacga
   119521 gctacagcaa ttgcacctat taaagcaact aaaaggatta tggaaataag ttcaaatggg
   119581 agaaaaaaat ctgttgataa atgaattcca atttgttgac tattacttag aaaatcttgc
   119641 tctataatct ggtttgatct tgtagtccaa ataatcccgt accatgacgt atctgaaata
   119701 gtagtaatta gtgaaataaa aagacttata caaaccatcg aagtaattcc atctcctacg
   119761 gtccaaagat gaaaatcctt gtaatattct gagccattca tgaacatcac agcaaaaatg
   119821 attaaaacat ttatagctcc tacgtaaata agtagctgcg cagcagctac aaaataggcg
   119881 ttagatagaa tatagaataa cgatgtacaa acaagaacca atcccaagga aaaggccgaa
   119941 taaattggat tgggaagtaa taccactcct agacccccta atataagacc cgatcctaga
   120001 aagactaaaa gaaaatcatg tattggttca gataaatcca ttttttataa aaaatcaaaa
   120061 acgaagaatt tcatgacttt attgacctga ccaggaaaaa agcagttttt ctatttttta
   120121 tgatactttg aaattgttaa ttgaatgaaa gtctaatggg tatgaattga cgtagatgct
   120181 tttattttat tggaccacta tccattcttt atgaaagagg agtttaaacc tatctatttt
   120241 tgatatcatt tatctacttt gaaaccatta ctattataat atataatatt gaactcggtt
   120301 ttgttttcaa tctaaattaa gctaggagtc tcattaagaa accactagtt tgaattgcac
   120361 aagcaaaaat ctcattgttt tagatccgaa ctaagccttc gtaatttgta atttttttga
   120421 atcaaattaa gggtttattc attgtttatt tgaggtaaat tcgaaattgt tcgaattgtg
   120481 taatcatcaa ttactgacat tggtaagcga cccaaagcga tttgattata attcaattcg
   120541 tgacgatcat aagtagaaag ttcatattct tcggtcattg ataaacaatt tgttgggcaa
   120601 tactcaacgc aattaccaca aaatatacag attccaaaat caatactgta attaagcaat
   120661 cgtttctttc gaatatcagt ttccaacttc caatcaacaa cgggtaaatc tataggacat
   120721 acacgcacac atacttcaca agcaatgcat ttatcaaatt caaagtgtat tcggcctcgg
   120781 aaacgttctg atgtgatcaa tttttcgtag gggtattgaa tagttacagg taaacgattt
   120841 gcgtgggaca gggtaatcat gaaaccttgg ccgatatatc tggcggctcg tattgtttgt
   120901 tgaccataat ttatgaattc tgttatcata gggagcatat gttgaatatc tataaaaaag
   120961 attttatgct tgtttctttc tcttgtttga gacaagtcgt gaatctagga tattgtggtc
   121021 ttttacagtg aaagaagttg ggacgaggtt gtcaataata gattacctag agaaatcggt
   121081 aaaagaaatt tccacccaag atttaatagt tggtccattc tcagcctcgg taaagtccat
   121141 cttgttgcaa tgggaatgaa caaaaacaaa taagttttgg ctaatgtgat aaagatacca
   121201 attagtgttc caaagacttt acctccttta tttatgccaa atatctcagg aacaaatatg
   121261 tacggaatag aaagattcca acctcccaag taaagaactg ttacaaataa tgaagaaact
   121321 agtagattca gatatgaagc aatgtaaaat aaaccaaatt tgataccaga atattcggtt
   121381 tgataccctg ctactaattc ttcttctgct tctggtaaat caaaaggtaa tctttcacac
   121441 tcggcgagag aagaaattag aaaaacgata aacccgatgg gttgacgcca caaattccac
   121501 ccccaaaaac catattttga ctgcgcttcc actatatcaa ctgtacttaa actgttagat
   121561 aatcatagtc gatgataaca tcactgtgcc catcgctatt acagaaccgt acgtgagatt
   121621 ttcacctcat acggctcctc agaggtcaca actaaatcta agggcccttt cctattcttt
   121681 atcttgatat gtttgtcaga tagagtcaaa atctattcta aggtcccaaa ttagaccaat
   121741 ggaattctgt ctgctatatt taaaactaat aaataagtgc ttctgaattt atctcatctt
   121801 ttaagaattt taatttttct ttgttgatta ataaccttat cattaaataa aaaaatgtgc
   121861 tttatagcaa tatcacatat acatttcaac ctcgaatttt caattacgaa aaaaattaga
   121921 gagtacatta gttcatgaat catgacaaaa attttatctc tctaaataga aataaaaatt
   121981 gaattatagg aaagaaagaa taaaaacaaa aaaagacatc cctccttttt ccttttgcaa
   122041 ttagcttctt ttctttctat ttttttattt cattcctatt ctcctttctc agaaaaaggg
   122101 tctttaacca aagtaaaaga ttacttcgtt cttgatagtt agttacttac tcagtggata
   122161 ggaacatact ctggatcaga atcatgggga gtacttcttg atcatttcta cgaacgtaaa
   122221 gccccaattt gaattccttt tatgtacaga aatatcctct tggataactt acataatctc
   122281 aattactaat cctttgtgta tcttggtctt cctaaccatc cactcatttt ttgtttcaaa
   122341 aacctcccgt tgtggaaatc catctatggt aatagacagt aaaaactcca tagagttggt
   122401 cttttgaacc cgcttcaagc tatcatgaca attcacgaat cttggggtaa acaatctctc
   122461 ttgcttatgt ttactttttt caccatttga ttcttgtaca taggaaatga gactcaactt
   122521 ttttactgca aatttagaag ccgttttctt tcactcatat aactatctga tttagttcat
   122581 caactcaaat gctgaagaaa aaaaaatata tataatcaat caaatctttt tatccttgtt
   122641 tctagaaaga aaagaatttg gataaatttt aggtctcacc gaatcacacg tagagatatt
   122701 gataacacac atagagctaa tggtatttca taactaattg attgagcagc tgcccgtaga
   122761 ccacctaaaa aggaatattt attatttgat ccataccccg acataagaag tccaacggga
   122821 gcaatacttg aaatggcaat ccaaaaaaaa acaccaatac taagatcggc tagaacaagg
   122881 tgatcaccaa aaggaattac tgaataactt agaaagatag atattactgc tatggatggt
   122941 ccgatactga ataaacgagt atctcctgta gatggaataa ggttctcttt caaaagtagt
   123001 tttgtcccat ctgctagagc ttgaagaatt cctaacgggc cggcatattc aggcccaata
   123061 cgttgttgta ttcctgcaga tatttctctt tctaaccaaa caattactag tacacctatt
   123121 gtgattccta atacaagagt cacaataggg acaagcatcc atatgatccc atagacttct
   123181 tttaaggatt ccaatttgga aaaagaattg atagtctcta tttctgttgt atcaattatc
   123241 atttcaacga tcaacttctc ccataatgat atctatgcta cctagtattg tcataatatc
   123301 agccaatttc attcttttaa ctaactgagg aagaatttgc aaattgataa aacctggtgg
   123361 gcgaattttc catctccaag gaaaaacgct ctgatctcct atcagaaaaa tccccaattc
   123421 tccttttggg gcttcaactc tcacataaag ttcttgtttc gacaattcaa aagttggaga
   123481 aggcttttta ctaataaacc gatattcaaa atcattccat tcaggatctt ttaatctgtc
   123541 aaaacgtcgc atttctaaat tttcgtaagg ccctcctgga attccttcca gagcctgttg
   123601 aataatcttt atggattctg tcatttcacc gattcgtact aaataacgag ctaatgaatc
   123661 cccttctcgt tgccattgaa cctgccaatc aaattcgtcg taagactcat aatgatcaac
   123721 tttacgaaga tcccattcta ttccggaagc tcgtagcatt ggtcccgata aaccccaatt
   123781 taatgcctcg tctctcccaa taatgcctac gccttcaact cgttctaaaa aaataggatt
   123841 ccgagtaata agtttttgat actcagcaac ccctgttaaa aaataatcgc aaaaatccaa
   123901 acatttatct atccagccat agggtagatc ggcagccact cctccaatcc taaaataatt
   123961 atgcatcatt cgcataccgg tggcagcttc gaataggtca tatatcaatt ctctttctcg
   124021 aaaaatatag aagaaagggg tctgtgcacc aatatccgcc ataaaaggac cgagccataa
   124081 caaatgagaa gctatccgac tcaactccaa cataatgact ctgatatagc tagccctttt
   124141 aggtacttga atattgccta attgttcggg tccatttatg gttattgctt ctgtgaacat
   124201 agtagctaaa taatcccaac gtgttacata aggcaaatat tgtataattg ttcggttttc
   124261 cgcaattttc tccatccctc tatgtaaata acccaatatt ggttcgcagt cgacaacatc
   124321 ttcaccatct agagtaacga tgagtcgaag aacaccgtgc attgatgggt gctgaggccc
   124381 catattgact atcatgaggt cttttcttgt agttggtgca gtcataagtt ttttaacgat
   124441 tcattcttcc atgaattact gaaagtgaaa agaagttcat caaaatttaa tcgaaacata
   124501 taagtgaaaa tgaaataact cttcaaatta atcaaattaa cgagtttttg tctctcgaat
   124561 gtccaactga ttaattaatt ctttataacg tactctattt ttttttgcca aataagctag
   124621 cagtcgttga cgttttccca aaattttctt caaacctctc tgagataaat agtctttttt
   124681 gtgcaattct aaatgtgaag taagtcttcg tatcttattg gtgaaattga atacttgaaa
   124741 ttcaacagat cctttctttt cttcttgaaa aataactgaa atgacagaat tttttaccat
   124801 aaatgaattt cccctttctt tattttacag atatggattt tttcgaattt tattgatcag
   124861 taataataat gccagtaatt tgaacgtggt atatagactt aatttcttta tgaacctcta
   124921 attttagcaa ttccaataaa ttaatcaaat ttgaaatttg attcagatag gaatccaaaa
   124981 aggcggtagg tacgtttttt ttagtcacaa aagcgaataa ttgaaaccta aaatcctaaa
   125041 atgaagaaga ttctgttgat tcatttctag atctaatcaa taccttattt tattgattta
   125101 gtattgtcta ctcgaattag attcgaatga gatgtaaaac aaggcatgtt tgcatttatt
   125161 tgctttcaga tactctatac gagacagggt atatagtact atcaattaat tttcaatcgt
   125221 ggatacatat gtatccttaa gatactgaaa cggctaccat tattggtatc aaaccaataa
   125281 cgattcatac aagctaaatc ttctaatcga taattaggcc aaaaaaagaa cttaaattta
   125341 attaattcat ttttatcttt ataaaggggt ttccgttcac ccaaaaattg actccagttt
   125401 tttacattgg tttcgttgca aaatactgaa tttctatcga cgacattcca attccaagaa
   125461 ttaaaaaaac ttcgaattct caactctcta cgacgtctag accataaaat attttcagga
   125521 acaagcaaac caaaatgagt tttttctgta tttattcttt gagtttgagg ttgcagaatg
   125581 aattcgtcaa aattcttttt atcaacatat ctttgttctc ggtatctttg attagtttgg
   125641 tgtttacttt tatgaaccaa tgaaatacct atggtttgat acataataaa ttgtccatta
   125701 tcttttacag acaaccgaat aggttcgata atcaataccc ccttcttcat caagtctgta
   125761 agaggtaaat ttgcctgaat cagcattata tccaaactca tttctctcct ttgaattgac
   125821 gatatagtaa ttttggttgg atttatcagt cgaagcagga gacaatatac cttgatattt
   125881 tcgaacattc tttgattcaa agcaccgttc catctcaatt gaaaaagcaa ataacgtttc
   125941 aagaacaaat ctagttctgc ttccgtgttg cttttgtatt gttttttatt tttacccttt
   126001 tttgtgtctg attccatgta atctttttca agatcggttt gatgttttga aaaaacaggg
   126061 ctcagatttc ctttgttttc tatatctgat ccacgctctc tttgacttgg gggttctttt
   126121 gcttcttgac ttcgattctt tatttttatt tttttatttg atggtagaaa aaagttttgg
   126181 tttttatttt gactaacatt tttatttgta ttcaaattaa aaagaaggaa tttgcttggt
   126241 ataatccacg gttttatttt atagacatta taaagtagta caaattctgg gaagaaccaa
   126301 aattccagat tcaatatggg acgattaaat attttttcat tcattcccat ccaatcaaaa
   126361 aagacttttt tcgaattttt ttgagttttt tctggatttt gatgagttgt aagataaaaa
   126421 accccctttt tctcaatttt atcaattatt tgataattat taataccaat tttagtattt
   126481 ggattactgt tggtatcgat cttaacccag gcttcaatat ctcctttttg tctaagagaa
   126541 aaatggataa ttttccaatc aaaatatttt ctatcaagat ttctttctct atctagaata
   126601 ttgccctttc ttagataatt attgatatga agattgccgg gcatatcaac aaagttgtgt
   126661 ttggacgtgt tggaattata cgaaatttct aagttcttct ttacttgaac ttcaaagggt
   126721 aatctagaaa aaaatgagtc acttttattt tcataattaa tcgatttata tgctaaaaga
   126781 ccatatccat aacatttttt aaaattatct ttttcgtttg ataatgaata gagttccgaa
   126841 tcattttctt ttttgtaatg aagtaattgg tctttttcat atgaattcca tttgtttaag
   126901 tttctatttt tattttgagc catacaactt tgattaaccc tagttcgcca tttttttggc
   126961 attaatctag accatctaat ctgagataaa tcgtattgat aatgccatct taaccagttt
   127021 ttccattgat ttattctata actctgaagt ttcttatgtt ttaattccga atgaaatatt
   127081 cctagtgttt taaaatagtc ctttatttta gtcttaagga aacaagacgt tgtgttatat
   127141 tgaagaacag atctaaattt agaaaaatta ataacttggg tttgtgataa tttgtaaaat
   127201 acatatgctt gtgacaagta ggataaatca cacaaaatat gtgaattttt tttactaata
   127261 ttataaagtg acttttttat agtcgaaata aacataaagt gaattttttt tttattatta
   127321 attttttctt gatttatttc attattggag atgaatttct caatcaattt gtttgttgat
   127381 ttaagaaaga gttgtgtagt aattctagga atattaatga tagataaaaa taaattgatg
   127441 tataatcttt gaatgaataa ttttagaaaa taatggaatt tccatattac tcgagtattt
   127501 ctgcttttta atatttggaa aaattttttt ggcgattcga attttttaat attatttgtt
   127561 ttattaggat taatgtctat ttctggagtt actttctttt tctcttttgt aattctttct
   127621 atttgatttt tgattgtact tgttctatca gtcaaatcct tcatttttgt ttctatcagt
   127681 gaagaatttg gccaatttcc agattcaatt tgacgaaatg attcgttaat tatttgatta
   127741 ctaattagat aatctttttc tttttttgtt tcattggatt cagatatttc tttgaatcta
   127801 aataatacaa ttagatttac ttttgaaagt tcttttttta ttttttttag aaatccaata
   127861 cttttgataa acaattttgt ggtttctttt gaaactcttc taaataattt tgttttgcct
   127921 tttaaaattt ttagagttag aaaatatttc tttttgaatt ttccaatttt tttttcgagt
   127981 tccttaaaaa tgggctcaaa aaatgaaggt cgctttcggg gagaaccaaa gggaagttca
   128041 gcttccattc cccaaactgt taaaaaacaa aaatcatctt tttgtttttg ctttttcatt
   128101 agctctctgc gggaggggta cagtttagat atatgccaag gtttcagaca aaaaggaaat
   128161 aaaattttga tctgaatccc gtctcttaac caatttttgg gaaattctgt ttctgataat
   128221 tgaacaccat tataagtaca tttaatctgc atttctctat tccattcctg caaatcttca
   128281 gaccattcag gaagttgcaa gaataacata cgcccgatat ttttggctat tatcaatgca
   128341 ggtaatagaa tatattttcg aagaattgat tgagttatta acatgtaacc tcttattatt
   128401 tgtgccaaag gaatggtatc ccaggcttct tcgatcgcta tccgtgcctg ttcctttctt
   128461 ttgttatcct cttttttgtc cttttctttt ttctcttctc tttttgtttg ttcttctcta
   128521 gactctagaa tcttgaattc tccctcttta tctgtccaat ttttcaaaat tggtttaatt
   128581 agttcagaga tatcaaaaga aaaaagacgt agggggttta ttctgtcgac aaaaaggggg
   128641 gaatgtacat ttgcttgaaa tagtttcgaa ataaatgttt tgcgcctttg agcccgcata
   128701 gagcctgtaa ttatacctcg ccgaaaatct gattgttgcg aatagcttat taaagccact
   128761 tcctcctcag catccttagt cgccttgttg tcagtaaaaa taactacacg tttggctttt
   128821 cttgaacgaa gttgatgatc cattgatgca cgatctttaa attcacccat ttgttggtcc
   128881 aattcggtga ttaatttatg ggaccagcga ggtacttttt tactgatttc ttttattcca
   128941 atcgattttt ttcccgattt tgtctcatta gcatcaattg cattgaatac aaatttgaca
   129001 aatttcgttc ttttttctga attcgctctt ctctgttctt ggtctgaaaa taaagaaaga
   129061 cccttcaaat ttaaactcga ttttgcttcg ttacctaatt cattgattaa agttaagaac
   129121 tcgtcaattt ctgttgataa tggtttttta tcaatcgtat acgctttttg ttcaaattct
   129181 tggtaatcaa tattcggaag aaagatagta tgaatcctat ttagtctaac tctcttttcc
   129241 caattttcta gcaaagtatt gtttatgatt gaagatgaaa cccccttttt tattgttcct
   129301 cgatatagtc catttaacaa aggatcatac attttaggca cgtattcttt tttagtatca
   129361 tcattacaaa atctagtcct tgtttcgagt atatccagag aaagagattc cttgtctaga
   129421 atttcaagtc gatttaaaaa ttccttattt agattattac ttttttcttt gttggtagaa
   129481 acccactgag tgtccagttc attagggagc gttttttgga gtgacaatag gggtatcttt
   129541 ctttttatca ttttccaaaa agttgataaa cttggcgggt atgtaaaaga tattttttgt
   129601 tttccatcac ttttacatgt gtcaaaaaaa tattgtgaca tttctgttct tacggcctgc
   129661 tcaaatcgat tattctttat gtaacgaaat ggtcgattcc atcgattata atcgaaaaga
   129721 agactcaaaa gaggtttttg aaaccagaag aggtcttgtt cttgattttc atttttttta
   129781 tcaagcagtt gcaatttaca attttctaga ttccccgtgt tattattatt cagataagaa
   129841 tcctgataat cataaattgg actattacta gtattaatat tgttatagcc tgtctctgta
   129901 aggtgagagt ggaatttatc ctttattttg tcctttccat tcactcggat ttcttccgtt
   129961 tcatcgattt tgtccggatc ccacccttct tccgaaaaaa gggaaggaga aggataagga
   130021 tcttcttcag tggatccctc ttgttcctgt ttagtcccct tcatttcgga agcagtttct
   130081 atttctacat ctctttcttc ctcactttcc accctttctt ctgtttttga ggcttctttc
   130141 agtttcttag taagaatggg tgagggtatt ctgcctaaat agtagacaca ggtaataaat
   130201 aagagaatac taaagatccg agccatagaa tttctcaatt ctaatacaag gtacttatta
   130261 gatcgaatgt acttattcga tctaatagaa tgattttgcc gtatccagac taataccaat
   130321 ccaagccatt tcatgaataa aatgtgacca attaaccaac caacaaaacc acttgttaca
   130381 aataagatct tgttgttgca tcgaaagaga taaatgttga ctaatctggc taacattgaa
   130441 cttggtaaaa tgaaatggtt gaataattga aaaatgagat tattcaggaa tacacattga
   130501 atgctgagat tacgcattga atttctggta gtagatccat aatcaaaaaa gtgtttgtga
   130561 ttgttccaga agaaatgaaa caaaagatat ggtagagcta ggacagttat tgtatgaggt
   130621 ctacccaatg ctagatgcag aggcgcataa tagatcgata tgaacatcat gagctgtccc
   130681 gtaataaaac cagttgttgc tgataccttc ttctcggttc cttcttccat aaccagagct
   130741 cggagaagga agagatagga gggccctatg gagaatgtgg tcagaaatcc ataatagagt
   130801 ccgaccacaa cgaccgaatt gattatcttc atgcataagg atactagatt acctagtaga
   130861 aaagattgaa aaatcatcac aaacctccct tatttctttt ctattgcaat ttctggatta
   130921 ttatatgatg atttttgaac tttccatata tagaaaagaa atagaaagag atagactaga
   130981 aacgacatct gttatgtcaa tgacaccaaa gggatattaa atgaatggaa ttgggatatg
   131041 gatggaatat aatgaaatag agccactttg aggttccctc tgaaatgagg catgtaaggg
   131101 agccactacg aagaagttcc gggagttacg aaggaagctt cgagctcata ttggtcatgg
   131161 gttgggaacg ggaattgaac tctatgagat cgaatctcct gttgttcctc agtagctcag
   131221 tggtagagcg gtcggctgtt aaccgattgg tcgtaggttc gaatcctact tggggagatt
   131281 tgattgattc tgaattcttt aattcagaat aagaataaag gggctcgctt tgcccgttaa
   131341 gagtaggtaa cccgttccct gtctttgttt ctattgcatt ctatctcatc gtatcacatt
   131401 ctgttctgcg agattagaaa atcaccatca atacctcggt ctaggtccga gataatcctt
   131461 tgttccatag ccctggggct atttacaact agccaattaa gaagtctcag atgtactagc
   131521 actgcatctt tgatgcagtc atcgattctc ccgagaggtc acaattgccg cgagcaaaga
   131581 tattaatgac gaggaaggct tttttgttat gctactaata cttgctctgc tattctgccc
   131641 aagcctggct gaggaagagt tacggggcgt aaaacaaaaa aatacgccga tcgggcatac
   131701 tatgtgtaat gattccccca ttcacgataa ataaaaagat aaaaagccat tccatttcga
   131761 caaaagaccc acacccaagt tccatagctt ttggttcgct atcccgatca tgattttcct
   131821 acccccagag ggaaaggtac ttcccttttg ggccggttgt gggcgaggag ggattcgaac
   131881 ccccgacacc gtggttcgta gccacgtgct ctaatcctct gagctacagg ccccaccccg
   131941 tctccactgg atctgttccc gggagtaccc tcaaaaaaag gaacctttcc tctccccagc
   132001 catttcgggt taagaagatg tgaaagcgcg tttatctcta taagtctata agaagggtgc
   132061 gttccgaggt gtgaagtggg agagaaggga tgtcacaatt ggggttttga ataaaacgac
   132121 ctttttcttt ttcatttttt ttttcgtttt catattgaaa aagtaataag aatgagaggt
   132181 gttaagcttt ttatcatcct ggcgtcgagc tatttttccg caggacctcc cctacagtat
   132241 cgtcaccgca gtagagttta accaccaagt tcgggatgga ttggtgtggt tcctctacgc
   132301 ctaggacacc agaatatcga accatgaacg aagaaaggca tgagagaaaa gcatattggc
   132361 tagtgattgt gaggccccaa ttcttaactg gaggggacac caaaggcctc tgcccttcca
   132421 tcccttggat agatagagag ggagggcaga gcttttggtt ttttcatgtt gtcaaagagt
   132481 tgaataatgg ttttttcgtg ttgtcaaaga tttgaacaat gaaaatagat ggcgagtgcc
   132541 tgatcgaatt gatcaggtca tgtaggaaca aggttcaagt ctaccggtct gttaggatgc
   132601 ctcagctgca tacatcactg cacttccact tgacacctat cgtaatgata aacggctcgt
   132661 ctcgccgtga ccttctcttg aattctcaaa aaaacttctg tcgctccatc cccgcagggg
   132721 cagagaaccc gtcgctgtct cggctgtgct accggaagct ctggggaagt cggaatagga
   132781 gagcactcat cttggggtgg gcttactact tagatgcttt cagcagttat ccgctccgca
   132841 cttggctacc cagcgtttac cgtgggcacg ataactggta caccagaggt gcgtccttcc
   132901 cggtcctctc gtactaggga aaggtcctct caatgctcta acgcccacac cggatatgga
   132961 ccgaactgtc tcacgacgtt ctgaacccag ctcacgtacc gctttaatgg gcgaacagcc
   133021 caacccttgg aacatactac agccccaggt ggcgaagagc cgacatcgag gtgccaaacc
   133081 ttcccgtcga tgtgagctct tggggaagat cagcctgtta tccctagagt aacttttatc
   133141 cgttgagcga cggcccttcc actcggcacc gtcggatcac taaggccgac tttcgtccct
   133201 gctcgacggg tgggtcttgc agtcaagctc ccttctgcct ttgcactcga gggccaatct
   133261 ccgtccggcc cgaggaaacc tttgcacgcc tccgttacct tttgggaggc ctacgcccca
   133321 tagaaactgt ctacctgaga ctgtcccttg gcccgtaggt cctgacacaa ggttagaatt
   133381 ctagcccttc cagagtggta tctcactgat ggctcgggcc cccccggaag gaggccttct
   133441 tcgccttcca cctaagctgc gcaggaaagg cccaaagcca atcccaggga acagtgaagc
   133501 ttcatagggt ctttctgtcc aggtgcaggt agtccgcatc ttcacagaca tgtctatttc
   133561 accgagcctc tctccgagac agtgcccaga tcgttacgcc tttcgtgcgg gtcggaactt
   133621 acccgacaag gaatttcgct accttaggac cgttatagtt acggccgccg ttcaccgggg
   133681 cttcggtcgc cggctcccct gtcatcaggt caccaacttc cttgaccttc cggcactggg
   133741 caggcgtcag cccccataca tggtcttacg actttgcgga gacctgtgtt tttggtaaac
   133801 agtcgcccgg gcctggtcac tgcgaccccc tttgtgagga ggcacccctt ctcccgaagt
   133861 tacggggcta ttttgccgag ttccttagag agagttgtct cgcgccccta ggtattctct
   133921 acctacccac ctgtgtcggt ttcgggtaca ggtaccctct tgcttaacgt cgttcgagct
   133981 tttcctggga gtatggcatg ggttacttca gcgccgtagc gcctggtatt cgaacattgg
   134041 ctcgaggcat tttctctacc ccttcttacc ctgaaaaagc agggacacct tacgttcttg
   134101 aaccgataac catctttcgg ctaacctagc ctcctccgtc cctcgggact aacaaggggt
   134161 agtacaggaa tattcacctg ttgtccatcg actacgcctt tcggcctgat cttaggccct
   134221 gactcaccct ccgtggacga accttgcgga ggaaccctta ggttttcggg gcattggatt
   134281 ctcaccaatg tttgcgttac tcaagccgac attctcgctt ccgcttcgtc caccaccgct
   134341 cgcgcggagg cttctctcta aggcggaacg ctcccctacc gatgtatttt tacatcccac
   134401 agcttcggca gaccgcttag ccccgttcat cttcggcgca agagcgctcg atcagtgagc
   134461 tattacgcac tctttcaagg gtggctgctt ctaggcaaac ctcctggctg tctctgcacc
   134521 cctacctcct ttatcactga gcggtcattt aggggcctta gctggtgatc cgggctgttt
   134581 ccctctcgac gatgaagctt atcccccatc gtctcactag ccgaccttga cccctgttat
   134641 tttgaggtca tatctagtat tcagagtttg cctcgatttg gtaccgctct cgcggcccgc
   134701 accgaaacag tgctttaccc ctagatgtcc agtcaactgc tgcgcctcaa cgcatttcgg
   134761 ggagaaccag ctagctctgg gttcgagtgg catttcaccc ctaaccacaa ctcatccgct
   134821 gattcttcaa catcagtcgg ttcggacctc cacttagttt cacccaagct tcatcctggt
   134881 catggataga tcacccaggt tcgggtccat aagcagtgac aattgcccta tgaagactcg
   134941 ctttcgctac ggctccggtg ggttccctta accaagccac tgcctatgag tcgccggctc
   135001 attcttcaac aggcacgcgg tcagagccct ggctcctccc actgcttggg agcttacggt
   135061 ttcatgttct atttcactcc ccgatggggg ttcttttcac ccttccctca cggtactact
   135121 tcgctatcgg tcacccagga gtatttagcc ttgcaaggtg gtccttgctg attcacacgg
   135181 gattccacgt gccccatgct actcgggtca gagcgtaagc tagtgatgct ttcggctact
   135241 ggactttcgc catctagggt gcagcattca ggctgcttcg cctagcagca cgacgcttgt
   135301 attgctctcc cacaaccccg ttttcacggt ttaggctgct cccatttcgc tcgccgctac
   135361 tacgggaatc gcttttgctt tcttttcctc tggctactaa gatgtttcag ttcgccaggt
   135421 tgtctcttgc ctgcccatgg attcagcagc agttcgaaag gttgccctat tcgggaatct
   135481 ccggatctat gcttattttc aactccccga agcatttcgt cgattactac gcccttcctc
   135541 gtctctgggt gcctaggtat ccaccgtaag cctttcctcg tttgaacctc gcccttcact
   135601 tttaaggcta tgccatccta aggtgctgct aaatggatgg atcttatcaa cgtccatgaa
   135661 tgataaatca tagatcgaac cgccgaatcg gaaaaattgg gtgctatcat aaagctttgt
   135721 atcggctaag ttcacgagtt ggagataagc ggactcgaac cgctgacatc cgccgcaggg
   135781 taaaccaccg cctctcaggt cccccgactg attctaccat agaggccaac gatagacaat
   135841 aactcccccc cgaacacagc ttacaacttt catcgtactg tgctctccaa agagcaactc
   135901 ttctcaaaat ctcactcaaa aggtgctgag ttggaatccc attctaacta aggattcttg
   135961 tggttccgga ggatccaact acaggagaac caggaacgga gggctttccc ccccttccgc
   136021 ccgactcttt ggtcttaaga acgctggttt taagaatgag tcattgccct tctccgaccc
   136081 tgactgccca acctgagagc ggacagctaa tgcgttccac ttattgaaca gggttctatg
   136141 gtcggtccgt gacccctgga tgccgaaggc gtccttgggg tgatctcgta gttcctacgg
   136201 ggtggagatg atggggtcgg tccatggatt ttccttcctt ttcttttgcc gcatttcgct
   136261 caaagggttg aagggagata gtgcatcaag ctgttcgcaa gggccaactt gatcctcttc
   136321 cccagagatc tcagatgagg gaaccctggg agagccgccg actccaacta ccgtccatgt
   136381 acgatccata ctagatctga ccaactgccc atcctacctc ctctacgttc ttgacagccc
   136441 atctttgtct cagtagagtc tttcagtggc acgtttcggt cctcttcccc attacttaga
   136501 aaaagtgagc caccggttca ggtacaagat actatcatta ccgcctggac aattagacat
   136561 ccaacccgta atcgcaacga cccaattgca agagcggagc tctaccaact gagctatatc
   136621 cccccgagcc aagtggagca tgcatgaagt agtcagatgc ttcttctatt cttttccctg
   136681 gcgcagctgg gccatcctgg acttgaacca gagacctcgc ccgtgaagta aatcatcgca
   136741 cctacggtcc aaccaattgg gagagaatca atagattcct tttcgggagc gattcatcct
   136801 tcccgaacgc agcatacaac tctccgttgt actgcgctct ccaagtgtgc ttgttccccc
   136861 cttcttcctt accctggcaa gtctttgtga aataactccg atgagaagaa aaaagaaggc
   136921 gttaagagac cctcctggcc caaccctaga cactctaaga tcctttttca aacctgctcc
   136981 catttcgatt tcgagtcaag aaaaaaacgg ctcgaatggt acgatccctc cgtcacccca
   137041 gaatgaaagg ggtgatctcg tagttcttgg tctgtgaaga tgcgttgtta ggtgctccat
   137101 tttattttcc cattgaggcc gaacctaaac ctgtgctcga gagatagctg tccatacact
   137161 gataagggat gtatggattc tcgagaagag aggagccgtg gtggtccccc ccggaccgcc
   137221 cggatcccac gagtgaatcg aaagttggat ctacattgga tctcacccga atcgccccat
   137281 ctatcctcct gaggaggagt ttggtttcaa accccggttc gaacaggagg agtacgccat
   137341 gctaatgtgc cttggatgat ccacatctca gggtcaggcg ccgatgagca cattgaacta
   137401 tccatgtggc tgagagccct cacagcccag gcacaacgac gcaattatca ggggcgcgct
   137461 ctaccactga gctaatagcc cgtcgtgcga gcctcccact gggggcccgc tatgccaaaa
   137521 gcgagagaaa ccccatccct ctctttcctt ttttcgcccc catgtcgcca cacgggggga
   137581 acatagggac gtaaaaaagg gggtcctatc aacttgttcc gacctaggat aataagctca
   137641 tgagcttggt cttacttcac cgtcgagaaa ggaaagaaga cttccatctc caagtttaac
   137701 tcagacgtag ctcccttctt ttttttgggg gtgtgaagca gtgtcaaacc aaaataccca
   137761 acaagcatta gctctccctg aaaaggaggt gatccagccg caccttccag tacggctacc
   137821 ttgttacgac ttcactccag tcactagccc tgccttcggc atccccctcc ttgcggttaa
   137881 ggtaacgact tcgggcatgg ccagctccca tagtgtgacg ggcggtgtgt acaaggcccg
   137941 ggaacgaatt caccgccgta tggctgaccg gcgattacta gcgattccgg cttcatgcag
   138001 gcgagttgca gcctgcaatc cgaactgagg acgggttttt ggggttagct caccctcgcg
   138061 ggatcgcgac cctttgtccc ggccattgta gcacgtgtgt cgcccagggc ataaggggca
   138121 tgatgacttg acgtcatcct caccttcctc cggcttatca ccggcagtct gttcagggtt
   138181 ccaaactcaa cgatggcaac taaacacgag ggttgcgctc gttgcgggac ttaacccaac
   138241 accttacggc acgagctgac gacagccatg caccacctgt gtccgcgttc ccgaaggcac
   138301 ccctctcttt caagaggatt cgcggcatgt caagccctgg taaggttctt cgctttgcat
   138361 cgaattaaac cacatgctcc accgcttgtg cgggcccccg tcaattcctt tgagtttcat
   138421 tcttgcgaac gtactcccca ggcgggatac ttaacgcgtt agctacagca ctgcacgggt
   138481 cgatacgcac agcgcctagt atccatcgtt tacggctagg actactgggg tatctaatcc
   138541 cattcgctcc cctagctttc gtctctcagt gtcagtgtcg gcccagcaga gtgctttcgc
   138601 cgttggtgtt ctttccgatc tctacgcatt tcaccgctcc accggaaatt ccctctgccc
   138661 ctaccgtact ccagcttggt agtttccacc gcctgtccag ggttgagccc tgggatttga
   138721 cggcggactt aaaaagccac ctacagacgc tttacgccca atcattccgg ataacgcttg
   138781 catcctctgt attaccgcgg ctgctggcac agagttagcc gatgcttatt ccccagatac
   138841 cgtcattgct tcttctccgg gaaaagaagt tcacgacccg tgggccttct acctccacgc
   138901 ggcattgctc cgtcaggctt tcgcccattg cggaaaattc cccactgctg cctcccgtag
   138961 gagtctgggc cgtgtctcag tcccagtgtg gctgatcatc ctctcggacc agctactgat
   139021 catcgccttg gtaagctatt gcctcaccaa ctagctaatc agacgcgagc ccctcctcgg
   139081 gcggattcct ccttttgctc ctcagcctac ggggtattag cagccgtttc cagctgttgt
   139141 tcccctccca agggcaggtt cttacgcgtt actcacccgt ccgccactgg aaacaccgtt
   139201 tcccgtgttt cccgtccgac ttgcatgtgt taagcatgcc gccagcgttc atcctgagcc
   139261 aggatcgaac tctccatgag attcatagtt gcattactta tagcttcctt gttcgtagac
   139321 aaagcggatt cggaattgtc tttcattcca aggcataact tgtatccatg cgcttcatat
   139381 tcgcccggag ttcgctccca gaaatatagt catccctgcc ccctcacgtc aatcccacga
   139441 gcctcttatc cattctcatt gaacgacggc gggggagcaa atccaactag aaaaactcac
   139501 attgggctta gggataatca ggctcgaact gatgacttcc accacgtcaa ggtgacactc
   139561 taccgctgag ttatatccct tccccgcccc atcgagaaat agaactgact aatcctaagt
   139621 caaagggtcg agaaactcaa cgccactatt cttgaacaac ttggagccgg gccttctttt
   139681 cgcactatta cggatatgaa aataatggtc aaaatcggat tcaattgtca actgccccta
   139741 tcggaaatag gattgactac cgattccgaa ggaactggag ttacatctct tttccattca
   139801 agagttctta tgcgtttcca cgcccctttg agaccccgaa aaatggacaa attccttttc
   139861 ttaggaacac atacaagatt cgtcactaca aaaaggataa tggtaaccct accattaact
   139921 acttcattta tgaatttcat agtaatagaa atacatgtcc taccgagaca gaatttggaa
   139981 cttgctatcc tcttgcctag caggcaaaga tttacctccg tggaaaggat gattcattcg
   140041 gatcgacatg agagtccaac tacattgcca gaatccatgt tgtatatttg aaagaggttg
   140101 acctccttgc ttctctcatg gtacactcct cttcccgccg agcccctttt ctcctcggtc
   140161 cacagagaca aaatgtagga ctggtgccaa cagttcatca cggaagaaag gactcactaa
   140221 gtgaagaaag gactcactaa gtcgggatca ctaactaata ctaatctaat ataatagtct
   140281 aatatatcta atataataga aaatactaat ataatagaaa agaactgtct tttctgtata
   140341 ctttccccgg ttccgttgct accgcgggct ttacgcaatc gatcggatga gatagatatc
   140401 ccttcaacat aggtcatcga aaggatctcg gagacccacc aaagtacgaa agccaggatc
   140461 tttcagaaaa cggattccta ttcaaagagt gcataaccgc atggataagc tcacactaac
   140521 ccgtcaattt gggatccaaa ttagagattt tccttgggag gtatcgggaa ggatttggaa
   140581 tggaataata tcgattcata cagaagaaaa ggttctctat tgattcaaac actgtaccta
   140641 tgggataggg atcgaggaag gggaaaaacc gaagatttca catggtactt ttatcaatct
   140701 gatttatttc gtacctttcg ttcaatgaga aaatgggtca aattctacag gatcaaacct
   140761 atgggactta aggaatgata taaaaaaaag agagggaaaa tattcatatt aaataaatat
   140821 gaagtagaag aacccagatt ccaaatgaac aaattcaaac ttgaaaagga tcttccttat
   140881 tcttgaagaa tgaggggcaa agggattgat caagaaagat cttttgttct tcttatatat
   140941 aagatcgtga ttggatccgc atatgtttgg taaagagaat aatcttatcc tttgagaata
   141001 atcaaaaatg gacagtgttc aattggaaca tgaaaacgtg actaaattgg tcctagttac
   141061 tcttcggggc ggagtggaag aaggggggga ttctcgaacg cggaaaagga tccaatgaat
   141121 tcgaaagaat tgaacgagga gccgtatgag gtgaaaatct catgtacggt tctgtagagt
   141181 ggcagtaagg gtgacttatc tgtcaacttt tccactatca ccccaaaaaa accaaactct
   141241 gccttacgta aagttgccag agtacgatta acctctggat ttgaaatcac tgcttatata
   141301 cccggtattg gccataattc acaagaacat tctgtagtct tagtaagagg gggaagggtt
   141361 aaggatttac ccggtgtgag atatcacatt gttcgaggaa ccctagatgc tgtcggagta
   141421 aaggatcgtc aacaagggcg ttctagtgcg ttgtagattc ttatccaaga cttgtatcat
   141481 ttgatgatgc catgtgaatc gctagaaaca tgtgaagtgt atggctaacc caataacgaa
   141541 agtttcgtaa ggggactgga gcaggctacc atgagacaaa agatcttctt tctaaagaga
   141601 ttcgattcgg aactcttata tgtccaaggt tcaatattga aataatttca gaggttttcc
   141661 ctgactttgt ccgtgtcaac aaacaattcg aaatacctcg acttttttag aacaggtccg
   141721 agtcaaatag caatgattcg aagcacttct ttttacacta tttcggaaac ccaaggactc
   141781 aatcgtatgg atatgtaaaa tacaggattt ccaatcctag caggaaaggg agggaaacgg
   141841 atactcaatt taaagtgagt aaacagaatt ccatactcga tctcatagat acatatagaa
   141901 ttctgcggaa agccgtattc gatgaaagtc gtatgtacgg cttggaggga gatctttcat
   141961 atctttcgag atccacccta caatatgggg taaaaaagcc aaaataagtg attttagccc
   142021 ttataaaaag aaaactgatt cttgaacccc tttcacgctc atgtcacgtc gaggtactgc
   142081 agaaaaaaaa acagcaaaat ccgatccaat ttatcgtaat cgattagtta acatgttggt
   142141 taaccgtatt ctgaaacacg gaaaaaaatc attggcttat caaattatct atcgagccgt
   142201 gaaaaagatt caacaaaaga cagaaacaaa tccactatcc gttttacgtc aagcaatacg
   142261 tggagtaact cccgatataa cagtaaaagc aagacgtgta ggtggatcga ctcatcaagt
   142321 tcccattgaa ataggatcca cacaaggaaa agcacttgcc attcgttggt tattagcggc
   142381 atcccgaaaa cgtccgggtc gaaatatggc tttcaaatta agttccgaat tagtggatgc
   142441 tgccaaaggg agtggcgatg ccatacgcaa aaaggaagag actcatagaa tggcagaggc
   142501 aaatagagct tttgcacatt ttcgttaatc catgaacagg atctatacat ctcgatcgga
   142561 aaagaatcaa gagaaaaaga aagaatcgga attgatcgat agatttctcg aaacaaacga
   142621 aaaggaaacg aaagatgaaa cataaatcat ggatcaacta agccctctcg gggactttct
   142681 taaagaggaa cctcatgtaa ataccatgga ataaggtttg atcctattca tggagattcc
   142741 gtaactattc caaaaatgga aagttcgaca caattggtat ttttttttgg aaattggaag
   142801 cagttactaa ttcatgatct ggcatgtaca gaatgaaaac ttcattctcg attctacgag
   142861 aatttttatg aaagcctttc atttgcttct cttcgatgga agtttgattt tcccagaatg
   142921 tatcctaatt tttggcctaa ttcttcttct gatgatcgat tcaacctctg atcaaaaaga
   142981 tataccttgg ttatatttca tctcttcaac aagtttagta atgagcataa cggccctatt
   143041 gttccgatgg agagaagaac ctatgattag cttttcggga aatttccaaa cgaacaattt
   143101 caacgaaatc tttcaatttc ttattttact atgttcaact ctatgtattc ctctatccgt
   143161 agagtacatt gaatgtacag aaatggctat aacagagttt ctcttattcg tattaacagc
   143221 tactctaggg ggaatgtttt tatgcggtgc taacgattta ataactatct ttgtagcccc
   143281 agaatgtttc agtttatgct cctacctatt atctggatat accaagaaag atgtacggtc
   143341 taatgaggct actatgaaat atttactcat gggtggggca agctcttcta ttctggttca
   143401 tggtttctct tggctatatg gttcatccgg gggagagatt gagcttcaag aaatagtaaa
   143461 cggtcttatc aatacacaaa tgtataactc cccaggaatt tcaattgcgc tcatattcat
   143521 taccgtagga attgggttca agctttcccc agccccttct catcaatgga ctcctgacgt
   143581 atacgaagga gtgcggttcg ttcgagaaat tcctacctct ctatctatct ctgagatgtt
   143641 tggatttttc aaaactccat ggacatgcag aagagaaatg ctatccccac tcggaccaag
   143701 acagaacttt tacttgttca aataacaatt aaggtgaagc agggtcagga acgacgaatc
   143761 tctttatgat aaacagatcc attttgcaag ttcgttatta cgggtagttc ctacaaagga
   143821 tcggactaat gacgtataca atacttgaat tctcgatgta gatgctacat agttggttct
   143881 catccttcag agactacgag tgtaataaga gcatccgtcg acaaaaggat caccctaaga
   143941 tgatcatctc gtggctattg agaacgaatg aaatcagatg gttctatttc tcaatctttc
   144001 tgacttgctc ctacgaaacc aaggtcgaaa agattgcaaa aatcagtcat tcacaaccac
   144061 tgatgaagga ttcctcgaaa agttaaggat tagtaatcct ttttagaaat cgaatggatt
   144121 cggtcttata catacgcgag gaaggtaatc aaaaaagaaa gaaaatgggt tcttctttct
   144181 tttatcactt aggagccgtg tgagatgaaa gtctcatgca cggttttgaa tgagagaaag
   144241 aagtgaggaa tcctcttttc gactctgact ctcccactcc agtcgttgct tttctttctg
   144301 ttacttcgaa agtagctgct tcagcttcag ccactcgaat tttcgatatt cctttttatt
   144361 tctcatcaaa cgaatggcat cttcttctgg aaatcctagc tattcttagc atgatattgg
   144421 gaaatctcat tgctattact caaacaagca tgaaacgtat gcttgcatat tcgtccatag
   144481 gccaaatcgg atatgtaatt attggaataa ttgttggaga ctcaaatgat ggatatgcaa
   144541 gcatgataac ttatatgctg ttctatatct ccatgaatct aggaactttt gcttgcattg
   144601 tattatttgg tctacgtacc ggaactgata acattcgaga ttatgcagga ttatacacaa
   144661 aagatccttt tttggctctc tctttagccc tatgtctctt atccctagga ggtcttcctc
   144721 cactagcagg ttttttcgga aaactctatt tattctggtg tggatggcag gcaggcctat
   144781 atttcttggt tttaatagga ctccttacaa gcgttgtttc tatctactat tatctaaaaa
   144841 taatcaagtt attaatgact ggacgaaacc aagaaataac ccctcacgtg cgaaattata
   144901 gaagatcccc tttaagatca aacaattcca tcgaattgag tatgattgta tgtgtgatag
   144961 catctactat accaggaata tcaatgaacc cgattattgc aattgctcag gatagccttt
   145021 tttagcttct agggtctatt tcttagttca agatccctct tactaactgg aatcaaagaa
   145081 ttagtagatc tgttccgccc aaaatgggaa tggactaggg ttatgaactt ataatctgat
   145141 gatcgagtcg attccatgat tataagttca ttccataccg gaccaggccg gaatagggtt
   145201 atatacattc tcataatgag aaggggccat tcgggcctat ctaaatagat actatgttta
   145261 catatggatc cctacatcgt tacattccat ttaggattag gaatacgcgt aatcggacct
   145321 gctttttaca tatctctatt gggaccctat tcacctcttt gagtgaatcg agaaataggt
   145381 ttgattgtcc atctttttga tatatatcag gcattgcatt ctccggataa ttcaaatcga
   145441 agcaattgga tgtccaactc gggcctatat gacatgaccg atcaatagat ccacctttgt
   145501 catatattcc atacatcaca ctagatagat atcatattca tggaatacga ttcactttca
   145561 agatgccttg gtggtgaaat ggtagacacg cgagactcaa aatctcgtgc taaagagcgt
   145621 ggaggttcga gtcctcttca aggcataata ttgagaatgc tcattcaatg agcattctcc
   145681 tggaattgga agaaattcgg cagcggatcg cgaaatcctg gtgatcttct ctatctaatg
   145741 aatggggagt cctctttaaa atcgtccgcc cgtaacccag cagataaagt acattacata
   145801 gtccagggat tggcgactta cccattcagt gactttggca ctggacgttc ccaaaatggg
   145861 gactatcggg taaattcaat ataatagacg cctattggca ttccagcctt ccttctcctt
   145921 tcagggccta tccgaaagag aatccagtac ttcttggtcg tgaatatctg aactggttgt
   145981 ttgctgttca agaattcttg tttaggcagt tcataccatc catacatagt gttttgatct
   146041 aagatttcaa ttcttccgtg tttcagcagt aacatattct tccatggagc taaggtccaa
   146101 aatatggaag aaacaagcgt ttccacgact ctaccaccca gtcaattctg ttccacttaa
   146161 tccctctttc atggccacat atctttccgg ctaaggaatg ggaaatcttt ctcctgttac
   146221 atgaatccaa ttttcatttc atccgggaaa agccatcttt ttctcaacaa tgtctttggc
   146281 atttgatcca atagcgttcc gttagatagg aacagatttg ataaatactg ataactctcg
   146341 gatagagtat tagaacggaa agatccatta gataatgaac tattggttct aagccatctc
   146401 tgacgattaa tcaacaattc gaagtgcttt tcttgcgtat tcttgataaa ccagcgttta
   146461 tatagagatg taggaggatc tgtttgggaa gtaagaagcc cctttgacat ctcttcatct
   146521 gcaaataatt ctcgatgtga aaacacagag ccagggggct gatctttgaa taggaaaaag
   146581 agtggatctg cagggtccca aatgaattgg cttattcgaa aaaggccttg agatctatct
   146641 cgtgtctggt actgcatggt tccactctgc aagaaccccg aatcattctc ttgaagctca
   146701 tcctcttcat cataaatgat ccgcttgccc cgaaatgacc tggaccaata gggaaatccc
   146761 aattcattgg gcctttcgat acaatcaaat agaaagcccc aagggcgcca tattctagga
   146821 gcccaaacta tgtgattgaa taaatcctcc tgcgggtcaa gggctccttc tccctcccct
   146881 tcttcaaact ccgattcata tttttcatag agaaatctct gatcaaggat agaccaagag
   146941 cccttttgca tcatatctaa gggattcctc ggttcgggcc gaagaagcaa tgtcactcga
   147001 tcattatcaa actgactgca atctttttct gtccgtgaag atcccaccag agcgccctct
   147061 acttctaata ggccatgaac tagatcagaa tcattctcaa cgagtccata agaagtgatc
   147121 ccattttttt catcgggtac ggataaagac caaagatctt gagcgaccga tccggcagaa
   147181 caactcaaaa gataaagaag tatcgttaat ctcttcatgc tcgttccaag ctcgaagtac
   147241 catttgtaca aataagaatc cccttcgtta catgatttct tcttcatata gatagatata
   147301 ggatctatgg ggcaattact tagaagtaca ttttgtgcta cagcccttcc tatctgatag
   147361 aaaaggatcc catgatcctg aaccgatctt acctgggatc gcaaatccca agtttgtcta
   147421 tgaagagcgg atctaattgt attagtgtct ataattgatt tcttctgtgt aatactaatc
   147481 gataggacct cattggtaag tgctacaaga tctcgtgcat tggaacccat ggttatggac
   147541 ccgaatccgt tagtatggaa cattttcttt tccaagtgaa atcccctagt atatgaaaga
   147601 gtgaaaaagt gctttcgttg ttgtggaata agaagccttc gtatcttaat gcacgtattt
   147661 aatttattcg gagctattag agcgggatcc actttttggg gaatatgagt cgaagcaata
   147721 acaagaatat ttctagtaga acatctttca caatccctgg agagatggtt cactaataga
   147781 ccgagggata agtcattcga ctcattcaca tccagatcat gaatgtttgg aatccatatt
   147841 atgcaaggag acattgcttt tgctaattcg aattgaaggg tgatataaaa tcggtctatt
   147901 tccggcatca tatccacagt tagcccattc atcctagtta gcagttccag ctccgtatca
   147961 aggtcacgat cgatatcgtc actagcatca agattgtcac tatcatcaat atcgtcacta
   148021 tcatcaatat cgatctcatc aagaagaaaa cctttagact tgttatccag gaacttgttc
   148081 agaaataccg taatgaaagg aacataggag tttgtcgcta ggtatttgac caaataggat
   148141 cgtccagttc ctatagaacc tatcactaaa atacccctag agggggataa ggctaagcgg
   148201 agcgaaaagg gttttccatg agatgggaaa tgaaaactat tttccccaca cgaagtttgt
   148261 gaataagtga ttgtctgata atgagcaagg aatatccgtc tttctgctaa acaggatgga
   148321 ttgaactcat aattcattag atgcttttta tgaatgtcaa ctaagtatcg taagtaaatt
   148381 gctcccggtt gttcaatcat ttgataacca gagtcattct ttgataaatg atcactatga
   148441 gtcagactca atagaatttg atcaatccta ttttctgtcg ttaaggtgga gaactgaacc
   148501 aagaattctc tttcttcatc atcaatcgaa tcactgttcg cgacccagga ttctattttc
   148561 tcatcaatcc aatccccgtt cacgtttttt ctttttctta tcaatgaata gatctcttta
   148621 cttgtatgac ttagatgtct cgtatttctc gaaaaagtga ttcgattgat gggatttggt
   148681 atgagatcga tgatctcgat gagattgata ttccaatctt tcttcttaga acgtattgat
   148741 ttgaccccat aagcgggacc aagcatgttg ccgccagaag cagaaccccg tatttcttct
   148801 agagaatctc ctaattgttc cagagcaact agaaagagat tctttaacca gaaagaattc
   148861 ggttcagatg taggatacct atccagaagt tttcgcaact caatcataga tgatggagtc
   148921 atcaaagatt ttaccctttc gaactctgtc tgtaactcac tagaggcccg ggaaacaaag
   148981 agaagatgtg tacgaacgag atatccagca acaagaagaa ggaaaaggat tgaatagagg
   149041 aactcccgag catttggcga tctcagatgt gtcgatatca atggtgactc attatttcga
   149101 tgaatcattt cttcggacag aagaagatta tgtaaacact tactcgagat ctcacttatc
   149161 agattccatt gtggaagaca caattttttc tgaagaattc gccatgatat acctgatcca
   149221 tgcataatat caggaaaaat ggatacaaat ttttgactgc tacttagtat tggcaatagg
   149281 tctgaaaaag tatctaaaaa tatcaaattt agatatttgt accctgtcga agtaaggaac
   149341 catggcatat atgtttggaa tagattccat tttgagagag ttgaaaaagc actatctcgt
   149401 tgaaaggttc tatacgtctg ccctttctca acgcatttct ttagacaaag actccatttt
   149461 ttcctctttt cggatgataa atctttctca gaacatggag tgtgaatcaa acccatgttt
   149521 gaattgaaat tgagatactg atgcaagttc ttcccttctg aatcagatag attcatatct
   149581 gaaagaggtt gacaataagt tctttcaaaa ttgactattt gcccctctgt tagaggtgtt
   149641 ccagaaatgt ctgcgatcga gtaaatagct ctacgaacga atggatcgga tcgacttgga
   149701 aaatggaaag atttgtacaa gttatacgtt tcgtcaccac tttgtggaaa atcgttaggt
   149761 atgaatatgt tagatacctg tgactcgatt ggtgaaatag tatctctccc ccaaaaagca
   149821 tgtttttttt taccgacgca caaagaaaat attttgttgc gaatgaacaa gatattgaga
   149881 aattgtccat acgtaaaatc cgaattattg atacgggcct tttccacaga aaaggggaat
   149941 cttgtgttcc aatagaagca gaagtgatgt ggattattca agaatcgaag tcgatttgct
   150001 ttataaaaag aagatatcaa tgaacttcta tgaaatggtt tcacgggatt cagccaattg
   150061 tcttgatcgt ggaatatcat tgagaaatag gaatccgggt tatcaaagga tttcctgcga
   150121 ttatttctag tatggaatga gtcaatcatc cactttggta tcttattgaa caaaaatggt
   150181 gatattgttc ctccattgat caagaattta gatttttggg aagtatcatg atcgtccaat
   150241 aagaagggtt tcaatttttt caaatgaaca atttgaagac ctattgattc taacaactga
   150301 ttgcagagtt gatcattcgg acctttcaat tcttcataga tgtagatctc ggacctatga
   150361 atggggatat ttccgaaact cacacagaaa aaaggaagtg agttagacaa aaataaaagc
   150421 aacttggaca aaaaaagaag tgacttggac aaaaagaaac gaagtgactt agacaaatct
   150481 tttttgtcga taacctcaga ccaatcaatc gaatattgat taatacgtaa tcgatcgaac
   150541 actacttgaa aacggctctt ctgcttcgaa acggactgtt ccaaatgttc ctggaaactc
   150601 ttgctcccat tggaccattt gtatctatat gcatcaggat cccgattcat ggatctctcg
   150661 gttcgagaaa tcaaaataag aggctcgaac catttcttct gactcttttt caaattcgat
   150721 aaatattggt tgatcgtata tttcattata gttctatgat tcagagtatc ctttcctatt
   150781 tgatcccttt gaattccata ttcgaagttg cgatcggatc tattcattaa aaagaatcga
   150841 ttcaatacat ttcttatgta cccataggta ctatattgga tttgaatcag atttcggatc
   150901 aatctatatt gagtgactgc ctccattatg ttgttgctag caaataccac tatttttggt
   150961 tttggatctt ccaaatcatt cccgcaggag atcctgaccc atttttttct gatccttcga
   151021 gaaaaagatt cattctcttc ataaaaaata ggaggtagaa ccaataaaga tttctttttc
   151081 gattcatccc tggcctcatt caagaattgt ttttgatcca atccgcagga atcaatagaa
   151141 aaggcaaatc ccttatgata caccagatcc ggctcggtta ttgatagagt gaatagatct
   151201 gccatttctt gaaatctctc ttctgatgca aaatcgtagt gtaacgtgta tcctcccctg
   151261 ttccggtcat ggaatagatg aaataaatca aaaaatggat ttttgttcaa gaatgaaatc
   151321 ttattggaac tgtccatatc cggttcatcc ttcggaacca tatcacatcc cggatctgat
   151381 gaaataggat gaattgagac ggtattttgt aaatacgtaa ttatcttgaa tatattaacc
   151441 atttctttct tttccgatcg cctggaaggg acaaaagaaa gatcttgttg tttcttcaac
   151501 aatttctgat ctctagtgga cctctcagta ggattcgaac ccagatgaag ttctgaccat
   151561 ctatcagaga aaaaagaacg aacggatctt gtaggattcc caagaaattc ttcgatttct
   151621 tccggaaaca gatgattaat catctgcttc tcacgttccg tgaatagccg ggacattgag
   151681 gaatatccag aaaggcattt cgggaatcgg cctgattcta tctcttttcg ttccgtttga
   151741 agaaaggaag gatcccaaag aatcgatctt tcttttcgtt gttgaatctc tctttgatta
   151801 atcaatgtgt gatattccga atcctcatta ctaatggaat ccaaatgatc tctggattga
   151861 tcagaagatc ctttcagttg gctagaatcc gttacttgaa cgaaactaga tcttgtggaa
   151921 tcatattgaa tatttgacga tacattctgt accttgctaa aaaaccgatc cttgtttacc
   151981 aaccacacat tgtctaacca aatccaattc tctctcgata cgttcctcaa aaaatccgat
   152041 tcgggcggat tcttccccca actaacgaag agatcttggc ggaattgcca catatgaaat
   152101 tgagcacagt tttgcaaaga aatagcccac ttgtttctcg agaagagatg ggaaacatgc
   152161 tcaatatcat ttgattgaat agttgaccca gccccttgtt gtttgaagaa accctccact
   152221 tcaattggta ttttttcacg aaaagcagac atgagataag aaatccagtg tttcactaag
   152281 atttcgaata gcggtcccga attcaagttg attctatttc gactcttcct cagagaaaga
   152341 cgatcaaaca attcccaatc atggtccttg cggatcggat catccatata atatacaaaa
   152401 agaaactcca gatatttgag atctttctct ttgaataaga tctcaattcc agcgacggtt
   152461 tcattagata tcttacaact agaatccctc ttttttccga tccagttcct ccaccaacgc
   152521 gaaccccagt tagattcagg catgctacac tttttagtta ttgggagaac ccaagtactc
   152581 tctttcggat tcaggaaaca actctcagag atcttttttc ctttgggaag atacaggagc
   152641 gaaacaatca acctattgat attggaagac ccaacggatt cttccaatgt atcatttctg
   152701 ggtccaatgg aattcatagg tataggaaga agccctatca aatagagatt ttttctttcg
   152761 accatatttc gattgttaat acgatatata aggaccgcta ctacaaagag tattacaccc
   152821 ttgatcgtga aatatcgatt gcttggtgaa ccctgtgaat tgcgtgaaag taggatactc
   152881 caaattcggg ggtcaaagag ttttagaaaa cgttcttggt ggaaaaaaat gtgaatgaag
   152941 gatcccactg aattgaattg ggtccatgaa tctaagaaat ggtgagaatt cttgatctct
   153001 ctcaatatct ctctcaattc gaaaatccag gatttgaatt gatgtcctct cattgattcc
   153061 tcctaaattg cattgattcc tcctaaattg cattgattcc tcctaaattg cattgattta
   153121 tcctaaagat ttcatttcaa ttggaatttg gttattcacc atgtacgagg atccccgcta
   153181 agcatccatg gctgaatggt taaagcgccc aactcataat tggcgaattc gtaggttcaa
   153241 ttcctactgg atgcacgcca atgggaccct ccaataagtc tattggaatt ggctctgtat
   153301 caatggaatc tcatcatcca tacataacga attgatgtgg tatattcata tcataatata
   153361 tgaacagtaa gaactagcat tcttattgag actataactc atagggaaga aaatagattt
   153421 atggatggaa tcaaatatgc agtatttaca gacaaaagta ttcggttatt ggggaaaaat
   153481 caatatactt ctaatgtcga atcaggatca actaggacag aaataaagca ttgggtcgaa
   153541 ctcttctttg gtgtcaaggt aatagctatg aatagtcatc gacttccggg aaagagtaga
   153601 agaatgggac ctattatggg acatacaatg cattacagac gtatgatcat tacgcttcaa
   153661 ccgggttatt ctattccacc tcttagaaag aaaagaactt aaataaaaat acttaatagc
   153721 atggcgatac atttatacaa aacttctacc ccgagcacac gcaatggaac cgtagacagt
   153781 caagtgaaat ccaatccacg aaataatttg atctatggac agcgtcgttg tggtaaaggt
   153841 cgtaatgcca gaggaatcat taccgcaagg catagagggg gaggtcataa gcgtctatac
   153901 cgtaaaatcg attttcgacg gaatgaaaaa gacatatatg gtagaatcgt aaccatagaa
   153961 tacgacccta atcgaaatgc atacatttgt ctcatacact atggggatgg tgagaagaga
   154021 tatattttac atcccagagg ggctataatt ggagatacca ttgtttctgg tacagaagtt
   154081 cctataaaaa tgggaaatgc cctacctttg agtgcggttt gaactattga tttacgtaat
   154141 tggaaataac caattaggtt tacgacgaaa cctagaaatc gatcactgat ccaatttgag
   154201 tacctctgca ggatagacct caacagaaaa ctgaagagta acggcagcaa gtgattgagt
   154261 tcagtagttc ctcatataaa attattgact ctagagatat agtaatatgg agaagacaaa
   154321 attgtttcaa gcaccgacag aaccggaagc gccccttctt tcaaagagag gaggacgggt
   154381 tattcacatt tcatttgatg gtcagaggcg aattgaaagt taagcagtgg gaattctaaa
   154441 gattccccgg gggaaaaata gagatgtctc ctacgttacc cataatatgt ggaagtatcg
   154501 acgtaatttc atagagtcat tcggtctgaa tgctacatga agaacataag ccagatgacg
   154561 gaacgggaag acccaggatg tagaagatca taacatgagt gattcggcag atttggattc
   154621 atatatatat ccacccatgt ggtacttcat tctacgatat atataagatc catatgtata
   154681 gatatcatca tctacatcca gaaagccgta tgctttggaa gaagcttgta cagtttggga
   154741 aggggttttg attgatcaaa agaagaatct acttcaaccg atatgccctt aggcacggcc
   154801 atacataaca tagaaatcac acttggaaag ggtggacaat tagctagagc agcgggtgct
   154861 gtagcgaaac tgattgcaaa agaggggaaa tcggccacat taaaattacc ttctggggag
   154921 gtccgtttga tatccaaaaa ctgctcagca acagtcggac aagtggggaa tgttggggtg
   154981 aaccagaaaa gtttgggtag agccggatct aagcgttggc taggtaagcg tcctgtagta
   155041 agaggagtag ttatgaaccc tgtagaccat ccccatgggg gtggtgaagg gagagcccca
   155101 attggtagaa aaaaacccac aaccccttgg ggttatcctg cacttggaag aagaagtaga
   155161 aaaaggaata aatatagtga taatttgatt cttcgtcgcc gtagtaaata ggagagaaaa
   155221 tagaatttaa ttattcgttt ttacaaaaac tttacaaaaa aaaaaatagg agtaagcttg
   155281 tgacacgttc actaaaaaaa aatccctttg tagccaatca tttattaaaa aaaattgata
   155341 agcttaacac aaaagcagaa aaagaaataa ta
//
