# Supplementary material for: The chloroplast genome sequence of bittersweet (Solanum dulcamara): Plastid genome structure evolution in Solanaceae
Source: PLoS One. 2018 Apr 25;13(4):e0196069. doi: 10.1371/journal.pone.0196069 (PMC5919006; doi:10.1371/journal.pone.0196069)
Supplement: S5 Data — (ZIP) [file pone.0196069.s005.zip › Reannotation_GB/Solanum pennellii v1.31.gff]

##gff-version 3
##source-version geneious 9.1.7
Solanum%20pennellii%20v1.31	Geneious	region	1	155372	.	+	0	Is_circular=true
Solanum_pennellii_v1.31	Geneious	Editing History Replacement	71834	71834	.	.	.	Name=A
Solanum_pennellii_v1.31	Geneious	misc_RNA	114648	114872	.	+	.	Name=sprA
Solanum_pennellii_v1.31	Geneious	misc_feature	1	85801	.	+	.	Name=Large Single Copy (LSC) region
Solanum_pennellii_v1.31	Geneious	misc_feature	111416	129758	.	+	.	Name=Small Single Copy (SSC) region
Solanum_pennellii_v1.31	Geneious	repeat_region	85802	111415	.	+	.	Name=IRb
Solanum_pennellii_v1.31	Geneious	repeat_region	129759	155372	.	-	.	Name=IRa
Solanum_pennellii_v1.31	Geneious	rRNA	105588	108397	.	+	.	Name=rrn23
Solanum_pennellii_v1.31	Geneious	rRNA	132777	135586	.	-	.	Name=rrn23
Solanum_pennellii_v1.31	Geneious	rRNA	101893	103392	.	+	.	Name=rrn16
Solanum_pennellii_v1.31	Geneious	rRNA	137782	139281	.	-	.	Name=rrn16
Solanum_pennellii_v1.31	Geneious	rRNA	108858	108978	.	+	.	Name=rrn5
Solanum_pennellii_v1.31	Geneious	rRNA	132196	132316	.	-	.	Name=rrn5
Solanum_pennellii_v1.31	Geneious	rRNA	108499	108601	.	+	.	Name=rrn4.5
Solanum_pennellii_v1.31	Geneious	rRNA	132573	132675	.	-	.	Name=rrn4.5
Solanum_pennellii_v1.31	Geneious	intron	1960	4471	.	-	.	Name=trnK intron
Solanum_pennellii_v1.31	Geneious	intron	121562	122689	.	-	.	Name=ndhA intron 1
Solanum_pennellii_v1.31	Geneious	intron	83280	84301	.	-	.	Name=rpl16 intron 1
Solanum_pennellii_v1.31	Geneious	intron	5269	6132	.	-	.	Name=rps16 intron 1
Solanum_pennellii_v1.31	Geneious	intron	72969	73763	.	-	.	Name=clpP intron 1
Solanum_pennellii_v1.31	Geneious	intron	43398	44147	.	-	.	Name=ycf3 intron 2
Solanum_pennellii_v1.31	Geneious	intron	104589	105399	.	+	.	Name=tRNA-Ala (UGC) intron 1
Solanum_pennellii_v1.31	Geneious	intron	135775	136585	.	-	.	Name=trnA intron
Solanum_pennellii_v1.31	Geneious	intron	78380	79117	.	+	.	Name=petD intron 1
Solanum_pennellii_v1.31	Geneious	intron	76789	77535	.	+	.	Name=petB intron 1
Solanum_pennellii_v1.31	Geneious	intron	44378	45104	.	-	.	Name=ycf3 intron 1
Solanum_pennellii_v1.31	Geneious	intron	22608	23344	.	-	.	Name=rpoC1 intron 1
Solanum_pennellii_v1.31	Geneious	intron	12123	12808	.	-	.	Name=atpF intron 1
Solanum_pennellii_v1.31	Geneious	intron	103730	104451	.	+	.	Name=trnI intron
Solanum_pennellii_v1.31	Geneious	intron	136723	137444	.	-	.	Name=trnI intron
Solanum_pennellii_v1.31	Geneious	intron	9017	9711	.	+	.	Name=trnG intron
Solanum_pennellii_v1.31	Geneious	intron	96905	97583	.	-	.	Name=ndhB intron 1
Solanum_pennellii_v1.31	Geneious	intron	143591	144269	.	+	.	Name=ndhB intron
Solanum_pennellii_v1.31	Geneious	intron	86397	87062	.	-	.	Name=rpl2 intron 1
Solanum_pennellii_v1.31	Geneious	intron	154112	154777	.	+	.	Name=rpl2 intron 1
Solanum_pennellii_v1.31	Geneious	intron	72060	72676	.	-	.	Name=clpP intron 2
Solanum_pennellii_v1.31	Geneious	intron	52817	53387	.	-	.	Name=trnV intron 1
Solanum_pennellii_v1.31	Geneious	intron	99193	99728	.	-	.	Name=rps12 intron 2
Solanum_pennellii_v1.31	Geneious	intron	141446	141981	.	+	.	Name=rps12 intron 2
Solanum_pennellii_v1.31	Geneious	intron	48300	48796	.	+	.	Name=trnL-UAA intron
Solanum_pennellii_v1.31	Geneious	tRNA	4472	4508	.	-	.	Name=trnK-UUU;ID=u2fFyNudrbz1g5tuQ6LkPRKj1P4.1519055565747.700
Solanum_pennellii_v1.31	Geneious	tRNA	1925	1959	.	-	.	Name=trnK-UUU;ID=u2fFyNudrbz1g5tuQ6LkPRKj1P4.1519055565747.700
Solanum_pennellii_v1.31	Geneious	tRNA	104551	104588	.	+	.	Name=trnA-UGC;ID=u2fFyNudrbz1g5tuQ6LkPRKj1P4.1519055565747.701
Solanum_pennellii_v1.31	Geneious	tRNA	105400	105434	.	+	.	Name=trnA-UGC;ID=u2fFyNudrbz1g5tuQ6LkPRKj1P4.1519055565747.701
Solanum_pennellii_v1.31	Geneious	tRNA	136586	136623	.	-	.	Name=trnA-UGC;ID=u2fFyNudrbz1g5tuQ6LkPRKj1P4.1519055565747.702
Solanum_pennellii_v1.31	Geneious	tRNA	135740	135774	.	-	.	Name=trnA-UGC;ID=u2fFyNudrbz1g5tuQ6LkPRKj1P4.1519055565747.702
Solanum_pennellii_v1.31	Geneious	tRNA	103693	103729	.	+	.	Name=trnI-GAU;ID=u2fFyNudrbz1g5tuQ6LkPRKj1P4.1519055565747.703
Solanum_pennellii_v1.31	Geneious	tRNA	104452	104486	.	+	.	Name=trnI-GAU;ID=u2fFyNudrbz1g5tuQ6LkPRKj1P4.1519055565747.703
Solanum_pennellii_v1.31	Geneious	tRNA	137445	137481	.	-	.	Name=trnI-GAU;ID=u2fFyNudrbz1g5tuQ6LkPRKj1P4.1519055565747.704
Solanum_pennellii_v1.31	Geneious	tRNA	136688	136723	.	-	.	Name=trnI-GAU;ID=u2fFyNudrbz1g5tuQ6LkPRKj1P4.1519055565747.704
Solanum_pennellii_v1.31	Geneious	tRNA	8994	9016	.	+	.	Name=trnG-GCC;ID=u2fFyNudrbz1g5tuQ6LkPRKj1P4.1519055565747.705
Solanum_pennellii_v1.31	Geneious	tRNA	9712	9759	.	+	.	Name=trnG-GCC;ID=u2fFyNudrbz1g5tuQ6LkPRKj1P4.1519055565747.705
Solanum_pennellii_v1.31	Geneious	tRNA	53388	53432	.	-	.	Name=trnV-UAC;ID=u2fFyNudrbz1g5tuQ6LkPRKj1P4.1519055565747.706
Solanum_pennellii_v1.31	Geneious	tRNA	52782	52816	.	-	.	Name=trnV-UAC;ID=u2fFyNudrbz1g5tuQ6LkPRKj1P4.1519055565747.706
Solanum_pennellii_v1.31	Geneious	tRNA	48265	48299	.	+	.	Name=trnL-UAA;ID=u2fFyNudrbz1g5tuQ6LkPRKj1P4.1519055565747.707
Solanum_pennellii_v1.31	Geneious	tRNA	48797	48845	.	+	.	Name=trnL-UAA;ID=u2fFyNudrbz1g5tuQ6LkPRKj1P4.1519055565747.707
Solanum_pennellii_v1.31	Geneious	tRNA	36170	36261	.	-	.	Name=trnS-UGA
Solanum_pennellii_v1.31	Geneious	tRNA	8278	8365	.	-	.	Name=trnS-GCU
Solanum_pennellii_v1.31	Geneious	tRNA	46085	46171	.	+	.	Name=trnS-GGA
Solanum_pennellii_v1.31	Geneious	tRNA	31617	31700	.	-	.	Name=trnY-GUA
Solanum_pennellii_v1.31	Geneious	tRNA	95529	95609	.	-	.	Name=trnL-CAA tRNA
Solanum_pennellii_v1.31	Geneious	tRNA	145565	145645	.	+	.	Name=trnL-CAA
Solanum_pennellii_v1.31	Geneious	tRNA	115503	115582	.	+	.	Name=trnL-UAG
Solanum_pennellii_v1.31	Geneious	tRNA	128	202	.	-	.	Name=trnH-GUG
Solanum_pennellii_v1.31	Geneious	tRNA	31435	31508	.	-	.	Name=trnD-GUC
Solanum_pennellii_v1.31	Geneious	tRNA	37360	37433	.	-	.	Name=trnfM-CAU
Solanum_pennellii_v1.31	Geneious	tRNA	68164	68237	.	-	.	Name=trnW-CCA
Solanum_pennellii_v1.31	Geneious	tRNA	68400	68473	.	-	.	Name=trnP-UGG
Solanum_pennellii_v1.31	Geneious	tRNA	87919	87992	.	-	.	Name=trnI-CAU
Solanum_pennellii_v1.31	Geneious	tRNA	109241	109314	.	+	.	Name=trnR-ACG
Solanum_pennellii_v1.31	Geneious	tRNA	131860	131933	.	-	.	Name=trnR-ACG
Solanum_pennellii_v1.31	Geneious	tRNA	153182	153255	.	+	.	Name=trnI-CAU
Solanum_pennellii_v1.31	Geneious	tRNA	101594	101665	.	+	.	Name=trnV-GAC
Solanum_pennellii_v1.31	Geneious	tRNA	31760	31832	.	-	.	Name=trnE-UUC
Solanum_pennellii_v1.31	Geneious	tRNA	47476	47548	.	-	.	Name=trnT-UGU
Solanum_pennellii_v1.31	Geneious	tRNA	49253	49325	.	+	.	Name=trnF-GAA
Solanum_pennellii_v1.31	Geneious	tRNA	53615	53687	.	+	.	Name=trnM-CAU
Solanum_pennellii_v1.31	Geneious	tRNA	32245	32316	.	+	.	Name=trnT-GGU
Solanum_pennellii_v1.31	Geneious	tRNA	7059	7130	.	-	.	Name=trnQ-UUG
Solanum_pennellii_v1.31	Geneious	tRNA	9938	10009	.	+	.	Name=trnR-UCU
Solanum_pennellii_v1.31	Geneious	tRNA	28336	28407	.	+	.	Name=trnC-GCA
Solanum_pennellii_v1.31	Geneious	tRNA	109897	109968	.	-	.	Name=trnN-GUU
Solanum_pennellii_v1.31	Geneious	tRNA	131206	131277	.	+	.	Name=trnN-GUU
Solanum_pennellii_v1.31	Geneious	tRNA	139509	139580	.	-	.	Name=trnV-GAC
Solanum_pennellii_v1.31	Geneious	tRNA	37085	37155	.	+	.	Name=trnG-UCC
Solanum_pennellii_v1.31	Geneious	exon	20994	22607	.	-	.	Name=rpoC1 exon 2
Solanum_pennellii_v1.31	Geneious	exon	97584	98360	.	-	.	Name=ndhB exon1
Solanum_pennellii_v1.31	Geneious	exon	142814	143590	.	+	.	Name=ndhB exon 1
Solanum_pennellii_v1.31	Geneious	exon	96149	96904	.	-	.	Name=ndhB exon 2
Solanum_pennellii_v1.31	Geneious	exon	144270	145025	.	+	.	Name=ndhB exon 2
Solanum_pennellii_v1.31	Geneious	exon	77536	78177	.	+	.	Name=petB exon 2
Solanum_pennellii_v1.31	Geneious	exon	122690	123242	.	-	.	Name=ndhA exon 1
Solanum_pennellii_v1.31	Geneious	exon	121023	121561	.	-	.	Name=ndhA exon 2
Solanum_pennellii_v1.31	Geneious	exon	85963	86396	.	-	.	Name=rpl2 exon 2
Solanum_pennellii_v1.31	Geneious	exon	79118	79592	.	+	.	Name=petD exon 2
Solanum_pennellii_v1.31	Geneious	exon	23345	23797	.	-	.	Name=rpoC1 exon 1
Solanum_pennellii_v1.31	Geneious	exon	154778	155211	.	+	.	Name=rpl2 exon 2
Solanum_pennellii_v1.31	Geneious	exon	11713	12122	.	-	.	Name=atpF exon 2
Solanum_pennellii_v1.31	Geneious	exon	82884	83279	.	-	.	Name=rpl16 exon 2
Solanum_pennellii_v1.31	Geneious	exon	87063	87453	.	-	.	Name=rpl2 exon 1
Solanum_pennellii_v1.31	Geneious	exon	153721	154111	.	+	.	Name=rpl2 exon 1
Solanum_pennellii_v1.31	Geneious	exon	72677	72968	.	-	.	Name=clpP exon 2
Solanum_pennellii_v1.31	Geneious	exon	71802	72059	.	-	.	Name=clpP exon 3
Solanum_pennellii_v1.31	Geneious	exon	5042	5268	.	-	.	Name=rps16 exon 2
Solanum_pennellii_v1.31	Geneious	exon	99729	99960	.	-	.	Name=rps12 exon 2
Solanum_pennellii_v1.31	Geneious	exon	141214	141445	.	+	.	Name=rps12 exon 1
Solanum_pennellii_v1.31	Geneious	exon	44148	44377	.	-	.	Name=ycf3 exon 2
Solanum_pennellii_v1.31	Geneious	exon	43245	43397	.	-	.	Name=ycf3 exon 3
Solanum_pennellii_v1.31	Geneious	exon	12809	12953	.	-	.	Name=atpF exon 1
Solanum_pennellii_v1.31	Geneious	exon	45105	45228	.	-	.	Name=ycf3 exon 1
Solanum_pennellii_v1.31	Geneious	exon	71580	71693	.	-	.	Name=rps12 exon 1
Solanum_pennellii_v1.31	Geneious	exon	73764	73834	.	-	.	Name=clpP exon 1
Solanum_pennellii_v1.31	Geneious	exon	53388	53432	.	-	.	Name=trnV-UAC exon2
Solanum_pennellii_v1.31	Geneious	exon	48797	48845	.	+	.	Name=trnL-UAA exon1
Solanum_pennellii_v1.31	Geneious	exon	9712	9759	.	+	.	Name=trnG exon1
Solanum_pennellii_v1.31	Geneious	exon	6133	6172	.	-	.	Name=rps16 exon 1
Solanum_pennellii_v1.31	Geneious	exon	104551	104588	.	+	.	Name=trnA-UGC exon1
Solanum_pennellii_v1.31	Geneious	exon	136586	136623	.	-	.	Name=trnA exon 1
Solanum_pennellii_v1.31	Geneious	exon	4472	4508	.	-	.	Name=trnK exon 1
Solanum_pennellii_v1.31	Geneious	exon	103693	103729	.	+	.	Name=trnI-GAU exon 1
Solanum_pennellii_v1.31	Geneious	exon	137445	137481	.	-	.	Name=trnI exon 1
Solanum_pennellii_v1.31	Geneious	exon	1925	1959	.	-	.	Name=trnK exon 2
Solanum_pennellii_v1.31	Geneious	exon	48265	48299	.	+	.	Name=trnL-UAA exon2
Solanum_pennellii_v1.31	Geneious	exon	52782	52816	.	-	.	Name=trnV-UAC exon1
Solanum_pennellii_v1.31	Geneious	exon	105400	105434	.	+	.	Name=trnA-UGC exon2
Solanum_pennellii_v1.31	Geneious	exon	104452	104486	.	+	.	Name=trnI-GAU exon2
Solanum_pennellii_v1.31	Geneious	exon	135740	135774	.	-	.	Name=trnA exon 2
Solanum_pennellii_v1.31	Geneious	exon	136688	136722	.	-	.	Name=trnI exon 2
Solanum_pennellii_v1.31	Geneious	exon	99167	99192	.	-	.	Name=rps12 exon 3
Solanum_pennellii_v1.31	Geneious	exon	141982	142007	.	+	.	Name=rps12 exon 2
Solanum_pennellii_v1.31	Geneious	exon	8994	9016	.	+	.	Name=trnG exon 2
Solanum_pennellii_v1.31	Geneious	exon	84302	84310	.	-	.	Name=rpl16 exon 1
Solanum_pennellii_v1.31	Geneious	exon	78372	78379	.	+	.	Name=petD exon 1
Solanum_pennellii_v1.31	Geneious	exon	76783	76788	.	+	.	Name=petB exon 1
Solanum_pennellii_v1.31	Geneious	CDS	71580	71693	.	-	.	Name=rps12 CDS;ID=u2fFyNudrbz1g5tuQ6LkPRKj1P4.1519055565747.708
Solanum_pennellii_v1.31	Geneious	CDS	141214	141445	.	+	.	Name=rps12 CDS;ID=u2fFyNudrbz1g5tuQ6LkPRKj1P4.1519055565747.708
Solanum_pennellii_v1.31	Geneious	CDS	141982	142007	.	+	.	Name=rps12 CDS;ID=u2fFyNudrbz1g5tuQ6LkPRKj1P4.1519055565747.708
Solanum_pennellii_v1.31	Geneious	CDS	71580	71693	.	-	.	Name=rps12 CDS;ID=u2fFyNudrbz1g5tuQ6LkPRKj1P4.1519055565747.709
Solanum_pennellii_v1.31	Geneious	CDS	99729	99960	.	-	.	Name=rps12 CDS;ID=u2fFyNudrbz1g5tuQ6LkPRKj1P4.1519055565747.709
Solanum_pennellii_v1.31	Geneious	CDS	99167	99192	.	-	.	Name=rps12 CDS;ID=u2fFyNudrbz1g5tuQ6LkPRKj1P4.1519055565747.709
Solanum_pennellii_v1.31	Geneious	CDS	88121	94957	.	+	.	Name=ycf2 CDS
Solanum_pennellii_v1.31	Geneious	CDS	146217	153053	.	-	.	Name=ycf2 CDS
Solanum_pennellii_v1.31	Geneious	CDS	125202	130877	.	-	.	Name=ycf1 CDS
Solanum_pennellii_v1.31	Geneious	CDS	16675	20841	.	-	.	Name=rpoC2 CDS
Solanum_pennellii_v1.31	Geneious	CDS	23803	27015	.	-	.	Name=rpoB CDS
Solanum_pennellii_v1.31	Geneious	CDS	23345	23797	.	-	.	Name=rpoC1 CDS;ID=u2fFyNudrbz1g5tuQ6LkPRKj1P4.1519055565747.710
Solanum_pennellii_v1.31	Geneious	CDS	20994	22607	.	-	.	Name=rpoC1 CDS;ID=u2fFyNudrbz1g5tuQ6LkPRKj1P4.1519055565747.710
Solanum_pennellii_v1.31	Geneious	CDS	122690	123242	.	-	.	Name=ndhA CDS;ID=u2fFyNudrbz1g5tuQ6LkPRKj1P4.1519055565747.711
Solanum_pennellii_v1.31	Geneious	CDS	121023	121561	.	-	.	Name=ndhA CDS;ID=u2fFyNudrbz1g5tuQ6LkPRKj1P4.1519055565747.711
Solanum_pennellii_v1.31	Geneious	CDS	40234	42486	.	-	.	Name=psaA CDS
Solanum_pennellii_v1.31	Geneious	CDS	111433	113646	.	-	.	Name=ndhF CDS
Solanum_pennellii_v1.31	Geneious	CDS	97584	98360	.	-	.	Name=ndhB CDS;ID=u2fFyNudrbz1g5tuQ6LkPRKj1P4.1519055565747.712
Solanum_pennellii_v1.31	Geneious	CDS	96149	96904	.	-	.	Name=ndhB CDS;ID=u2fFyNudrbz1g5tuQ6LkPRKj1P4.1519055565747.712
Solanum_pennellii_v1.31	Geneious	CDS	142814	143590	.	+	.	Name=ndhB CDS;ID=u2fFyNudrbz1g5tuQ6LkPRKj1P4.1519055565748.713
Solanum_pennellii_v1.31	Geneious	CDS	144270	145025	.	+	.	Name=ndhB CDS;ID=u2fFyNudrbz1g5tuQ6LkPRKj1P4.1519055565748.713
Solanum_pennellii_v1.31	Geneious	CDS	38004	40208	.	-	.	Name=psaB CDS
Solanum_pennellii_v1.31	Geneious	CDS	73764	73834	.	-	.	Name=clpP CDS;ID=u2fFyNudrbz1g5tuQ6LkPRKj1P4.1519055565748.714
Solanum_pennellii_v1.31	Geneious	CDS	72677	72968	.	-	.	Name=clpP CDS;ID=u2fFyNudrbz1g5tuQ6LkPRKj1P4.1519055565748.714
Solanum_pennellii_v1.31	Geneious	CDS	71802	72059	.	-	.	Name=clpP CDS;ID=u2fFyNudrbz1g5tuQ6LkPRKj1P4.1519055565748.714
Solanum_pennellii_v1.31	Geneious	CDS	45105	45228	.	-	.	Name=ycf3 CDS;ID=u2fFyNudrbz1g5tuQ6LkPRKj1P4.1519055565748.715
Solanum_pennellii_v1.31	Geneious	CDS	44148	44377	.	-	.	Name=ycf3 CDS;ID=u2fFyNudrbz1g5tuQ6LkPRKj1P4.1519055565748.715
Solanum_pennellii_v1.31	Geneious	CDS	43245	43397	.	-	.	Name=ycf3 CDS;ID=u2fFyNudrbz1g5tuQ6LkPRKj1P4.1519055565748.715
Solanum_pennellii_v1.31	Geneious	CDS	58810	60333	.	+	.	Name=accD CDS
Solanum_pennellii_v1.31	Geneious	CDS	87063	87453	.	-	.	Name=rpl2 CDS;ID=u2fFyNudrbz1g5tuQ6LkPRKj1P4.1519055565748.716
Solanum_pennellii_v1.31	Geneious	CDS	85963	86396	.	-	.	Name=rpl2 CDS;ID=u2fFyNudrbz1g5tuQ6LkPRKj1P4.1519055565748.716
Solanum_pennellii_v1.31	Geneious	CDS	2236	3765	.	-	.	Name=matK CDS
Solanum_pennellii_v1.31	Geneious	CDS	74279	75805	.	+	.	Name=psbB CDS
Solanum_pennellii_v1.31	Geneious	CDS	10134	11657	.	-	.	Name=atpA CDS
Solanum_pennellii_v1.31	Geneious	CDS	116865	118367	.	-	.	Name=ndhD CDS
Solanum_pennellii_v1.31	Geneious	CDS	54307	55803	.	-	.	Name=atpB CDS
Solanum_pennellii_v1.31	Geneious	CDS	84302	84310	.	-	.	Name=rpl16 CDS;ID=u2fFyNudrbz1g5tuQ6LkPRKj1P4.1519055565748.717
Solanum_pennellii_v1.31	Geneious	CDS	82884	83279	.	-	.	Name=rpl16 CDS;ID=u2fFyNudrbz1g5tuQ6LkPRKj1P4.1519055565748.717
Solanum_pennellii_v1.31	Geneious	CDS	153721	154111	.	+	.	Name=rpl2 CDS;ID=u2fFyNudrbz1g5tuQ6LkPRKj1P4.1519055565748.718
Solanum_pennellii_v1.31	Geneious	CDS	154778	155211	.	+	.	Name=rpl2 CDS;ID=u2fFyNudrbz1g5tuQ6LkPRKj1P4.1519055565748.718
Solanum_pennellii_v1.31	Geneious	CDS	56617	58050	.	+	.	Name=rbcL CDS
Solanum_pennellii_v1.31	Geneious	CDS	76783	76788	.	+	.	Name=petB CDS;ID=u2fFyNudrbz1g5tuQ6LkPRKj1P4.1519055565748.719
Solanum_pennellii_v1.31	Geneious	CDS	77536	78177	.	+	.	Name=petB CDS;ID=u2fFyNudrbz1g5tuQ6LkPRKj1P4.1519055565748.719
Solanum_pennellii_v1.31	Geneious	CDS	34544	35929	.	+	.	Name=psbC CDS
Solanum_pennellii_v1.31	Geneious	CDS	12809	12953	.	-	.	Name=atpF CDS;ID=u2fFyNudrbz1g5tuQ6LkPRKj1P4.1519055565748.720
Solanum_pennellii_v1.31	Geneious	CDS	11713	12122	.	-	.	Name=atpF CDS;ID=u2fFyNudrbz1g5tuQ6LkPRKj1P4.1519055565748.720
Solanum_pennellii_v1.31	Geneious	CDS	78372	78379	.	+	.	Name=petD CDS;ID=u2fFyNudrbz1g5tuQ6LkPRKj1P4.1519055565748.721
Solanum_pennellii_v1.31	Geneious	CDS	79118	79592	.	+	.	Name=petD CDS;ID=u2fFyNudrbz1g5tuQ6LkPRKj1P4.1519055565748.721
Solanum_pennellii_v1.31	Geneious	CDS	123244	124425	.	-	.	Name=ndhH CDS
Solanum_pennellii_v1.31	Geneious	CDS	6133	6172	.	-	.	Name=rps16 CDS;ID=u2fFyNudrbz1g5tuQ6LkPRKj1P4.1519055565748.722
Solanum_pennellii_v1.31	Geneious	CDS	5042	5268	.	-	.	Name=rps16 CDS;ID=u2fFyNudrbz1g5tuQ6LkPRKj1P4.1519055565748.722
Solanum_pennellii_v1.31	Geneious	CDS	649	1710	.	-	.	Name=psbA CDS
Solanum_pennellii_v1.31	Geneious	CDS	33499	34560	.	+	.	Name=psbD CDS
Solanum_pennellii_v1.31	Geneious	CDS	79784	80797	.	-	.	Name=rpoA CDS
Solanum_pennellii_v1.31	Geneious	CDS	63829	64791	.	+	.	Name=petA CDS
Solanum_pennellii_v1.31	Geneious	CDS	115686	116627	.	+	.	Name=ccsA CDS
Solanum_pennellii_v1.31	Geneious	CDS	50575	51318	.	-	.	Name=ndhK CDS
Solanum_pennellii_v1.31	Geneious	CDS	14759	15502	.	-	.	Name=atpI CDS
Solanum_pennellii_v1.31	Geneious	CDS	15739	16449	.	-	.	Name=rps2 CDS
Solanum_pennellii_v1.31	Geneious	CDS	62920	63609	.	+	.	Name=cemA CDS
Solanum_pennellii_v1.31	Geneious	CDS	84455	85111	.	-	.	Name=rps3 CDS
Solanum_pennellii_v1.31	Geneious	CDS	46511	47116	.	-	.	Name=rps4 CDS
Solanum_pennellii_v1.31	Geneious	CDS	61635	62189	.	+	.	Name=ycf4 CDS
Solanum_pennellii_v1.31	Geneious	CDS	119511	120041	.	-	.	Name=ndhG CDS
Solanum_pennellii_v1.31	Geneious	CDS	120435	120938	.	-	.	Name=ndhI CDS
Solanum_pennellii_v1.31	Geneious	CDS	49993	50469	.	-	.	Name=ndhJ CDS
Solanum_pennellii_v1.31	Geneious	CDS	85096	85563	.	-	.	Name=rpl22 CDS
Solanum_pennellii_v1.31	Geneious	CDS	98646	99113	.	-	.	Name=rps7 CDS
Solanum_pennellii_v1.31	Geneious	CDS	142061	142528	.	+	.	Name=rps7 CDS
Solanum_pennellii_v1.31	Geneious	CDS	70386	70772	.	-	.	Name=rpl20 CDS
Solanum_pennellii_v1.31	Geneious	CDS	80863	81279	.	-	.	Name=rps11 CDS
Solanum_pennellii_v1.31	Geneious	CDS	81819	82223	.	-	.	Name=rps8 CDS
Solanum_pennellii_v1.31	Geneious	CDS	53909	54310	.	-	.	Name=atpE CDS
Solanum_pennellii_v1.31	Geneious	CDS	82391	82759	.	-	.	Name=rpl14 CDS
Solanum_pennellii_v1.31	Geneious	CDS	51309	51671	.	-	.	Name=ndhC CDS
Solanum_pennellii_v1.31	Geneious	CDS	69866	70171	.	+	.	Name=rps18 CDS
Solanum_pennellii_v1.31	Geneious	CDS	118982	119287	.	-	.	Name=ndhE CDS
Solanum_pennellii_v1.31	Geneious	CDS	37583	37885	.	-	.	Name=rps14 CDS
Solanum_pennellii_v1.31	Geneious	CDS	87472	87753	.	-	.	Name=rpl23 CDS
Solanum_pennellii_v1.31	Geneious	CDS	153421	153702	.	+	.	Name=rpl23 CDS
Solanum_pennellii_v1.31	Geneious	CDS	124537	124800	.	-	.	Name=rps15 CDS
Solanum_pennellii_v1.31	Geneious	CDS	66375	66626	.	-	.	Name=psbE CDS
Solanum_pennellii_v1.31	Geneious	CDS	118485	118730	.	-	.	Name=psaC CDS
Solanum_pennellii_v1.31	Geneious	CDS	13356	13601	.	-	.	Name=atpH CDS
Solanum_pennellii_v1.31	Geneious	CDS	76432	76653	.	+	.	Name=psbH CDS
Solanum_pennellii_v1.31	Geneious	CDS	69475	69675	.	+	.	Name=rpl33 CDS
Solanum_pennellii_v1.31	Geneious	CDS	36621	36809	.	+	.	Name=psbZ CDS
Solanum_pennellii_v1.31	Geneious	CDS	7498	7683	.	+	.	Name=psbK CDS
Solanum_pennellii_v1.31	Geneious	CDS	114422	114589	.	+	.	Name=rpl32 CDS
Solanum_pennellii_v1.31	Geneious	CDS	68903	69037	.	+	.	Name=psaJ CDS
Solanum_pennellii_v1.31	Geneious	CDS	76189	76320	.	-	.	Name=psbN CDS
Solanum_pennellii_v1.31	Geneious	CDS	65860	65982	.	-	.	Name=psbJ CDS
Solanum_pennellii_v1.31	Geneious	CDS	66246	66365	.	-	.	Name=psbF CDS
Solanum_pennellii_v1.31	Geneious	CDS	66107	66223	.	-	.	Name=psbL
Solanum_pennellii_v1.31	Geneious	CDS	67919	68032	.	+	.	Name=petG CDS
Solanum_pennellii_v1.31	Geneious	CDS	81381	81494	.	-	.	Name=rpl36 CDS
Solanum_pennellii_v1.31	Geneious	CDS	8045	8155	.	+	.	Name=psbI CDS
Solanum_pennellii_v1.31	Geneious	CDS	61080	61190	.	+	.	Name=psaI CDS
Solanum_pennellii_v1.31	Geneious	CDS	30253	30357	.	-	.	Name=psbM CDS
Solanum_pennellii_v1.31	Geneious	CDS	76008	76112	.	+	.	Name=psbT CDS
Solanum_pennellii_v1.31	Geneious	CDS	67640	67735	.	+	.	Name=petL CDS
Solanum_pennellii_v1.31	Geneious	CDS	29056	29145	.	+	.	Name=petN CDS
Solanum_pennellii_v1.31	Geneious	gene	71580	71693	.	-	.	Name=rps12 gene;ID=u2fFyNudrbz1g5tuQ6LkPRKj1P4.1519055565749.723
Solanum_pennellii_v1.31	Geneious	gene	141214	142007	.	+	.	Name=rps12 gene;ID=u2fFyNudrbz1g5tuQ6LkPRKj1P4.1519055565749.723
Solanum_pennellii_v1.31	Geneious	gene	71580	71693	.	-	.	Name=rps12 gene;ID=u2fFyNudrbz1g5tuQ6LkPRKj1P4.1519055565749.724
Solanum_pennellii_v1.31	Geneious	gene	99167	99960	.	-	.	Name=rps12 gene;ID=u2fFyNudrbz1g5tuQ6LkPRKj1P4.1519055565749.724
Solanum_pennellii_v1.31	Geneious	gene	88121	94957	.	+	.	Name=ycf2 gene
Solanum_pennellii_v1.31	Geneious	gene	146217	153053	.	-	.	Name=ycf2 gene
Solanum_pennellii_v1.31	Geneious	gene	125202	130877	.	-	.	Name=ycf1 gene
Solanum_pennellii_v1.31	Geneious	gene	16675	20841	.	-	.	Name=rpoC2 gene
Solanum_pennellii_v1.31	Geneious	gene	23803	27015	.	-	.	Name=rpoB gene
Solanum_pennellii_v1.31	Geneious	gene	105588	108397	.	+	.	Name=rrn23 gene
Solanum_pennellii_v1.31	Geneious	gene	132777	135586	.	-	.	Name=rrn23 gene
Solanum_pennellii_v1.31	Geneious	gene	20994	23797	.	-	.	Name=rpoC1 gene
Solanum_pennellii_v1.31	Geneious	gene	1925	4508	.	-	.	Name=trnK-UUU gene
Solanum_pennellii_v1.31	Geneious	gene	121023	123242	.	-	.	Name=ndhA gene
Solanum_pennellii_v1.31	Geneious	gene	40234	42486	.	-	.	Name=psaA gene
Solanum_pennellii_v1.31	Geneious	gene	111433	113646	.	-	.	Name=ndhF gene
Solanum_pennellii_v1.31	Geneious	gene	96149	98360	.	-	.	Name=ndhB gene
Solanum_pennellii_v1.31	Geneious	gene	142814	145025	.	+	.	Name=ndhB gene
Solanum_pennellii_v1.31	Geneious	gene	38004	40208	.	-	.	Name=psaB gene
Solanum_pennellii_v1.31	Geneious	gene	71802	73834	.	-	.	Name=clpP gene
Solanum_pennellii_v1.31	Geneious	gene	43245	45228	.	-	.	Name=ycf3 gene
Solanum_pennellii_v1.31	Geneious	gene	58810	60333	.	+	.	Name=accD gene
Solanum_pennellii_v1.31	Geneious	gene	85963	87453	.	-	.	Name=rpl2 gene
Solanum_pennellii_v1.31	Geneious	gene	2236	3765	.	-	.	Name=matK gene
Solanum_pennellii_v1.31	Geneious	gene	74279	75805	.	+	.	Name=psbB gene
Solanum_pennellii_v1.31	Geneious	gene	10134	11657	.	-	.	Name=atpA gene
Solanum_pennellii_v1.31	Geneious	gene	116865	118367	.	-	.	Name=ndhD gene
Solanum_pennellii_v1.31	Geneious	gene	101893	103392	.	+	.	Name=rrn16 gene
Solanum_pennellii_v1.31	Geneious	gene	137782	139281	.	-	.	Name=rrn16 gene
Solanum_pennellii_v1.31	Geneious	gene	54307	55803	.	-	.	Name=atpB gene
Solanum_pennellii_v1.31	Geneious	gene	82884	84310	.	-	.	Name=rpl16 gene
Solanum_pennellii_v1.31	Geneious	gene	153721	155211	.	+	.	Name=rpl2 gene
Solanum_pennellii_v1.31	Geneious	gene	56617	58050	.	+	.	Name=rbcL gene
Solanum_pennellii_v1.31	Geneious	gene	76783	78177	.	+	.	Name=petB gene
Solanum_pennellii_v1.31	Geneious	gene	34544	35929	.	+	.	Name=psbC gene
Solanum_pennellii_v1.31	Geneious	gene	110297	111415	.	+	.	Name=ycf1 gene
Solanum_pennellii_v1.31	Geneious	gene	11713	12953	.	-	.	Name=atpF gene
Solanum_pennellii_v1.31	Geneious	gene	78372	79592	.	+	.	Name=petD gene
Solanum_pennellii_v1.31	Geneious	gene	123244	124425	.	-	.	Name=ndhH gene
Solanum_pennellii_v1.31	Geneious	gene	5042	6172	.	-	.	Name=rps16 gene
Solanum_pennellii_v1.31	Geneious	gene	649	1710	.	-	.	Name=psbA gene
Solanum_pennellii_v1.31	Geneious	gene	33499	34560	.	+	.	Name=psbD gene
Solanum_pennellii_v1.31	Geneious	gene	79784	80797	.	-	.	Name=rpoA gene
Solanum_pennellii_v1.31	Geneious	gene	63829	64791	.	+	.	Name=petA gene
Solanum_pennellii_v1.31	Geneious	gene	115686	116627	.	+	.	Name=ccsA gene
Solanum_pennellii_v1.31	Geneious	gene	104551	105434	.	+	.	Name=trnA-UGC gene
Solanum_pennellii_v1.31	Geneious	gene	135740	136623	.	-	.	Name=trnA-UGC gene
Solanum_pennellii_v1.31	Geneious	gene	103693	104486	.	+	.	Name=trnI-GAU gene
Solanum_pennellii_v1.31	Geneious	gene	136688	137481	.	-	.	Name=trnI-GAU gene
Solanum_pennellii_v1.31	Geneious	gene	8994	9759	.	+	.	Name=trnG-GCC gene
Solanum_pennellii_v1.31	Geneious	gene	50575	51318	.	-	.	Name=ndhK gene
Solanum_pennellii_v1.31	Geneious	gene	14759	15502	.	-	.	Name=atpI gene
Solanum_pennellii_v1.31	Geneious	gene	15739	16449	.	-	.	Name=rps2 gene
Solanum_pennellii_v1.31	Geneious	gene	62920	63609	.	+	.	Name=cemA gene
Solanum_pennellii_v1.31	Geneious	gene	52782	53432	.	-	.	Name=trnV-UAC gene
Solanum_pennellii_v1.31	Geneious	gene	84455	85111	.	-	.	Name=rps3 gene
Solanum_pennellii_v1.31	Geneious	gene	46511	47116	.	-	.	Name=rps4 gene
Solanum_pennellii_v1.31	Geneious	gene	48265	48845	.	+	.	Name=trnL-UAA gene
Solanum_pennellii_v1.31	Geneious	gene	61635	62189	.	+	.	Name=ycf4 gene
Solanum_pennellii_v1.31	Geneious	gene	119511	120041	.	-	.	Name=ndhG gene
Solanum_pennellii_v1.31	Geneious	gene	120435	120938	.	-	.	Name=ndhI gene
Solanum_pennellii_v1.31	Geneious	gene	49993	50469	.	-	.	Name=ndhJ gene
Solanum_pennellii_v1.31	Geneious	gene	85096	85563	.	-	.	Name=rpl22 gene
Solanum_pennellii_v1.31	Geneious	gene	98646	99113	.	-	.	Name=rps7 gene
Solanum_pennellii_v1.31	Geneious	gene	142061	142528	.	+	.	Name=rps7 gene
Solanum_pennellii_v1.31	Geneious	gene	70386	70772	.	-	.	Name=rpl20 gene
Solanum_pennellii_v1.31	Geneious	gene	80863	81279	.	-	.	Name=rps11 gene
Solanum_pennellii_v1.31	Geneious	gene	81819	82223	.	-	.	Name=rps8 gene
Solanum_pennellii_v1.31	Geneious	gene	53909	54310	.	-	.	Name=atpE gene
Solanum_pennellii_v1.31	Geneious	gene	82391	82759	.	-	.	Name=rpl14 gene
Solanum_pennellii_v1.31	Geneious	gene	51309	51671	.	-	.	Name=ndhC gene
Solanum_pennellii_v1.31	Geneious	gene	137000	137340	.	-	.	Name=ycf68 gene
Solanum_pennellii_v1.31	Geneious	gene	103834	104172	.	+	.	Name=ycf68 gene
Solanum_pennellii_v1.31	Geneious	gene	69866	70171	.	+	.	Name=rps18 gene
Solanum_pennellii_v1.31	Geneious	gene	118982	119287	.	-	.	Name=ndhE gene
Solanum_pennellii_v1.31	Geneious	gene	37583	37885	.	-	.	Name=rps14 gene
Solanum_pennellii_v1.31	Geneious	gene	81606	81774	.	-	.	Name=infA gene;Note=Partial sequence%3B internal stop codons
Solanum_pennellii_v1.31	Geneious	gene	85616	85894	.	-	.	Name=rps19 gene
Solanum_pennellii_v1.31	Geneious	gene	87472	87753	.	-	.	Name=rpl23 gene
Solanum_pennellii_v1.31	Geneious	gene	153421	153702	.	+	.	Name=rpl23 gene
Solanum_pennellii_v1.31	Geneious	gene	95048	95311	.	+	.	Name=ycf15 gene;Note=Internal stop codons
Solanum_pennellii_v1.31	Geneious	gene	145863	146126	.	-	.	Name=ycf15 gene
Solanum_pennellii_v1.31	Geneious	gene	124537	124800	.	-	.	Name=rps15 gene
Solanum_pennellii_v1.31	Geneious	gene	114648	114872	.	+	.	Name=sprA gene
Solanum_pennellii_v1.31	Geneious	gene	66375	66626	.	-	.	Name=psbE gene
Solanum_pennellii_v1.31	Geneious	gene	118485	118730	.	-	.	Name=psaC gene
Solanum_pennellii_v1.31	Geneious	gene	13356	13601	.	-	.	Name=atpH gene
Solanum_pennellii_v1.31	Geneious	gene	76432	76653	.	+	.	Name=psbH gene
Solanum_pennellii_v1.31	Geneious	gene	69475	69675	.	+	.	Name=rpl33 gene
Solanum_pennellii_v1.31	Geneious	gene	36621	36809	.	+	.	Name=psbZ gene
Solanum_pennellii_v1.31	Geneious	gene	7498	7683	.	+	.	Name=psbK gene
Solanum_pennellii_v1.31	Geneious	gene	114422	114589	.	+	.	Name=rpl32 gene
Solanum_pennellii_v1.31	Geneious	gene	68903	69037	.	+	.	Name=psaJ gene
Solanum_pennellii_v1.31	Geneious	gene	76189	76320	.	-	.	Name=psbN gene
Solanum_pennellii_v1.31	Geneious	gene	65860	65982	.	-	.	Name=psbJ gene
Solanum_pennellii_v1.31	Geneious	gene	108858	108978	.	+	.	Name=rrn5 gene
Solanum_pennellii_v1.31	Geneious	gene	132196	132316	.	-	.	Name=rrn5 gene
Solanum_pennellii_v1.31	Geneious	gene	66246	66365	.	-	.	Name=psbF gene
Solanum_pennellii_v1.31	Geneious	gene	66107	66223	.	-	.	Name=psbL gene;Note=start codon may be formed as a result of RNA editing
Solanum_pennellii_v1.31	Geneious	gene	67919	68032	.	+	.	Name=petG gene
Solanum_pennellii_v1.31	Geneious	gene	81381	81494	.	-	.	Name=rpl36 gene
Solanum_pennellii_v1.31	Geneious	gene	8045	8155	.	+	.	Name=psbI gene
Solanum_pennellii_v1.31	Geneious	gene	61080	61190	.	+	.	Name=psaI gene
Solanum_pennellii_v1.31	Geneious	gene	30253	30357	.	-	.	Name=psbM gene
Solanum_pennellii_v1.31	Geneious	gene	76008	76112	.	+	.	Name=psbT gene
Solanum_pennellii_v1.31	Geneious	gene	108499	108601	.	+	.	Name=rrn4.5 gene
Solanum_pennellii_v1.31	Geneious	gene	132573	132675	.	-	.	Name=rrn4.5 gene
Solanum_pennellii_v1.31	Geneious	gene	67640	67735	.	+	.	Name=petL gene
Solanum_pennellii_v1.31	Geneious	gene	155280	155372	.	+	.	Name=rps19
Solanum_pennellii_v1.31	Geneious	gene	36170	36261	.	-	.	Name=trnS-UGA gene
Solanum_pennellii_v1.31	Geneious	gene	29056	29145	.	+	.	Name=petN gene
Solanum_pennellii_v1.31	Geneious	gene	8278	8365	.	-	.	Name=trnS-GCU gene
Solanum_pennellii_v1.31	Geneious	gene	46085	46171	.	+	.	Name=trnS-GGA gene
Solanum_pennellii_v1.31	Geneious	gene	31617	31700	.	-	.	Name=trnY-GUA gene
Solanum_pennellii_v1.31	Geneious	gene	95529	95609	.	-	.	Name=trnL-CAA gene
Solanum_pennellii_v1.31	Geneious	gene	145565	145645	.	+	.	Name=trnL-CAA gene
Solanum_pennellii_v1.31	Geneious	gene	115503	115582	.	+	.	Name=trnL-UAG gene
Solanum_pennellii_v1.31	Geneious	gene	128	202	.	-	.	Name=trnH gene
Solanum_pennellii_v1.31	Geneious	gene	31435	31508	.	-	.	Name=trnD-GUC gene
Solanum_pennellii_v1.31	Geneious	gene	37360	37433	.	-	.	Name=trnfM-CAU gene
Solanum_pennellii_v1.31	Geneious	gene	68164	68237	.	-	.	Name=trnW-CCA gene
Solanum_pennellii_v1.31	Geneious	gene	68400	68473	.	-	.	Name=trnP-UGG gene
Solanum_pennellii_v1.31	Geneious	gene	87919	87992	.	-	.	Name=trnI-CAU gene
Solanum_pennellii_v1.31	Geneious	gene	109241	109314	.	+	.	Name=trnR-ACG gene
Solanum_pennellii_v1.31	Geneious	gene	131860	131933	.	-	.	Name=trnR-ACG gene
Solanum_pennellii_v1.31	Geneious	gene	153182	153255	.	+	.	Name=trnI-CAU gene
Solanum_pennellii_v1.31	Geneious	gene	101594	101665	.	+	.	Name=trnV-GAC gene
Solanum_pennellii_v1.31	Geneious	gene	31760	31832	.	-	.	Name=trnE-UUC gene
Solanum_pennellii_v1.31	Geneious	gene	47476	47548	.	-	.	Name=trnT-UGU gene
Solanum_pennellii_v1.31	Geneious	gene	49253	49325	.	+	.	Name=trnF-GAA gene
Solanum_pennellii_v1.31	Geneious	gene	53615	53687	.	+	.	Name=trnM-CAU gene
Solanum_pennellii_v1.31	Geneious	gene	32245	32316	.	+	.	Name=trnT-GGU gene
Solanum_pennellii_v1.31	Geneious	gene	7059	7130	.	-	.	Name=trnQ-UUG gene
Solanum_pennellii_v1.31	Geneious	gene	9938	10009	.	+	.	Name=trnR-UCU gene
Solanum_pennellii_v1.31	Geneious	gene	28336	28407	.	+	.	Name=trnC-GCA gene
Solanum_pennellii_v1.31	Geneious	gene	109897	109968	.	-	.	Name=trnN-GUU gene
Solanum_pennellii_v1.31	Geneious	gene	131206	131277	.	+	.	Name=trnN-GUU gene
Solanum_pennellii_v1.31	Geneious	gene	139509	139580	.	-	.	Name=trnV-GAC gene
Solanum_pennellii_v1.31	Geneious	gene	37085	37155	.	+	.	Name=trnG-UCC gene
