# Supplementary material for: The chloroplast genome sequence of bittersweet (Solanum dulcamara): Plastid genome structure evolution in Solanaceae
Source: PLoS One. 2018 Apr 25;13(4):e0196069. doi: 10.1371/journal.pone.0196069 (PMC5919006; doi:10.1371/journal.pone.0196069)
Supplement: S5 Data — (ZIP) [file pone.0196069.s005.zip › Reannotation_GB/Solanum peruvianum_KP117026.gff]

##gff-version 3
##source-version geneious 9.1.7
Solanum%20peruvianum_KP117026	Geneious	region	1	155561	.	+	0	Is_circular=true
Solanum_peruvianum_KP117026	Geneious	misc_RNA	114804	115025	.	+	.	Name=sprA
Solanum_peruvianum_KP117026	Geneious	misc_feature	1	85906	.	+	.	Name=Large Single Copy (LSC) region
Solanum_peruvianum_KP117026	Geneious	misc_feature	111546	129919	.	+	.	Name=Small Single Copy (SSC) region
Solanum_peruvianum_KP117026	Geneious	repeat_region	85907	111545	.	+	.	Name=IRb
Solanum_peruvianum_KP117026	Geneious	repeat_region	129923	155561	.	-	.	Name=IRa
Solanum_peruvianum_KP117026	Geneious	rRNA	105691	108500	.	+	.	Name=rrn23 rRNA
Solanum_peruvianum_KP117026	Geneious	rRNA	132968	135777	.	-	.	Name=rrn23 rRNA
Solanum_peruvianum_KP117026	Geneious	rRNA	101996	103495	.	+	.	Name=rrn16 rRNA
Solanum_peruvianum_KP117026	Geneious	rRNA	137973	139472	.	-	.	Name=rrn16 rRNA
Solanum_peruvianum_KP117026	Geneious	rRNA	108961	109081	.	+	.	Name=rrn5 rRNA
Solanum_peruvianum_KP117026	Geneious	rRNA	132387	132507	.	-	.	Name=rrn5 rRNA
Solanum_peruvianum_KP117026	Geneious	rRNA	108602	108704	.	+	.	Name=rrn4.5 rRNA
Solanum_peruvianum_KP117026	Geneious	rRNA	132764	132866	.	-	.	Name=rrn4.5 rRNA
Solanum_peruvianum_KP117026	Geneious	intron	1851	4363	.	-	.	Name=trnK intron
Solanum_peruvianum_KP117026	Geneious	intron	121726	122864	.	-	.	Name=ndhA intron 1
Solanum_peruvianum_KP117026	Geneious	intron	83384	84405	.	-	.	Name=rpl16 intron 1
Solanum_peruvianum_KP117026	Geneious	intron	5162	6025	.	-	.	Name=rps16 intron
Solanum_peruvianum_KP117026	Geneious	intron	73070	73866	.	-	.	Name=clpP intron 1
Solanum_peruvianum_KP117026	Geneious	intron	43503	44252	.	-	.	Name=ycf3 intron 2
Solanum_peruvianum_KP117026	Geneious	intron	104692	105502	.	+	.	Name=tRNA-Ala (UGC) intron 1
Solanum_peruvianum_KP117026	Geneious	intron	135966	136776	.	-	.	Name=trnA intron
Solanum_peruvianum_KP117026	Geneious	intron	78484	79221	.	+	.	Name=petD intron 1
Solanum_peruvianum_KP117026	Geneious	intron	76893	77639	.	+	.	Name=petB intron 1
Solanum_peruvianum_KP117026	Geneious	intron	44483	45209	.	-	.	Name=ycf3 intron 1
Solanum_peruvianum_KP117026	Geneious	intron	22715	23451	.	-	.	Name=rpoC1 intron
Solanum_peruvianum_KP117026	Geneious	intron	12231	12916	.	-	.	Name=atpF intron 1
Solanum_peruvianum_KP117026	Geneious	intron	103833	104554	.	+	.	Name=trnI intron
Solanum_peruvianum_KP117026	Geneious	intron	136914	137635	.	-	.	Name=trnI intron
Solanum_peruvianum_KP117026	Geneious	intron	9125	9816	.	+	.	Name=trnG intron
Solanum_peruvianum_KP117026	Geneious	intron	97008	97686	.	-	.	Name=ndhB intron 1
Solanum_peruvianum_KP117026	Geneious	intron	143782	144460	.	+	.	Name=ndhB intron
Solanum_peruvianum_KP117026	Geneious	intron	86500	87165	.	-	.	Name=rpl2 intron 1
Solanum_peruvianum_KP117026	Geneious	intron	154303	154968	.	+	.	Name=rpl2 intron 1
Solanum_peruvianum_KP117026	Geneious	intron	72162	72777	.	-	.	Name=clpP intron 2
Solanum_peruvianum_KP117026	Geneious	intron	52918	53488	.	-	.	Name=trnV intron 1
Solanum_peruvianum_KP117026	Geneious	intron	99296	99831	.	-	.	Name=rps12 intron 2
Solanum_peruvianum_KP117026	Geneious	intron	141637	142172	.	+	.	Name=rps12 intron 2
Solanum_peruvianum_KP117026	Geneious	intron	48402	48898	.	+	.	Name=trnL-UAA intron
Solanum_peruvianum_KP117026	Geneious	tRNA	4364	4400	.	-	.	Name=trnK-UUU tRNA;ID=u2fFyNudrbz1g5tuQ6LkPRKj1P4.1519055568317.725
Solanum_peruvianum_KP117026	Geneious	tRNA	1816	1850	.	-	.	Name=trnK-UUU tRNA;ID=u2fFyNudrbz1g5tuQ6LkPRKj1P4.1519055568317.725
Solanum_peruvianum_KP117026	Geneious	tRNA	104654	104691	.	+	.	Name=trnA-UGC;ID=u2fFyNudrbz1g5tuQ6LkPRKj1P4.1519055568317.726
Solanum_peruvianum_KP117026	Geneious	tRNA	105503	105537	.	+	.	Name=trnA-UGC;ID=u2fFyNudrbz1g5tuQ6LkPRKj1P4.1519055568317.726
Solanum_peruvianum_KP117026	Geneious	tRNA	136777	136814	.	-	.	Name=trnA-UGC;ID=u2fFyNudrbz1g5tuQ6LkPRKj1P4.1519055568317.727
Solanum_peruvianum_KP117026	Geneious	tRNA	135931	135965	.	-	.	Name=trnA-UGC;ID=u2fFyNudrbz1g5tuQ6LkPRKj1P4.1519055568317.727
Solanum_peruvianum_KP117026	Geneious	tRNA	103796	103832	.	+	.	Name=trnI-GAU tRNA;ID=u2fFyNudrbz1g5tuQ6LkPRKj1P4.1519055568317.728
Solanum_peruvianum_KP117026	Geneious	tRNA	104555	104589	.	+	.	Name=trnI-GAU tRNA;ID=u2fFyNudrbz1g5tuQ6LkPRKj1P4.1519055568317.728
Solanum_peruvianum_KP117026	Geneious	tRNA	137636	137672	.	-	.	Name=trnI-GAU tRNA;ID=u2fFyNudrbz1g5tuQ6LkPRKj1P4.1519055568317.729
Solanum_peruvianum_KP117026	Geneious	tRNA	136879	136914	.	-	.	Name=trnI-GAU tRNA;ID=u2fFyNudrbz1g5tuQ6LkPRKj1P4.1519055568317.729
Solanum_peruvianum_KP117026	Geneious	tRNA	9102	9124	.	+	.	Name=trnG-GCC tRNA;ID=u2fFyNudrbz1g5tuQ6LkPRKj1P4.1519055568317.730
Solanum_peruvianum_KP117026	Geneious	tRNA	9817	9864	.	+	.	Name=trnG-GCC tRNA;ID=u2fFyNudrbz1g5tuQ6LkPRKj1P4.1519055568317.730
Solanum_peruvianum_KP117026	Geneious	tRNA	53489	53533	.	-	.	Name=trnV-UAC;ID=u2fFyNudrbz1g5tuQ6LkPRKj1P4.1519055568317.731
Solanum_peruvianum_KP117026	Geneious	tRNA	52883	52917	.	-	.	Name=trnV-UAC;ID=u2fFyNudrbz1g5tuQ6LkPRKj1P4.1519055568317.731
Solanum_peruvianum_KP117026	Geneious	tRNA	48367	48401	.	+	.	Name=trnL-UAA;ID=u2fFyNudrbz1g5tuQ6LkPRKj1P4.1519055568317.732
Solanum_peruvianum_KP117026	Geneious	tRNA	48899	48947	.	+	.	Name=trnL-UAA;ID=u2fFyNudrbz1g5tuQ6LkPRKj1P4.1519055568317.732
Solanum_peruvianum_KP117026	Geneious	tRNA	36275	36366	.	-	.	Name=trnS-UGA tRNA
Solanum_peruvianum_KP117026	Geneious	tRNA	8386	8473	.	-	.	Name=trnS-GCU tRNA
Solanum_peruvianum_KP117026	Geneious	tRNA	46190	46276	.	+	.	Name=trnS-GGA tRNA
Solanum_peruvianum_KP117026	Geneious	tRNA	31722	31805	.	-	.	Name=trnY-GUA tRNA
Solanum_peruvianum_KP117026	Geneious	tRNA	95632	95712	.	-	.	Name=trnL-CAA tRNA
Solanum_peruvianum_KP117026	Geneious	tRNA	145756	145836	.	+	.	Name=trnL-CAA tRNA
Solanum_peruvianum_KP117026	Geneious	tRNA	115661	115740	.	+	.	Name=trnL-UAG tRNA
Solanum_peruvianum_KP117026	Geneious	tRNA	2	76	.	-	.	Name=trnH-GUG tRNA
Solanum_peruvianum_KP117026	Geneious	tRNA	31540	31613	.	-	.	Name=trnD-GUC tRNA
Solanum_peruvianum_KP117026	Geneious	tRNA	37465	37538	.	-	.	Name=trnfM-CAU tRNA
Solanum_peruvianum_KP117026	Geneious	tRNA	68245	68318	.	-	.	Name=trnW-CCA tRNA
Solanum_peruvianum_KP117026	Geneious	tRNA	68483	68556	.	-	.	Name=trnP-UGG tRNA
Solanum_peruvianum_KP117026	Geneious	tRNA	88022	88095	.	-	.	Name=trnI-CAU tRNA
Solanum_peruvianum_KP117026	Geneious	tRNA	109344	109417	.	+	.	Name=trnR-ACG tRNA
Solanum_peruvianum_KP117026	Geneious	tRNA	132051	132124	.	-	.	Name=trnR-ACG tRNA
Solanum_peruvianum_KP117026	Geneious	tRNA	153373	153446	.	+	.	Name=trnI-CAU tRNA
Solanum_peruvianum_KP117026	Geneious	tRNA	101697	101768	.	+	.	Name=trnV-GAC tRNA
Solanum_peruvianum_KP117026	Geneious	tRNA	31865	31937	.	-	.	Name=trnE-UUC tRNA
Solanum_peruvianum_KP117026	Geneious	tRNA	47578	47650	.	-	.	Name=trnT-UGU tRNA
Solanum_peruvianum_KP117026	Geneious	tRNA	49355	49427	.	+	.	Name=trnF-GAA tRNA
Solanum_peruvianum_KP117026	Geneious	tRNA	53716	53788	.	+	.	Name=trnM-CAU tRNA
Solanum_peruvianum_KP117026	Geneious	tRNA	32350	32421	.	+	.	Name=trnT-GGU tRNA
Solanum_peruvianum_KP117026	Geneious	tRNA	7167	7238	.	-	.	Name=trnQ-UUG tRNA
Solanum_peruvianum_KP117026	Geneious	tRNA	10045	10116	.	+	.	Name=trnR-UCU tRNA
Solanum_peruvianum_KP117026	Geneious	tRNA	28443	28514	.	+	.	Name=trnC-GCA tRNA
Solanum_peruvianum_KP117026	Geneious	tRNA	110016	110087	.	-	.	Name=trnN-GUU tRNA
Solanum_peruvianum_KP117026	Geneious	tRNA	131381	131452	.	+	.	Name=trnN-GUU tRNA
Solanum_peruvianum_KP117026	Geneious	tRNA	139700	139771	.	-	.	Name=trnV-GAC tRNA
Solanum_peruvianum_KP117026	Geneious	tRNA	37190	37260	.	+	.	Name=trnG-UCC tRNA
Solanum_peruvianum_KP117026	Geneious	exon	21101	22714	.	-	.	Name=rpoC1 exon 2
Solanum_peruvianum_KP117026	Geneious	exon	97687	98463	.	-	.	Name=ndhB exon 1
Solanum_peruvianum_KP117026	Geneious	exon	143005	143781	.	+	.	Name=ndhB exon 1
Solanum_peruvianum_KP117026	Geneious	exon	96252	97007	.	-	.	Name=ndhB exon 2
Solanum_peruvianum_KP117026	Geneious	exon	144461	145216	.	+	.	Name=ndhB exon 2
Solanum_peruvianum_KP117026	Geneious	exon	77640	78281	.	+	.	Name=petB exon 2
Solanum_peruvianum_KP117026	Geneious	exon	122865	123417	.	-	.	Name=ndhA exon 1
Solanum_peruvianum_KP117026	Geneious	exon	121187	121725	.	-	.	Name=ndhA exon 2
Solanum_peruvianum_KP117026	Geneious	exon	86066	86499	.	-	.	Name=rpl2 exon 2
Solanum_peruvianum_KP117026	Geneious	exon	79222	79696	.	+	.	Name=petD exon 2
Solanum_peruvianum_KP117026	Geneious	exon	23452	23904	.	-	.	Name=rpoC1 exon 1
Solanum_peruvianum_KP117026	Geneious	exon	154969	155402	.	+	.	Name=rpl2 exon 2
Solanum_peruvianum_KP117026	Geneious	exon	11821	12230	.	-	.	Name=atpF exon 2
Solanum_peruvianum_KP117026	Geneious	exon	82988	83383	.	-	.	Name=rpl16 exon 2
Solanum_peruvianum_KP117026	Geneious	exon	87166	87556	.	-	.	Name=rpl2 exon 1
Solanum_peruvianum_KP117026	Geneious	exon	153912	154302	.	+	.	Name=rpl2 exon 1
Solanum_peruvianum_KP117026	Geneious	exon	72778	73069	.	-	.	Name=clpP exon 2
Solanum_peruvianum_KP117026	Geneious	exon	71904	72161	.	-	.	Name=clpP exon 3
Solanum_peruvianum_KP117026	Geneious	exon	4935	5161	.	-	.	Name=rps16 exon 2
Solanum_peruvianum_KP117026	Geneious	exon	99832	100063	.	-	.	Name=rps12 exon 2
Solanum_peruvianum_KP117026	Geneious	exon	141405	141636	.	+	.	Name=rps12 exon 1
Solanum_peruvianum_KP117026	Geneious	exon	44253	44482	.	-	.	Name=ycf3 exon 2
Solanum_peruvianum_KP117026	Geneious	exon	43350	43502	.	-	.	Name=ycf3 exon 3
Solanum_peruvianum_KP117026	Geneious	exon	12917	13061	.	-	.	Name=atpF exon 1
Solanum_peruvianum_KP117026	Geneious	exon	45210	45333	.	-	.	Name=ycf3 exon 1
Solanum_peruvianum_KP117026	Geneious	exon	71682	71795	.	-	.	Name=rps12 exon 1
Solanum_peruvianum_KP117026	Geneious	exon	73867	73937	.	-	.	Name=clpP exon 1
Solanum_peruvianum_KP117026	Geneious	exon	53489	53533	.	-	.	Name=trnV-UAC exon2
Solanum_peruvianum_KP117026	Geneious	exon	48899	48947	.	+	.	Name=trnL-UAA exon1
Solanum_peruvianum_KP117026	Geneious	exon	9817	9864	.	+	.	Name=trnG exon1
Solanum_peruvianum_KP117026	Geneious	exon	6026	6065	.	-	.	Name=rps16 exon 1
Solanum_peruvianum_KP117026	Geneious	exon	104654	104691	.	+	.	Name=trnA-UGC exon1
Solanum_peruvianum_KP117026	Geneious	exon	136777	136814	.	-	.	Name=trnA exon 1
Solanum_peruvianum_KP117026	Geneious	exon	4364	4400	.	-	.	Name=trnK exon 1
Solanum_peruvianum_KP117026	Geneious	exon	4364	4400	.	-	.	Name=trnK exon 1
Solanum_peruvianum_KP117026	Geneious	exon	103796	103832	.	+	.	Name=trnI-GAU exon 1
Solanum_peruvianum_KP117026	Geneious	exon	137636	137672	.	-	.	Name=trnI exon 1
Solanum_peruvianum_KP117026	Geneious	exon	1816	1850	.	-	.	Name=trnK exon 2
Solanum_peruvianum_KP117026	Geneious	exon	48367	48401	.	+	.	Name=trnL-UAA exon2
Solanum_peruvianum_KP117026	Geneious	exon	52883	52917	.	-	.	Name=trnV-UAC exon1
Solanum_peruvianum_KP117026	Geneious	exon	104555	104589	.	+	.	Name=trnI-GAU exon2
Solanum_peruvianum_KP117026	Geneious	exon	105503	105537	.	+	.	Name=trnA-UGC exon2
Solanum_peruvianum_KP117026	Geneious	exon	135931	135965	.	-	.	Name=trnA exon 2
Solanum_peruvianum_KP117026	Geneious	exon	136879	136913	.	-	.	Name=trnI exon 2
Solanum_peruvianum_KP117026	Geneious	exon	99270	99295	.	-	.	Name=rps12 exon 3
Solanum_peruvianum_KP117026	Geneious	exon	142173	142198	.	+	.	Name=rps12 exon 2
Solanum_peruvianum_KP117026	Geneious	exon	9102	9124	.	+	.	Name=trnG exon 2
Solanum_peruvianum_KP117026	Geneious	exon	84406	84414	.	-	.	Name=rpl16 exon 1
Solanum_peruvianum_KP117026	Geneious	exon	78476	78483	.	+	.	Name=petD exon 1
Solanum_peruvianum_KP117026	Geneious	exon	76887	76892	.	+	.	Name=petB exon 1
Solanum_peruvianum_KP117026	Geneious	CDS	71682	71795	.	-	.	Name=rps12 CDS;ID=u2fFyNudrbz1g5tuQ6LkPRKj1P4.1519055568318.733
Solanum_peruvianum_KP117026	Geneious	CDS	141405	141636	.	+	.	Name=rps12 CDS;ID=u2fFyNudrbz1g5tuQ6LkPRKj1P4.1519055568318.733
Solanum_peruvianum_KP117026	Geneious	CDS	142173	142198	.	+	.	Name=rps12 CDS;ID=u2fFyNudrbz1g5tuQ6LkPRKj1P4.1519055568318.733
Solanum_peruvianum_KP117026	Geneious	CDS	71682	71795	.	-	.	Name=rps12 CDS;ID=u2fFyNudrbz1g5tuQ6LkPRKj1P4.1519055568318.734
Solanum_peruvianum_KP117026	Geneious	CDS	99832	100063	.	-	.	Name=rps12 CDS;ID=u2fFyNudrbz1g5tuQ6LkPRKj1P4.1519055568318.734
Solanum_peruvianum_KP117026	Geneious	CDS	99270	99295	.	-	.	Name=rps12 CDS;ID=u2fFyNudrbz1g5tuQ6LkPRKj1P4.1519055568318.734
Solanum_peruvianum_KP117026	Geneious	CDS	88224	95060	.	+	.	Name=ycf2 CDS
Solanum_peruvianum_KP117026	Geneious	CDS	146408	153244	.	-	.	Name=ycf2 CDS
Solanum_peruvianum_KP117026	Geneious	CDS	125377	131052	.	-	.	Name=ycf1 CDS
Solanum_peruvianum_KP117026	Geneious	CDS	16782	20948	.	-	.	Name=rpoC2 CDS
Solanum_peruvianum_KP117026	Geneious	CDS	23910	27122	.	-	.	Name=rpoB CDS
Solanum_peruvianum_KP117026	Geneious	CDS	23452	23904	.	-	.	Name=rpoC1 CDS;ID=u2fFyNudrbz1g5tuQ6LkPRKj1P4.1519055568318.735
Solanum_peruvianum_KP117026	Geneious	CDS	21101	22714	.	-	.	Name=rpoC1 CDS;ID=u2fFyNudrbz1g5tuQ6LkPRKj1P4.1519055568318.735
Solanum_peruvianum_KP117026	Geneious	CDS	122865	123417	.	-	.	Name=ndhA CDS;ID=u2fFyNudrbz1g5tuQ6LkPRKj1P4.1519055568318.736
Solanum_peruvianum_KP117026	Geneious	CDS	121187	121725	.	-	.	Name=ndhA CDS;ID=u2fFyNudrbz1g5tuQ6LkPRKj1P4.1519055568318.736
Solanum_peruvianum_KP117026	Geneious	CDS	40339	42591	.	-	.	Name=psaA CDS
Solanum_peruvianum_KP117026	Geneious	CDS	111587	113800	.	-	.	Name=ndhF CDS
Solanum_peruvianum_KP117026	Geneious	CDS	97687	98463	.	-	.	Name=ndhB CDS;ID=u2fFyNudrbz1g5tuQ6LkPRKj1P4.1519055568318.737
Solanum_peruvianum_KP117026	Geneious	CDS	96252	97007	.	-	.	Name=ndhB CDS;ID=u2fFyNudrbz1g5tuQ6LkPRKj1P4.1519055568318.737
Solanum_peruvianum_KP117026	Geneious	CDS	143005	143781	.	+	.	Name=ndhB CDS;ID=u2fFyNudrbz1g5tuQ6LkPRKj1P4.1519055568319.738
Solanum_peruvianum_KP117026	Geneious	CDS	144461	145216	.	+	.	Name=ndhB CDS;ID=u2fFyNudrbz1g5tuQ6LkPRKj1P4.1519055568319.738
Solanum_peruvianum_KP117026	Geneious	CDS	38109	40313	.	-	.	Name=psaB CDS
Solanum_peruvianum_KP117026	Geneious	CDS	73867	73937	.	-	.	Name=clpP CDS;ID=u2fFyNudrbz1g5tuQ6LkPRKj1P4.1519055568319.739
Solanum_peruvianum_KP117026	Geneious	CDS	72778	73069	.	-	.	Name=clpP CDS;ID=u2fFyNudrbz1g5tuQ6LkPRKj1P4.1519055568319.739
Solanum_peruvianum_KP117026	Geneious	CDS	71904	72161	.	-	.	Name=clpP CDS;ID=u2fFyNudrbz1g5tuQ6LkPRKj1P4.1519055568319.739
Solanum_peruvianum_KP117026	Geneious	CDS	45210	45333	.	-	.	Name=ycf3 CDS;ID=u2fFyNudrbz1g5tuQ6LkPRKj1P4.1519055568319.740
Solanum_peruvianum_KP117026	Geneious	CDS	44253	44482	.	-	.	Name=ycf3 CDS;ID=u2fFyNudrbz1g5tuQ6LkPRKj1P4.1519055568319.740
Solanum_peruvianum_KP117026	Geneious	CDS	43350	43502	.	-	.	Name=ycf3 CDS;ID=u2fFyNudrbz1g5tuQ6LkPRKj1P4.1519055568319.740
Solanum_peruvianum_KP117026	Geneious	CDS	58911	60434	.	+	.	Name=accD CDS
Solanum_peruvianum_KP117026	Geneious	CDS	87166	87556	.	-	.	Name=rpl2 CDS;ID=u2fFyNudrbz1g5tuQ6LkPRKj1P4.1519055568319.741
Solanum_peruvianum_KP117026	Geneious	CDS	86066	86499	.	-	.	Name=rpl2 CDS;ID=u2fFyNudrbz1g5tuQ6LkPRKj1P4.1519055568319.741
Solanum_peruvianum_KP117026	Geneious	CDS	2127	3656	.	-	.	Name=matK CDS
Solanum_peruvianum_KP117026	Geneious	CDS	74382	75908	.	+	.	Name=psbB CDS
Solanum_peruvianum_KP117026	Geneious	CDS	10242	11765	.	-	.	Name=atpA CDS
Solanum_peruvianum_KP117026	Geneious	CDS	117024	118526	.	-	.	Name=ndhD CDS
Solanum_peruvianum_KP117026	Geneious	CDS	54408	55904	.	-	.	Name=atpB CDS
Solanum_peruvianum_KP117026	Geneious	CDS	84406	84414	.	-	.	Name=rpl16 CDS;ID=u2fFyNudrbz1g5tuQ6LkPRKj1P4.1519055568319.742
Solanum_peruvianum_KP117026	Geneious	CDS	82988	83383	.	-	.	Name=rpl16 CDS;ID=u2fFyNudrbz1g5tuQ6LkPRKj1P4.1519055568319.742
Solanum_peruvianum_KP117026	Geneious	CDS	153912	154302	.	+	.	Name=rpl2 CDS;ID=u2fFyNudrbz1g5tuQ6LkPRKj1P4.1519055568319.743
Solanum_peruvianum_KP117026	Geneious	CDS	154969	155402	.	+	.	Name=rpl2 CDS;ID=u2fFyNudrbz1g5tuQ6LkPRKj1P4.1519055568319.743
Solanum_peruvianum_KP117026	Geneious	CDS	56718	58151	.	+	.	Name=rbcL CDS
Solanum_peruvianum_KP117026	Geneious	CDS	76887	76892	.	+	.	Name=petB CDS;ID=u2fFyNudrbz1g5tuQ6LkPRKj1P4.1519055568319.744
Solanum_peruvianum_KP117026	Geneious	CDS	77640	78281	.	+	.	Name=petB CDS;ID=u2fFyNudrbz1g5tuQ6LkPRKj1P4.1519055568319.744
Solanum_peruvianum_KP117026	Geneious	CDS	34649	36034	.	+	.	Name=psbC CDS
Solanum_peruvianum_KP117026	Geneious	CDS	12917	13061	.	-	.	Name=atpF CDS;ID=u2fFyNudrbz1g5tuQ6LkPRKj1P4.1519055568319.745
Solanum_peruvianum_KP117026	Geneious	CDS	11821	12230	.	-	.	Name=atpF CDS;ID=u2fFyNudrbz1g5tuQ6LkPRKj1P4.1519055568319.745
Solanum_peruvianum_KP117026	Geneious	CDS	78476	78483	.	+	.	Name=petD CDS;ID=u2fFyNudrbz1g5tuQ6LkPRKj1P4.1519055568319.746
Solanum_peruvianum_KP117026	Geneious	CDS	79222	79696	.	+	.	Name=petD CDS;ID=u2fFyNudrbz1g5tuQ6LkPRKj1P4.1519055568319.746
Solanum_peruvianum_KP117026	Geneious	CDS	123419	124600	.	-	.	Name=ndhH CDS
Solanum_peruvianum_KP117026	Geneious	CDS	6026	6065	.	-	.	Name=rps16 CDS;ID=u2fFyNudrbz1g5tuQ6LkPRKj1P4.1519055568319.747
Solanum_peruvianum_KP117026	Geneious	CDS	4935	5161	.	-	.	Name=rps16 CDS;ID=u2fFyNudrbz1g5tuQ6LkPRKj1P4.1519055568319.747
Solanum_peruvianum_KP117026	Geneious	CDS	540	1601	.	-	.	Name=psbA CDS
Solanum_peruvianum_KP117026	Geneious	CDS	33604	34665	.	+	.	Name=psbD CDS
Solanum_peruvianum_KP117026	Geneious	CDS	79888	80901	.	-	.	Name=rpoA CDS
Solanum_peruvianum_KP117026	Geneious	CDS	63931	64893	.	+	.	Name=petA CDS
Solanum_peruvianum_KP117026	Geneious	CDS	115844	116785	.	+	.	Name=ccsA CDS
Solanum_peruvianum_KP117026	Geneious	CDS	50677	51420	.	-	.	Name=ndhK CDS
Solanum_peruvianum_KP117026	Geneious	CDS	14867	15610	.	-	.	Name=atpI CDS
Solanum_peruvianum_KP117026	Geneious	CDS	15847	16557	.	-	.	Name=rps2 CDS
Solanum_peruvianum_KP117026	Geneious	CDS	63022	63711	.	+	.	Name=cemA CDS
Solanum_peruvianum_KP117026	Geneious	CDS	84559	85215	.	-	.	Name=rps3 CDS
Solanum_peruvianum_KP117026	Geneious	CDS	46616	47221	.	-	.	Name=rps4 CDS
Solanum_peruvianum_KP117026	Geneious	CDS	61736	62290	.	+	.	Name=ycf4 CDS
Solanum_peruvianum_KP117026	Geneious	CDS	119670	120200	.	-	.	Name=ndhG CDS
Solanum_peruvianum_KP117026	Geneious	CDS	120599	121102	.	-	.	Name=ndhI CDS
Solanum_peruvianum_KP117026	Geneious	CDS	50095	50571	.	-	.	Name=ndhJ CDS
Solanum_peruvianum_KP117026	Geneious	CDS	85200	85667	.	-	.	Name=rpl22 CDS
Solanum_peruvianum_KP117026	Geneious	CDS	98749	99216	.	-	.	Name=rps7 CDS
Solanum_peruvianum_KP117026	Geneious	CDS	142252	142719	.	+	.	Name=rps7 CDS
Solanum_peruvianum_KP117026	Geneious	CDS	70488	70874	.	-	.	Name=rpl20 CDS
Solanum_peruvianum_KP117026	Geneious	CDS	80967	81383	.	-	.	Name=rps11 CDS
Solanum_peruvianum_KP117026	Geneious	CDS	81923	82327	.	-	.	Name=rps8 CDS
Solanum_peruvianum_KP117026	Geneious	CDS	54010	54411	.	-	.	Name=atpE CDS
Solanum_peruvianum_KP117026	Geneious	CDS	82495	82863	.	-	.	Name=rpl14 CDS
Solanum_peruvianum_KP117026	Geneious	CDS	51411	51773	.	-	.	Name=ndhC CDS
Solanum_peruvianum_KP117026	Geneious	CDS	69968	70273	.	+	.	Name=rps18 CDS
Solanum_peruvianum_KP117026	Geneious	CDS	119141	119446	.	-	.	Name=ndhE CDS
Solanum_peruvianum_KP117026	Geneious	CDS	37688	37990	.	-	.	Name=rps14 CDS
Solanum_peruvianum_KP117026	Geneious	CDS	85720	85998	.	-	.	Name=rps19 CDS
Solanum_peruvianum_KP117026	Geneious	CDS	87575	87856	.	-	.	Name=rpl23 CDS
Solanum_peruvianum_KP117026	Geneious	CDS	153612	153893	.	+	.	Name=rpl23 CDS
Solanum_peruvianum_KP117026	Geneious	CDS	124712	124975	.	-	.	Name=rps15 CDS
Solanum_peruvianum_KP117026	Geneious	CDS	66473	66724	.	-	.	Name=psbE CDS
Solanum_peruvianum_KP117026	Geneious	CDS	118644	118889	.	-	.	Name=psaC CDS
Solanum_peruvianum_KP117026	Geneious	CDS	13464	13709	.	-	.	Name=atpH CDS
Solanum_peruvianum_KP117026	Geneious	CDS	76536	76757	.	+	.	Name=psbH CDS
Solanum_peruvianum_KP117026	Geneious	CDS	69577	69777	.	+	.	Name=rpl33 CDS
Solanum_peruvianum_KP117026	Geneious	CDS	36726	36914	.	+	.	Name=psbZ CDS
Solanum_peruvianum_KP117026	Geneious	CDS	7606	7791	.	+	.	Name=psbK CDS
Solanum_peruvianum_KP117026	Geneious	CDS	114575	114742	.	+	.	Name=rpl32 CDS
Solanum_peruvianum_KP117026	Geneious	CDS	68988	69122	.	+	.	Name=psaJ CDS
Solanum_peruvianum_KP117026	Geneious	CDS	76293	76424	.	-	.	Name=psbN CDS
Solanum_peruvianum_KP117026	Geneious	CDS	65958	66080	.	-	.	Name=psbJ CDS
Solanum_peruvianum_KP117026	Geneious	CDS	66344	66463	.	-	.	Name=psbF CDS
Solanum_peruvianum_KP117026	Geneious	CDS	66205	66321	.	-	.	Name=psbL CDS
Solanum_peruvianum_KP117026	Geneious	CDS	68000	68113	.	+	.	Name=petG CDS
Solanum_peruvianum_KP117026	Geneious	CDS	81485	81598	.	-	.	Name=rpl36 CDS
Solanum_peruvianum_KP117026	Geneious	CDS	8153	8263	.	+	.	Name=psbI CDS
Solanum_peruvianum_KP117026	Geneious	CDS	61181	61291	.	+	.	Name=psaI CDS
Solanum_peruvianum_KP117026	Geneious	CDS	30360	30464	.	-	.	Name=psbM CDS
Solanum_peruvianum_KP117026	Geneious	CDS	76111	76215	.	+	.	Name=psbT CDS
Solanum_peruvianum_KP117026	Geneious	CDS	67721	67816	.	+	.	Name=petL CDS
Solanum_peruvianum_KP117026	Geneious	CDS	29163	29252	.	+	.	Name=petN CDS
Solanum_peruvianum_KP117026	Geneious	gene	71682	71795	.	-	.	Name=rps12 gene;ID=u2fFyNudrbz1g5tuQ6LkPRKj1P4.1519055568320.748
Solanum_peruvianum_KP117026	Geneious	gene	141405	142198	.	+	.	Name=rps12 gene;ID=u2fFyNudrbz1g5tuQ6LkPRKj1P4.1519055568320.748
Solanum_peruvianum_KP117026	Geneious	gene	71682	71795	.	-	.	Name=rps12 gene;ID=u2fFyNudrbz1g5tuQ6LkPRKj1P4.1519055568320.749
Solanum_peruvianum_KP117026	Geneious	gene	99270	100063	.	-	.	Name=rps12 gene;ID=u2fFyNudrbz1g5tuQ6LkPRKj1P4.1519055568320.749
Solanum_peruvianum_KP117026	Geneious	gene	88224	95060	.	+	.	Name=ycf2 gene
Solanum_peruvianum_KP117026	Geneious	gene	146408	153244	.	-	.	Name=ycf2 gene
Solanum_peruvianum_KP117026	Geneious	gene	125377	131052	.	-	.	Name=ycf1 gene
Solanum_peruvianum_KP117026	Geneious	gene	16782	20948	.	-	.	Name=rpoC2 gene
Solanum_peruvianum_KP117026	Geneious	gene	23910	27122	.	-	.	Name=rpoB gene
Solanum_peruvianum_KP117026	Geneious	gene	105691	108500	.	+	.	Name=rrn23 gene
Solanum_peruvianum_KP117026	Geneious	gene	132968	135777	.	-	.	Name=rrn23 gene
Solanum_peruvianum_KP117026	Geneious	gene	21101	23904	.	-	.	Name=rpoC1 gene
Solanum_peruvianum_KP117026	Geneious	gene	1816	4400	.	-	.	Name=trnK-UUU gene
Solanum_peruvianum_KP117026	Geneious	gene	121187	123417	.	-	.	Name=ndhA gene
Solanum_peruvianum_KP117026	Geneious	gene	40339	42591	.	-	.	Name=psaA gene
Solanum_peruvianum_KP117026	Geneious	gene	111587	113800	.	-	.	Name=ndhF gene
Solanum_peruvianum_KP117026	Geneious	gene	96252	98463	.	-	.	Name=ndhB gene
Solanum_peruvianum_KP117026	Geneious	gene	143005	145216	.	+	.	Name=ndhB gene
Solanum_peruvianum_KP117026	Geneious	gene	38109	40313	.	-	.	Name=psaB gene
Solanum_peruvianum_KP117026	Geneious	gene	71904	73937	.	-	.	Name=clpP gene
Solanum_peruvianum_KP117026	Geneious	gene	43350	45333	.	-	.	Name=ycf3 gene
Solanum_peruvianum_KP117026	Geneious	gene	58911	60434	.	+	.	Name=accD gene
Solanum_peruvianum_KP117026	Geneious	gene	86066	87556	.	-	.	Name=rpl2 gene
Solanum_peruvianum_KP117026	Geneious	gene	2127	3656	.	-	.	Name=matK gene
Solanum_peruvianum_KP117026	Geneious	gene	74382	75908	.	+	.	Name=psbB gene
Solanum_peruvianum_KP117026	Geneious	gene	10242	11765	.	-	.	Name=atpA gene
Solanum_peruvianum_KP117026	Geneious	gene	117024	118526	.	-	.	Name=ndhD gene
Solanum_peruvianum_KP117026	Geneious	gene	101996	103495	.	+	.	Name=rrn16 gene
Solanum_peruvianum_KP117026	Geneious	gene	137973	139472	.	-	.	Name=rrn16 gene
Solanum_peruvianum_KP117026	Geneious	gene	54408	55904	.	-	.	Name=atpB gene
Solanum_peruvianum_KP117026	Geneious	gene	82988	84414	.	-	.	Name=rpl16 gene
Solanum_peruvianum_KP117026	Geneious	gene	153912	155402	.	+	.	Name=rpl2 gene
Solanum_peruvianum_KP117026	Geneious	gene	56718	58151	.	+	.	Name=rbcL gene
Solanum_peruvianum_KP117026	Geneious	gene	76887	78281	.	+	.	Name=petB gene
Solanum_peruvianum_KP117026	Geneious	gene	34649	36034	.	+	.	Name=psbC gene
Solanum_peruvianum_KP117026	Geneious	gene	110416	111545	.	+	.	Name=ycf1 gene
Solanum_peruvianum_KP117026	Geneious	gene	11821	13061	.	-	.	Name=atpF gene
Solanum_peruvianum_KP117026	Geneious	gene	78476	79696	.	+	.	Name=petD gene
Solanum_peruvianum_KP117026	Geneious	gene	123419	124600	.	-	.	Name=ndhH gene
Solanum_peruvianum_KP117026	Geneious	gene	4935	6065	.	-	.	Name=rps16 gene
Solanum_peruvianum_KP117026	Geneious	gene	540	1601	.	-	.	Name=psbA gene
Solanum_peruvianum_KP117026	Geneious	gene	33604	34665	.	+	.	Name=psbD gene
Solanum_peruvianum_KP117026	Geneious	gene	79888	80901	.	-	.	Name=rpoA gene
Solanum_peruvianum_KP117026	Geneious	gene	63931	64893	.	+	.	Name=petA gene
Solanum_peruvianum_KP117026	Geneious	gene	115844	116785	.	+	.	Name=ccsA gene
Solanum_peruvianum_KP117026	Geneious	gene	104654	105537	.	+	.	Name=trnA-UGC gene
Solanum_peruvianum_KP117026	Geneious	gene	135931	136814	.	-	.	Name=trnA-UGC gene
Solanum_peruvianum_KP117026	Geneious	gene	103796	104589	.	+	.	Name=trnI-GAU gene
Solanum_peruvianum_KP117026	Geneious	gene	136879	137672	.	-	.	Name=trnI-GAU gene
Solanum_peruvianum_KP117026	Geneious	gene	9102	9864	.	+	.	Name=trnG-GCC gene
Solanum_peruvianum_KP117026	Geneious	gene	50677	51420	.	-	.	Name=ndhK gene
Solanum_peruvianum_KP117026	Geneious	gene	14867	15610	.	-	.	Name=atpI gene
Solanum_peruvianum_KP117026	Geneious	gene	15847	16557	.	-	.	Name=rps2 gene
Solanum_peruvianum_KP117026	Geneious	gene	63022	63711	.	+	.	Name=cemA gene
Solanum_peruvianum_KP117026	Geneious	gene	52883	53533	.	-	.	Name=trnV-UAC gene
Solanum_peruvianum_KP117026	Geneious	gene	84559	85215	.	-	.	Name=rps3 gene
Solanum_peruvianum_KP117026	Geneious	gene	46616	47221	.	-	.	Name=rps4 gene
Solanum_peruvianum_KP117026	Geneious	gene	48367	48947	.	+	.	Name=trnL-UAA gene
Solanum_peruvianum_KP117026	Geneious	gene	61736	62290	.	+	.	Name=ycf4 gene
Solanum_peruvianum_KP117026	Geneious	gene	119670	120200	.	-	.	Name=ndhG gene
Solanum_peruvianum_KP117026	Geneious	gene	120599	121102	.	-	.	Name=ndhI gene
Solanum_peruvianum_KP117026	Geneious	gene	50095	50571	.	-	.	Name=ndhJ gene
Solanum_peruvianum_KP117026	Geneious	gene	85200	85667	.	-	.	Name=rpl22 gene
Solanum_peruvianum_KP117026	Geneious	gene	98749	99216	.	-	.	Name=rps7 gene
Solanum_peruvianum_KP117026	Geneious	gene	142252	142719	.	+	.	Name=rps7 gene
Solanum_peruvianum_KP117026	Geneious	gene	70488	70874	.	-	.	Name=rpl20 gene
Solanum_peruvianum_KP117026	Geneious	gene	80967	81383	.	-	.	Name=rps11 gene
Solanum_peruvianum_KP117026	Geneious	gene	81923	82327	.	-	.	Name=rps8 gene
Solanum_peruvianum_KP117026	Geneious	gene	54010	54411	.	-	.	Name=atpE gene
Solanum_peruvianum_KP117026	Geneious	gene	82495	82863	.	-	.	Name=rpl14 gene
Solanum_peruvianum_KP117026	Geneious	gene	51411	51773	.	-	.	Name=ndhC gene
Solanum_peruvianum_KP117026	Geneious	gene	137191	137531	.	-	.	Name=ycf68 gene
Solanum_peruvianum_KP117026	Geneious	gene	103937	104275	.	+	.	Name=ycf68 gene
Solanum_peruvianum_KP117026	Geneious	gene	69968	70273	.	+	.	Name=rps18 gene
Solanum_peruvianum_KP117026	Geneious	gene	119141	119446	.	-	.	Name=ndhE gene
Solanum_peruvianum_KP117026	Geneious	gene	37688	37990	.	-	.	Name=rps14 gene
Solanum_peruvianum_KP117026	Geneious	gene	81710	81878	.	-	.	Name=infA gene;Note=Partial sequence%3B internal stop codons
Solanum_peruvianum_KP117026	Geneious	gene	85720	85998	.	-	.	Name=rps19 gene
Solanum_peruvianum_KP117026	Geneious	gene	87575	87856	.	-	.	Name=rpl23 gene
Solanum_peruvianum_KP117026	Geneious	gene	153612	153893	.	+	.	Name=rpl23 gene
Solanum_peruvianum_KP117026	Geneious	gene	95151	95414	.	+	.	Name=ycf15 gene;Note=Internal stop codons
Solanum_peruvianum_KP117026	Geneious	gene	146054	146317	.	-	.	Name=ycf15 gene
Solanum_peruvianum_KP117026	Geneious	gene	124712	124975	.	-	.	Name=rps15 gene
Solanum_peruvianum_KP117026	Geneious	gene	66473	66724	.	-	.	Name=psbE gene
Solanum_peruvianum_KP117026	Geneious	gene	114804	115025	.	+	.	Name=sprA gene
Solanum_peruvianum_KP117026	Geneious	gene	118644	118889	.	-	.	Name=psaC gene
Solanum_peruvianum_KP117026	Geneious	gene	13464	13709	.	-	.	Name=atpH gene
Solanum_peruvianum_KP117026	Geneious	gene	76536	76757	.	+	.	Name=psbH gene
Solanum_peruvianum_KP117026	Geneious	gene	69577	69777	.	+	.	Name=rpl33 gene
Solanum_peruvianum_KP117026	Geneious	gene	36726	36914	.	+	.	Name=psbZ gene
Solanum_peruvianum_KP117026	Geneious	gene	7606	7791	.	+	.	Name=psbK gene
Solanum_peruvianum_KP117026	Geneious	gene	114575	114742	.	+	.	Name=rpl32 gene
Solanum_peruvianum_KP117026	Geneious	gene	68988	69122	.	+	.	Name=psaJ gene
Solanum_peruvianum_KP117026	Geneious	gene	76293	76424	.	-	.	Name=psbN gene
Solanum_peruvianum_KP117026	Geneious	gene	65958	66080	.	-	.	Name=psbJ gene
Solanum_peruvianum_KP117026	Geneious	gene	108961	109081	.	+	.	Name=rrn5 gene
Solanum_peruvianum_KP117026	Geneious	gene	132387	132507	.	-	.	Name=rrn5 gene
Solanum_peruvianum_KP117026	Geneious	gene	66344	66463	.	-	.	Name=psbF gene
Solanum_peruvianum_KP117026	Geneious	gene	66205	66321	.	-	.	Name=psbL gene
Solanum_peruvianum_KP117026	Geneious	gene	68000	68113	.	+	.	Name=petG gene
Solanum_peruvianum_KP117026	Geneious	gene	81485	81598	.	-	.	Name=rpl36 gene
Solanum_peruvianum_KP117026	Geneious	gene	8153	8263	.	+	.	Name=psbI gene
Solanum_peruvianum_KP117026	Geneious	gene	61181	61291	.	+	.	Name=psaI gene
Solanum_peruvianum_KP117026	Geneious	gene	30360	30464	.	-	.	Name=psbM gene
Solanum_peruvianum_KP117026	Geneious	gene	76111	76215	.	+	.	Name=psbT gene
Solanum_peruvianum_KP117026	Geneious	gene	108602	108704	.	+	.	Name=rrn4.5 gene
Solanum_peruvianum_KP117026	Geneious	gene	132764	132866	.	-	.	Name=rrn4.5 gene
Solanum_peruvianum_KP117026	Geneious	gene	67721	67816	.	+	.	Name=petL gene
Solanum_peruvianum_KP117026	Geneious	gene	155470	155561	.	+	.	Name=rps19
Solanum_peruvianum_KP117026	Geneious	gene	36275	36366	.	-	.	Name=trnS-UGA gene
Solanum_peruvianum_KP117026	Geneious	gene	29163	29252	.	+	.	Name=petN gene
Solanum_peruvianum_KP117026	Geneious	gene	8386	8473	.	-	.	Name=trnS-GCU gene
Solanum_peruvianum_KP117026	Geneious	gene	46190	46276	.	+	.	Name=trnS-GGA gene
Solanum_peruvianum_KP117026	Geneious	gene	31722	31805	.	-	.	Name=trnY-GUA gene
Solanum_peruvianum_KP117026	Geneious	gene	95632	95712	.	-	.	Name=trnL-CAA gene
Solanum_peruvianum_KP117026	Geneious	gene	145756	145836	.	+	.	Name=trnL-CAA gene
Solanum_peruvianum_KP117026	Geneious	gene	115661	115740	.	+	.	Name=trnL-UAG gene
Solanum_peruvianum_KP117026	Geneious	gene	2	76	.	-	.	Name=trnH-GUG gene
Solanum_peruvianum_KP117026	Geneious	gene	31540	31613	.	-	.	Name=trnD-GUC gene
Solanum_peruvianum_KP117026	Geneious	gene	37465	37538	.	-	.	Name=trnfM-CAU gene
Solanum_peruvianum_KP117026	Geneious	gene	68245	68318	.	-	.	Name=trnW-CCA gene
Solanum_peruvianum_KP117026	Geneious	gene	68483	68556	.	-	.	Name=trnP-UGG gene
Solanum_peruvianum_KP117026	Geneious	gene	88022	88095	.	-	.	Name=trnI-CAU gene
Solanum_peruvianum_KP117026	Geneious	gene	109344	109417	.	+	.	Name=trnR-ACG gene
Solanum_peruvianum_KP117026	Geneious	gene	132051	132124	.	-	.	Name=trnR-ACG gene
Solanum_peruvianum_KP117026	Geneious	gene	153373	153446	.	+	.	Name=trnI-CAU gene
Solanum_peruvianum_KP117026	Geneious	gene	101697	101768	.	+	.	Name=trnV-GAC gene
Solanum_peruvianum_KP117026	Geneious	gene	31865	31937	.	-	.	Name=trnE-UUC gene
Solanum_peruvianum_KP117026	Geneious	gene	47578	47650	.	-	.	Name=trnT-UGU gene
Solanum_peruvianum_KP117026	Geneious	gene	49355	49427	.	+	.	Name=trnF-GAA gene
Solanum_peruvianum_KP117026	Geneious	gene	53716	53788	.	+	.	Name=trnM-CAU gene
Solanum_peruvianum_KP117026	Geneious	gene	32350	32421	.	+	.	Name=trnT-GGU gene
Solanum_peruvianum_KP117026	Geneious	gene	7167	7238	.	-	.	Name=trnQ-UUG gene
Solanum_peruvianum_KP117026	Geneious	gene	10045	10116	.	+	.	Name=trnR-UCU gene
Solanum_peruvianum_KP117026	Geneious	gene	28443	28514	.	+	.	Name=trnC-GCA gene
Solanum_peruvianum_KP117026	Geneious	gene	110016	110087	.	-	.	Name=trnN-GUU gene
Solanum_peruvianum_KP117026	Geneious	gene	131381	131452	.	+	.	Name=trnN-GUU gene
Solanum_peruvianum_KP117026	Geneious	gene	139700	139771	.	-	.	Name=trnV-GAC gene
Solanum_peruvianum_KP117026	Geneious	gene	37190	37260	.	+	.	Name=trnG-UCC gene
