# Supplementary material for: The chloroplast genome sequence of bittersweet (Solanum dulcamara): Plastid genome structure evolution in Solanaceae
Source: PLoS One. 2018 Apr 25;13(4):e0196069. doi: 10.1371/journal.pone.0196069 (PMC5919006; doi:10.1371/journal.pone.0196069)
Supplement: S5 Data — (ZIP) [file pone.0196069.s005.zip › Reannotation_GB/Solanum pimpinellifolium_KP117027.gff]

##gff-version 3
##source-version geneious 9.1.7
Solanum%20pimpinellifolium_KP117027	Geneious	region	1	155442	.	+	0	Is_circular=true
Solanum_pimpinellifolium_KP117027	Geneious	misc_RNA	114708	114921	.	+	.	Name=sprA
Solanum_pimpinellifolium_KP117027	Geneious	misc_feature	1	85855	.	+	.	Name=Large Single Copy (LSC) region
Solanum_pimpinellifolium_KP117027	Geneious	misc_feature	111469	129827	.	+	.	Name=Small Single Copy (SSC) region
Solanum_pimpinellifolium_KP117027	Geneious	repeat_region	85857	111468	.	+	.	Name=IRb
Solanum_pimpinellifolium_KP117027	Geneious	repeat_region	129831	155442	.	-	.	Name=IRa
Solanum_pimpinellifolium_KP117027	Geneious	rRNA	105641	108450	.	+	.	Name=rrn23 rRNA
Solanum_pimpinellifolium_KP117027	Geneious	rRNA	132849	135658	.	-	.	Name=rrn23 rRNA
Solanum_pimpinellifolium_KP117027	Geneious	rRNA	101946	103445	.	+	.	Name=rrn16 rRNA
Solanum_pimpinellifolium_KP117027	Geneious	rRNA	137854	139353	.	-	.	Name=rrn16 rRNA
Solanum_pimpinellifolium_KP117027	Geneious	rRNA	108911	109031	.	+	.	Name=rrn5 rRNA
Solanum_pimpinellifolium_KP117027	Geneious	rRNA	132268	132388	.	-	.	Name=rrn5 rRNA
Solanum_pimpinellifolium_KP117027	Geneious	rRNA	108552	108654	.	+	.	Name=rrn4.5 rRNA
Solanum_pimpinellifolium_KP117027	Geneious	rRNA	132645	132747	.	-	.	Name=rrn4.5 rRNA
Solanum_pimpinellifolium_KP117027	Geneious	intron	1845	4357	.	-	.	Name=trnK intron
Solanum_pimpinellifolium_KP117027	Geneious	intron	121629	122761	.	-	.	Name=ndhA intron 1
Solanum_pimpinellifolium_KP117027	Geneious	intron	83322	84338	.	-	.	Name=rpl16 intron 1
Solanum_pimpinellifolium_KP117027	Geneious	intron	5157	6020	.	-	.	Name=rps16 intron 1
Solanum_pimpinellifolium_KP117027	Geneious	intron	73009	73806	.	-	.	Name=clpP intron 1
Solanum_pimpinellifolium_KP117027	Geneious	intron	43486	44235	.	-	.	Name=ycf3 intron 2
Solanum_pimpinellifolium_KP117027	Geneious	intron	104642	105452	.	+	.	Name=tRNA-Ala (UGC) intron 1
Solanum_pimpinellifolium_KP117027	Geneious	intron	135847	136657	.	-	.	Name=trnA intron
Solanum_pimpinellifolium_KP117027	Geneious	intron	78422	79159	.	+	.	Name=petD intron 1
Solanum_pimpinellifolium_KP117027	Geneious	intron	76831	77577	.	+	.	Name=petB intron 1
Solanum_pimpinellifolium_KP117027	Geneious	intron	44466	45194	.	-	.	Name=ycf3 intron 1
Solanum_pimpinellifolium_KP117027	Geneious	intron	22689	23425	.	-	.	Name=rpoC1 intron
Solanum_pimpinellifolium_KP117027	Geneious	intron	12207	12892	.	-	.	Name=atpF intron 1
Solanum_pimpinellifolium_KP117027	Geneious	intron	103783	104504	.	+	.	Name=trnI intron
Solanum_pimpinellifolium_KP117027	Geneious	intron	136795	137516	.	-	.	Name=trnI intron
Solanum_pimpinellifolium_KP117027	Geneious	intron	9101	9795	.	+	.	Name=trnG intron 1
Solanum_pimpinellifolium_KP117027	Geneious	intron	96958	97636	.	-	.	Name=ndhB intron 1
Solanum_pimpinellifolium_KP117027	Geneious	intron	143663	144341	.	+	.	Name=ndhB intron
Solanum_pimpinellifolium_KP117027	Geneious	intron	86450	87115	.	-	.	Name=rpl2 intron 1
Solanum_pimpinellifolium_KP117027	Geneious	intron	154184	154849	.	+	.	Name=rpl2 intron 1
Solanum_pimpinellifolium_KP117027	Geneious	intron	72100	72716	.	-	.	Name=clpP intron 2
Solanum_pimpinellifolium_KP117027	Geneious	intron	52874	53444	.	-	.	Name=trnV intron 1
Solanum_pimpinellifolium_KP117027	Geneious	intron	99246	99781	.	-	.	Name=rps12 intron 2
Solanum_pimpinellifolium_KP117027	Geneious	intron	141518	142053	.	+	.	Name=rps12 intron 2
Solanum_pimpinellifolium_KP117027	Geneious	intron	48398	48894	.	+	.	Name=trnL-UAA intron
Solanum_pimpinellifolium_KP117027	Geneious	tRNA	4358	4394	.	-	.	Name=trnK-UUU tRNA;ID=u2fFyNudrbz1g5tuQ6LkPRKj1P4.1519055571008.750
Solanum_pimpinellifolium_KP117027	Geneious	tRNA	1810	1844	.	-	.	Name=trnK-UUU tRNA;ID=u2fFyNudrbz1g5tuQ6LkPRKj1P4.1519055571008.750
Solanum_pimpinellifolium_KP117027	Geneious	tRNA	104604	104641	.	+	.	Name=trnA-UGC;ID=u2fFyNudrbz1g5tuQ6LkPRKj1P4.1519055571008.751
Solanum_pimpinellifolium_KP117027	Geneious	tRNA	105453	105487	.	+	.	Name=trnA-UGC;ID=u2fFyNudrbz1g5tuQ6LkPRKj1P4.1519055571008.751
Solanum_pimpinellifolium_KP117027	Geneious	tRNA	136658	136695	.	-	.	Name=trnA-UGC;ID=u2fFyNudrbz1g5tuQ6LkPRKj1P4.1519055571008.752
Solanum_pimpinellifolium_KP117027	Geneious	tRNA	135812	135846	.	-	.	Name=trnA-UGC;ID=u2fFyNudrbz1g5tuQ6LkPRKj1P4.1519055571008.752
Solanum_pimpinellifolium_KP117027	Geneious	tRNA	103746	103782	.	+	.	Name=trnI-GAU tRNA;ID=u2fFyNudrbz1g5tuQ6LkPRKj1P4.1519055571008.753
Solanum_pimpinellifolium_KP117027	Geneious	tRNA	104505	104539	.	+	.	Name=trnI-GAU tRNA;ID=u2fFyNudrbz1g5tuQ6LkPRKj1P4.1519055571008.753
Solanum_pimpinellifolium_KP117027	Geneious	tRNA	137517	137553	.	-	.	Name=trnI-GAU tRNA;ID=u2fFyNudrbz1g5tuQ6LkPRKj1P4.1519055571008.754
Solanum_pimpinellifolium_KP117027	Geneious	tRNA	136760	136795	.	-	.	Name=trnI-GAU tRNA;ID=u2fFyNudrbz1g5tuQ6LkPRKj1P4.1519055571008.754
Solanum_pimpinellifolium_KP117027	Geneious	tRNA	9078	9100	.	+	.	Name=trnG-GCC tRNA;ID=u2fFyNudrbz1g5tuQ6LkPRKj1P4.1519055571008.755
Solanum_pimpinellifolium_KP117027	Geneious	tRNA	9796	9843	.	+	.	Name=trnG-GCC tRNA;ID=u2fFyNudrbz1g5tuQ6LkPRKj1P4.1519055571008.755
Solanum_pimpinellifolium_KP117027	Geneious	tRNA	53445	53489	.	-	.	Name=trnV-UAC;ID=u2fFyNudrbz1g5tuQ6LkPRKj1P4.1519055571008.756
Solanum_pimpinellifolium_KP117027	Geneious	tRNA	52839	52873	.	-	.	Name=trnV-UAC;ID=u2fFyNudrbz1g5tuQ6LkPRKj1P4.1519055571008.756
Solanum_pimpinellifolium_KP117027	Geneious	tRNA	48363	48397	.	+	.	Name=trnL-UAA;ID=u2fFyNudrbz1g5tuQ6LkPRKj1P4.1519055571008.757
Solanum_pimpinellifolium_KP117027	Geneious	tRNA	48895	48943	.	+	.	Name=trnL-UAA;ID=u2fFyNudrbz1g5tuQ6LkPRKj1P4.1519055571008.757
Solanum_pimpinellifolium_KP117027	Geneious	tRNA	36255	36346	.	-	.	Name=trnS-UGA tRNA
Solanum_pimpinellifolium_KP117027	Geneious	tRNA	8361	8448	.	-	.	Name=trnS-GCU tRNA
Solanum_pimpinellifolium_KP117027	Geneious	tRNA	46182	46268	.	+	.	Name=trnS-GGA tRNA
Solanum_pimpinellifolium_KP117027	Geneious	tRNA	31700	31783	.	-	.	Name=trnY-GUA tRNA
Solanum_pimpinellifolium_KP117027	Geneious	tRNA	95582	95662	.	-	.	Name=trnL-CAA tRNA
Solanum_pimpinellifolium_KP117027	Geneious	tRNA	145637	145717	.	+	.	Name=trnL-CAA tRNA
Solanum_pimpinellifolium_KP117027	Geneious	tRNA	115559	115638	.	+	.	Name=trnL-UAG tRNA
Solanum_pimpinellifolium_KP117027	Geneious	tRNA	2	76	.	-	.	Name=trnH-GUG tRNA
Solanum_pimpinellifolium_KP117027	Geneious	tRNA	31518	31591	.	-	.	Name=trnD-GUC tRNA
Solanum_pimpinellifolium_KP117027	Geneious	tRNA	37445	37518	.	-	.	Name=trnfM-CAU tRNA
Solanum_pimpinellifolium_KP117027	Geneious	tRNA	68198	68271	.	-	.	Name=trnW-CCA tRNA
Solanum_pimpinellifolium_KP117027	Geneious	tRNA	68436	68509	.	-	.	Name=trnP-UGG tRNA
Solanum_pimpinellifolium_KP117027	Geneious	tRNA	87972	88045	.	-	.	Name=trnI-CAU tRNA
Solanum_pimpinellifolium_KP117027	Geneious	tRNA	109294	109367	.	+	.	Name=trnR-ACG tRNA
Solanum_pimpinellifolium_KP117027	Geneious	tRNA	131932	132005	.	-	.	Name=trnR-ACG tRNA
Solanum_pimpinellifolium_KP117027	Geneious	tRNA	153254	153327	.	+	.	Name=trnI-CAU tRNA
Solanum_pimpinellifolium_KP117027	Geneious	tRNA	101647	101718	.	+	.	Name=trnV-GAC tRNA
Solanum_pimpinellifolium_KP117027	Geneious	tRNA	31843	31915	.	-	.	Name=trnE-UUC tRNA
Solanum_pimpinellifolium_KP117027	Geneious	tRNA	47570	47642	.	-	.	Name=trnT-UGU tRNA
Solanum_pimpinellifolium_KP117027	Geneious	tRNA	49351	49423	.	+	.	Name=trnF-GAA tRNA
Solanum_pimpinellifolium_KP117027	Geneious	tRNA	53672	53744	.	+	.	Name=trnM-CAU tRNA
Solanum_pimpinellifolium_KP117027	Geneious	tRNA	32328	32399	.	+	.	Name=trnT-GGU tRNA
Solanum_pimpinellifolium_KP117027	Geneious	tRNA	7141	7212	.	-	.	Name=trnQ-UUG tRNA
Solanum_pimpinellifolium_KP117027	Geneious	tRNA	10022	10093	.	+	.	Name=trnR-UCU tRNA
Solanum_pimpinellifolium_KP117027	Geneious	tRNA	28417	28488	.	+	.	Name=trnC-GCA tRNA
Solanum_pimpinellifolium_KP117027	Geneious	tRNA	109950	110021	.	-	.	Name=trnN-GUU tRNA
Solanum_pimpinellifolium_KP117027	Geneious	tRNA	131278	131349	.	+	.	Name=trnN-GUU tRNA
Solanum_pimpinellifolium_KP117027	Geneious	tRNA	139581	139652	.	-	.	Name=trnV-GAC tRNA
Solanum_pimpinellifolium_KP117027	Geneious	tRNA	37170	37240	.	+	.	Name=trnG-UCC tRNA
Solanum_pimpinellifolium_KP117027	Geneious	exon	21075	22688	.	-	.	Name=rpoC1 exon 2
Solanum_pimpinellifolium_KP117027	Geneious	exon	97637	98413	.	-	.	Name=ndhB exon 1
Solanum_pimpinellifolium_KP117027	Geneious	exon	142886	143662	.	+	.	Name=ndhB exon 1
Solanum_pimpinellifolium_KP117027	Geneious	exon	96202	96957	.	-	.	Name=ndhB exon 2
Solanum_pimpinellifolium_KP117027	Geneious	exon	144342	145097	.	+	.	Name=ndhB exon 2
Solanum_pimpinellifolium_KP117027	Geneious	exon	77578	78219	.	+	.	Name=petB exon 2
Solanum_pimpinellifolium_KP117027	Geneious	exon	122762	123314	.	-	.	Name=ndhA exon 1
Solanum_pimpinellifolium_KP117027	Geneious	exon	121090	121628	.	-	.	Name=ndhA exon 2
Solanum_pimpinellifolium_KP117027	Geneious	exon	86016	86449	.	-	.	Name=rpl2 exon 2
Solanum_pimpinellifolium_KP117027	Geneious	exon	79160	79634	.	+	.	Name=petD exon 2
Solanum_pimpinellifolium_KP117027	Geneious	exon	23426	23878	.	-	.	Name=rpoC1 exon 1
Solanum_pimpinellifolium_KP117027	Geneious	exon	154850	155283	.	+	.	Name=rpl2 exon 2
Solanum_pimpinellifolium_KP117027	Geneious	exon	11797	12206	.	-	.	Name=atpF exon 2
Solanum_pimpinellifolium_KP117027	Geneious	exon	82926	83321	.	-	.	Name=rpl16 exon 2
Solanum_pimpinellifolium_KP117027	Geneious	exon	87116	87506	.	-	.	Name=rpl2 exon 1
Solanum_pimpinellifolium_KP117027	Geneious	exon	153793	154183	.	+	.	Name=rpl2 exon 1
Solanum_pimpinellifolium_KP117027	Geneious	exon	72717	73008	.	-	.	Name=clpP exon 2
Solanum_pimpinellifolium_KP117027	Geneious	exon	71842	72099	.	-	.	Name=clpP exon 3
Solanum_pimpinellifolium_KP117027	Geneious	exon	4930	5156	.	-	.	Name=rps16 exon 2
Solanum_pimpinellifolium_KP117027	Geneious	exon	99782	100013	.	-	.	Name=rps12 exon 2
Solanum_pimpinellifolium_KP117027	Geneious	exon	141286	141517	.	+	.	Name=rps12 exon 1
Solanum_pimpinellifolium_KP117027	Geneious	exon	44236	44465	.	-	.	Name=ycf3 exon 2
Solanum_pimpinellifolium_KP117027	Geneious	exon	43333	43485	.	-	.	Name=ycf3 exon 3
Solanum_pimpinellifolium_KP117027	Geneious	exon	12893	13037	.	-	.	Name=atpF exon 1
Solanum_pimpinellifolium_KP117027	Geneious	exon	45195	45318	.	-	.	Name=ycf3 exon 1
Solanum_pimpinellifolium_KP117027	Geneious	exon	71620	71733	.	-	.	Name=rps12 exon 1
Solanum_pimpinellifolium_KP117027	Geneious	exon	73807	73877	.	-	.	Name=clpP exon 1
Solanum_pimpinellifolium_KP117027	Geneious	exon	53445	53489	.	-	.	Name=trnV-UAC exon2
Solanum_pimpinellifolium_KP117027	Geneious	exon	48895	48943	.	+	.	Name=trnL-UAA exon1
Solanum_pimpinellifolium_KP117027	Geneious	exon	9796	9843	.	+	.	Name=trnG exon1
Solanum_pimpinellifolium_KP117027	Geneious	exon	6021	6060	.	-	.	Name=rps16 exon 1
Solanum_pimpinellifolium_KP117027	Geneious	exon	104604	104641	.	+	.	Name=trnA-UGC exon1
Solanum_pimpinellifolium_KP117027	Geneious	exon	136658	136695	.	-	.	Name=trnA exon 1
Solanum_pimpinellifolium_KP117027	Geneious	exon	4358	4394	.	-	.	Name=trnK exon 1
Solanum_pimpinellifolium_KP117027	Geneious	exon	103746	103782	.	+	.	Name=trnI-GAU exon 1
Solanum_pimpinellifolium_KP117027	Geneious	exon	137517	137553	.	-	.	Name=trnI exon 1
Solanum_pimpinellifolium_KP117027	Geneious	exon	1810	1844	.	-	.	Name=trnK exon 2
Solanum_pimpinellifolium_KP117027	Geneious	exon	48363	48397	.	+	.	Name=trnL-UAA exon2
Solanum_pimpinellifolium_KP117027	Geneious	exon	52839	52873	.	-	.	Name=trnV-UAC exon1
Solanum_pimpinellifolium_KP117027	Geneious	exon	104505	104539	.	+	.	Name=trnI-GAU exon2
Solanum_pimpinellifolium_KP117027	Geneious	exon	105453	105487	.	+	.	Name=trnA-UGC exon2
Solanum_pimpinellifolium_KP117027	Geneious	exon	135812	135846	.	-	.	Name=trnA exon 2
Solanum_pimpinellifolium_KP117027	Geneious	exon	136760	136794	.	-	.	Name=trnI exon 2
Solanum_pimpinellifolium_KP117027	Geneious	exon	99220	99245	.	-	.	Name=rps12 exon 3
Solanum_pimpinellifolium_KP117027	Geneious	exon	142054	142079	.	+	.	Name=rps12 exon 2
Solanum_pimpinellifolium_KP117027	Geneious	exon	9078	9100	.	+	.	Name=trnG-GCC exon 2
Solanum_pimpinellifolium_KP117027	Geneious	exon	84339	84347	.	-	.	Name=rpl16 exon 1
Solanum_pimpinellifolium_KP117027	Geneious	exon	78414	78421	.	+	.	Name=petD exon 1
Solanum_pimpinellifolium_KP117027	Geneious	exon	76825	76830	.	+	.	Name=petB exon 1
Solanum_pimpinellifolium_KP117027	Geneious	CDS	71620	71733	.	-	.	Name=rps12 CDS;ID=u2fFyNudrbz1g5tuQ6LkPRKj1P4.1519055571008.758
Solanum_pimpinellifolium_KP117027	Geneious	CDS	141286	141517	.	+	.	Name=rps12 CDS;ID=u2fFyNudrbz1g5tuQ6LkPRKj1P4.1519055571008.758
Solanum_pimpinellifolium_KP117027	Geneious	CDS	142054	142079	.	+	.	Name=rps12 CDS;ID=u2fFyNudrbz1g5tuQ6LkPRKj1P4.1519055571008.758
Solanum_pimpinellifolium_KP117027	Geneious	CDS	71620	71733	.	-	.	Name=rps12 CDS;ID=u2fFyNudrbz1g5tuQ6LkPRKj1P4.1519055571008.759
Solanum_pimpinellifolium_KP117027	Geneious	CDS	99782	100013	.	-	.	Name=rps12 CDS;ID=u2fFyNudrbz1g5tuQ6LkPRKj1P4.1519055571008.759
Solanum_pimpinellifolium_KP117027	Geneious	CDS	99220	99245	.	-	.	Name=rps12 CDS;ID=u2fFyNudrbz1g5tuQ6LkPRKj1P4.1519055571008.759
Solanum_pimpinellifolium_KP117027	Geneious	CDS	88174	95010	.	+	.	Name=ycf2 CDS
Solanum_pimpinellifolium_KP117027	Geneious	CDS	146289	153125	.	-	.	Name=ycf2 CDS
Solanum_pimpinellifolium_KP117027	Geneious	CDS	125274	130949	.	-	.	Name=ycf1 CDS
Solanum_pimpinellifolium_KP117027	Geneious	CDS	16756	20922	.	-	.	Name=rpoC2 CDS
Solanum_pimpinellifolium_KP117027	Geneious	CDS	23884	27096	.	-	.	Name=rpoB CDS
Solanum_pimpinellifolium_KP117027	Geneious	CDS	23426	23878	.	-	.	Name=rpoC1 CDS;ID=u2fFyNudrbz1g5tuQ6LkPRKj1P4.1519055571008.760
Solanum_pimpinellifolium_KP117027	Geneious	CDS	21075	22688	.	-	.	Name=rpoC1 CDS;ID=u2fFyNudrbz1g5tuQ6LkPRKj1P4.1519055571008.760
Solanum_pimpinellifolium_KP117027	Geneious	CDS	122762	123314	.	-	.	Name=ndhA CDS;ID=u2fFyNudrbz1g5tuQ6LkPRKj1P4.1519055571008.761
Solanum_pimpinellifolium_KP117027	Geneious	CDS	121090	121628	.	-	.	Name=ndhA CDS;ID=u2fFyNudrbz1g5tuQ6LkPRKj1P4.1519055571008.761
Solanum_pimpinellifolium_KP117027	Geneious	CDS	40319	42571	.	-	.	Name=psaA CDS
Solanum_pimpinellifolium_KP117027	Geneious	CDS	111486	113699	.	-	.	Name=ndhF CDS
Solanum_pimpinellifolium_KP117027	Geneious	CDS	97637	98413	.	-	.	Name=ndhB CDS;ID=u2fFyNudrbz1g5tuQ6LkPRKj1P4.1519055571008.762
Solanum_pimpinellifolium_KP117027	Geneious	CDS	96202	96957	.	-	.	Name=ndhB CDS;ID=u2fFyNudrbz1g5tuQ6LkPRKj1P4.1519055571008.762
Solanum_pimpinellifolium_KP117027	Geneious	CDS	142886	143662	.	+	.	Name=ndhB CDS;ID=u2fFyNudrbz1g5tuQ6LkPRKj1P4.1519055571008.763
Solanum_pimpinellifolium_KP117027	Geneious	CDS	144342	145097	.	+	.	Name=ndhB CDS;ID=u2fFyNudrbz1g5tuQ6LkPRKj1P4.1519055571008.763
Solanum_pimpinellifolium_KP117027	Geneious	CDS	38089	40293	.	-	.	Name=psaB CDS
Solanum_pimpinellifolium_KP117027	Geneious	CDS	73807	73877	.	-	.	Name=clpP CDS;ID=u2fFyNudrbz1g5tuQ6LkPRKj1P4.1519055571008.764
Solanum_pimpinellifolium_KP117027	Geneious	CDS	72717	73008	.	-	.	Name=clpP CDS;ID=u2fFyNudrbz1g5tuQ6LkPRKj1P4.1519055571008.764
Solanum_pimpinellifolium_KP117027	Geneious	CDS	71842	72099	.	-	.	Name=clpP CDS;ID=u2fFyNudrbz1g5tuQ6LkPRKj1P4.1519055571008.764
Solanum_pimpinellifolium_KP117027	Geneious	CDS	45195	45318	.	-	.	Name=ycf3 CDS;ID=u2fFyNudrbz1g5tuQ6LkPRKj1P4.1519055571008.765
Solanum_pimpinellifolium_KP117027	Geneious	CDS	44236	44465	.	-	.	Name=ycf3 CDS;ID=u2fFyNudrbz1g5tuQ6LkPRKj1P4.1519055571008.765
Solanum_pimpinellifolium_KP117027	Geneious	CDS	43333	43485	.	-	.	Name=ycf3 CDS;ID=u2fFyNudrbz1g5tuQ6LkPRKj1P4.1519055571008.765
Solanum_pimpinellifolium_KP117027	Geneious	CDS	58869	60383	.	+	.	Name=accD CDS
Solanum_pimpinellifolium_KP117027	Geneious	CDS	87116	87506	.	-	.	Name=rpl2 CDS;ID=u2fFyNudrbz1g5tuQ6LkPRKj1P4.1519055571008.766
Solanum_pimpinellifolium_KP117027	Geneious	CDS	86016	86449	.	-	.	Name=rpl2 CDS;ID=u2fFyNudrbz1g5tuQ6LkPRKj1P4.1519055571008.766
Solanum_pimpinellifolium_KP117027	Geneious	CDS	2121	3650	.	-	.	Name=matK CDS
Solanum_pimpinellifolium_KP117027	Geneious	CDS	74322	75848	.	+	.	Name=psbB CDS
Solanum_pimpinellifolium_KP117027	Geneious	CDS	10218	11741	.	-	.	Name=atpA CDS
Solanum_pimpinellifolium_KP117027	Geneious	CDS	116921	118423	.	-	.	Name=ndhD CDS
Solanum_pimpinellifolium_KP117027	Geneious	CDS	54366	55862	.	-	.	Name=atpB CDS
Solanum_pimpinellifolium_KP117027	Geneious	CDS	84339	84347	.	-	.	Name=rpl16 CDS;ID=u2fFyNudrbz1g5tuQ6LkPRKj1P4.1519055571008.767
Solanum_pimpinellifolium_KP117027	Geneious	CDS	82926	83321	.	-	.	Name=rpl16 CDS;ID=u2fFyNudrbz1g5tuQ6LkPRKj1P4.1519055571008.767
Solanum_pimpinellifolium_KP117027	Geneious	CDS	153793	154183	.	+	.	Name=rpl2 CDS;ID=u2fFyNudrbz1g5tuQ6LkPRKj1P4.1519055571008.768
Solanum_pimpinellifolium_KP117027	Geneious	CDS	154850	155283	.	+	.	Name=rpl2 CDS;ID=u2fFyNudrbz1g5tuQ6LkPRKj1P4.1519055571008.768
Solanum_pimpinellifolium_KP117027	Geneious	CDS	56676	58109	.	+	.	Name=rbcL CDS
Solanum_pimpinellifolium_KP117027	Geneious	CDS	76825	76830	.	+	.	Name=petB CDS;ID=u2fFyNudrbz1g5tuQ6LkPRKj1P4.1519055571008.769
Solanum_pimpinellifolium_KP117027	Geneious	CDS	77578	78219	.	+	.	Name=petB CDS;ID=u2fFyNudrbz1g5tuQ6LkPRKj1P4.1519055571008.769
Solanum_pimpinellifolium_KP117027	Geneious	CDS	34627	36012	.	+	.	Name=psbC CDS
Solanum_pimpinellifolium_KP117027	Geneious	CDS	12893	13037	.	-	.	Name=atpF CDS;ID=u2fFyNudrbz1g5tuQ6LkPRKj1P4.1519055571008.770
Solanum_pimpinellifolium_KP117027	Geneious	CDS	11797	12206	.	-	.	Name=atpF CDS;ID=u2fFyNudrbz1g5tuQ6LkPRKj1P4.1519055571008.770
Solanum_pimpinellifolium_KP117027	Geneious	CDS	78414	78421	.	+	.	Name=petD CDS;ID=u2fFyNudrbz1g5tuQ6LkPRKj1P4.1519055571008.771
Solanum_pimpinellifolium_KP117027	Geneious	CDS	79160	79634	.	+	.	Name=petD CDS;ID=u2fFyNudrbz1g5tuQ6LkPRKj1P4.1519055571008.771
Solanum_pimpinellifolium_KP117027	Geneious	CDS	123316	124497	.	-	.	Name=ndhH CDS
Solanum_pimpinellifolium_KP117027	Geneious	CDS	6021	6060	.	-	.	Name=rps16 CDS;ID=u2fFyNudrbz1g5tuQ6LkPRKj1P4.1519055571008.772
Solanum_pimpinellifolium_KP117027	Geneious	CDS	4930	5156	.	-	.	Name=rps16 CDS;ID=u2fFyNudrbz1g5tuQ6LkPRKj1P4.1519055571008.772
Solanum_pimpinellifolium_KP117027	Geneious	CDS	534	1595	.	-	.	Name=psbA CDS
Solanum_pimpinellifolium_KP117027	Geneious	CDS	33582	34643	.	+	.	Name=psbD CDS
Solanum_pimpinellifolium_KP117027	Geneious	CDS	79826	80839	.	-	.	Name=rpoA CDS
Solanum_pimpinellifolium_KP117027	Geneious	CDS	63879	64841	.	+	.	Name=petA CDS
Solanum_pimpinellifolium_KP117027	Geneious	CDS	115742	116683	.	+	.	Name=ccsA CDS
Solanum_pimpinellifolium_KP117027	Geneious	CDS	50653	51396	.	-	.	Name=ndhK CDS
Solanum_pimpinellifolium_KP117027	Geneious	CDS	14840	15583	.	-	.	Name=atpI CDS
Solanum_pimpinellifolium_KP117027	Geneious	CDS	15820	16530	.	-	.	Name=rps2 CDS
Solanum_pimpinellifolium_KP117027	Geneious	CDS	62970	63659	.	+	.	Name=cemA CDS
Solanum_pimpinellifolium_KP117027	Geneious	CDS	84509	85165	.	-	.	Name=rps3 CDS
Solanum_pimpinellifolium_KP117027	Geneious	CDS	46608	47213	.	-	.	Name=rps4 CDS
Solanum_pimpinellifolium_KP117027	Geneious	CDS	61686	62240	.	+	.	Name=ycf4 CDS
Solanum_pimpinellifolium_KP117027	Geneious	CDS	119567	120097	.	-	.	Name=ndhG CDS
Solanum_pimpinellifolium_KP117027	Geneious	CDS	120502	121005	.	-	.	Name=ndhI CDS
Solanum_pimpinellifolium_KP117027	Geneious	CDS	50071	50547	.	-	.	Name=ndhJ CDS
Solanum_pimpinellifolium_KP117027	Geneious	CDS	85150	85617	.	-	.	Name=rpl22 CDS
Solanum_pimpinellifolium_KP117027	Geneious	CDS	98699	99166	.	-	.	Name=rps7 CDS
Solanum_pimpinellifolium_KP117027	Geneious	CDS	142133	142600	.	+	.	Name=rps7 CDS
Solanum_pimpinellifolium_KP117027	Geneious	CDS	70425	70811	.	-	.	Name=rpl20 CDS
Solanum_pimpinellifolium_KP117027	Geneious	CDS	80905	81321	.	-	.	Name=rps11 CDS
Solanum_pimpinellifolium_KP117027	Geneious	CDS	81861	82265	.	-	.	Name=rps8 CDS
Solanum_pimpinellifolium_KP117027	Geneious	CDS	53968	54369	.	-	.	Name=atpE CDS
Solanum_pimpinellifolium_KP117027	Geneious	CDS	82433	82801	.	-	.	Name=rpl14 CDS
Solanum_pimpinellifolium_KP117027	Geneious	CDS	51387	51749	.	-	.	Name=ndhC CDS
Solanum_pimpinellifolium_KP117027	Geneious	CDS	69905	70210	.	+	.	Name=rps18 CDS
Solanum_pimpinellifolium_KP117027	Geneious	CDS	119038	119343	.	-	.	Name=ndhE CDS
Solanum_pimpinellifolium_KP117027	Geneious	CDS	37668	37970	.	-	.	Name=rps14 CDS
Solanum_pimpinellifolium_KP117027	Geneious	CDS	85670	85948	.	-	.	Name=rps19 CDS
Solanum_pimpinellifolium_KP117027	Geneious	CDS	87525	87806	.	-	.	Name=rpl23 CDS
Solanum_pimpinellifolium_KP117027	Geneious	CDS	153493	153774	.	+	.	Name=rpl23 CDS
Solanum_pimpinellifolium_KP117027	Geneious	CDS	124609	124872	.	-	.	Name=rps15 CDS
Solanum_pimpinellifolium_KP117027	Geneious	CDS	66425	66676	.	-	.	Name=psbE CDS
Solanum_pimpinellifolium_KP117027	Geneious	CDS	118541	118786	.	-	.	Name=psaC CDS
Solanum_pimpinellifolium_KP117027	Geneious	CDS	13436	13681	.	-	.	Name=atpH CDS
Solanum_pimpinellifolium_KP117027	Geneious	CDS	76474	76695	.	+	.	Name=psbH CDS
Solanum_pimpinellifolium_KP117027	Geneious	CDS	69514	69714	.	+	.	Name=rpl33 CDS
Solanum_pimpinellifolium_KP117027	Geneious	CDS	36706	36894	.	+	.	Name=psbZ CDS
Solanum_pimpinellifolium_KP117027	Geneious	CDS	7580	7765	.	+	.	Name=psbK CDS
Solanum_pimpinellifolium_KP117027	Geneious	CDS	114479	114646	.	+	.	Name=rpl32 CDS
Solanum_pimpinellifolium_KP117027	Geneious	CDS	68942	69076	.	+	.	Name=psaJ CDS
Solanum_pimpinellifolium_KP117027	Geneious	CDS	76231	76362	.	-	.	Name=psbN CDS
Solanum_pimpinellifolium_KP117027	Geneious	CDS	65910	66032	.	-	.	Name=psbJ CDS
Solanum_pimpinellifolium_KP117027	Geneious	CDS	66296	66415	.	-	.	Name=psbF CDS
Solanum_pimpinellifolium_KP117027	Geneious	CDS	66157	66273	.	-	.	Name=psbL CDS
Solanum_pimpinellifolium_KP117027	Geneious	CDS	67953	68066	.	+	.	Name=petG CDS
Solanum_pimpinellifolium_KP117027	Geneious	CDS	81423	81536	.	-	.	Name=rpl36 CDS
Solanum_pimpinellifolium_KP117027	Geneious	CDS	8127	8237	.	+	.	Name=psbI CDS
Solanum_pimpinellifolium_KP117027	Geneious	CDS	61130	61240	.	+	.	Name=psaI CDS
Solanum_pimpinellifolium_KP117027	Geneious	CDS	30334	30438	.	-	.	Name=psbM CDS
Solanum_pimpinellifolium_KP117027	Geneious	CDS	76050	76154	.	+	.	Name=psbT CDS
Solanum_pimpinellifolium_KP117027	Geneious	CDS	67673	67768	.	+	.	Name=petL CDS
Solanum_pimpinellifolium_KP117027	Geneious	CDS	29137	29226	.	+	.	Name=petN CDS
Solanum_pimpinellifolium_KP117027	Geneious	gene	71620	71733	.	-	.	Name=rps12 gene;ID=u2fFyNudrbz1g5tuQ6LkPRKj1P4.1519055571008.773
Solanum_pimpinellifolium_KP117027	Geneious	gene	141286	142079	.	+	.	Name=rps12 gene;ID=u2fFyNudrbz1g5tuQ6LkPRKj1P4.1519055571008.773
Solanum_pimpinellifolium_KP117027	Geneious	gene	71620	71733	.	-	.	Name=rps12 gene;ID=u2fFyNudrbz1g5tuQ6LkPRKj1P4.1519055571008.774
Solanum_pimpinellifolium_KP117027	Geneious	gene	99220	100013	.	-	.	Name=rps12 gene;ID=u2fFyNudrbz1g5tuQ6LkPRKj1P4.1519055571008.774
Solanum_pimpinellifolium_KP117027	Geneious	gene	88174	95010	.	+	.	Name=ycf2 gene
Solanum_pimpinellifolium_KP117027	Geneious	gene	146289	153125	.	-	.	Name=ycf2 gene
Solanum_pimpinellifolium_KP117027	Geneious	gene	125274	130949	.	-	.	Name=ycf1 gene
Solanum_pimpinellifolium_KP117027	Geneious	gene	16756	20922	.	-	.	Name=rpoC2 gene
Solanum_pimpinellifolium_KP117027	Geneious	gene	23884	27096	.	-	.	Name=rpoB gene
Solanum_pimpinellifolium_KP117027	Geneious	gene	105641	108450	.	+	.	Name=rrn23 gene
Solanum_pimpinellifolium_KP117027	Geneious	gene	132849	135658	.	-	.	Name=rrn23 gene
Solanum_pimpinellifolium_KP117027	Geneious	gene	21075	23878	.	-	.	Name=rpoC1 gene
Solanum_pimpinellifolium_KP117027	Geneious	gene	1810	4394	.	-	.	Name=trnK-UUU gene
Solanum_pimpinellifolium_KP117027	Geneious	gene	121090	123314	.	-	.	Name=ndhA gene
Solanum_pimpinellifolium_KP117027	Geneious	gene	40319	42571	.	-	.	Name=psaA gene
Solanum_pimpinellifolium_KP117027	Geneious	gene	111486	113699	.	-	.	Name=ndhF gene
Solanum_pimpinellifolium_KP117027	Geneious	gene	96202	98413	.	-	.	Name=ndhB gene
Solanum_pimpinellifolium_KP117027	Geneious	gene	142886	145097	.	+	.	Name=ndhB gene
Solanum_pimpinellifolium_KP117027	Geneious	gene	38089	40293	.	-	.	Name=psaB gene
Solanum_pimpinellifolium_KP117027	Geneious	gene	71866	73877	.	-	.	Name=clpP gene
Solanum_pimpinellifolium_KP117027	Geneious	gene	43333	45318	.	-	.	Name=ycf3 gene
Solanum_pimpinellifolium_KP117027	Geneious	gene	58869	60383	.	+	.	Name=accD gene
Solanum_pimpinellifolium_KP117027	Geneious	gene	86016	87506	.	-	.	Name=rpl2 gene
Solanum_pimpinellifolium_KP117027	Geneious	gene	2121	3650	.	-	.	Name=matK gene
Solanum_pimpinellifolium_KP117027	Geneious	gene	74322	75848	.	+	.	Name=psbB gene
Solanum_pimpinellifolium_KP117027	Geneious	gene	10218	11741	.	-	.	Name=atpA gene
Solanum_pimpinellifolium_KP117027	Geneious	gene	116921	118423	.	-	.	Name=ndhD gene
Solanum_pimpinellifolium_KP117027	Geneious	gene	101946	103445	.	+	.	Name=rrn16 gene
Solanum_pimpinellifolium_KP117027	Geneious	gene	137854	139353	.	-	.	Name=rrn16 gene
Solanum_pimpinellifolium_KP117027	Geneious	gene	54366	55862	.	-	.	Name=atpB gene
Solanum_pimpinellifolium_KP117027	Geneious	gene	82926	84347	.	-	.	Name=rpl16 gene
Solanum_pimpinellifolium_KP117027	Geneious	gene	153793	155283	.	+	.	Name=rpl2 gene
Solanum_pimpinellifolium_KP117027	Geneious	gene	56676	58109	.	+	.	Name=rbcL gene
Solanum_pimpinellifolium_KP117027	Geneious	gene	76825	78219	.	+	.	Name=petB gene
Solanum_pimpinellifolium_KP117027	Geneious	gene	34627	36012	.	+	.	Name=psbC gene
Solanum_pimpinellifolium_KP117027	Geneious	gene	110350	111468	.	+	.	Name=ycf1 gene
Solanum_pimpinellifolium_KP117027	Geneious	gene	11797	13037	.	-	.	Name=atpF gene
Solanum_pimpinellifolium_KP117027	Geneious	gene	78414	79634	.	+	.	Name=petD gene
Solanum_pimpinellifolium_KP117027	Geneious	gene	123316	124497	.	-	.	Name=ndhH gene
Solanum_pimpinellifolium_KP117027	Geneious	gene	4930	6060	.	-	.	Name=rps16 gene
Solanum_pimpinellifolium_KP117027	Geneious	gene	534	1595	.	-	.	Name=psbA gene
Solanum_pimpinellifolium_KP117027	Geneious	gene	33582	34643	.	+	.	Name=psbD gene
Solanum_pimpinellifolium_KP117027	Geneious	gene	79826	80839	.	-	.	Name=rpoA gene
Solanum_pimpinellifolium_KP117027	Geneious	gene	63879	64841	.	+	.	Name=petA gene
Solanum_pimpinellifolium_KP117027	Geneious	gene	115742	116683	.	+	.	Name=ccsA gene
Solanum_pimpinellifolium_KP117027	Geneious	gene	104604	105487	.	+	.	Name=trnA-UGC gene
Solanum_pimpinellifolium_KP117027	Geneious	gene	135812	136695	.	-	.	Name=trnA-UGC gene
Solanum_pimpinellifolium_KP117027	Geneious	gene	103746	104539	.	+	.	Name=trnI-GAU gene
Solanum_pimpinellifolium_KP117027	Geneious	gene	136760	137553	.	-	.	Name=trnI-GAU gene
Solanum_pimpinellifolium_KP117027	Geneious	gene	9078	9843	.	+	.	Name=trnG-GCC gene
Solanum_pimpinellifolium_KP117027	Geneious	gene	50653	51396	.	-	.	Name=ndhK gene
Solanum_pimpinellifolium_KP117027	Geneious	gene	14840	15583	.	-	.	Name=atpI gene
Solanum_pimpinellifolium_KP117027	Geneious	gene	15820	16530	.	-	.	Name=rps2 gene
Solanum_pimpinellifolium_KP117027	Geneious	gene	62970	63659	.	+	.	Name=cemA gene
Solanum_pimpinellifolium_KP117027	Geneious	gene	52839	53489	.	-	.	Name=trnV-UAC gene
Solanum_pimpinellifolium_KP117027	Geneious	gene	84509	85165	.	-	.	Name=rps3 gene
Solanum_pimpinellifolium_KP117027	Geneious	gene	46608	47213	.	-	.	Name=rps4 gene
Solanum_pimpinellifolium_KP117027	Geneious	gene	48363	48943	.	+	.	Name=trnL-UAA gene
Solanum_pimpinellifolium_KP117027	Geneious	gene	61686	62240	.	+	.	Name=ycf4 gene
Solanum_pimpinellifolium_KP117027	Geneious	gene	119567	120097	.	-	.	Name=ndhG gene
Solanum_pimpinellifolium_KP117027	Geneious	gene	120502	121005	.	-	.	Name=ndhI gene
Solanum_pimpinellifolium_KP117027	Geneious	gene	50071	50547	.	-	.	Name=ndhJ gene
Solanum_pimpinellifolium_KP117027	Geneious	gene	85150	85617	.	-	.	Name=rpl22 gene
Solanum_pimpinellifolium_KP117027	Geneious	gene	98699	99166	.	-	.	Name=rps7 gene
Solanum_pimpinellifolium_KP117027	Geneious	gene	142133	142600	.	+	.	Name=rps7 gene
Solanum_pimpinellifolium_KP117027	Geneious	gene	70425	70811	.	-	.	Name=rpl20 gene
Solanum_pimpinellifolium_KP117027	Geneious	gene	80905	81321	.	-	.	Name=rps11 gene
Solanum_pimpinellifolium_KP117027	Geneious	gene	81861	82265	.	-	.	Name=rps8 gene
Solanum_pimpinellifolium_KP117027	Geneious	gene	53968	54369	.	-	.	Name=atpE gene
Solanum_pimpinellifolium_KP117027	Geneious	gene	82433	82801	.	-	.	Name=rpl14 gene
Solanum_pimpinellifolium_KP117027	Geneious	gene	51387	51749	.	-	.	Name=ndhC gene
Solanum_pimpinellifolium_KP117027	Geneious	gene	137072	137412	.	-	.	Name=ycf68 gene
Solanum_pimpinellifolium_KP117027	Geneious	gene	103887	104225	.	+	.	Name=ycf68 gene
Solanum_pimpinellifolium_KP117027	Geneious	gene	69905	70210	.	+	.	Name=rps18 gene
Solanum_pimpinellifolium_KP117027	Geneious	gene	119038	119343	.	-	.	Name=ndhE gene
Solanum_pimpinellifolium_KP117027	Geneious	gene	37668	37970	.	-	.	Name=rps14 gene
Solanum_pimpinellifolium_KP117027	Geneious	gene	81648	81816	.	-	.	Name=infA gene;Note=Partial sequence%3B internal stop codons
Solanum_pimpinellifolium_KP117027	Geneious	gene	85670	85948	.	-	.	Name=rps19 gene
Solanum_pimpinellifolium_KP117027	Geneious	gene	87525	87806	.	-	.	Name=rpl23 gene
Solanum_pimpinellifolium_KP117027	Geneious	gene	153493	153774	.	+	.	Name=rpl23 gene
Solanum_pimpinellifolium_KP117027	Geneious	gene	95101	95364	.	+	.	Name=ycf15 gene;Note=Internal stop codons
Solanum_pimpinellifolium_KP117027	Geneious	gene	145935	146198	.	-	.	Name=ycf15 gene
Solanum_pimpinellifolium_KP117027	Geneious	gene	124609	124872	.	-	.	Name=rps15 gene
Solanum_pimpinellifolium_KP117027	Geneious	gene	66425	66676	.	-	.	Name=psbE gene
Solanum_pimpinellifolium_KP117027	Geneious	gene	114708	114921	.	+	.	Name=sprA gene
Solanum_pimpinellifolium_KP117027	Geneious	gene	118541	118786	.	-	.	Name=psaC gene
Solanum_pimpinellifolium_KP117027	Geneious	gene	13436	13681	.	-	.	Name=atpH gene
Solanum_pimpinellifolium_KP117027	Geneious	gene	76474	76695	.	+	.	Name=psbH gene
Solanum_pimpinellifolium_KP117027	Geneious	gene	69514	69714	.	+	.	Name=rpl33 gene
Solanum_pimpinellifolium_KP117027	Geneious	gene	36706	36894	.	+	.	Name=psbZ gene
Solanum_pimpinellifolium_KP117027	Geneious	gene	7580	7765	.	+	.	Name=psbK gene
Solanum_pimpinellifolium_KP117027	Geneious	gene	114479	114646	.	+	.	Name=rpl32 gene
Solanum_pimpinellifolium_KP117027	Geneious	gene	68942	69076	.	+	.	Name=psaJ gene
Solanum_pimpinellifolium_KP117027	Geneious	gene	76231	76362	.	-	.	Name=psbN gene
Solanum_pimpinellifolium_KP117027	Geneious	gene	65910	66032	.	-	.	Name=psbJ gene
Solanum_pimpinellifolium_KP117027	Geneious	gene	108911	109031	.	+	.	Name=rrn5 gene
Solanum_pimpinellifolium_KP117027	Geneious	gene	132268	132388	.	-	.	Name=rrn5 gene
Solanum_pimpinellifolium_KP117027	Geneious	gene	66296	66415	.	-	.	Name=psbF gene
Solanum_pimpinellifolium_KP117027	Geneious	gene	66157	66273	.	-	.	Name=psbL gene
Solanum_pimpinellifolium_KP117027	Geneious	gene	67953	68066	.	+	.	Name=petG gene
Solanum_pimpinellifolium_KP117027	Geneious	gene	81423	81536	.	-	.	Name=rpl36 gene
Solanum_pimpinellifolium_KP117027	Geneious	gene	8127	8237	.	+	.	Name=psbI gene
Solanum_pimpinellifolium_KP117027	Geneious	gene	61130	61240	.	+	.	Name=psaI gene
Solanum_pimpinellifolium_KP117027	Geneious	gene	30334	30438	.	-	.	Name=psbM gene
Solanum_pimpinellifolium_KP117027	Geneious	gene	76050	76154	.	+	.	Name=psbT gene
Solanum_pimpinellifolium_KP117027	Geneious	gene	108552	108654	.	+	.	Name=rrn4.5 gene
Solanum_pimpinellifolium_KP117027	Geneious	gene	132645	132747	.	-	.	Name=rrn4.5 gene
Solanum_pimpinellifolium_KP117027	Geneious	gene	67673	67768	.	+	.	Name=petL gene
Solanum_pimpinellifolium_KP117027	Geneious	gene	155351	155442	.	+	.	Name=rps19
Solanum_pimpinellifolium_KP117027	Geneious	gene	36255	36346	.	-	.	Name=trnS-UGA gene
Solanum_pimpinellifolium_KP117027	Geneious	gene	29137	29226	.	+	.	Name=petN gene
Solanum_pimpinellifolium_KP117027	Geneious	gene	8361	8448	.	-	.	Name=trnS-GCU gene
Solanum_pimpinellifolium_KP117027	Geneious	gene	46182	46268	.	+	.	Name=trnS-GGA gene
Solanum_pimpinellifolium_KP117027	Geneious	gene	31700	31783	.	-	.	Name=trnY-GUA gene
Solanum_pimpinellifolium_KP117027	Geneious	gene	95582	95662	.	-	.	Name=trnL-CAA gene
Solanum_pimpinellifolium_KP117027	Geneious	gene	145637	145717	.	+	.	Name=trnL-CAA gene
Solanum_pimpinellifolium_KP117027	Geneious	gene	115559	115638	.	+	.	Name=trnL-UAG gene
Solanum_pimpinellifolium_KP117027	Geneious	gene	2	76	.	-	.	Name=trnH-GUG gene
Solanum_pimpinellifolium_KP117027	Geneious	gene	31518	31591	.	-	.	Name=trnD-GUC gene
Solanum_pimpinellifolium_KP117027	Geneious	gene	37445	37518	.	-	.	Name=trnfM-CAU gene
Solanum_pimpinellifolium_KP117027	Geneious	gene	68198	68271	.	-	.	Name=trnW-CCA gene
Solanum_pimpinellifolium_KP117027	Geneious	gene	68436	68509	.	-	.	Name=trnP-UGG gene
Solanum_pimpinellifolium_KP117027	Geneious	gene	87972	88045	.	-	.	Name=trnI-CAU gene
Solanum_pimpinellifolium_KP117027	Geneious	gene	109294	109367	.	+	.	Name=trnR-ACG gene
Solanum_pimpinellifolium_KP117027	Geneious	gene	131932	132005	.	-	.	Name=trnR-ACG gene
Solanum_pimpinellifolium_KP117027	Geneious	gene	153254	153327	.	+	.	Name=trnI-CAU gene
Solanum_pimpinellifolium_KP117027	Geneious	gene	101647	101718	.	+	.	Name=trnV-GAC gene
Solanum_pimpinellifolium_KP117027	Geneious	gene	31843	31915	.	-	.	Name=trnE-UUC gene
Solanum_pimpinellifolium_KP117027	Geneious	gene	47570	47642	.	-	.	Name=trnT-UGU gene
Solanum_pimpinellifolium_KP117027	Geneious	gene	49351	49423	.	+	.	Name=trnF-GAA gene
Solanum_pimpinellifolium_KP117027	Geneious	gene	53672	53744	.	+	.	Name=trnM-CAU gene
Solanum_pimpinellifolium_KP117027	Geneious	gene	32328	32399	.	+	.	Name=trnT-GGU gene
Solanum_pimpinellifolium_KP117027	Geneious	gene	7141	7212	.	-	.	Name=trnQ-UUG gene
Solanum_pimpinellifolium_KP117027	Geneious	gene	10022	10093	.	+	.	Name=trnR-UCU gene
Solanum_pimpinellifolium_KP117027	Geneious	gene	28417	28488	.	+	.	Name=trnC-GCA gene
Solanum_pimpinellifolium_KP117027	Geneious	gene	109950	110021	.	-	.	Name=trnN-GUU gene
Solanum_pimpinellifolium_KP117027	Geneious	gene	131278	131349	.	+	.	Name=trnN-GUU gene
Solanum_pimpinellifolium_KP117027	Geneious	gene	139581	139652	.	-	.	Name=trnV-GAC gene
Solanum_pimpinellifolium_KP117027	Geneious	gene	37170	37240	.	+	.	Name=trnG-UCC gene
