# Supplementary material for: The chloroplast genome sequence of bittersweet (Solanum dulcamara): Plastid genome structure evolution in Solanaceae
Source: PLoS One. 2018 Apr 25;13(4):e0196069. doi: 10.1371/journal.pone.0196069 (PMC5919006; doi:10.1371/journal.pone.0196069)
Supplement: S5 Data — (ZIP) [file pone.0196069.s005.zip › Reannotation_GB/Solanum tuberosum_NC_008096.gff]

##gff-version 3
##source-version geneious 9.1.7
Solanum%20tuberosum_NC_008096	Geneious	region	1	155296	.	+	0	Is_circular=true
Solanum_tuberosum_NC_008096	Geneious	misc_RNA	114566	114790	.	+	.	Name=sprA
Solanum_tuberosum_NC_008096	Geneious	repeat_region	85738	111330	.	+	.	Name=IRB
Solanum_tuberosum_NC_008096	Geneious	repeat_region	129704	155296	.	-	.	Name=IRA
Solanum_tuberosum_NC_008096	Geneious	STS	105518	105850	.	+	.	Name=RGC160
Solanum_tuberosum_NC_008096	Geneious	STS	135184	135516	.	+	.	Name=RGC160
Solanum_tuberosum_NC_008096	Geneious	STS	108413	108562	.	+	.	Name=agga182
Solanum_tuberosum_NC_008096	Geneious	STS	132472	132621	.	+	.	Name=agga182
Solanum_tuberosum_NC_008096	Geneious	rep_origin	110955	111197	.	+	.	Name=oriB rep origin
Solanum_tuberosum_NC_008096	Geneious	rep_origin	129837	130079	.	+	.	Name=oriB rep origin
Solanum_tuberosum_NC_008096	Geneious	rep_origin	103814	103895	.	+	.	Name=oriA rep origin
Solanum_tuberosum_NC_008096	Geneious	rep_origin	137139	137220	.	+	.	Name=oriA rep origin
Solanum_tuberosum_NC_008096	Geneious	misc_feature	1	85737	.	+	.	Name=LSC
Solanum_tuberosum_NC_008096	Geneious	misc_feature	111331	129703	.	+	.	Name=SSC
Solanum_tuberosum_NC_008096	Geneious	misc_feature	14302	14813	.	+	.	Name=ars2
Solanum_tuberosum_NC_008096	Geneious	misc_feature	111330	111331	.	+	.	Name=JSB%3B junction IRB-SSC
Solanum_tuberosum_NC_008096	Geneious	misc_feature	112118	112467	.	+	.	Name=ars1
Solanum_tuberosum_NC_008096	Geneious	misc_feature	85737	85738	.	+	.	Name=JLB%3B junction LSC-IRB
Solanum_tuberosum_NC_008096	Geneious	misc_feature	129703	129704	.	+	.	Name=JSA%3B junction SSC-IRA
Solanum_tuberosum_NC_008096	Geneious	rRNA	105491	108300	.	+	.	Name=23S rRNA
Solanum_tuberosum_NC_008096	Geneious	rRNA	132734	135543	.	-	.	Name=23S rRNA
Solanum_tuberosum_NC_008096	Geneious	rRNA	101797	103296	.	+	.	Name=16S rRNA
Solanum_tuberosum_NC_008096	Geneious	rRNA	137738	139237	.	-	.	Name=16S rRNA
Solanum_tuberosum_NC_008096	Geneious	rRNA	108761	108881	.	+	.	Name=5S rRNA
Solanum_tuberosum_NC_008096	Geneious	rRNA	132153	132273	.	-	.	Name=5S rRNA
Solanum_tuberosum_NC_008096	Geneious	rRNA	108402	108504	.	+	.	Name=4.5S rRNA
Solanum_tuberosum_NC_008096	Geneious	rRNA	132530	132632	.	-	.	Name=4.5S rRNA
Solanum_tuberosum_NC_008096	Geneious	intron	1860	4371	.	-	.	Name=trnK intron
Solanum_tuberosum_NC_008096	Geneious	intron	121492	122649	.	-	.	Name=ndhA intron 1
Solanum_tuberosum_NC_008096	Geneious	intron	83200	84213	.	-	.	Name=rpl16 intron 1
Solanum_tuberosum_NC_008096	Geneious	intron	5300	6154	.	-	.	Name=rps16 intron
Solanum_tuberosum_NC_008096	Geneious	intron	72877	73665	.	-	.	Name=clpP intron 1
Solanum_tuberosum_NC_008096	Geneious	intron	43631	44380	.	-	.	Name=ycf3 intron 2
Solanum_tuberosum_NC_008096	Geneious	intron	104492	105302	.	+	.	Name=tRNA-Ala (UGC) intron 1
Solanum_tuberosum_NC_008096	Geneious	intron	135732	136542	.	-	.	Name=trnA intron
Solanum_tuberosum_NC_008096	Geneious	intron	78287	79025	.	+	.	Name=petD intron 1
Solanum_tuberosum_NC_008096	Geneious	intron	76688	77434	.	+	.	Name=petB intron 1
Solanum_tuberosum_NC_008096	Geneious	intron	44611	45337	.	-	.	Name=ycf3 intron 1
Solanum_tuberosum_NC_008096	Geneious	intron	22836	23572	.	-	.	Name=rpoC1 intron
Solanum_tuberosum_NC_008096	Geneious	intron	12343	13035	.	-	.	Name=atpF intron 1
Solanum_tuberosum_NC_008096	Geneious	intron	103633	104354	.	+	.	Name=trnI intron
Solanum_tuberosum_NC_008096	Geneious	intron	136680	137401	.	-	.	Name=trnI intron
Solanum_tuberosum_NC_008096	Geneious	intron	9208	9899	.	+	.	Name=trnG intron
Solanum_tuberosum_NC_008096	Geneious	intron	96829	97507	.	-	.	Name=ndhB intron 1
Solanum_tuberosum_NC_008096	Geneious	intron	143527	144205	.	+	.	Name=ndhB intron
Solanum_tuberosum_NC_008096	Geneious	intron	86308	86973	.	-	.	Name=rpl2 intron 1
Solanum_tuberosum_NC_008096	Geneious	intron	154061	154726	.	+	.	Name=rpl2 intron 1
Solanum_tuberosum_NC_008096	Geneious	intron	71965	72584	.	-	.	Name=clpP intron 2
Solanum_tuberosum_NC_008096	Geneious	intron	52731	53301	.	-	.	Name=trnV intron 1
Solanum_tuberosum_NC_008096	Geneious	intron	99117	99652	.	-	.	Name=rps12 intron 2
Solanum_tuberosum_NC_008096	Geneious	intron	141382	141917	.	+	.	Name=rps12 intron 2
Solanum_tuberosum_NC_008096	Geneious	intron	48494	48990	.	+	.	Name=trnL-UAA intron
Solanum_tuberosum_NC_008096	Geneious	tRNA	4372	4408	.	-	.	Name=trnK-UUU tRNA;ID=u2fFyNudrbz1g5tuQ6LkPRKj1P4.1519055573652.775
Solanum_tuberosum_NC_008096	Geneious	tRNA	1825	1859	.	-	.	Name=trnK-UUU tRNA;ID=u2fFyNudrbz1g5tuQ6LkPRKj1P4.1519055573652.775
Solanum_tuberosum_NC_008096	Geneious	tRNA	104454	104491	.	+	.	Name=trnA-UGC;ID=u2fFyNudrbz1g5tuQ6LkPRKj1P4.1519055573652.776
Solanum_tuberosum_NC_008096	Geneious	tRNA	105303	105337	.	+	.	Name=trnA-UGC;ID=u2fFyNudrbz1g5tuQ6LkPRKj1P4.1519055573652.776
Solanum_tuberosum_NC_008096	Geneious	tRNA	136543	136580	.	-	.	Name=trnA-UGC;ID=u2fFyNudrbz1g5tuQ6LkPRKj1P4.1519055573652.777
Solanum_tuberosum_NC_008096	Geneious	tRNA	135697	135731	.	-	.	Name=trnA-UGC;ID=u2fFyNudrbz1g5tuQ6LkPRKj1P4.1519055573652.777
Solanum_tuberosum_NC_008096	Geneious	tRNA	103596	103632	.	+	.	Name=trnI-GAU;ID=u2fFyNudrbz1g5tuQ6LkPRKj1P4.1519055573652.778
Solanum_tuberosum_NC_008096	Geneious	tRNA	104355	104389	.	+	.	Name=trnI-GAU;ID=u2fFyNudrbz1g5tuQ6LkPRKj1P4.1519055573652.778
Solanum_tuberosum_NC_008096	Geneious	tRNA	137402	137438	.	-	.	Name=trnI-GAU tRNA;ID=u2fFyNudrbz1g5tuQ6LkPRKj1P4.1519055573652.779
Solanum_tuberosum_NC_008096	Geneious	tRNA	136645	136680	.	-	.	Name=trnI-GAU tRNA;ID=u2fFyNudrbz1g5tuQ6LkPRKj1P4.1519055573652.779
Solanum_tuberosum_NC_008096	Geneious	tRNA	9185	9207	.	+	.	Name=trnG-UCC tRNA;ID=u2fFyNudrbz1g5tuQ6LkPRKj1P4.1519055573652.780
Solanum_tuberosum_NC_008096	Geneious	tRNA	9900	9947	.	+	.	Name=trnG-UCC tRNA;ID=u2fFyNudrbz1g5tuQ6LkPRKj1P4.1519055573652.780
Solanum_tuberosum_NC_008096	Geneious	tRNA	53302	53346	.	-	.	Name=trnV-UAC;ID=u2fFyNudrbz1g5tuQ6LkPRKj1P4.1519055573652.781
Solanum_tuberosum_NC_008096	Geneious	tRNA	52696	52730	.	-	.	Name=trnV-UAC;ID=u2fFyNudrbz1g5tuQ6LkPRKj1P4.1519055573652.781
Solanum_tuberosum_NC_008096	Geneious	tRNA	48459	48493	.	+	.	Name=trnL-UAA;ID=u2fFyNudrbz1g5tuQ6LkPRKj1P4.1519055573652.782
Solanum_tuberosum_NC_008096	Geneious	tRNA	48991	49039	.	+	.	Name=trnL-UAA;ID=u2fFyNudrbz1g5tuQ6LkPRKj1P4.1519055573652.782
Solanum_tuberosum_NC_008096	Geneious	tRNA	36399	36490	.	-	.	Name=trnS-UGA tRNA
Solanum_tuberosum_NC_008096	Geneious	tRNA	8455	8542	.	-	.	Name=trnS-GCU tRNA
Solanum_tuberosum_NC_008096	Geneious	tRNA	46313	46399	.	+	.	Name=trnS-GGA tRNA
Solanum_tuberosum_NC_008096	Geneious	tRNA	31849	31932	.	-	.	Name=trnY-GUA tRNA
Solanum_tuberosum_NC_008096	Geneious	tRNA	95453	95533	.	-	.	Name=trnL-CAA tRNA
Solanum_tuberosum_NC_008096	Geneious	tRNA	145501	145581	.	+	.	Name=trnL-CAA tRNA
Solanum_tuberosum_NC_008096	Geneious	tRNA	115430	115509	.	+	.	Name=trnL-UAG tRNA
Solanum_tuberosum_NC_008096	Geneious	tRNA	31	105	.	-	.	Name=trnH-GUG tRNA
Solanum_tuberosum_NC_008096	Geneious	tRNA	31667	31740	.	-	.	Name=trnD-GUC tRNA
Solanum_tuberosum_NC_008096	Geneious	tRNA	37589	37662	.	-	.	Name=trnfM-CAU tRNA
Solanum_tuberosum_NC_008096	Geneious	tRNA	68096	68169	.	-	.	Name=trnW-CCA tRNA
Solanum_tuberosum_NC_008096	Geneious	tRNA	68334	68407	.	-	.	Name=trnP-UGG tRNA
Solanum_tuberosum_NC_008096	Geneious	tRNA	87830	87903	.	-	.	Name=trnI-CAU tRNA
Solanum_tuberosum_NC_008096	Geneious	tRNA	109145	109218	.	+	.	Name=trnR-ACG tRNA
Solanum_tuberosum_NC_008096	Geneious	tRNA	131816	131889	.	-	.	Name=trnR-ACG tRNA
Solanum_tuberosum_NC_008096	Geneious	tRNA	153131	153204	.	+	.	Name=trnI-CAU tRNA
Solanum_tuberosum_NC_008096	Geneious	tRNA	101498	101569	.	+	.	Name=trnV-GAC tRNA
Solanum_tuberosum_NC_008096	Geneious	tRNA	31992	32064	.	-	.	Name=trnE-UUC tRNA
Solanum_tuberosum_NC_008096	Geneious	tRNA	47702	47774	.	-	.	Name=trnT-UGU tRNA
Solanum_tuberosum_NC_008096	Geneious	tRNA	49446	49518	.	+	.	Name=trnF-GAA tRNA
Solanum_tuberosum_NC_008096	Geneious	tRNA	53529	53601	.	+	.	Name=trnM-CAU tRNA
Solanum_tuberosum_NC_008096	Geneious	tRNA	32483	32554	.	+	.	Name=trnT-GGU tRNA
Solanum_tuberosum_NC_008096	Geneious	tRNA	7261	7332	.	-	.	Name=trnQ-UUG tRNA
Solanum_tuberosum_NC_008096	Geneious	tRNA	10159	10230	.	+	.	Name=trnR-UCU tRNA
Solanum_tuberosum_NC_008096	Geneious	tRNA	28557	28628	.	+	.	Name=trnC-GCA tRNA
Solanum_tuberosum_NC_008096	Geneious	tRNA	109800	109871	.	-	.	Name=trnN-GUU tRNA
Solanum_tuberosum_NC_008096	Geneious	tRNA	131163	131234	.	+	.	Name=trnN-GUU tRNA
Solanum_tuberosum_NC_008096	Geneious	tRNA	139465	139536	.	-	.	Name=trnV-GAC tRNA
Solanum_tuberosum_NC_008096	Geneious	tRNA	37314	37384	.	+	.	Name=trnG-GCC tRNA
Solanum_tuberosum_NC_008096	Geneious	exon	21222	22835	.	-	.	Name=rpoC1 exon 2
Solanum_tuberosum_NC_008096	Geneious	exon	97508	98284	.	-	.	Name=ndhB exon 1
Solanum_tuberosum_NC_008096	Geneious	exon	142750	143526	.	+	.	Name=ndhB exon 1
Solanum_tuberosum_NC_008096	Geneious	exon	96073	96828	.	-	.	Name=ndhB exon 2
Solanum_tuberosum_NC_008096	Geneious	exon	144206	144961	.	+	.	Name=ndhB exon 2
Solanum_tuberosum_NC_008096	Geneious	exon	77435	78076	.	+	.	Name=petB exon 2
Solanum_tuberosum_NC_008096	Geneious	exon	122650	123202	.	-	.	Name=ndhA exon 1
Solanum_tuberosum_NC_008096	Geneious	exon	120953	121491	.	-	.	Name=ndhA exon 2
Solanum_tuberosum_NC_008096	Geneious	exon	85874	86307	.	-	.	Name=rpl2 exon 2
Solanum_tuberosum_NC_008096	Geneious	exon	79026	79500	.	+	.	Name=petD exon 2
Solanum_tuberosum_NC_008096	Geneious	exon	23573	24025	.	-	.	Name=rpoC1 exon 1
Solanum_tuberosum_NC_008096	Geneious	exon	154727	155160	.	+	.	Name=rpl2 exon 2
Solanum_tuberosum_NC_008096	Geneious	exon	11933	12342	.	-	.	Name=atpF exon 2
Solanum_tuberosum_NC_008096	Geneious	exon	82804	83199	.	-	.	Name=rpl16 exon 2
Solanum_tuberosum_NC_008096	Geneious	exon	86974	87364	.	-	.	Name=rpl2 exon 1
Solanum_tuberosum_NC_008096	Geneious	exon	153670	154060	.	+	.	Name=rpl2 exon 1
Solanum_tuberosum_NC_008096	Geneious	exon	72585	72876	.	-	.	Name=clpP exon 2
Solanum_tuberosum_NC_008096	Geneious	exon	5073	5299	.	-	.	Name=rps16 exon 2
Solanum_tuberosum_NC_008096	Geneious	exon	71731	71964	.	-	.	Name=clpP exon 3
Solanum_tuberosum_NC_008096	Geneious	exon	99653	99884	.	-	.	Name=rps12 exon 2
Solanum_tuberosum_NC_008096	Geneious	exon	141150	141381	.	+	.	Name=rps12 exon 1
Solanum_tuberosum_NC_008096	Geneious	exon	44381	44610	.	-	.	Name=ycf3 exon 2
Solanum_tuberosum_NC_008096	Geneious	exon	43478	43630	.	-	.	Name=ycf3 exon 3
Solanum_tuberosum_NC_008096	Geneious	exon	13036	13180	.	-	.	Name=atpF exon 1
Solanum_tuberosum_NC_008096	Geneious	exon	45338	45461	.	-	.	Name=ycf3 exon 1
Solanum_tuberosum_NC_008096	Geneious	exon	71485	71598	.	-	.	Name=rps12 exon 1
Solanum_tuberosum_NC_008096	Geneious	exon	73666	73736	.	-	.	Name=clpP exon 1
Solanum_tuberosum_NC_008096	Geneious	exon	53302	53346	.	-	.	Name=trnV-UAC exon2
Solanum_tuberosum_NC_008096	Geneious	exon	48991	49039	.	+	.	Name=trnL-UAA exon1
Solanum_tuberosum_NC_008096	Geneious	exon	9900	9947	.	+	.	Name=trnG exon1
Solanum_tuberosum_NC_008096	Geneious	exon	6155	6194	.	-	.	Name=rps16 exon 1
Solanum_tuberosum_NC_008096	Geneious	exon	104454	104491	.	+	.	Name=trnA-UGC exon1
Solanum_tuberosum_NC_008096	Geneious	exon	136543	136580	.	-	.	Name=trnA exon 1
Solanum_tuberosum_NC_008096	Geneious	exon	4372	4408	.	-	.	Name=trnK exon 1
Solanum_tuberosum_NC_008096	Geneious	exon	103596	103632	.	+	.	Name=trnI-GAU exon 1
Solanum_tuberosum_NC_008096	Geneious	exon	137402	137438	.	-	.	Name=trnI exon 1
Solanum_tuberosum_NC_008096	Geneious	exon	1825	1859	.	-	.	Name=trnK exon 2
Solanum_tuberosum_NC_008096	Geneious	exon	48459	48493	.	+	.	Name=trnL-UAA exon2
Solanum_tuberosum_NC_008096	Geneious	exon	52696	52730	.	-	.	Name=trnV-UAC exon1
Solanum_tuberosum_NC_008096	Geneious	exon	104355	104389	.	+	.	Name=trnI-GAU exon2
Solanum_tuberosum_NC_008096	Geneious	exon	105303	105337	.	+	.	Name=trnA-UGC exon2
Solanum_tuberosum_NC_008096	Geneious	exon	135697	135731	.	-	.	Name=trnA exon 2
Solanum_tuberosum_NC_008096	Geneious	exon	136645	136679	.	-	.	Name=trnI exon 2
Solanum_tuberosum_NC_008096	Geneious	exon	99091	99116	.	-	.	Name=rps12 exon 3
Solanum_tuberosum_NC_008096	Geneious	exon	141918	141943	.	+	.	Name=rps12 exon 2
Solanum_tuberosum_NC_008096	Geneious	exon	9185	9207	.	+	.	Name=trnG exon 2
Solanum_tuberosum_NC_008096	Geneious	exon	84214	84222	.	-	.	Name=rpl16 exon 1
Solanum_tuberosum_NC_008096	Geneious	exon	78279	78286	.	+	.	Name=petD exon 1
Solanum_tuberosum_NC_008096	Geneious	exon	76682	76687	.	+	.	Name=petB exon 1
Solanum_tuberosum_NC_008096	Geneious	CDS	71485	71598	.	-	.	Name=rps12 CDS;ID=u2fFyNudrbz1g5tuQ6LkPRKj1P4.1519055573653.783
Solanum_tuberosum_NC_008096	Geneious	CDS	141150	141381	.	+	.	Name=rps12 CDS;ID=u2fFyNudrbz1g5tuQ6LkPRKj1P4.1519055573653.783
Solanum_tuberosum_NC_008096	Geneious	CDS	141918	141943	.	+	.	Name=rps12 CDS;ID=u2fFyNudrbz1g5tuQ6LkPRKj1P4.1519055573653.783
Solanum_tuberosum_NC_008096	Geneious	CDS	71485	71598	.	-	.	Name=rps12 CDS;ID=u2fFyNudrbz1g5tuQ6LkPRKj1P4.1519055573653.784
Solanum_tuberosum_NC_008096	Geneious	CDS	99653	99884	.	-	.	Name=rps12 CDS;ID=u2fFyNudrbz1g5tuQ6LkPRKj1P4.1519055573653.784
Solanum_tuberosum_NC_008096	Geneious	CDS	99091	99116	.	-	.	Name=rps12 CDS;ID=u2fFyNudrbz1g5tuQ6LkPRKj1P4.1519055573653.784
Solanum_tuberosum_NC_008096	Geneious	CDS	146206	153042	.	-	.	Name=ycf2 CDS
Solanum_tuberosum_NC_008096	Geneious	CDS	87992	94828	.	+	.	Name=ycf2 CDS
Solanum_tuberosum_NC_008096	Geneious	CDS	125162	130825	.	-	.	Name=ycf1 CDS
Solanum_tuberosum_NC_008096	Geneious	CDS	16903	21069	.	-	.	Name=rpoC2 CDS
Solanum_tuberosum_NC_008096	Geneious	CDS	24031	27243	.	-	.	Name=rpoB CDS
Solanum_tuberosum_NC_008096	Geneious	CDS	23573	24025	.	-	.	Name=rpoC1 CDS;ID=u2fFyNudrbz1g5tuQ6LkPRKj1P4.1519055573654.785
Solanum_tuberosum_NC_008096	Geneious	CDS	21222	22835	.	-	.	Name=rpoC1 CDS;ID=u2fFyNudrbz1g5tuQ6LkPRKj1P4.1519055573654.785
Solanum_tuberosum_NC_008096	Geneious	CDS	111329	113548	.	-	.	Name=ndhF CDS
Solanum_tuberosum_NC_008096	Geneious	CDS	122650	123202	.	-	.	Name=ndhA CDS;ID=u2fFyNudrbz1g5tuQ6LkPRKj1P4.1519055573654.786
Solanum_tuberosum_NC_008096	Geneious	CDS	120953	121491	.	-	.	Name=ndhA CDS;ID=u2fFyNudrbz1g5tuQ6LkPRKj1P4.1519055573654.786
Solanum_tuberosum_NC_008096	Geneious	CDS	40463	42715	.	-	.	Name=psaA CDS
Solanum_tuberosum_NC_008096	Geneious	CDS	97508	98284	.	-	.	Name=ndhB CDS;ID=u2fFyNudrbz1g5tuQ6LkPRKj1P4.1519055573654.787
Solanum_tuberosum_NC_008096	Geneious	CDS	96073	96828	.	-	.	Name=ndhB CDS;ID=u2fFyNudrbz1g5tuQ6LkPRKj1P4.1519055573654.787
Solanum_tuberosum_NC_008096	Geneious	CDS	142750	143526	.	+	.	Name=ndhB CDS;ID=u2fFyNudrbz1g5tuQ6LkPRKj1P4.1519055573654.788
Solanum_tuberosum_NC_008096	Geneious	CDS	144206	144961	.	+	.	Name=ndhB CDS;ID=u2fFyNudrbz1g5tuQ6LkPRKj1P4.1519055573654.788
Solanum_tuberosum_NC_008096	Geneious	CDS	38233	40437	.	-	.	Name=psaB CDS
Solanum_tuberosum_NC_008096	Geneious	CDS	73666	73736	.	-	.	Name=clpP CDS;ID=u2fFyNudrbz1g5tuQ6LkPRKj1P4.1519055573654.789
Solanum_tuberosum_NC_008096	Geneious	CDS	72585	72876	.	-	.	Name=clpP CDS;ID=u2fFyNudrbz1g5tuQ6LkPRKj1P4.1519055573654.789
Solanum_tuberosum_NC_008096	Geneious	CDS	71731	71964	.	-	.	Name=clpP CDS;ID=u2fFyNudrbz1g5tuQ6LkPRKj1P4.1519055573654.789
Solanum_tuberosum_NC_008096	Geneious	CDS	45338	45461	.	-	.	Name=ycf3 CDS;ID=u2fFyNudrbz1g5tuQ6LkPRKj1P4.1519055573654.790
Solanum_tuberosum_NC_008096	Geneious	CDS	44381	44610	.	-	.	Name=ycf3 CDS;ID=u2fFyNudrbz1g5tuQ6LkPRKj1P4.1519055573654.790
Solanum_tuberosum_NC_008096	Geneious	CDS	43478	43630	.	-	.	Name=ycf3 CDS;ID=u2fFyNudrbz1g5tuQ6LkPRKj1P4.1519055573654.790
Solanum_tuberosum_NC_008096	Geneious	CDS	58708	60231	.	+	.	Name=accD CDS
Solanum_tuberosum_NC_008096	Geneious	CDS	86974	87364	.	-	.	Name=rpl2 CDS;ID=u2fFyNudrbz1g5tuQ6LkPRKj1P4.1519055573654.791
Solanum_tuberosum_NC_008096	Geneious	CDS	85874	86307	.	-	.	Name=rpl2 CDS;ID=u2fFyNudrbz1g5tuQ6LkPRKj1P4.1519055573654.791
Solanum_tuberosum_NC_008096	Geneious	CDS	2136	3665	.	-	.	Name=matK CDS
Solanum_tuberosum_NC_008096	Geneious	CDS	74183	75709	.	+	.	Name=psbB CDS
Solanum_tuberosum_NC_008096	Geneious	CDS	10355	11878	.	-	.	Name=atpA CDS
Solanum_tuberosum_NC_008096	Geneious	CDS	116790	118292	.	-	.	Name=ndhD CDS
Solanum_tuberosum_NC_008096	Geneious	CDS	54221	55717	.	-	.	Name=atpB CDS
Solanum_tuberosum_NC_008096	Geneious	CDS	84214	84222	.	-	.	Name=rpl16 CDS;ID=u2fFyNudrbz1g5tuQ6LkPRKj1P4.1519055573654.792
Solanum_tuberosum_NC_008096	Geneious	CDS	82804	83199	.	-	.	Name=rpl16 CDS;ID=u2fFyNudrbz1g5tuQ6LkPRKj1P4.1519055573654.792
Solanum_tuberosum_NC_008096	Geneious	CDS	153670	154060	.	+	.	Name=rpl2 CDS;ID=u2fFyNudrbz1g5tuQ6LkPRKj1P4.1519055573654.793
Solanum_tuberosum_NC_008096	Geneious	CDS	154727	155160	.	+	.	Name=rpl2 CDS;ID=u2fFyNudrbz1g5tuQ6LkPRKj1P4.1519055573654.793
Solanum_tuberosum_NC_008096	Geneious	CDS	56531	57964	.	+	.	Name=rbcL CDS
Solanum_tuberosum_NC_008096	Geneious	CDS	76682	76687	.	+	.	Name=petB CDS;ID=u2fFyNudrbz1g5tuQ6LkPRKj1P4.1519055573655.794
Solanum_tuberosum_NC_008096	Geneious	CDS	77435	78076	.	+	.	Name=petB CDS;ID=u2fFyNudrbz1g5tuQ6LkPRKj1P4.1519055573655.794
Solanum_tuberosum_NC_008096	Geneious	CDS	34772	36157	.	+	.	Name=psbC CDS
Solanum_tuberosum_NC_008096	Geneious	CDS	13036	13180	.	-	.	Name=atpF CDS;ID=u2fFyNudrbz1g5tuQ6LkPRKj1P4.1519055573655.795
Solanum_tuberosum_NC_008096	Geneious	CDS	11933	12342	.	-	.	Name=atpF CDS;ID=u2fFyNudrbz1g5tuQ6LkPRKj1P4.1519055573655.795
Solanum_tuberosum_NC_008096	Geneious	CDS	78279	78286	.	+	.	Name=petD CDS;ID=u2fFyNudrbz1g5tuQ6LkPRKj1P4.1519055573655.796
Solanum_tuberosum_NC_008096	Geneious	CDS	79026	79500	.	+	.	Name=petD CDS;ID=u2fFyNudrbz1g5tuQ6LkPRKj1P4.1519055573655.796
Solanum_tuberosum_NC_008096	Geneious	CDS	123204	124385	.	-	.	Name=ndhH CDS
Solanum_tuberosum_NC_008096	Geneious	CDS	6155	6194	.	-	.	Name=rps16 CDS;ID=u2fFyNudrbz1g5tuQ6LkPRKj1P4.1519055573655.797
Solanum_tuberosum_NC_008096	Geneious	CDS	5073	5299	.	-	.	Name=rps16 CDS;ID=u2fFyNudrbz1g5tuQ6LkPRKj1P4.1519055573655.797
Solanum_tuberosum_NC_008096	Geneious	CDS	549	1610	.	-	.	Name=psbA CDS
Solanum_tuberosum_NC_008096	Geneious	CDS	33727	34788	.	+	.	Name=psbD CDS
Solanum_tuberosum_NC_008096	Geneious	CDS	79692	80705	.	-	.	Name=rpoA CDS
Solanum_tuberosum_NC_008096	Geneious	CDS	63761	64723	.	+	.	Name=petA CDS
Solanum_tuberosum_NC_008096	Geneious	CDS	115613	116554	.	+	.	Name=ccsA CDS
Solanum_tuberosum_NC_008096	Geneious	CDS	50738	51481	.	-	.	Name=ndhK CDS
Solanum_tuberosum_NC_008096	Geneious	CDS	14987	15730	.	-	.	Name=atpI CDS
Solanum_tuberosum_NC_008096	Geneious	CDS	15967	16677	.	-	.	Name=rps2 CDS
Solanum_tuberosum_NC_008096	Geneious	CDS	62852	63541	.	+	.	Name=cemA CDS
Solanum_tuberosum_NC_008096	Geneious	CDS	84367	85023	.	-	.	Name=rps3 CDS
Solanum_tuberosum_NC_008096	Geneious	CDS	46739	47344	.	-	.	Name=rps4 CDS
Solanum_tuberosum_NC_008096	Geneious	CDS	61532	62086	.	+	.	Name=ycf4 CDS
Solanum_tuberosum_NC_008096	Geneious	CDS	119436	119966	.	-	.	Name=ndhG CDS
Solanum_tuberosum_NC_008096	Geneious	CDS	120365	120868	.	-	.	Name=ndhI CDS
Solanum_tuberosum_NC_008096	Geneious	CDS	50156	50632	.	-	.	Name=ndhJ CDS
Solanum_tuberosum_NC_008096	Geneious	CDS	85008	85475	.	-	.	Name=rpl22 CDS
Solanum_tuberosum_NC_008096	Geneious	CDS	98570	99037	.	-	.	Name=rps7 CDS
Solanum_tuberosum_NC_008096	Geneious	CDS	141997	142464	.	+	.	Name=rps7 CDS
Solanum_tuberosum_NC_008096	Geneious	CDS	70334	70720	.	-	.	Name=rpl20 CDS
Solanum_tuberosum_NC_008096	Geneious	CDS	80771	81187	.	-	.	Name=rps11 CDS
Solanum_tuberosum_NC_008096	Geneious	CDS	81734	82138	.	-	.	Name=rps8 CDS
Solanum_tuberosum_NC_008096	Geneious	CDS	53823	54224	.	-	.	Name=atpE CDS
Solanum_tuberosum_NC_008096	Geneious	CDS	82306	82674	.	-	.	Name=rpl14 CDS
Solanum_tuberosum_NC_008096	Geneious	CDS	51472	51834	.	-	.	Name=ndhC CDS
Solanum_tuberosum_NC_008096	Geneious	CDS	69799	70104	.	+	.	Name=rps18 CDS
Solanum_tuberosum_NC_008096	Geneious	CDS	118907	119212	.	-	.	Name=ndhE CDS
Solanum_tuberosum_NC_008096	Geneious	CDS	37812	38114	.	-	.	Name=rps14 CDS
Solanum_tuberosum_NC_008096	Geneious	CDS	85528	85806	.	-	.	Name=rps19 CDS
Solanum_tuberosum_NC_008096	Geneious	CDS	87383	87664	.	-	.	Name=rpl23 CDS
Solanum_tuberosum_NC_008096	Geneious	CDS	153370	153651	.	+	.	Name=rpl23 CDS
Solanum_tuberosum_NC_008096	Geneious	CDS	124497	124760	.	-	.	Name=rps15 CDS
Solanum_tuberosum_NC_008096	Geneious	CDS	66330	66581	.	-	.	Name=psbE CDS
Solanum_tuberosum_NC_008096	Geneious	CDS	118410	118655	.	-	.	Name=psaC CDS
Solanum_tuberosum_NC_008096	Geneious	CDS	13582	13827	.	-	.	Name=atpH CDS
Solanum_tuberosum_NC_008096	Geneious	CDS	76331	76552	.	+	.	Name=psbH CDS
Solanum_tuberosum_NC_008096	Geneious	CDS	69412	69612	.	+	.	Name=rpl33 CDS
Solanum_tuberosum_NC_008096	Geneious	CDS	36850	37038	.	+	.	Name=psbZ CDS
Solanum_tuberosum_NC_008096	Geneious	CDS	7678	7863	.	+	.	Name=psbK CDS
Solanum_tuberosum_NC_008096	Geneious	CDS	114333	114500	.	+	.	Name=rpl32 CDS
Solanum_tuberosum_NC_008096	Geneious	CDS	68840	68968	.	+	.	Name=psaJ CDS
Solanum_tuberosum_NC_008096	Geneious	CDS	76088	76219	.	-	.	Name=psbN CDS
Solanum_tuberosum_NC_008096	Geneious	CDS	65815	65937	.	-	.	Name=psbJ CDS
Solanum_tuberosum_NC_008096	Geneious	CDS	66201	66320	.	-	.	Name=psbF CDS
Solanum_tuberosum_NC_008096	Geneious	CDS	66062	66178	.	-	.	Name=psbL CDS
Solanum_tuberosum_NC_008096	Geneious	CDS	67851	67964	.	+	.	Name=petG CDS
Solanum_tuberosum_NC_008096	Geneious	CDS	81289	81402	.	-	.	Name=rpl36 CDS
Solanum_tuberosum_NC_008096	Geneious	CDS	8223	8333	.	+	.	Name=psbI CDS
Solanum_tuberosum_NC_008096	Geneious	CDS	60977	61087	.	+	.	Name=psaI CDS
Solanum_tuberosum_NC_008096	Geneious	CDS	30489	30593	.	-	.	Name=psbM CDS
Solanum_tuberosum_NC_008096	Geneious	CDS	75910	76014	.	+	.	Name=psbT CDS
Solanum_tuberosum_NC_008096	Geneious	CDS	67571	67666	.	+	.	Name=petL CDS
Solanum_tuberosum_NC_008096	Geneious	CDS	29283	29372	.	+	.	Name=petN CDS
Solanum_tuberosum_NC_008096	Geneious	gene	71485	71598	.	-	.	Name=rps12 gene;ID=u2fFyNudrbz1g5tuQ6LkPRKj1P4.1519055573656.798
Solanum_tuberosum_NC_008096	Geneious	gene	141150	141943	.	+	.	Name=rps12 gene;ID=u2fFyNudrbz1g5tuQ6LkPRKj1P4.1519055573656.798
Solanum_tuberosum_NC_008096	Geneious	gene	71485	71598	.	-	.	Name=rps12 gene;ID=u2fFyNudrbz1g5tuQ6LkPRKj1P4.1519055573656.799
Solanum_tuberosum_NC_008096	Geneious	gene	99091	99884	.	-	.	Name=rps12 gene;ID=u2fFyNudrbz1g5tuQ6LkPRKj1P4.1519055573656.799
Solanum_tuberosum_NC_008096	Geneious	gene	146206	153042	.	-	.	Name=ycf2 gene
Solanum_tuberosum_NC_008096	Geneious	gene	87992	94828	.	+	.	Name=ycf2 gene
Solanum_tuberosum_NC_008096	Geneious	gene	125162	130825	.	-	.	Name=ycf1 gene
Solanum_tuberosum_NC_008096	Geneious	gene	16903	21069	.	-	.	Name=rpoC2 gene
Solanum_tuberosum_NC_008096	Geneious	gene	24031	27243	.	-	.	Name=rpoB gene
Solanum_tuberosum_NC_008096	Geneious	gene	105491	108300	.	+	.
Solanum_tuberosum_NC_008096	Geneious	gene	132734	135543	.	-	.
Solanum_tuberosum_NC_008096	Geneious	gene	21222	24025	.	-	.	Name=rpoC1 gene
Solanum_tuberosum_NC_008096	Geneious	gene	1825	4408	.	-	.	Name=trnK-UUU gene
Solanum_tuberosum_NC_008096	Geneious	gene	111329	113548	.	-	.	Name=ndhF gene
Solanum_tuberosum_NC_008096	Geneious	gene	120953	123202	.	-	.	Name=ndhA gene
Solanum_tuberosum_NC_008096	Geneious	gene	40463	42715	.	-	.	Name=psaA gene
Solanum_tuberosum_NC_008096	Geneious	gene	96073	98284	.	-	.	Name=ndhB gene
Solanum_tuberosum_NC_008096	Geneious	gene	142750	144961	.	+	.	Name=ndhB gene
Solanum_tuberosum_NC_008096	Geneious	gene	38233	40437	.	-	.	Name=psaB gene
Solanum_tuberosum_NC_008096	Geneious	gene	71731	73736	.	-	.	Name=clpP gene
Solanum_tuberosum_NC_008096	Geneious	gene	43478	45461	.	-	.	Name=ycf3 gene
Solanum_tuberosum_NC_008096	Geneious	gene	58708	60231	.	+	.	Name=accD gene
Solanum_tuberosum_NC_008096	Geneious	gene	85874	87364	.	-	.	Name=rpl2 gene
Solanum_tuberosum_NC_008096	Geneious	gene	2136	3665	.	-	.	Name=matK gene
Solanum_tuberosum_NC_008096	Geneious	gene	74183	75709	.	+	.	Name=psbB gene
Solanum_tuberosum_NC_008096	Geneious	gene	10355	11878	.	-	.	Name=atpA gene
Solanum_tuberosum_NC_008096	Geneious	gene	116790	118292	.	-	.	Name=ndhD gene
Solanum_tuberosum_NC_008096	Geneious	gene	101797	103296	.	+	.
Solanum_tuberosum_NC_008096	Geneious	gene	137738	139237	.	-	.
Solanum_tuberosum_NC_008096	Geneious	gene	54221	55717	.	-	.	Name=atpB gene
Solanum_tuberosum_NC_008096	Geneious	gene	82804	84222	.	-	.	Name=rpl16 gene
Solanum_tuberosum_NC_008096	Geneious	gene	153670	155160	.	+	.	Name=rpl2 gene
Solanum_tuberosum_NC_008096	Geneious	gene	56531	57964	.	+	.	Name=rbcL gene
Solanum_tuberosum_NC_008096	Geneious	gene	76682	78076	.	+	.	Name=petB gene
Solanum_tuberosum_NC_008096	Geneious	gene	34772	36157	.	+	.	Name=psbC gene
Solanum_tuberosum_NC_008096	Geneious	gene	110209	111330	.	+	.	Name=ycf1 gene
Solanum_tuberosum_NC_008096	Geneious	gene	11933	13180	.	-	.	Name=atpF gene
Solanum_tuberosum_NC_008096	Geneious	gene	78279	79500	.	+	.	Name=petD gene
Solanum_tuberosum_NC_008096	Geneious	gene	123204	124385	.	-	.	Name=ndhH gene
Solanum_tuberosum_NC_008096	Geneious	gene	5073	6194	.	-	.	Name=rps16 gene
Solanum_tuberosum_NC_008096	Geneious	gene	549	1610	.	-	.	Name=psbA gene
Solanum_tuberosum_NC_008096	Geneious	gene	33727	34788	.	+	.	Name=psbD gene
Solanum_tuberosum_NC_008096	Geneious	gene	79692	80705	.	-	.	Name=rpoA gene
Solanum_tuberosum_NC_008096	Geneious	gene	63761	64723	.	+	.	Name=petA gene
Solanum_tuberosum_NC_008096	Geneious	gene	115613	116554	.	+	.	Name=ccsA gene
Solanum_tuberosum_NC_008096	Geneious	gene	104454	105337	.	+	.	Name=trnA-UGC gene
Solanum_tuberosum_NC_008096	Geneious	gene	135697	136580	.	-	.	Name=trnA-UGC gene
Solanum_tuberosum_NC_008096	Geneious	gene	103596	104389	.	+	.	Name=trnI-GAU gene
Solanum_tuberosum_NC_008096	Geneious	gene	136645	137438	.	-	.	Name=trnI-GAU gene
Solanum_tuberosum_NC_008096	Geneious	gene	9185	9947	.	+	.	Name=trnG-UCC gene
Solanum_tuberosum_NC_008096	Geneious	gene	50738	51481	.	-	.	Name=ndhK gene
Solanum_tuberosum_NC_008096	Geneious	gene	14987	15730	.	-	.	Name=atpI gene
Solanum_tuberosum_NC_008096	Geneious	gene	15967	16677	.	-	.	Name=rps2 gene
Solanum_tuberosum_NC_008096	Geneious	gene	62852	63541	.	+	.	Name=cemA gene
Solanum_tuberosum_NC_008096	Geneious	gene	52696	53346	.	-	.	Name=trnV-UAC gene
Solanum_tuberosum_NC_008096	Geneious	gene	84367	85023	.	-	.	Name=rps3 gene
Solanum_tuberosum_NC_008096	Geneious	gene	46739	47344	.	-	.	Name=rps4 gene
Solanum_tuberosum_NC_008096	Geneious	gene	48459	49039	.	+	.	Name=trnL-UAA gene
Solanum_tuberosum_NC_008096	Geneious	gene	61532	62086	.	+	.	Name=ycf4 gene
Solanum_tuberosum_NC_008096	Geneious	gene	119436	119966	.	-	.	Name=ndhG gene
Solanum_tuberosum_NC_008096	Geneious	gene	120365	120868	.	-	.	Name=ndhI gene
Solanum_tuberosum_NC_008096	Geneious	gene	50156	50632	.	-	.	Name=ndhJ gene
Solanum_tuberosum_NC_008096	Geneious	gene	85008	85475	.	-	.	Name=rpl22 gene
Solanum_tuberosum_NC_008096	Geneious	gene	98570	99037	.	-	.	Name=rps7 gene
Solanum_tuberosum_NC_008096	Geneious	gene	141997	142464	.	+	.	Name=rps7 gene
Solanum_tuberosum_NC_008096	Geneious	gene	70334	70720	.	-	.	Name=rpl20 gene
Solanum_tuberosum_NC_008096	Geneious	gene	80771	81187	.	-	.	Name=rps11 gene
Solanum_tuberosum_NC_008096	Geneious	gene	81734	82138	.	-	.	Name=rps8 gene
Solanum_tuberosum_NC_008096	Geneious	gene	53823	54224	.	-	.	Name=atpE gene
Solanum_tuberosum_NC_008096	Geneious	gene	82306	82674	.	-	.	Name=rpl14 gene
Solanum_tuberosum_NC_008096	Geneious	gene	51472	51834	.	-	.	Name=ndhC gene
Solanum_tuberosum_NC_008096	Geneious	gene	136957	137297	.	-	.	Name=ycf68 gene
Solanum_tuberosum_NC_008096	Geneious	gene	103737	104075	.	+	.	Name=ycf68 gene
Solanum_tuberosum_NC_008096	Geneious	gene	69799	70104	.	+	.	Name=rps18 gene
Solanum_tuberosum_NC_008096	Geneious	gene	118907	119212	.	-	.	Name=ndhE gene
Solanum_tuberosum_NC_008096	Geneious	gene	37812	38114	.	-	.	Name=rps14 gene
Solanum_tuberosum_NC_008096	Geneious	gene	81514	81689	.	-	.	Name=infA gene;Note=Partial sequence%3B internal stop codons
Solanum_tuberosum_NC_008096	Geneious	gene	85528	85806	.	-	.	Name=rps19 gene
Solanum_tuberosum_NC_008096	Geneious	gene	87383	87664	.	-	.	Name=rpl23 gene
Solanum_tuberosum_NC_008096	Geneious	gene	153370	153651	.	+	.	Name=rpl23 gene
Solanum_tuberosum_NC_008096	Geneious	gene	94919	95182	.	+	.	Name=ycf15 gene;Note=Internal stop codons
Solanum_tuberosum_NC_008096	Geneious	gene	145852	146115	.	-	.	Name=ycf15 gene
Solanum_tuberosum_NC_008096	Geneious	gene	124497	124760	.	-	.	Name=rps15 gene
Solanum_tuberosum_NC_008096	Geneious	gene	66330	66581	.	-	.	Name=psbE gene
Solanum_tuberosum_NC_008096	Geneious	gene	118410	118655	.	-	.	Name=psaC gene
Solanum_tuberosum_NC_008096	Geneious	gene	13582	13827	.	-	.	Name=atpH gene
Solanum_tuberosum_NC_008096	Geneious	gene	76331	76552	.	+	.	Name=psbH gene
Solanum_tuberosum_NC_008096	Geneious	gene	69412	69612	.	+	.	Name=rpl33 gene
Solanum_tuberosum_NC_008096	Geneious	gene	36850	37038	.	+	.	Name=psbZ gene
Solanum_tuberosum_NC_008096	Geneious	gene	7678	7863	.	+	.	Name=psbK gene
Solanum_tuberosum_NC_008096	Geneious	gene	114333	114500	.	+	.	Name=rpl32 gene
Solanum_tuberosum_NC_008096	Geneious	gene	68840	68968	.	+	.	Name=psaJ gene
Solanum_tuberosum_NC_008096	Geneious	gene	76088	76219	.	-	.	Name=psbN gene
Solanum_tuberosum_NC_008096	Geneious	gene	65815	65937	.	-	.	Name=psbJ gene
Solanum_tuberosum_NC_008096	Geneious	gene	108761	108881	.	+	.
Solanum_tuberosum_NC_008096	Geneious	gene	132153	132273	.	-	.
Solanum_tuberosum_NC_008096	Geneious	gene	66201	66320	.	-	.	Name=psbF gene
Solanum_tuberosum_NC_008096	Geneious	gene	66062	66178	.	-	.	Name=psbL gene
Solanum_tuberosum_NC_008096	Geneious	gene	67851	67964	.	+	.	Name=petG gene
Solanum_tuberosum_NC_008096	Geneious	gene	81289	81402	.	-	.	Name=rpl36 gene
Solanum_tuberosum_NC_008096	Geneious	gene	8223	8333	.	+	.	Name=psbI gene
Solanum_tuberosum_NC_008096	Geneious	gene	60977	61087	.	+	.	Name=psaI gene
Solanum_tuberosum_NC_008096	Geneious	gene	30489	30593	.	-	.	Name=psbM gene
Solanum_tuberosum_NC_008096	Geneious	gene	75910	76014	.	+	.	Name=psbT gene
Solanum_tuberosum_NC_008096	Geneious	gene	108402	108504	.	+	.
Solanum_tuberosum_NC_008096	Geneious	gene	132530	132632	.	-	.
Solanum_tuberosum_NC_008096	Geneious	gene	67571	67666	.	+	.	Name=petL gene
Solanum_tuberosum_NC_008096	Geneious	gene	36399	36490	.	-	.	Name=trnS-UGA gene
Solanum_tuberosum_NC_008096	Geneious	gene	29283	29372	.	+	.	Name=petN gene
Solanum_tuberosum_NC_008096	Geneious	gene	8455	8542	.	-	.	Name=trnS-GCU gene
Solanum_tuberosum_NC_008096	Geneious	gene	46313	46399	.	+	.	Name=trnS-GGA gene
Solanum_tuberosum_NC_008096	Geneious	gene	31849	31932	.	-	.	Name=trnY-GUA gene
Solanum_tuberosum_NC_008096	Geneious	gene	95453	95533	.	-	.	Name=trnL-CAA gene
Solanum_tuberosum_NC_008096	Geneious	gene	145501	145581	.	+	.	Name=trnL-CAA gene
Solanum_tuberosum_NC_008096	Geneious	gene	115430	115509	.	+	.	Name=trnL-UAG gene
Solanum_tuberosum_NC_008096	Geneious	gene	31	105	.	-	.	Name=trnH-GUG gene
Solanum_tuberosum_NC_008096	Geneious	gene	31667	31740	.	-	.	Name=trnD-GUC gene
Solanum_tuberosum_NC_008096	Geneious	gene	37589	37662	.	-	.	Name=trnfM-CAU gene
Solanum_tuberosum_NC_008096	Geneious	gene	68096	68169	.	-	.	Name=trnW-CCA gene
Solanum_tuberosum_NC_008096	Geneious	gene	68334	68407	.	-	.	Name=trnP-UGG gene
Solanum_tuberosum_NC_008096	Geneious	gene	87830	87903	.	-	.	Name=trnI-CAU gene
Solanum_tuberosum_NC_008096	Geneious	gene	109145	109218	.	+	.	Name=trnR-ACG gene
Solanum_tuberosum_NC_008096	Geneious	gene	131816	131889	.	-	.	Name=trnR-ACG gene
Solanum_tuberosum_NC_008096	Geneious	gene	153131	153204	.	+	.	Name=trnI-CAU gene
Solanum_tuberosum_NC_008096	Geneious	gene	101498	101569	.	+	.	Name=trnV-GAC gene
Solanum_tuberosum_NC_008096	Geneious	gene	31992	32064	.	-	.	Name=trnE-UUC gene
Solanum_tuberosum_NC_008096	Geneious	gene	47702	47774	.	-	.	Name=trnT-UGU gene
Solanum_tuberosum_NC_008096	Geneious	gene	49446	49518	.	+	.	Name=trnF-GAA gene
Solanum_tuberosum_NC_008096	Geneious	gene	53529	53601	.	+	.	Name=trnM-CAU gene
Solanum_tuberosum_NC_008096	Geneious	gene	32483	32554	.	+	.	Name=trnT-GGU gene
Solanum_tuberosum_NC_008096	Geneious	gene	7261	7332	.	-	.	Name=trnQ-UUG gene
Solanum_tuberosum_NC_008096	Geneious	gene	10159	10230	.	+	.	Name=trnR-UCU gene
Solanum_tuberosum_NC_008096	Geneious	gene	28557	28628	.	+	.	Name=trnC-GCA gene
Solanum_tuberosum_NC_008096	Geneious	gene	109800	109871	.	-	.	Name=trnN-GUU gene
Solanum_tuberosum_NC_008096	Geneious	gene	131163	131234	.	+	.	Name=trnN-GUU gene
Solanum_tuberosum_NC_008096	Geneious	gene	139465	139536	.	-	.	Name=trnV-GAC gene
Solanum_tuberosum_NC_008096	Geneious	gene	37314	37384	.	+	.	Name=trnG-GCC gene
Solanum_tuberosum_NC_008096	Geneious	gene	155228	155296	.	+	.	Name=rps19 gene
