# Supplementary material for: The chloroplast genome sequence of bittersweet (Solanum dulcamara): Plastid genome structure evolution in Solanaceae
Source: PLoS One. 2018 Apr 25;13(4):e0196069. doi: 10.1371/journal.pone.0196069 (PMC5919006; doi:10.1371/journal.pone.0196069)
Supplement: S8 Table — (XLSX) [file pone.0196069.s013.xlsx]

## Sheet: Sheet1
Species name	GenBank No	Publication	Annotation tool	Strat and/or stop codon shift	Exon/Intron boundery error	Missing features	Orientiation	Erroneous annotation
Atropa belladonna	NC004561	Schmitz-Linneweber et al. (2002)	RNA-seq	trnH-GUG gene trnK-UUU gene trnK-GCC gene rpoC1 gene/CDS start rpoC2 gene/CDS start psbC gene/CDS trnS-GAA gene trnT-UGU gene trnW-CCA gene trnV-GAC rrn16 gene rrn23 gene	atpF gene	rps16 intron trnG-GCC exon/intron Pseudo infA gene Pseudo ycf15 gene ycf68 gene trnA-UGC exon sprA gene		rps16 intron covering the exon 2 region; trnL-UAA intron feature added but wrong length Unidentical IR sequences, possible sequencing error
Capsicum annuum	NC018552	Jo et al. (2011)	DOGMA	rpoC2 start ndhK gene/CDS rps19 gene/CDS	atpF gene	ycf68 gene sprA gene	IRa (reverse) trnL-UAA gene	Pseudo infA gene end is truncated
Capsicum frutescens	KR078312	Shim et al. (2016)	DOGMA, CpGAVAS	rpoC2 start ndhK gene/CDS	atpF gene	rpoC1 exon/intron atpF intron/exon trnK-UUU exon/intron features rps16 intron trnG-GCC exon/intron; ycf3 exon-intron marks missing trnL-UAA exon-intron mark trnV-UAC exon-intron feature rps12 joint feature rps12 exon feature clpP exon-intron psbD gene/CDS petB exon-intron petD exon-intron rpl16 exon-intron rpl2 exon-intron ycf68 gene ndhB exon-intron trnI-GAU exon-intron trnA-UGC exon-intron sprA…	IRa (reverse)	psbZ annotated as ihbA
Capsicum lycianthoides	NC026551	Unpublished record	Unknown	rps16 exon 2 shift rpoC2 start psbC gene/CDS ndhK gene/CDS clpP gene/CDS rrn16 gene trnN-GUU gene ndhD gene	atpF gene rpoC1 start ycf3 gene/CDS clpP gene/CDS petB gene/CDS rpl16 gene/CDS rpl2 gene/CDS ndhB gene/CDS	IRs not indicated trnK-UUU exon/intron features rps16 intron trnG-GCC exon/intron rpoC1 intron ycf3 intron mark missing trnL-UAA exon-intron mark trnV-UAC exon-intron feature rps12 exon feature clpP intron petB intron Pseudo infA gene rpl16 intron rpl2 intron ycf68 gene ndhB intron trnI-GAU exon-intron trnA-UGC exon-intron sprA gene ndhA intron		petD truncated
Datura stramonium	NC018117	Yang et al. (2014)	DOGMA	psbC gene/CDS psbT gene/CDS ndhD gene/CDS	atpF gene ycf3 gene/CDS clpP gene/CDS petB gene/CDS	trnK-UUU exon/intron features rps16 intron trnG-GCC exon/intron atpF intron rpoC1 intron ycf3 intron mark missing trnL-UAA intron mark trnV-UAC intron feature rps12 exon feature petB intron petD intron Pseudo infA gene rpl16 intron rpl2 exon-intron ycf68 gene ndhB intron trnI-GAU exon-intron trnA-UGC exon-intron sprA gene ndhA intron		Pseudo ycf15 gene end annotated erroneously Origin of replications shifted with 2 bp
Dunalia brachycantha	NC026906	Unpublished record	Unknown	rps16 CDS rpoC2 start psbC gene/CDS psbH gene/CDS trnN-GUU gene	atpF gene rpoC1 gene/CDS ycf3 gene/CDS clpP gene/CDS petB gene/CDS rpl16 gene/CDS rpl2 gene/CDS	trnK-UUU exon/intron features rps16 exon/intron trnG-GCC exon/intron atpF intron/exon rpoC1 exon/intron ycf3 exon-intron marks trnL-UAA exon-intron markmissing trnV-UAC exon-intron feature rps12 exon feature clpP exon-intron psbD gene/CDS petB exon-intron petD exon-intron rpl16 exon-intron rpl2 exon-intron ycf68 gene ndhB exon-intron trnI-GAU exon-intron trnA-UGC exon-intron sprA gene ndhA exon-i…		psbZ annotated as ihbA petD truncated
Dunalia obovata	NC026563	Unpublished record	Unknown	trnK-GCC rpoC2 start rpl20 gene/CDS psbH gene/CDS rrn16 gene trnN-GUU gene trnL-UAG gene ycf1 gene	atpF gene ycf3 CDS/gene clpP gene/CDS rpl16 gene/CDS	trnK-UUU exon/intron features trnG-GCC exon/intron atpF intron ycf3 intron mark missing trnL-UAA exon-intron mark trnV-UAC exon-intron feature rps12 exon feature clpP intron psbD gene/CDS petB exon petD exon-intron rpl16 intron rpl2 exon-intron ycf68 gene ndhB intron trnI-GAU exon-intron trnA-UGC exon-intron sprA gene ndhA intron	trnK-UUU (Forward)	psbZ annotated as ihbA petD truncated Unidentical IR possible sequencing error
Dunalia solanacea	NC027099	Unpublished record	Unknown	psbI CDS/gene trnK-GCC rpoC2 start psbC gene/CDS psbH gene/CDS trnV-GAC gene rrn23 gene rrn4.5 gene rrn5 gene trnR-ACG gene ycf1 gene trnN-GUU (IRa) gene trnR-ACG (Ira) gene	atpF gene rpoC1 gene/CDS ycf3 gene/CDS rps12 gene/CDS	trnK-UUU exon/intron features rps16 exon/intron trnG-GCC exon/intron atpF intron/exon rpoC1 exon/intron ycf3 exon-intron marks missing trnL-UAA exon-intron mark trnV-UAC exon-intron feature rps12 exon feature clpP exon-intron psbD gene/CDS petB exon-intron petB intron petD exon-intron rpl16 exon-intron rpl2 exon-intron trnI-CAU gene Pseudo ycf15 gene ycf68 gene ndhB exon-intron trnI-GAU exon-intr…		psbZ annotated as ihbA petD truncated rpl2 gene/CDS exon2 is fragmented possible assembly error or pseudogenization IR extended to the rpl2 gene, possible sequencing error
Hyosciamus niger	NC024261	Sanchez-Puerta and Abbona (2014)	DOGMA	trnH-GUG; trnK-UUU; rps16 exon 1/gene trnK-GCC rpoC2 start psbC ndhK trnN-GUU gene (IRA)	atpF gene ycf3 rps12 gene/CDS clpP gene/CDS rpl2 gene/CDS	trnK-UUU exon/intron features rps16 intron atpF intron rpoC1 intron ycf3 intron mark missing trnL-UAA exon-intron mark trnV-UAC exon-intron feature clpP intron petD intron Pseudo infA gene rpl16 intron rpl2 exon-intron ycf68 gene ndhB intron rrn16 gene trnI-GAU exon-intron trnA-UGC exon-intron rrn23 gene rrn5 gene ndhA intron	IRa (reverse)	Pseudo ycf15 gene end annotated erroneously
Iochroma loxense	NC026726	Unpublished record	Unannotated	rps16 CDS/gene rpoC2 start trnN-GUU gene ycf1 gene trnN-GUU gene (IRA)	atpF gene ycf3	trnK-UUU gene trnK-UUU exon/intron features rps16 exon/intron trnG-GCC exon/intron ycf3 exon-intron marks missing trnL-UAA exon-intron mark trnV-UAC exon-intron feature rps12 exon feature clpP exon-intron psbD gene/CDS petB exon-intron petB intron rpl16 exn-intron rpl16 intron rpl2 exon-intron ycf68 gene ndhB exon-intron trnI-GAU exon-intron sprA gene ndhA exon-intron	trnS-GCU (Reverse)	trnM-CAU annotation over trnT-GGU; psbZ CDS missing; trnT-CGU gene annotated on top of trnM-CAU;
Iochroma nitidum	NC026567	Unpublished record	Unknown	rpoC2 start psbC psbH gene/CDS rrn16 gene trnN-GUU (IRA)	atpF gene rpoC1 clpP gene/CDS petB gene/CDS	trnK-UUU exon/intron features rps16 exon/intron trnG-GCC exon/intron atpF intron/exon rpoC1 exon/intron ycf3 exon-intron marks missing trnL-UAA exon-intron mark trnV-UAC exon-intron feature rps12 exon feature clpP exon-intron psbD gene/CDS petB exon-intron petD exon-intron rpl16 exon-intron rpl2 exon-intron ycf68 gene ndhB intron trnI-GAU exon-intron trnA-UGC exon-intron ndhA exon-intron sprA gene		psbZ annotated as ihbA petD truncated
Iochroma stenanthum	NC026574	Unpublished record	Unknown	rps16 exon 1 shift ; rpoC2 start; psbC ;rrn16 gene; trnN-GUU gene; ndhD gene/CDS; ycf1 gene;	atpF gene; rpoC1; ycf3; clpP gene/CDS; rpl16 gene/CDS;	trnK-UUU exon/intron features; trnG-GCC exon/intron; atpF intron; rpoC1 intron; ycf3 intron mark missing; trnL-UAA exon-intron mark; trnL-UAA exon-intron mark; trnV-UAC exon-intron feature; clpP intron; psbD gene/CDS; petB intron; petD exon-intron; rpl16 intron; rpl2 exon-intron; ycf68 gene; ndhB intron; trnI-GAU exon-intron; trnA-UGC exon-intron ; sprA gene ; ndhA intron;		psbZ missing; petD truncated
Iochroma tingoanum	NC027177	Unpublished record	Unknown	trnK-UUU rpoC2 start; psbC; rps19 gene/CDS; rrn16 gene; trnN-GUU; ndhD gene/CDS; trnN-GUU (IRA) gene	atpF gene; rpoC1; ycf3; clpP gene/CDS; rpl16 gene/CDS; rpl2 gene/CDS	trnK-UUU exon/intron features ; rps16 exon/intron ; psbK CDS/gene ; trnG-GCC exon/intron ; atpF intron; rpoC1 intron ; ycf3 intron mark missing; trnV-UAC exon-intron feature; rps12 exon feature; clpP exon-intron; psbD gene/CDS; petD exon-intron; Pseudo infA gene; rpl16 exon-intron ;rpl2 exon-intron; ycf68 gene; ndhB exon-intron; trnI-GAU exon-intron; trnA-UGC exon-intron; Pseudo ycf1; sprA gene ;…		psbD gene is truncated with 632bp from its start codon; psbZ annotated as ihbA; petD truncated; Pseudo ycf15 gene end annotated erroneously
Nicotiana sylvestris	NC007500	Yukawa M et al. (2006)	Unknown			trnK-UUU exon features; trnG-GCC exon; trnL-UAA exon mark; trnV-UAC exon feature; Pseudo infA gene; Pseudo ycf15 gene; ycf68 gene; trnI-GAU exon; trnA-UGC exon; Pseudo ycf1	IRa (reverse)	IRs are annotated as misc feature instead of repeat region
Nicotiana tabacum	NC001879	Shinozaki et al. (1986)	Blot hybridization	psbI CDS/gene; trnS-GAA; ycf1 gene		trnK-UUU intron features ; trnG-GCC intron ;trnL-UAA intron mark; trnV-UAC intron feature; trnI-GAU intron; trnA-UGC intron; Pseudo ycf1		psbZ missing; Pseudo infA gene end is truncated
Nicotiana tommentosiformis	NC007602	Yukawa M et al. (2006)	Unknown	rpoC1 start		trnK-UUU exon; features; trnG-GCC exon; trnV-UAC exon feature; Pseudo ycf15 gene; ycf68 gene; trnI-GAU exon; trnA-UGC exon; Pseudo ycf1	IRa (reverse)	IRs are annotated as misc feature instead of repeat region; Pseudo infA gene end is truncated
Nicotiana undulata	NC016068	Thyssen et al. (2012)	DOGMA	ndhK; psbT gene/CDS; trnN-GUU (IRA) gene		trnK-UUU intron features rps16 intron trnG-GCC intron atpF intron; rpoC1 intron; ycf3 intron mark missing; trnL-UAA exon mark; trnL-UAA intron mark; clpP intron; petB intron; petD intron; rpl16 intron; rpl2 exon-intron; Pseudo ycf15 gene; ycf68 gene; ndhB intron; trnI-GAU intron; trnA-UGC intron; Pseudo ycf1; sprA gene; ndhA intron;	IRa (reverse)	Pseudo infA gene end is truncated
Physalis peruviana	NC026570	Unpublished record	Unknown	rps16 CDS/gene rpoC2 gene/CDS start; psbH gene/CDS; rrn16 gene; trnN-GUU gene; trnN-GUU (IRA) gene;	atpF gene, ycf3; petB gene/CDS; rpl2 gene/CDS;	trnK-UUU exon/intron features rps16 exon/intron trnG-GCC exon/intron atpF intron/exon rpoC1 intron; ycf3 intron mark missing; trnL-UAA exon-intron mark; trnV-UAC exon-intron feature; trnV-UAC intron feature; rps12 joint feature; rps12 exon feature; clpP exon-intron; psbD gene/CDS; petB exon-intron; rpl16 exon-intron; ycf68 gene; ndhB exon-intron; trnI-GAU exon-intron; trnA-UGC exon-intron; sprA g…	trnN-GUU	psbZ annotated as ihbA
Saracha punctata	NC026694	Unpublished record	Unknown	rpoC1 start rpoC2 start psbC rrn16 gene rrn23 gene trnN-GUU (IRA) gene	atpF gene/CDS rpoC1 gene/CDS ycf3 gene/CDS rpl16 gene/CDS	trnK-UUU exon/intron features rps16 exon/intron trnG-GCC exon/intron atpF intron rpoC1 intron ycf3 intron mark missing trnL-UAA exon-intron mark trnV-UAC exon-intron feature rps12 exon feature clpP exon-intron petB intron petD exon-intron rpl16 intron rpl2 exon-intron ycf68 gene ndhB exon-intron trnI-GAU exon-intron trnA-UGC exon-intron sprA gene ndhA intron	trnN-GUU	psbZ annotated as ihbA petD truncated Unidentical IR possible sequencing error
Solanum bulbocastanum	NC007943	Daniell et al. (2006)	DOGMA	psbC gene/CDS ndhK gene/CDS trnN-GUU gene trnN-GUU (IRA) gene	rpl2 gene/CDS	trnK-UUU exon/intron features Missing joint span for trnK-UUU Truncated annotation for trnK-UUU gene rps16 intron Missing joint span for trnG-GCC Truncated annotation for trnG-GCC gene trnG-GCC exon/intron atpF intron ycf3 intron mark missing trnL-UAA joint feature missing trnL-UAA exon-intron mark trnV-UAC joint feature trnV-UAC exon-intron feature clpP intron psbD gene/CDS petB intron petD intr…	trnA-UGC	Pseudo infA gene end is truncated Origin of replication shited with 32 bp
Solanum chilense	KP117021	Wu (2016)	DOGMA	rpoC2 start psbC ndhK rrn16 gene rrn23 gene	petD gene/CDS rpl2 gene/CDS	trnK-UUU exon/intron features rps16 intron trnG-GCC exon/intron atpF intron rpoC1 intron ycf3 intron mark missing trnL-UAA exon-intron mark trnV-UAC exon-intron feature accD gene/CDS rps12 joint feature clpP intron petB intron petD intron rpl16 intron Pseudo ycf15 gene ycf68 gene ndhB intron trnI-GAU exon-intron trnA-UGC exon-intron Pseudo ycf1 sprA gene ndhA intron
Solanum commersonii	NC028069	Cho et al. (2016)	DOGMA, manual editing	rpoC2 start ndhK clpP gene/CDS rrn16 gene trnN-GUU gene		trnK-UUU exon/intron features rps16 exon/intron trnG-GCC exon/intron atpF intron/exon rpoC1 exon/intron ycf3 exon-intron marks trnL-UAA exon-intron markmissing trnV-UAC exon-intron feature rps12 joint feature rps12 exon feature clpP exon-intron petB exon-intron petD exon-intron Pseudo infA gene rpl16 exon-intron rpl2 exon-intron rpl2 exon-intron ycf68 gene ndhB exon-intron trnI-GAU exon-intron tr…		trnM-CAU annotation over trnT-GGU; psbZ annotated as ihbA; trnT-CGU gene annotated on top of trnM-CAU
Solanum galapagense	KP117022	Wu (2016)	DOGMA	rpoC2 start psbC ndhK clpP gene/CDS rrn16 gene rrn23 gene		trnK-UUU exon/intron features rps16 intron trnG-GCC exon/intron atpF intron rpoC1 intron ycf3 intron mark missing trnL-UAA exon-intron mark trnV-UAC exon-intron feature accD gene/CDS rps12 joint feature clpP intron petB intron Pseudo infA gene rpl16 intron rpl2 exon-intron rpl2 exon-intron Pseudo ycf15 gene ycf68 gene ndhB intron trnI-GAU exon-intron Pseudo ycf1 sprA gene ndhA intron
Solanum habrochaites	KP117023	Wu (2016)	DOGMA	rpoC2 start psbC ndhK rrn16 gene rrn23 gene		trnK-UUU exon/intron features rps16 intron trnG-GCC intron/exon atpF intron rpoC1 intron ycf3 intron mark missing trnL-UAA exon-intron mark trnV-UAC exon-intron feature accD gene/CDS rps12 joint feature clpP intron petB intron petD intron Pseudo infA gene rpl16 exon-intron Pseudo ycf15 gene ycf68 gene ndhB intron trnI-GAU exon-intron trnA-UGC exon-intron Pseudo ycf1 sprA gene ndhA intron
Solanum lycopersicum	NC007898	Daniell et al. (2006)	DOGMA	rpoC2 start psbC ndhK psbT gene/CDS trnN-GUU gene trnN-GUU (IRA) gene	atpF gene/CDS petD gene/CDS	trnK-UUU exon/intron features Missing joint span for trnK-UUU Truncated annotation for trnK-UUU gene rps16 intron trnG-GCC exon/intron Missing joint span for trnG-GCC Truncated annotation for trnG-GCC gene atpF intron rpoC1 intron ycf3 intron mark missing trnL-UAA joint feature missing trnL-UAA exon-intron mark trnV-UAC joint feature rps12 exon feature clpP intron petD intron rpl16 intron rpl2 ex…
Solanum neorickii	KP117025	Wu (2016)	DOGMA	rpoC2 start psbC ndhK rrn16 gene rrn23 gene		trnK-UUU exon/intron features rps16 intron trnG-GCC exon/intron atpF intron rpoC1 intron ycf3 intron mark missing trnL-UAA exon-intron mark trnV-UAC exon-intron feature accD gene/CDS rps12 joint feature rpl16 intron rpl2 exon-intron ycf68 gene ndhB exon-intron trnI-GAU exon-intron trnA-UGC exon-intron Pseudo ycf1 sprA gene ndhA intron		trnM-CAU annotation over trnT-GGU
Solanum nigrum	NC028070	Park (2016)	DOGMA	rpoC2 gene/CDS start ndhK gene/CDS clpP gene/CDS trnN-GUU gene trnN-GUU (IRA) gene		trnK-UUU exon/intron features rps16 exon/intron trnG-GCC exon/intron atpF intron/exon rpoC1 exon/intron ycf3 exon-intron marks missing trnL-UAA exon-intron mark trnV-UAC exon-intron feature rps12 joint feature rps12 exon feature clpP exon-intron petB exon-intron petD exon-intron petD intron Pseudo infA gene rpl16 exon-intron rpl2 exon-intron Pseudo ycf15 gene ycf68 gene ndhB exon-intron trnI-GAU …		psbZ annotated as ihbA; trnT-CGU gene annotated on top of trnM-CAU
Solanum pennellii	NC024584	Unpublished record	Unannotated
Solanum peruvianum	KP117026	Wu (2016)	DOGMA	rpoC2 start psbC ndhK psbT gene/CDS rrn16 gene rrn23 gene		trnK-UUU exon/intron features rps16 intron trnG-GCC exon/intron atpF intron rpoC1 intron ycf3 intron mark missing trnL-UAA exon-intron mark trnV-UAC exon-intron feature accD gene/CDS clpP intron petB intron petD intron rpl16 intron rpl2 intron Pseudo ycf15 gene ycf68 gene ndhB intron trnI-GAU exon-intron trnA-UGC exon-intron Pseudo ycf1 sprA gene ndhA intron		Pseudo infA gene end is truncated
Solanum pimpinellifolium	KP117027	Wu (2016)	DOGMA	psbC gene/CDS ndhK gene/CDS rrn16 gene rrn23 gene trnN-GUU (IRA) gene		trnK-UUU exon/intron features rps16 intron trnG-GCC exon/intron atpF intron rpoC1 exon/intron ycf3 intron mark missing trnL-UAA exon-intron mark trnV-UAC exon-intron feature accD gene/CDS rps12 joint feature clpP intron petB intron petD intron Pseudo infA gene rpl16 intron rpl2 intron Pseudo ycf15 gene ycf68 gene ndhB intron trnI-GAU exon-intron trnA-UGC exon-intron Pseudo ycf1 sprA gene ndhA int…
Solanum tuberosum	NC008096	Unpublished record	Unknown	rpoC2 start ndhK clpP gene/CDS trnN-GUU (IRA) gene		trnK-UUU exon/intron features Missing joint span for trnK-UUU Truncated annotation for trnK-UUU gene rps16 intron Missing joint span for trnG-GCC Truncated annotation for trnG-GCC gene trnG-GCC exon/intron atpF intron/exon rpoC1 intron ycf3 intron mark missing trnL-UAA joint feature missing trnL-UAA exon-intron mark trnV-UAC joint feature trnV-UAC exon-intron feature rps12 exon feature clpP intro…	IRa (reverse)	IRs are annotated as misc feature instead of repeat region
References:
Daniell H, Lee S-B, Grevich J, Saski C, Quesada-Vargas T, Guda C, Tomkins J, Jansen RK (2006) Complete chloroplast genome sequences of Solanum bulbocastanum, Solanum lycopersicum and comparative analyses with other Solanaceae genomes. Theoretic and Applied Genetics 112:1503-1518
Cho K-S, Cheon K-S, Hong S-Y, Cho J-H, Im J-S, Mekapogu M, Yu Y-S, Park T-H (2016) Complete chloroplast genome sequence of Solanum commersonii and its application to chloroplast genotype in somatic hybrids with Solanum tuberosum. Plant Cell Reports 35:2113-2123
Jo YD, Park J, Kim J, Song W, Hur C-G, Lee Y-H, Kang B-C (2011) Complete sequencing and comparative analyses of the pepper (Capsicum annuum L.) plastome revealed high frequency of tandem repeats and large insertion/deletions on pepper plastome. Plant Cell Reports 30:217-229
Sanchez-Puerta MV, Abbona CC (2014) The chloroplast genome of Hyosciamus niger and a phylogenetic study of the tribe Hyoscameae (Solanaceae) PLoS ONE 9:e98353
Schmitz-Linneweber C, Regel R, Du TG, Hupfer H, Herrmann RG, Maier RM (2002) The plastid chromosome of Atropa belladonna and its comparison with that of Nicotiana tabacum: the role of RNA editing in generating divergence in the process of plant speciation. Molecular Biology and Evolution 19:1602-1612
Shim D, Raveendar S, Lee J-R, Lee G-A, Ro N-Y, Jeon Y-A, Cho G-T, Lee H-S, Ma K-H, Chung J-W (2016) The complete chloroplast genome of Capsicum frutescens (Solanaceae). Applications in Plant Sciences 4: apps.1600002
Shinozaki K, Ohme M, Tanaka M, Wakasugi T, Hayashida N, Matsubayashi T, Zaita N, Chunwongse J, Obokata J, Yamaguchi-Shinozaki K, Ohto C, Torazawa K, Meng BY, Sugita M, Deno H, Kamogashira T, Yamada J, Takaiwa F, Kato A, Tohdoh N, Shimada H, Sugiura M (1986) The complete nucleotide sequence of the tobacco chloroplast genome: its gene organization and expression. The EMBO Journal 5:2043-2049
Thyssen G, Svab Z, Maliga P (2012) Cell-to-cell movement of plastids in plants. PNAS 109:2439-2443
Wu Z (2016) The complete eight chloropalst genomes of tomato from Solanum genus. Mitochondrial DNA A 27:4155-4157
Yang Y, Yuanye D, Qing L, Jinjian L, Xiwen L, Yitao W (2014) Complete chloropalst genome sequence of poisonous and medicinal plant Datura stramonium: organizations and implications for genetic engineering. PLoS One 9:e110656
Yukawa M, Tsudzuki T, Sugiura M (2006) The chloroplast genome of Nicotiana sylvestris and Nicotiana tomentosiformis: complete sequencing confrims that the Nicotiana sylvestris progenitors is the maternal genome donor of Nicotiana tabacum. Molecular Genetics and Genomics 275:367-373
